# Supplementary material for: The evolution of vertebrate tetraspanins: gene loss, retention, and massive positive selection after whole genome duplications
Source: BMC Evol Biol. 2010 Oct 13;10:306. doi: 10.1186/1471-2148-10-306 (PMC2965184; doi:10.1186/1471-2148-10-306)
Supplement: Additional file 3 — Supplemental Table 2. Results of likelihood ratio tests for positive selection using PAML 4. [file 1471-2148-10-306-S3.XLS]

Table S2. Results of likelihood ratio tests for positive selection using PAML 4.
notes:
1. Reference trees used for these tests are provided in supplemental materials, Figure S5-S36.
2. bsb_Fixed - branch-site model with omega=1 fixed and using the initial parameters inferred from one-ratio model.
3. bsb_notFixed - branch-site model using the initial parameters inferred from one-ratio model.
No	lineage/family	branch type	bs_model	np	lnL	2deltaL	Probobility	tree_len	kappa	omega0	p0	omega1	p1	omega2a	p2a	omega2b	p2b	totalSite	BEB50	BEB75	BEB90	BEB95	BEB99
1	CD9		one-ratio	1	-19745.12025	0	1	37.36626	1.91991	0.13738	1	0	0	0	0	0	0	214	0	0	0	0	0
2	CD9		NearlyNeutral	2	-19189.1088	1112.022888	8.0499E-244	36.27671	2.14474	0.09299	0.76592	1	0.23408	0	0	0	0	214	0	0	0	0	0
3	CD9		PositiveSeletion	3	-19189.1088	0	1	36.27671	2.14474	0.09299	0.76592	1	0.02835	1	0.20573	0	0	214	0	0	0	0	0
4	CD9	mammal	9M_bsb_Fixed	3.5	-19187.5808	3.056002	0.080439385	36.28966	2.14499	0.09223-0.09223	0.66152	1.00000-1.00000	0.20134	0.09223-1.00000	0.10514	1.00000-1.00000	0.032	214	0	0	0	0	0
5	CD9	mammal	9M_bsb_notFixed	4	-19187.5808	0	1	36.28967	2.14499	0.09223-0.09223	0.66152	1.00000-1.00000	0.20134	0.09223-1.00000	0.10514	1.00000-1.00000	0.032	214	2	0	0	0	0
6	CD9	mammal	9RM_bsb_Fixed	3.5	-19184.09752	10.022562	0.001546342	36.31948	2.1426	0.09206-0.09206	0.62201	1.00000-1.00000	0.18853	0.09206-1.00000	0.14539	1.00000-1.00000	0.04407	214	0	0	0	0	0
7	CD9	mammal	9RM_bsb_notFixed	4	-19174.89962	18.395802	1.79453E-05	38.2868	2.14951	0.09205-0.09205	0.72805	1.00000-1.00000	0.21869	0.09205-999.00000	0.04095	1.00000-999.00000	0.0123	214	9	7	5	1	1
8	CD9	mammal	9XRM_bsb_Fixed	3.5	-19185.24074	7.736122	0.005412692	36.25113	2.14322	0.09202-0.09202	0.55826	1.00000-1.00000	0.17068	0.09202-1.00000	0.2076	1.00000-1.00000	0.06347	214	0	0	0	0	0
9	CD9	mammal	9XRM_bsb_notFixed	4	-19179.53062	11.42025	0.000726479	36.91179	2.1503	0.09237-0.09237	0.73376	1.00000-1.00000	0.22427	0.09237-999.00000	0.03214	1.00000-999.00000	0.00982	214	9	4	3	2	0
10	CD9	Teleost	9F_bsb_Fixed	3.5	-19187.27856	3.66048	0.055717586	36.29257	2.14325	0.09215-0.09215	0.67288	1.00000-1.00000	0.20518	0.09215-1.00000	0.09344	1.00000-1.00000	0.02849	214	0	0	0	0	0
11	CD9	Teleost	9F_bsb_notFixed	4	-19186.76197	1.033192	0.309410372	36.33692	2.14327	0.09238-0.09238	0.72394	1.00000-1.00000	0.21957	0.09238-5.91067	0.04334	1.00000-5.91067	0.01315	214	7	3	2	1	0
12	CD9	duplication	D9_bsb_Fixed	3.5	-19182.45222	13.313172	0.000263548	36.08642	2.13852	0.09121-0.09121	0.20888	1.00000-1.00000	0.06383	0.09121-1.00000	0.55707	1.00000-1.00000	0.17023	214	0	0	0	0	0
13	CD9	duplication	D9_bsb_notFixed	4	-19180.15626	4.591924	0.03212294	36.07166	2.13868	0.09122-0.09122	0.62199	1.00000-1.00000	0.18988	0.09122-999.00000	0.14413	1.00000-999.00000	0.044	214	214	9	0	0	0
14	CD9	Teleost	81F_bsb_Fixed	3.5	-19186.45704	5.303534	0.021282205	36.27947	2.14287	0.09221-0.09221	0.65086	1.00000-1.00000	0.19858	0.09221-1.00000	0.11535	1.00000-1.00000	0.0352	214	0	0	0	0	0
15	CD9	Teleost	81F_bsb_notFixed	4	-19176.37074	20.172586	7.07598E-06	38.49225	2.16416	0.09238-0.09238	0.70494	1.00000-1.00000	0.21415	0.09238-999.00000	0.06205	1.00000-999.00000	0.01885	214	13	10	5	2	1
16	CD9	mammal	81M_bsb_Fixed	3.5	-19189.1088	0	1	36.27668	2.14474	0.09299-0.09299	0.76592	1.00000-1.00000	0.23408	0.09299-1.00000	0	1.00000-1.00000	0	214	0	0	0	0	0
17	CD9	mammal	81M_bsb_notFixed	4	-19189.1088	0	1	36.27673	2.14474	0.09299-0.09299	0.76592	1.00000-1.00000	0.23408	0.09299-1.00000	0	1.00000-1.00000	0	214	1	0	0	0	0
18	CD9	mammal	81RM_bsb_Fixed	3.5	-19188.39189	1.43383	0.231140529	36.29357	2.14539	0.09252-0.09252	0.72616	1.00000-1.00000	0.22203	0.09252-1.00000	0.03968	1.00000-1.00000	0.01213	214	0	0	0	0	0
19	CD9	mammal	81RM_bsb_notFixed	4	-19186.30111	4.181548	0.040866362	37.12039	2.15188	0.09251-0.09251	0.74625	1.00000-1.00000	0.22837	0.09251-91.57838	0.01943	1.00000-91.57838	0.00595	214	1	1	0	0	0
20	CD9	mammal	81XRM_bsb_Fixed	3.5	-19188.1763	1.865002	0.172048674	36.30027	2.14299	0.09259-0.09259	0.00038	1.00000-1.00000	0.00012	0.09259-1.00000	0.76586	1.00000-1.00000	0.23365	214	0	0	0	0	0
21	CD9	mammal	81XRM_bsb_notFixed	4	-19187.35554	1.641526	0.200116312	36.73674	2.15415	0.09280-0.09280	0.73668	1.00000-1.00000	0.22488	0.09280-999.00000	0.02945	1.00000-999.00000	0.00899	214	4	1	0	0	0
22	CD9	duplication	D81_bsb_Fixed	3.5	-19171.68587	34.84587	3.56866E-09	35.88142	2.13734	0.08999-0.08999	0.52565	1.00000-1.00000	0.16051	0.08999-1.00000	0.24042	1.00000-1.00000	0.07342	214	0	0	0	0	0
23	CD9	duplication	D81_bsb_notFixed	4	-19166.75475	9.86223	0.001687065	36.02121	2.14064	0.09016-0.09016	0.59657	1.00000-1.00000	0.18228	0.09016-6.48726	0.16939	1.00000-6.48726	0.05176	214	37	31	15	9	7
24	CD9	Teleost	2F_bsb_Fixed	3.5	-19182.54282	13.131974	0.000290299	35.97916	2.13966	0.09139-0.09139	0.56188	1.00000-1.00000	0.17159	0.09139-1.00000	0.20417	1.00000-1.00000	0.06235	214	0	0	0	0	0
25	CD9	Teleost	2F_bsb_notFixed	4	-19181.74021	1.605212	0.205166263	36.03526	2.14246	0.09156-0.09156	0.65584	1.00000-1.00000	0.20025	0.09156-3.41664	0.11025	1.00000-3.41664	0.03366	214	7	4	3	1	0
26	CD9	mammal	2M_bsb_Fixed	3.5	-19184.73154	8.754526	0.003088346	36.34593	2.14378	0.09132-0.09132	0.24354	1.00000-1.00000	0.07454	0.09132-1.00000	0.52212	1.00000-1.00000	0.1598	214	0	0	0	0	0
27	CD9	mammal	2M_bsb_notFixed	4	-19184.67388	0.115318	0.734169046	36.36217	2.14442	0.09121-0.09121	0.24401	1.00000-1.00000	0.07467	0.09121-2.05336	0.52169	1.00000-2.05336	0.15963	214	21	8	2	0	0
28	CD9	mammal	2RM_bsb_Fixed	3.5	-19186.07975	6.058102	0.01384264	36.28993	2.14205	0.09173-0.09173	0	1.00000-1.00000	0	0.09173-1.00000	0.76567	1.00000-1.00000	0.23432	214	0	0	0	0	0
29	CD9	mammal	2RM_bsb_notFixed	4	-19185.4276	1.304296	0.253430148	36.34341	2.14381	0.09164-0.09164	0.68727	1.00000-1.00000	0.21019	0.09164-999.00000	0.07852	1.00000-999.00000	0.02401	214	214	0	0	0	0
30	CD9	mammal	2XRM_bsb_Fixed	3.5	-19182.22711	13.763388	0.000207338	35.98735	2.12998	0.09120-0.09120	0.50394	1.00000-1.00000	0.15426	0.09120-1.00000	0.2617	1.00000-1.00000	0.0801	214	0	0	0	0	0
31	CD9	mammal	2XRM_bsb_notFixed	4	-19179.29202	5.870184	0.015399443	36.00699	2.11991	0.09163-0.09163	0.61344	1.00000-1.00000	0.1857	0.09163-999.00000	0.15419	1.00000-999.00000	0.04668	214	214	214	12	1	0
32	CD9	duplication	D2_bsb_Fixed	3.5	-19185.57747	7.062672	0.007870652	36.14884	2.13863	0.09192-0.09192	0.53718	1.00000-1.00000	0.16418	0.09192-1.00000	0.22873	1.00000-1.00000	0.06991	214	0	0	0	0	0
33	CD9	duplication	D2_bsb_notFixed	4	-19183.09748	4.959984	0.025940449	36.13315	2.13604	0.09232-0.09232	0.68432	1.00000-1.00000	0.20634	0.09232-999.00000	0.08401	1.00000-999.00000	0.02533	214	214	3	0	0	0
34	CD37		one-ratio	1	-14386.2734	0	1	26.37021	2.05155	0.15254	1	0	0	0	0	0	0	224	0	0	0	0	0
35	CD37		NearlyNeutral	2	-13914.8413	942.864194	4.7195E-207	28.28076	2.22593	0.1033	0.79585	1	0.20415	0	0	0	0	224	0	0	0	0	0
36	CD37		PositiveSeletion	3	-13914.8413	0	1	28.28076	2.22593	0.1033	0.79585	1	0.03639	1	0.16777	0	0	224	0	0	0	0	0
37	CD37	mammal	82M_bsb_Fixed	3.5	-13914.8413	0	1	28.28077	2.22593	0.10330-0.10330	0.79585	1.00000-1.00000	0.20415	0.10330-1.00000	0	1.00000-1.00000	0	224	0	0	0	0	0
38	CD37	mammal	82M_bsb_notFixed	4	-13914.8413	0	1	28.28076	2.22593	0.10330-0.10330	0.79585	1.00000-1.00000	0.20415	0.10330-1.00000	0	1.00000-1.00000	0	224	0	0	0	0	0
39	CD37	mammal	82RM_bsb_Fixed	3.5	-13913.91719	1.84823	0.173989469	28.33065	2.22383	0.10272-0.10272	0.69924	1.00000-1.00000	0.17796	0.10272-1.00000	0.09789	1.00000-1.00000	0.02491	224	0	0	0	0	0
40	CD37	mammal	82RM_bsb_notFixed	4	-13910.28052	7.27333	0.006998593	30.18866	2.23284	0.10290-0.10290	0.78272	1.00000-1.00000	0.19913	0.10290-999.00000	0.01448	1.00000-999.00000	0.00368	224	2	1	1	1	0
41	CD37	mammal	82XRM_bsb_Fixed	3.5	-13914.05434	1.57393	0.209637326	28.29766	2.22444	0.10262-0.10262	0.55704	1.00000-1.00000	0.14242	0.10262-1.00000	0.23934	1.00000-1.00000	0.06119	224	0	0	0	0	0
42	CD37	mammal	82XRM_bsb_notFixed	4	-13911.06481	5.979058	0.014476733	28.45165	2.22842	0.10257-0.10257	0.77406	1.00000-1.00000	0.19819	0.10257-999.00000	0.02209	1.00000-999.00000	0.00566	224	3	0	0	0	0
43	CD37	Teleost	82F_bsb_Fixed	3.5	-13909.85612	9.970364	0.0015908	28.30683	2.22356	0.10145-0.10145	0.69907	1.00000-1.00000	0.17734	0.10145-1.00000	0.09858	1.00000-1.00000	0.02501	224	0	0	0	0	0
44	CD37	Teleost	82F_bsb_notFixed	4	-13905.9447	7.82284	0.005159007	28.50079	2.232	0.10232-0.10232	0.74069	1.00000-1.00000	0.18708	0.10232-8.36438	0.05767	1.00000-8.36438	0.01456	224	7	4	2	2	0
45	CD37	duplication	D1_bsb_Fixed	3.5	-13907.20001	15.28259	9.25657E-05	27.97192	2.22133	0.10064-0.10064	0.481	1.00000-1.00000	0.12582	0.10064-1.00000	0.31166	1.00000-1.00000	0.08152	224	0	0	0	0	0
46	CD37	duplication	D1_bsb_notFixed	4	-13904.64728	5.105442	0.023850905	28.0266	2.22497	0.10007-0.10007	0.60054	1.00000-1.00000	0.1581	0.10007-999.00000	0.19106	1.00000-999.00000	0.0503	224	224	0	0	0	0
47	CD37	mammal	37M_bsb_Fixed	3.5	-13913.87323	1.936132	0.164089208	28.20276	2.22479	0.10249-0.10249	0.75292	1.00000-1.00000	0.19344	0.10249-1.00000	0.04267	1.00000-1.00000	0.01096	224	0	0	0	0	0
48	CD37	mammal	37M_bsb_notFixed	4	-13912.44153	2.863404	0.090615573	34.56993	2.22681	0.10276-0.10276	0.74907	1.00000-1.00000	0.19228	0.10276-58.99609	0.04667	1.00000-58.99609	0.01198	224	5	1	0	0	0
49	CD37	mammal	37RM_bsb_Fixed	3.5	-13914.8413	0	1	28.28074	2.22593	0.10330-0.10330	0.79585	1.00000-1.00000	0.20415	0.10330-1.00000	0	1.00000-1.00000	0	224	0	0	0	0	0
50	CD37	mammal	37RM_bsb_notFixed	4	-13914.8413	0	1	28.28076	2.22593	0.10330-0.10330	0.79585	1.00000-1.00000	0.20415	0.10330-1.00000	0	1.00000-1.00000	0	224	0	0	0	0	0
51	CD37	mammal	37XRM_bsb_Fixed	3.5	-13904.60161	20.479374	6.02773E-06	27.67882	2.21556	0.10068-0.10068	0	1.00000-1.00000	0	0.10068-1.00000	0.79112	1.00000-1.00000	0.20888	224	0	0	0	0	0
52	CD37	mammal	37XRM_bsb_notFixed	4	-13903.32412	2.55499	0.10994654	27.6695	2.21474	0.10065-0.10065	0.44683	1.00000-1.00000	0.1178	0.10065-999.00000	0.34453	1.00000-999.00000	0.09083	224	13	0	0	0	0
53	CD151		one-ratio	1	-13875.45809	0	1	30.75305	2.21402	0.08749	1	0	0	0	0	0	0	238	0	0	0	0	0
54	CD151		NearlyNeutral	2	-13656.20786	438.500458	2.29512E-97	35.08958	2.41466	0.07159	0.90091	1	0.09909	0	0	0	0	238	0	0	0	0	0
55	CD151		PositiveSeletion	3	-13656.20786	0	1	35.08958	2.41466	0.07159	0.90091	1	0.02014	1	0.07895	0	0	238	0	0	0	0	0
56	CD151	mammal	151M_bsb_Fixed	3.5	-13653.78568	4.844364	0.027736621	35.28086	2.41033	0.07070-0.07070	0.86786	1.00000-1.00000	0.09051	0.07070-1.00000	0.0377	1.00000-1.00000	0.00393	238	0	0	0	0	0
57	CD151	mammal	151M_bsb_notFixed	4	-13649.53135	8.508662	0.003534599	73.26881	2.41867	0.07103-0.07103	0.87311	1.00000-1.00000	0.08668	0.07103-998.93321	0.03658	1.00000-998.93321	0.00363	238	4	3	2	1	1
58	CD151	mammal	151RM_bsb_Fixed	3.5	-13655.02892	2.357874	0.124652002	35.20722	2.41378	0.07099-0.07099	0.83273	1.00000-1.00000	0.09059	0.07099-1.00000	0.06916	1.00000-1.00000	0.00752	238	0	0	0	0	0
59	CD151	mammal	151RM_bsb_notFixed	4	-13651.24462	7.568598	0.005939397	35.36884	2.41475	0.07085-0.07085	0.88546	1.00000-1.00000	0.09643	0.07085-87.01119	0.01633	1.00000-87.01119	0.00178	238	5	2	0	0	0
60	CD151	mammal	151XRM_bsb_Fixed	3.5	-13656.14449	0.126744	0.721832152	35.13782	2.41351	0.07138-0.07138	0.87864	1.00000-1.00000	0.09638	0.07138-1.00000	0.02252	1.00000-1.00000	0.00247	238	0	0	0	0	0
61	CD151	mammal	151XRM_bsb_notFixed	4	-13655.96289	0.363198	0.546735491	35.16831	2.41454	0.07139-0.07139	0.89385	1.00000-1.00000	0.09738	0.07139-8.53766	0.00792	1.00000-8.53766	0.00086	238	1	0	0	0	0
62	CD151	Teleost	151F_bsb_Fixed	3.5	-13655.18098	2.053762	0.151830664	35.18059	2.4125	0.07113-0.07113	0.80002	1.00000-1.00000	0.08723	0.07113-1.00000	0.10167	1.00000-1.00000	0.01109	238	0	0	0	0	0
63	CD151	Teleost	151F_bsb_notFixed	4	-13653.05958	4.242804	0.039417019	35.19007	2.41354	0.07108-0.07108	0.8855	1.00000-1.00000	0.09636	0.07108-999.00000	0.01636	1.00000-999.00000	0.00178	238	26	1	0	0	0
64	CD151	duplication	D151_bsb_Fixed	3.5	-13651.08054	10.254644	0.001363409	35.00073	2.40713	0.07054-0.07054	0.42795	1.00000-1.00000	0.04904	0.07054-1.00000	0.46923	1.00000-1.00000	0.05377	238	0	0	0	0	0
65	CD151	duplication	D151_bsb_notFixed	4	-13646.54335	9.074382	0.002592152	34.96786	2.403	0.07071-0.07071	0.78605	1.00000-1.00000	0.08782	0.07071-999.00000	0.11346	1.00000-999.00000	0.01268	238	238	18	6	0	0
66	CD151	Teleost	11F_bsb_Fixed	3.5	-13655.29235	1.831028	0.176006251	35.17913	2.41392	0.07118-0.07118	0.85764	1.00000-1.00000	0.09418	0.07118-1.00000	0.04341	1.00000-1.00000	0.00477	238	0	0	0	0	0
67	CD151	Teleost	11F_bsb_notFixed	4	-13653.19681	4.191068	0.040637493	35.39114	2.4192	0.07109-0.07109	0.89164	1.00000-1.00000	0.09964	0.07109-197.80685	0.00784	1.00000-197.80685	0.00088	238	2	1	1	1	1
68	CD151	mammal	11M_bsb_Fixed	3.5	-13654.63845	3.138826	0.076448833	35.1856	2.41457	0.07071-0.07071	0.79277	1.00000-1.00000	0.08581	0.07071-1.00000	0.10956	1.00000-1.00000	0.01186	238	0	0	0	0	0
69	CD151	mammal	11M_bsb_notFixed	4	-13654.63845	0	1	35.18559	2.41457	0.07071-0.07071	0.79277	1.00000-1.00000	0.08581	0.07071-1.00000	0.10956	1.00000-1.00000	0.01186	238	6	1	1	0	0
70	CD151	duplication	D11_bsb_Fixed	3.5	-13638.66391	35.087904	3.15152E-09	35.35692	2.3945	0.06817-0.06817	0.58163	1.00000-1.00000	0.06881	0.06817-1.00000	0.31258	1.00000-1.00000	0.03698	238	0	0	0	0	0
71	CD151	duplication	D11_bsb_notFixed	4	-13632.18954	12.948736	0.000320138	35.31408	2.40385	0.06833-0.06833	0.66447	1.00000-1.00000	0.07917	0.06833-999.00000	0.22907	1.00000-999.00000	0.02729	238	238	238	24	14	4
72	CD151		D0_bsb_Fixed	3.5	-13654.76163	2.892458	0.088995072	34.73095	2.40976	0.07132-0.07132	0.81666	1.00000-1.00000	0.08937	0.07132-1.00000	0.0847	1.00000-1.00000	0.00927	238	0	0	0	0	0
73	CD151		D0_bsb_notFixed	4	-13652.46778	4.587708	0.032202053	34.66678	2.4124	0.07166-0.07166	0.81449	1.00000-1.00000	0.08988	0.07166-999.00000	0.08613	1.00000-999.00000	0.0095	238	238	12	1	1	0
74	RDS_all		one-ratio	1	-24466.31505	0	1	48.55219	2.04101	0.07827	1	0	0	0	0	0	0	299	0	0	0	0	0
75	RDS_all		NearlyNeutral	2	-24434.26491	64.100274	1.18245E-15	49.27222	2.04991	0.07709	0.99203	1	0.00797	0	0	0	0	299	0	0	0	0	0
76	RDS_all		PositiveSeletion	3	-24434.26491	0	1	49.27221	2.04991	0.07709	0.99203	1	0.0001	1	0.00787	0	0	299	0	0	0	0	0
77	RDS_all	mammal	1M_bsb_Fixed	3.5	-24431.37901	5.7718	0.016285347	49.49982	2.05112	0.07625-0.07625	0.87017	1.00000-1.00000	0.00704	0.07625-1.00000	0.1218	1.00000-1.00000	0.00099	299	0	0	0	0	0
78	RDS_all	mammal	1M_bsb_notFixed	4	-24431.25348	0.251058	0.616331091	49.47584	2.05164	0.07633-0.07633	0.90878	1.00000-1.00000	0.00735	0.07633-1.65752	0.08319	1.00000-1.65752	0.00067	299	14	2	2	1	0
79	RDS_all		1OR_bsb_Fixed	3.5	-24433.92831	0.673196	0.411939551	49.34329	2.0498	0.07687-0.07687	0.9623	1.00000-1.00000	0.00772	0.07687-1.00000	0.02974	1.00000-1.00000	0.00024	299	0	0	0	0	0
80	RDS_all		1OR_bsb_notFixed	4	-24433.25807	1.340496	0.246946682	49.36412	2.04987	0.07685-0.07685	0.98261	1.00000-1.00000	0.00789	0.07685-8.54550	0.00942	1.00000-8.54550	0.00008	299	3	1	1	1	0
81	RDS_all	mammal	1RM_bsb_Fixed	3.5	-24433.12104	2.287738	0.13039989	49.36114	2.05003	0.07672-0.07672	0.91773	1.00000-1.00000	0.00739	0.07672-1.00000	0.07428	1.00000-1.00000	0.0006	299	0	0	0	0	0
82	RDS_all	mammal	1RM_bsb_notFixed	4	-24430.49235	5.257376	0.021853946	49.44739	2.05001	0.07689-0.07689	0.97829	1.00000-1.00000	0.00792	0.07689-42.26295	0.01369	1.00000-42.26295	0.00011	299	4	3	2	2	0
83	RDS_all		1OX_bsb_Fixed	3.5	-24432.75996	3.009908	0.082757011	49.42554	2.05105	0.07656-0.07656	0.94462	1.00000-1.00000	0.00761	0.07656-1.00000	0.04739	1.00000-1.00000	0.00038	299	0	0	0	0	0
84	RDS_all		1OX_bsb_notFixed	4	-24431.24968	3.020548	0.082215703	81.66209	2.05171	0.07681-0.07681	0.96962	1.00000-1.00000	0.00792	0.07681-998.98229	0.02228	1.00000-998.98229	0.00018	299	6	3	1	1	0
85	RDS_all	mammal	1XRM_bsb_Fixed	3.5	-24431.53535	5.459128	0.019466361	49.15952	2.04697	0.07678-0.07678	0	1.00000-1.00000	0	0.07678-1.00000	0.99198	1.00000-1.00000	0.00802	299	0	0	0	0	0
86	RDS_all	mammal	1XRM_bsb_notFixed	4	-24431.31778	0.435134	0.509480466	49.14791	2.04666	0.07676-0.07676	0	1.00000-1.00000	0	0.07676-999.00000	0.99199	1.00000-999.00000	0.00801	299	0	0	0	0	0
87	RDS_all	Teleost	1F_bsb_Fixed	3.5	-24425.82589	16.878036	3.98602E-05	49.31416	2.05121	0.07621-0.07621	0.82309	1.00000-1.00000	0.00654	0.07621-1.00000	0.16902	1.00000-1.00000	0.00134	299	0	0	0	0	0
88	RDS_all	Teleost	1F_bsb_notFixed	4	-24421.57881	8.494166	0.003562871	49.25882	2.05618	0.07621-0.07621	0.84702	1.00000-1.00000	0.00676	0.07621-938.88616	0.14506	1.00000-938.88616	0.00116	299	299	16	8	5	0
89	RDS_all	duplication	D1_bsb_Fixed	3.5	-24425.90532	16.719178	4.33407E-05	48.75829	2.04739	0.07719-0.07719	0.71779	1.00000-1.00000	0.00576	0.07719-1.00000	0.27425	1.00000-1.00000	0.0022	299	0	0	0	0	0
90	RDS_all	duplication	D1_bsb_notFixed	4	-24420.26053	11.289586	0.000779431	48.40966	2.05201	0.07796-0.07796	0.83083	1.00000-1.00000	0.00694	0.07796-999.00000	0.16088	1.00000-999.00000	0.00134	299	299	15	10	3	0
91	RDS_all		3OX_bsb_Fixed	3.5	-24427.25403	14.021766	0.000180707	49.12573	2.04726	0.07644-0.07644	0.84444	1.00000-1.00000	0.00682	0.07644-1.00000	0.14755	1.00000-1.00000	0.00119	299	0	0	0	0	0
92	RDS_all		3OX_bsb_notFixed	4	-24424.60948	5.289096	0.021459359	49.26627	2.04759	0.07680-0.07680	0.86822	1.00000-1.00000	0.00715	0.07680-5.27936	0.12361	1.00000-5.27936	0.00102	299	36	19	13	10	2
93	RDS_all	mammal	3M_bsb_Fixed	3.5	-24420.9992	26.53142	2.59286E-07	47.22204	2.05432	0.07755-0.07755	0.57981	1.00000-1.00000	0.00473	0.07755-1.00000	0.41209	1.00000-1.00000	0.00337	299	0	0	0	0	0
94	RDS_all	mammal	3M_bsb_notFixed	4	-24420.28206	1.43429	0.231065715	47.14403	2.05533	0.07806-0.07806	0.56545	1.00000-1.00000	0.00467	0.07806-1.78123	0.42636	1.00000-1.78123	0.00352	299	135	90	51	41	17
95	RDS_all	mammal	3XM_bsb_Fixed	3.5	-24429.85979	8.810236	0.002995453	48.99733	2.04667	0.07678-0.07678	0.80377	1.00000-1.00000	0.00652	0.07678-1.00000	0.18819	1.00000-1.00000	0.00153	299	0	0	0	0	0
96	RDS_all	mammal	3XM_bsb_notFixed	4	-24426.74059	6.238402	0.012500923	48.87222	2.04716	0.07701-0.07701	0.8348	1.00000-1.00000	0.00688	0.07701-999.00000	0.15703	1.00000-999.00000	0.00129	299	21	0	0	0	0
97	RDS_all	Teleost	3F_bsb_Fixed	3.5	-24433.22822	2.073388	0.149888294	49.1104	2.04759	0.07706-0.07706	0.92118	1.00000-1.00000	0.0074	0.07706-1.00000	0.07085	1.00000-1.00000	0.00057	299	0	0	0	0	0
98	RDS_all	Teleost	3F_bsb_notFixed	4	-24431.67167	3.113086	0.077665693	55.20948	2.04593	0.07753-0.07753	0.95265	1.00000-1.00000	0.0078	0.07753-167.28106	0.03923	1.00000-167.28106	0.00032	299	17	4	2	1	0
99	RDS_all	duplication	D3_bsb_Fixed	3.5	-24425.1065	18.316832	1.87047E-05	48.70421	2.04633	0.07716-0.07716	0.77677	1.00000-1.00000	0.00636	0.07716-1.00000	0.21511	1.00000-1.00000	0.00176	299	0	0	0	0	0
100	RDS_all	duplication	D3_bsb_notFixed	4	-24416.538	17.136984	3.47784E-05	52.33058	2.05152	0.07854-0.07854	0.87058	1.00000-1.00000	0.00732	0.07854-999.00000	0.12108	1.00000-999.00000	0.00102	299	64	41	24	11	6
101	RDS_all	duplication	D4_bsb_Fixed	3.5	-24430.59135	7.34713	0.00671699	48.99884	2.04797	0.07694-0.07694	0.76026	1.00000-1.00000	0.00599	0.07694-1.00000	0.23192	1.00000-1.00000	0.00183	299	0	0	0	0	0
102	RDS_all	duplication	D4_bsb_notFixed	4	-24426.15464	8.873416	0.002893532	48.95156	2.04923	0.07713-0.07713	0.86404	1.00000-1.00000	0.0067	0.07713-999.00000	0.12826	1.00000-999.00000	0.00099	299	15	2	0	0	0
103	RDS_all	mammal	2R_bsb_Fixed	3.5	-24434.23111	0.067598	0.79486674	49.29135	2.05012	0.07700-0.07700	0.97505	1.00000-1.00000	0.00788	0.07700-1.00000	0.01694	1.00000-1.00000	0.00014	299	0	0	0	0	0
104	RDS_all	mammal	2R_bsb_notFixed	4	-24434.23111	0	1	49.29135	2.05012	0.07700-0.07700	0.97505	1.00000-1.00000	0.00788	0.07700-1.00000	0.01693	1.00000-1.00000	0.00014	299	3	2	0	0	0
105	RDS_all		2OX_bsb_Fixed	3.5	-24430.45285	7.62412	0.005759277	49.52613	2.05176	0.07634-0.07634	0.95072	1.00000-1.00000	0.00775	0.07634-1.00000	0.04119	1.00000-1.00000	0.00034	299	0	0	0	0	0
106	RDS_all		2OX_bsb_notFixed	4	-24425.51746	9.87078	0.001679243	61.70195	2.05928	0.07662-0.07662	0.96149	1.00000-1.00000	0.00798	0.07662-303.29993	0.03028	1.00000-303.29993	0.00025	299	6	4	3	3	2
107	RDS_all	mammal	2XR_bsb_Fixed	3.5	-24431.74483	5.040164	0.024766149	49.38222	2.05251	0.07663-0.07663	0.89467	1.00000-1.00000	0.00737	0.07663-1.00000	0.09716	1.00000-1.00000	0.0008	299	0	0	0	0	0
108	RDS_all	mammal	2XR_bsb_notFixed	4	-24429.42461	4.640442	0.031226962	49.49474	2.05584	0.07679-0.07679	0.96833	1.00000-1.00000	0.00794	0.07679-23.53013	0.02354	1.00000-23.53013	0.00019	299	7	2	2	2	1
109	RDS_all	Teleost	2F_bsb_Fixed	3.5	-24432.58581	3.358206	0.066870897	49.31406	2.05044	0.07672-0.07672	0.93828	1.00000-1.00000	0.00773	0.07672-1.00000	0.05354	1.00000-1.00000	0.00044	299	0	0	0	0	0
110	RDS_all	Teleost	2F_bsb_notFixed	4	-24429.28179	6.60804	0.010151935	49.77479	2.05299	0.07697-0.07697	0.95884	1.00000-1.00000	0.00803	0.07697-25.53193	0.03285	1.00000-25.53193	0.00028	299	9	5	2	2	0
111	RDS_all	duplication	D2_bsb_Fixed	3.5	-24426.19686	16.136102	5.89495E-05	48.75099	2.05015	0.07681-0.07681	0.63063	1.00000-1.00000	0.00516	0.07681-1.00000	0.36126	1.00000-1.00000	0.00295	299	0	0	0	0	0
112	RDS_all	duplication	D2_bsb_notFixed	4	-24422.48617	7.42139	0.006445301	48.56906	2.05196	0.07702-0.07702	0.70004	1.00000-1.00000	0.00577	0.07702-999.00000	0.29178	1.00000-999.00000	0.00241	299	299	10	2	0	0
113	TSPAN3		one-ratio	1	-13217.6365	0	1	41.0028	1.88185	0.08157	1	0	0	0	0	0	0	231	0	0	0	0	0
114	TSPAN3		NearlyNeutral	2	-13156.57065	122.131692	2.16013E-28	45.15241	2.00451	0.07414	0.9406	1	0.0594	0	0	0	0	231	0	0	0	0	0
115	TSPAN3		PositiveSeletion	3	-13156.57065	0	1	45.15239	2.00451	0.07414	0.9406	1	0.03688	1	0.02251	0	0	231	0	0	0	0	0
116	TSPAN3	mammal	3M_bsb_Fixed	3.5	-13156.05881	1.023694	0.311644635	45.3524	2.00416	0.07362-0.07362	0.9174	1.00000-1.00000	0.05783	0.07362-1.00000	0.0233	1.00000-1.00000	0.00147	231	0	0	0	0	0
117	TSPAN3	mammal	3M_bsb_notFixed	4	-13155.58679	0.944034	0.331242564	45.35168	2.00606	0.07368-0.07368	0.93238	1.00000-1.00000	0.05906	0.07368-5.69246	0.00805	1.00000-5.69246	0.00051	231	3	1	1	1	0
118	TSPAN3	mammal	3RM_bsb_Fixed	3.5	-13156.57065	0	1	45.15241	2.00451	0.07414-0.07414	0.9406	1.00000-1.00000	0.0594	0.07414-1.00000	0	1.00000-1.00000	0	231	0	0	0	0	0
119	TSPAN3	mammal	3RM_bsb_notFixed	4	-13156.57065	0	1	45.15245	2.00451	0.07414-0.07414	0.9406	1.00000-1.00000	0.0594	0.07414-1.00000	0	1.00000-1.00000	0	231	1	0	0	0	0
120	TSPAN3	mammal	3XRM_bsb_Fixed	3.5	-13156.57065	0	1	45.15244	2.00451	0.07414-0.07414	0.9406	1.00000-1.00000	0.0594	0.07414-1.00000	0	1.00000-1.00000	0	231	0	0	0	0	0
121	TSPAN3	mammal	3XRM_bsb_notFixed	4	-13156.57065	0	1	45.15241	2.00451	0.07414-0.07414	0.9406	1.00000-1.00000	0.0594	0.07414-1.00000	0	1.00000-1.00000	0	231	2	0	0	0	0
122	TSPAN3	Teleost	3F_bsb_Fixed	3.5	-13156.49316	0.154986	0.69381538	45.21669	2.00386	0.07391-0.07391	0.92399	1.00000-1.00000	0.05786	0.07391-1.00000	0.01709	1.00000-1.00000	0.00107	231	0	0	0	0	0
123	TSPAN3	Teleost	3F_bsb_notFixed	4	-13156.01376	0.95879	0.327491935	45.22948	2.00388	0.07377-0.07377	0.9302	1.00000-1.00000	0.0571	0.07377-6.85469	0.01196	1.00000-6.85469	0.00073	231	5	1	0	0	0
124	TSPAN3	duplication	D3_bsb_Fixed	3.5	-13154.71369	3.713916	0.053960658	43.94271	2.00379	0.07475-0.07475	0.78338	1.00000-1.00000	0.04987	0.07475-1.00000	0.15677	1.00000-1.00000	0.00998	231	0	0	0	0	0
125	TSPAN3	duplication	D3_bsb_notFixed	4	-13154.43444	0.558506	0.454862829	43.46904	2.00411	0.07533-0.07533	0.75517	1.00000-1.00000	0.0484	0.07533-2.22103	0.18459	1.00000-2.22103	0.01183	231	41	18	7	4	1
126	TSPAN3	mammal	3LRM_bsb_Fixed	3.5	-13155.654	1.8333	0.175738341	44.86216	2.00308	0.07407-0.07407	0.77934	1.00000-1.00000	0.04931	0.07407-1.00000	0.16116	1.00000-1.00000	0.0102	231	0	0	0	0	0
127	TSPAN3	mammal	3LRM_bsb_notFixed	4	-13154.66606	1.975888	0.159824333	44.64134	2.00398	0.07428-0.07428	0.84107	1.00000-1.00000	0.05319	0.07428-999.00000	0.09945	1.00000-999.00000	0.00629	231	231	1	0	0	0
128	TSPAN3	mammal	3LXRM_bsb_Fixed	3.5	-13156.28837	0.564566	0.452426364	44.94253	2.00288	0.07418-0.07418	0.44477	1.00000-1.00000	0.02792	0.07418-1.00000	0.49616	1.00000-1.00000	0.03115	231	0	0	0	0	0
129	TSPAN3	mammal	3LXRM_bsb_notFixed	4	-13155.4344	1.70793	0.191254257	45.56005	2.00769	0.07423-0.07423	0.92114	1.00000-1.00000	0.05822	0.07423-999.00000	0.01942	1.00000-999.00000	0.00123	231	8	3	0	0	0
130	TSPAN3	Teleost	3LF_bsb_Fixed	3.5	-13154.40224	4.336824	0.037296441	44.88511	2.00121	0.07372-0.07372	0.80324	1.00000-1.00000	0.05055	0.07372-1.00000	0.13756	1.00000-1.00000	0.00866	231	0	0	0	0	0
131	TSPAN3	Teleost	3LF_bsb_notFixed	4	-13153.6207	1.563072	0.211216121	44.60041	1.9996	0.07380-0.07380	0.76902	1.00000-1.00000	0.04812	0.07380-999.00000	0.17209	1.00000-999.00000	0.01077	231	231	10	2	1	0
132	TSPAN3	duplication	DL3_bsb_Fixed	3.5	-13154.28119	4.578924	0.032367538	43.26465	1.99564	0.07495-0.07495	0.55608	1.00000-1.00000	0.03593	0.07495-1.00000	0.38322	1.00000-1.00000	0.02476	231	0	0	0	0	0
133	TSPAN3	duplication	DL3_bsb_notFixed	4	-13153.63676	1.288862	0.25625794	42.66434	1.99143	0.07553-0.07553	0.50933	1.00000-1.00000	0.0332	0.07553-999.00000	0.42948	1.00000-999.00000	0.02799	231	231	1	0	0	0
134	TSPAN3		D0_bsb_Fixed	3.5	-13155.2096	2.722114	0.098966894	43.62213	2.00533	0.07409-0.07409	0.71865	1.00000-1.00000	0.04493	0.07409-1.00000	0.2225	1.00000-1.00000	0.01391	231	0	0	0	0	0
135	TSPAN3		D0_bsb_notFixed	4	-13155.0962	0.226784	0.633918766	43.24281	2.00569	0.07425-0.07425	0.67984	1.00000-1.00000	0.04233	0.07425-2.10374	0.26154	1.00000-2.10374	0.01628	231	63	29	9	6	0
136	TSPAN4t		one-ratio	1	-17173.73282	0	1	48.36177	1.96327	0.07981	1	0	0	0	0	0	0	207	0	0	0	0	0
137	TSPAN4t		NearlyNeutral	2	-17089.02175	169.422138	9.89415E-39	45.03991	2.07272	0.08666	0.93062	1	0.06938	0	0	0	0	207	0	0	0	0	0
138	TSPAN4t		PositiveSeletion	3	-17089.02175	0	1	45.03984	2.07272	0.08666	0.93062	1	0.02789	1	0.04149	0	0	207	0	0	0	0	0
139	TSPAN4t	mammal	9M_bsb_Fixed	3.5	-17089.02175	0	1	45.03983	2.07272	0.08666-0.08666	0.93062	1.00000-1.00000	0.06938	0.08666-1.00000	0	1.00000-1.00000	0	207	0	0	0	0	0
140	TSPAN4t	mammal	9M_bsb_notFixed	4	-17089.02175	0	1	45.03993	2.07272	0.08666-0.08666	0.93062	1.00000-1.00000	0.06938	0.08666-1.00000	0	1.00000-1.00000	0	207	0	0	0	0	0
141	TSPAN4t	mammal	9RM_bsb_Fixed	3.5	-17089.02175	-4.00E-06	#NUM!	45.04003	2.07274	0.08666-0.08666	0.92842	1.00000-1.00000	0.06922	0.08666-1.00000	0.00219	1.00000-1.00000	0.00016	207	0	0	0	0	0
142	TSPAN4t	mammal	9RM_bsb_notFixed	4	-17089.02175	4.00E-06	0.998404232	45.03986	2.07272	0.08666-0.08666	0.93058	1.00000-1.00000	0.06938	0.08666-1.00000	0.00004	1.00000-1.00000	0	207	0	0	0	0	0
143	TSPAN4t	mammal	9XRM_bsb_Fixed	3.5	-17089.02175	0	1	45.03985	2.07272	0.08666-0.08666	0.93062	1.00000-1.00000	0.06938	0.08666-1.00000	0	1.00000-1.00000	0	207	0	0	0	0	0
144	TSPAN4t	mammal	9XRM_bsb_notFixed	4	-17089.02175	0	1	45.04009	2.07272	0.08666-0.08666	0.93062	1.00000-1.00000	0.06938	0.08666-1.00000	0	1.00000-1.00000	0	207	2	1	0	0	0
145	TSPAN4t	Teleost	9F_bsb_Fixed	3.5	-17088.50738	1.028742	0.310454563	45.2046	2.07374	0.08610-0.08610	0.90305	1.00000-1.00000	0.06729	0.08610-1.00000	0.0276	1.00000-1.00000	0.00206	207	0	0	0	0	0
146	TSPAN4t	Teleost	9F_bsb_notFixed	4	-17087.50957	1.995624	0.15775414	45.23918	2.07787	0.08616-0.08616	0.91105	1.00000-1.00000	0.068	0.08616-5.27088	0.01949	1.00000-5.27088	0.00145	207	3	3	1	1	0
147	TSPAN4t	duplication	D9_bsb_Fixed	3.5	-17078.08949	21.864526	2.92593E-06	44.62189	2.06746	0.08576-0.08576	0.67429	1.00000-1.00000	0.05265	0.08576-1.00000	0.25329	1.00000-1.00000	0.01978	207	0	0	0	0	0
148	TSPAN4t	duplication	D9_bsb_notFixed	4	-17071.89878	12.38141	0.00043363	44.26282	2.06778	0.08657-0.08657	0.72782	1.00000-1.00000	0.05803	0.08657-999.00000	0.19833	1.00000-999.00000	0.01581	207	207	32	17	12	5
149	TSPAN4t	Teleost	4F_bsb_Fixed	3.5	-17083.74725	10.549004	0.001162507	44.97862	2.07039	0.08565-0.08565	0.80158	1.00000-1.00000	0.06155	0.08565-1.00000	0.12711	1.00000-1.00000	0.00976	207	0	0	0	0	0
150	TSPAN4t	Teleost	4F_bsb_notFixed	4	-17079.627	8.2405	0.004096585	46.62067	2.06913	0.08675-0.08675	0.84614	1.00000-1.00000	0.06647	0.08675-26.91857	0.08102	1.00000-26.91857	0.00636	207	28	9	6	5	2
151	TSPAN4t	mammal	4M_bsb_Fixed	3.5	-17089.02175	0	1	45.03995	2.07272	0.08666-0.08666	0.93062	1.00000-1.00000	0.06938	0.08666-1.00000	0	1.00000-1.00000	0	207	0	0	0	0	0
152	TSPAN4t	mammal	4M_bsb_notFixed	4	-17089.02175	0	1	45.03993	2.07272	0.08666-0.08666	0.93062	1.00000-1.00000	0.06938	0.08666-1.00000	0	1.00000-1.00000	0	207	0	0	0	0	0
153	TSPAN4t	mammal	4RM_bsb_Fixed	3.5	-17086.72009	4.603328	0.031909959	44.97792	2.07202	0.08590-0.08590	0.43958	1.00000-1.00000	0.03361	0.08590-1.00000	0.4894	1.00000-1.00000	0.03742	207	0	0	0	0	0
154	TSPAN4t	mammal	4RM_bsb_notFixed	4	-17086.53563	0.368914	0.543596827	45.031	2.0724	0.08567-0.08567	0.71594	1.00000-1.00000	0.05472	0.08567-322.70103	0.21305	1.00000-322.70103	0.01628	207	207	16	5	2	0
155	TSPAN4t	duplication	D4_bsb_Fixed	3.5	-17082.62577	12.791974	0.00034811	44.6798	2.07017	0.08600-0.08600	0.55294	1.00000-1.00000	0.04257	0.08600-1.00000	0.37558	1.00000-1.00000	0.02891	207	0	0	0	0	0
156	TSPAN4t	duplication	D4_bsb_notFixed	4	-17079.92113	5.40927	0.020030092	44.58545	2.0728	0.08616-0.08616	0.71502	1.00000-1.00000	0.05558	0.08616-999.00000	0.21286	1.00000-999.00000	0.01654	207	207	18	5	1	1
157	TSPAN4t	duplication	D1_bsb_Fixed	3.5	-17086.51262	5.01827	0.02508122	44.09085	2.06651	0.08728-0.08728	0.4314	1.00000-1.00000	0.03217	0.08728-1.00000	0.4992	1.00000-1.00000	0.03723	207	0	0	0	0	0
158	TSPAN4t	duplication	D1_bsb_notFixed	4	-17084.8413	3.342628	0.067506727	44.01981	2.06458	0.08745-0.08745	0.75413	1.00000-1.00000	0.05475	0.08745-999.00000	0.17819	1.00000-999.00000	0.01294	207	207	16	5	2	0
159	TSPAN4t	Teleost	53F_bsb_Fixed	3.5	-17080.94579	16.151918	5.84593E-05	42.93455	2.07834	0.08854-0.08854	0.54526	1.00000-1.00000	0.04351	0.08854-1.00000	0.38083	1.00000-1.00000	0.03039	207	0	0	0	0	0
160	TSPAN4t	Teleost	53F_bsb_notFixed	4	-17077.65555	6.580494	0.010310228	42.37181	2.08663	0.08958-0.08958	0.60427	1.00000-1.00000	0.04961	0.08958-999.00000	0.31987	1.00000-999.00000	0.02626	207	1	0	0	0	0
161	TSPAN4t	mammal	53M_bsb_Fixed	3.5	-17079.71571	18.612094	1.60201E-05	44.8525	2.06853	0.08492-0.08492	0.68154	1.00000-1.00000	0.04853	0.08492-1.00000	0.25198	1.00000-1.00000	0.01794	207	0	0	0	0	0
162	TSPAN4t	mammal	53M_bsb_notFixed	4	-17074.36361	10.704188	0.001068933	45.00935	2.07446	0.08470-0.08470	0.71755	1.00000-1.00000	0.04999	0.08470-999.00000	0.21732	1.00000-999.00000	0.01514	207	207	36	14	10	1
163	TSPAN4t	mammal	53XM_bsb_Fixed	3.5	-17086.17666	5.690178	0.017060125	44.31664	2.07006	0.08696-0.08696	0.63876	1.00000-1.00000	0.04867	0.08696-1.00000	0.29044	1.00000-1.00000	0.02213	207	0	0	0	0	0
164	TSPAN4t	mammal	53XM_bsb_notFixed	4	-17084.58332	3.186678	0.074240751	44.30395	2.07142	0.08698-0.08698	0.76437	1.00000-1.00000	0.05846	0.08698-999.00000	0.16458	1.00000-999.00000	0.01259	207	207	4	0	0	0
165	TSPAN4t	duplication	D53_bsb_Fixed	3.5	-17082.04409	13.955334	0.000187206	44.1004	2.06284	0.08667-0.08667	0.64807	1.00000-1.00000	0.04824	0.08667-1.00000	0.28265	1.00000-1.00000	0.02104	207	0	0	0	0	0
166	TSPAN4t	duplication	D53_bsb_notFixed	4	-17077.42763	9.232904	0.002377044	43.81839	2.06014	0.08723-0.08723	0.71706	1.00000-1.00000	0.05281	0.08723-999.00000	0.21435	1.00000-999.00000	0.01579	207	207	28	6	1	0
167	TSPAN5		one-ratio	1	-16737.28617	0	1	35.87634	1.89649	0.04674	1	0	0	0	0	0	0	258	0	0	0	0	0
168	TSPAN5		NearlyNeutral	2	-16628.7339	217.104548	3.87235E-49	36.71874	1.97623	0.04293	0.97586	1	0.02414	0	0	0	0	258	0	0	0	0	0
169	TSPAN5		PositiveSeletion	3	-16628.7339	0	1	36.71872	1.97623	0.04293	0.97586	1	0.02414	8.86234	0	0	0	258	0	0	0	0	0
170	TSPAN5	mammal	5M_bsb_Fixed	3.5	-16628.7339	0	1	36.71874	1.97623	0.04293-0.04293	0.97586	1.00000-1.00000	0.02414	0.04293-1.00000	0	1.00000-1.00000	0	258	0	0	0	0	0
171	TSPAN5	mammal	5M_bsb_notFixed	4	-16628.7339	0	1	36.71877	1.97623	0.04293-0.04293	0.97586	1.00000-1.00000	0.02414	0.04293-1.00000	0	1.00000-1.00000	0	258	0	0	0	0	0
172	TSPAN5	mammal	5RM_bsb_Fixed	3.5	-16628.7339	0	1	36.71874	1.97623	0.04293-0.04293	0.97586	1.00000-1.00000	0.02414	0.04293-1.00000	0	1.00000-1.00000	0	258	0	0	0	0	0
173	TSPAN5	mammal	5RM_bsb_notFixed	4	-16628.7339	0	1	36.71875	1.97623	0.04293-0.04293	0.97586	1.00000-1.00000	0.02414	0.04293-1.00000	0	1.00000-1.00000	0	258	0	0	0	0	0
174	TSPAN5	mammal	5XRM_bsb_Fixed	3.5	-16628.7339	0	1	36.71869	1.97623	0.04293-0.04293	0.97586	1.00000-1.00000	0.02414	0.04293-1.00000	0	1.00000-1.00000	0	258	0	0	0	0	0
175	TSPAN5	mammal	5XRM_bsb_notFixed	4	-16628.7339	0	1	36.71874	1.97623	0.04293-0.04293	0.97586	1.00000-1.00000	0.02414	0.04293-1.00000	0	1.00000-1.00000	0	258	0	0	0	0	0
176	TSPAN5	Teleost	5F_bsb_Fixed	3.5	-16627.91532	1.63716	0.200715664	36.8511	1.9784	0.04257-0.04257	0.86435	1.00000-1.00000	0.02143	0.04257-1.00000	0.11146	1.00000-1.00000	0.00276	258	0	0	0	0	0
177	TSPAN5	Teleost	5F_bsb_notFixed	4	-16627.9038	0.023036	0.879363493	36.85356	1.97869	0.04257-0.04257	0.90083	1.00000-1.00000	0.02233	0.04257-1.68977	0.07498	1.00000-1.68977	0.00186	258	5	0	0	0	0
178	TSPAN5	duplication	D5_bsb_Fixed	3.5	-16623.23458	10.998646	0.000911785	36.8806	1.96816	0.04230-0.04230	0.67184	1.00000-1.00000	0.01606	0.04230-1.00000	0.30481	1.00000-1.00000	0.00729	258	0	0	0	0	0
179	TSPAN5	duplication	D5_bsb_notFixed	4	-16620.01552	6.438108	0.011169756	36.90274	1.9665	0.04228-0.04228	0.92097	1.00000-1.00000	0.02196	0.04228-999.00000	0.05575	1.00000-999.00000	0.00133	258	6	1	0	0	0
180	TSPAN5	Teleost	17F_bsb_Fixed	3.5	-16628.7339	0	1	36.71885	1.97623	0.04293-0.04293	0.97586	1.00000-1.00000	0.02414	0.04293-1.00000	0	1.00000-1.00000	0	258	0	0	0	0	0
181	TSPAN5	Teleost	17F_bsb_notFixed	4	-16628.7339	0	1	36.71885	1.97623	0.04293-0.04293	0.97586	1.00000-1.00000	0.02414	0.04293-1.00000	0	1.00000-1.00000	0	258	0	0	0	0	0
182	TSPAN5	mammal	17M_bsb_Fixed	3.5	-16625.28546	6.896884	0.008634612	37.0116	1.97156	0.04216-0.04216	0.90758	1.00000-1.00000	0.02194	0.04216-1.00000	0.06881	1.00000-1.00000	0.00166	258	0	0	0	0	0
183	TSPAN5	mammal	17M_bsb_notFixed	4	-16625.02494	0.521038	0.470399239	36.99825	1.97111	0.04222-0.04222	0.93288	1.00000-1.00000	0.02248	0.04222-2.21457	0.04359	1.00000-2.21457	0.00105	258	3	2	1	1	0
184	TSPAN5	mammal	17RM_bsb_Fixed	3.5	-16628.97671	-0.485616	#NUM!	36.77011	1.97559	0.04286-0.04286	0.89562	1.00000-1.00000	0.02211	0.04286-1.00000	0.08028	1.00000-1.00000	0.00198	258	0	0	0	0	0
185	TSPAN5	mammal	17RM_bsb_notFixed	4	-16628.7339	0.485616	0.485889453	36.71882	1.97623	0.04293-0.04293	0.97586	1.00000-1.00000	0.02414	0.04293-1.00000	0	1.00000-1.00000	0	258	0	0	0	0	0
186	TSPAN5	mammal	17XRM_bsb_Fixed	3.5	-16628.73379	0.000222	0.988112228	36.71944	1.97625	0.04293-0.04293	0.97486	1.00000-1.00000	0.02412	0.04293-1.00000	0.001	1.00000-1.00000	0.00002	258	0	0	0	0	0
187	TSPAN5	mammal	17XRM_bsb_notFixed	4	-16628.73379	0	1	36.71944	1.97625	0.04293-0.04293	0.97486	1.00000-1.00000	0.02412	0.04293-1.00000	0.001	1.00000-1.00000	0.00002	258	0	0	0	0	0
188	TSPAN5	duplication	D17_bsb_Fixed	3.5	-16618.48821	20.491382	5.99003E-06	37.12174	1.97312	0.04183-0.04183	0.88062	1.00000-1.00000	0.0215	0.04183-1.00000	0.09554	1.00000-1.00000	0.00233	258	0	0	0	0	0
189	TSPAN5	duplication	D17_bsb_notFixed	4	-16605.55584	25.86473	3.66199E-07	40.25541	1.97611	0.04200-0.04200	0.916	1.00000-1.00000	0.022	0.04200-999.00000	0.06054	1.00000-999.00000	0.00145	258	15	12	8	5	3
190	TSPAN5	duplication	DD5D17_bsb_Fixed	3.5	-16618.62042	20.226954	6.8777E-06	36.0207	1.97017	0.04263-0.04263	0.88423	1.00000-1.00000	0.0218	0.04263-1.00000	0.09171	1.00000-1.00000	0.00226	258	0	0	0	0	0
191	TSPAN5	duplication	DD5D17_bsb_notFixed	4	-16609.29177	18.657306	1.56447E-05	37.5592	1.97083	0.04390-0.04390	0.898	1.00000-1.00000	0.02194	0.04390-999.00000	0.07816	1.00000-999.00000	0.00191	258	23	11	6	5	1
192	TSPAN5	Teleost	14F_bsb_Fixed	3.5	-16616.38409	24.69962	6.69974E-07	35.70571	1.97193	0.04285-0.04285	0.6109	1.00000-1.00000	0.01571	0.04285-1.00000	0.36403	1.00000-1.00000	0.00936	258	0	0	0	0	0
193	TSPAN5	Teleost	14F_bsb_notFixed	4	-16612.33924	8.089702	0.004451748	35.52619	1.97377	0.04303-0.04303	0.80185	1.00000-1.00000	0.02078	0.04303-999.00000	0.17288	1.00000-999.00000	0.00448	258	19	4	2	2	0
194	TSPAN5	mammal	14M_bsb_Fixed	3.5	-16625.63901	6.18978	0.012849017	36.99395	1.97093	0.04222-0.04222	0.91907	1.00000-1.00000	0.02195	0.04222-1.00000	0.0576	1.00000-1.00000	0.00138	258	0	0	0	0	0
195	TSPAN5	mammal	14M_bsb_notFixed	4	-16625.00574	1.266546	0.260415839	36.98216	1.9713	0.04229-0.04229	0.94738	1.00000-1.00000	0.0226	0.04229-3.03919	0.02933	1.00000-3.03919	0.0007	258	3	2	2	1	0
196	TSPAN5	mammal	14RM_bsb_Fixed	3.5	-16623.07678	11.314242	0.000769149	36.45886	1.96948	0.04272-0.04272	0.81505	1.00000-1.00000	0.02025	0.04272-1.00000	0.16071	1.00000-1.00000	0.00399	258	0	0	0	0	0
197	TSPAN5	mammal	14RM_bsb_notFixed	4	-16620.0163	6.120954	0.01335887	36.34134	1.96732	0.04284-0.04284	0.91592	1.00000-1.00000	0.02277	0.04284-999.00000	0.05983	1.00000-999.00000	0.00149	258	8	1	1	1	0
198	TSPAN5	mammal	14XRM_bsb_Fixed	3.5	-16621.34497	14.777862	0.000120947	35.69708	1.97194	0.04311-0.04311	0	1.00000-1.00000	0	0.04311-1.00000	0.97496	1.00000-1.00000	0.02504	258	0	0	0	0	0
199	TSPAN5	mammal	14XRM_bsb_notFixed	4	-16620.85214	0.985654	0.3208069	35.6338	1.97185	0.04315-0.04315	0	1.00000-1.00000	0	0.04315-166.23408	0.97492	1.00000-166.23408	0.02508	258	2	0	0	0	0
200	TSPAN5	duplication	D14_bsb_Fixed	3.5	-16609.84521	37.777374	7.92962E-10	34.23551	1.95966	0.04368-0.04368	0.73265	1.00000-1.00000	0.01855	0.04368-1.00000	0.24266	1.00000-1.00000	0.00614	258	0	0	0	0	0
201	TSPAN5	duplication	D14_bsb_notFixed	4	-16600.27578	19.138876	1.21544E-05	33.62465	1.9483	0.04447-0.04447	0.72003	1.00000-1.00000	0.01833	0.04447-999.00000	0.25514	1.00000-999.00000	0.0065	258	258	47	31	18	4
202	TSPAN6s		one-ratio	1	-12346.25659	0	1	27.86294	1.86191	0.08049	1	0	0	0	0	0	0	238	0	0	0	0	0
203	TSPAN6s		NearlyNeutral	2	-12124.73733	443.038512	2.36132E-98	29.34207	2.14105	0.06403	0.85803	1	0.14197	0	0	0	0	238	0	0	0	0	0
204	TSPAN6s		PositiveSeletion	3	-12124.73733	0	1	29.34207	2.14105	0.06403	0.85803	1	0.11647	1	0.0255	0	0	238	0	0	0	0	0
205	TSPAN6s	mammal	7M_bsb_Fixed	3.5	-12124.73355	0.007564	0.930694357	29.34826	2.141	0.06400-0.06400	0.85358	1.00000-1.00000	0.14127	0.06400-1.00000	0.00442	1.00000-1.00000	0.00073	238	0	0	0	0	0
206	TSPAN6s	mammal	7M_bsb_notFixed	4	-12124.73355	0	1	29.34826	2.141	0.06400-0.06400	0.85358	1.00000-1.00000	0.14127	0.06400-1.00000	0.00442	1.00000-1.00000	0.00073	238	1	1	0	0	0
207	TSPAN6s	mammal	7RM_bsb_Fixed	3.5	-12124.73733	0	1	29.34207	2.14105	0.06403-0.06403	0.85803	1.00000-1.00000	0.14197	0.06403-1.00000	0	1.00000-1.00000	0	238	0	0	0	0	0
208	TSPAN6s	mammal	7RM_bsb_notFixed	4	-12124.73733	0	1	29.34207	2.14105	0.06403-0.06403	0.85803	1.00000-1.00000	0.14197	0.06403-1.00000	0	1.00000-1.00000	0	238	0	0	0	0	0
209	TSPAN6s	mammal	7XRM_bsb_Fixed	3.5	-12124.73733	0	1	29.342	2.14103	0.06403-0.06403	0.85803	1.00000-1.00000	0.14197	0.06403-1.00000	0	1.00000-1.00000	0	238	0	0	0	0	0
210	TSPAN6s	mammal	7XRM_bsb_notFixed	4	-12124.73733	0	1	29.34204	2.14105	0.06403-0.06403	0.85803	1.00000-1.00000	0.14197	0.06403-1.00000	0	1.00000-1.00000	0	238	0	0	0	0	0
211	TSPAN6s	Teleost	7F_bsb_Fixed	3.5	-12124.73733	0	1	29.34207	2.14105	0.06403-0.06403	0.85803	1.00000-1.00000	0.14197	0.06403-1.00000	0	1.00000-1.00000	0	238	0	0	0	0	0
212	TSPAN6s	Teleost	7F_bsb_notFixed	4	-12124.73733	0	1	29.34207	2.14105	0.06403-0.06403	0.85803	1.00000-1.00000	0.14197	0.06403-1.00000	0	1.00000-1.00000	0	238	1	0	0	0	0
213	TSPAN6s	duplication	D7_bsb_Fixed	3.5	-12121.20838	7.057914	0.007891584	29.21394	2.1239	0.06259-0.06259	0.67346	1.00000-1.00000	0.10988	0.06259-1.00000	0.18626	1.00000-1.00000	0.03039	238	0	0	0	0	0
214	TSPAN6s	duplication	D7_bsb_notFixed	4	-12120.64359	1.129566	0.287868128	29.10197	2.12057	0.06261-0.06261	0.69873	1.00000-1.00000	0.11265	0.06261-6.56077	0.16243	1.00000-6.56077	0.02619	238	23	18	9	4	0
215	TSPAN6s	Teleost	6F_bsb_Fixed	3.5	-12117.42023	14.634218	0.000130523	29.45873	2.13625	0.06206-0.06206	0.52839	1.00000-1.00000	0.08827	0.06206-1.00000	0.32847	1.00000-1.00000	0.05487	238	0	0	0	0	0
216	TSPAN6s	Teleost	6F_bsb_notFixed	4	-12115.47828	3.883888	0.048751545	29.49243	2.13931	0.06187-0.06187	0.72692	1.00000-1.00000	0.12159	0.06187-999.00000	0.12979	1.00000-999.00000	0.02171	238	238	16	5	4	1
217	TSPAN6s	mammal	6M_bsb_Fixed	3.5	-12119.90829	9.658092	0.001885193	29.83574	2.15027	0.06193-0.06193	0.79542	1.00000-1.00000	0.13004	0.06193-1.00000	0.06407	1.00000-1.00000	0.01047	238	0	0	0	0	0
218	TSPAN6s	mammal	6M_bsb_notFixed	4	-12119.17586	1.464858	0.226158852	29.83537	2.15902	0.06236-0.06236	0.82436	1.00000-1.00000	0.13486	0.06236-3.14601	0.03505	1.00000-3.14601	0.00573	238	4	4	3	2	0
219	TSPAN6s	mammal	6RM_bsb_Fixed	3.5	-12123.9767	1.52126	0.217429033	29.3377	2.1385	0.06360-0.06360	0.53157	1.00000-1.00000	0.08803	0.06360-1.00000	0.32636	1.00000-1.00000	0.05405	238	0	0	0	0	0
220	TSPAN6s	mammal	6RM_bsb_notFixed	4	-12122.90487	2.143678	0.143158357	29.36299	2.13599	0.06353-0.06353	0.839	1.00000-1.00000	0.139	0.06353-999.00000	0.01888	1.00000-999.00000	0.00313	238	3	0	0	0	0
221	TSPAN6s	mammal	6XRM_bsb_Fixed	3.5	-12110.83126	27.812154	1.33684E-07	29.5392	2.12913	0.06091-0.06091	0.39752	1.00000-1.00000	0.06705	0.06091-1.00000	0.45815	1.00000-1.00000	0.07728	238	0	0	0	0	0
222	TSPAN6s	mammal	6XRM_bsb_notFixed	4	-12107.94614	5.770236	0.016299846	29.62698	2.12737	0.06061-0.06061	0.66689	1.00000-1.00000	0.11249	0.06061-999.00000	0.18877	1.00000-999.00000	0.03184	238	238	238	17	12	4
223	TSPAN6s	duplication	D6_bsb_Fixed	3.5	-12120.21055	9.053568	0.002621827	29.06462	2.12989	0.06325-0.06325	0	1.00000-1.00000	0	0.06325-1.00000	0.86024	1.00000-1.00000	0.13976	238	0	0	0	0	0
224	TSPAN6s	duplication	D6_bsb_notFixed	4	-12119.38784	1.64543	0.199582163	28.97508	2.1301	0.06338-0.06338	0.6028	1.00000-1.00000	0.09749	0.06338-999.00000	0.25798	1.00000-999.00000	0.04172	238	9	0	0	0	0
225	TSPAN13		one-ratio	1	-12195.12059	0	1	30.73106	1.7874	0.10179	1	0	0	0	0	0	0	198	0	0	0	0	0
226	TSPAN13		NearlyNeutral	2	-11894.27907	601.683028	7.2066E-133	31.43741	1.90704	0.07535	0.86243	1	0.13757	0	0	0	0	198	0	0	0	0	0
227	TSPAN13		PositiveSeletion	3	-11894.27907	0	1	31.43742	1.90704	0.07535	0.86243	1	0.00561	1	0.13196	0	0	198	0	0	0	0	0
228	TSPAN13	mammal	13M_bsb_Fixed	3.5	-11894.03868	0.480782	0.488068317	31.59971	1.90148	0.07509-0.07509	0.84334	1.00000-1.00000	0.13068	0.07509-1.00000	0.0225	1.00000-1.00000	0.00349	198	0	0	0	0	0
229	TSPAN13	mammal	13M_bsb_notFixed	4	-11892.76159	2.554184	0.110002628	31.74091	1.8986	0.07514-0.07514	0.85801	1.00000-1.00000	0.13113	0.07514-39.77194	0.00942	1.00000-39.77194	0.00144	198	1	0	0	0	0
230	TSPAN13	mammal	13RM_bsb_Fixed	3.5	-11894.27907	0	1	31.43739	1.90704	0.07535-0.07535	0.86243	1.00000-1.00000	0.13757	0.07535-1.00000	0	1.00000-1.00000	0	198	0	0	0	0	0
231	TSPAN13	mammal	13RM_bsb_notFixed	4	-11894.27908	-2.00E-06	#NUM!	31.43743	1.90703	0.07535-0.07535	0.86243	1.00000-1.00000	0.13757	0.07535-1.00000	0	1.00000-1.00000	0	198	1	0	0	0	0
232	TSPAN13	mammal	13XRM_bsb_Fixed	3.5	-11893.30587	1.946416	0.162973658	31.64406	1.90492	0.07400-0.07400	0.6716	1.00000-1.00000	0.10677	0.07400-1.00000	0.19123	1.00000-1.00000	0.0304	198	0	0	0	0	0
233	TSPAN13	mammal	13XRM_bsb_notFixed	4	-11893.30587	0	1	31.64405	1.90492	0.07400-0.07400	0.6716	1.00000-1.00000	0.10677	0.07400-1.00000	0.19123	1.00000-1.00000	0.0304	198	7	5	0	0	0
234	TSPAN13	Teleost	13F_bsb_Fixed	3.5	-11894.10223	0.353694	0.552029458	31.51255	1.90336	0.07502-0.07502	0.81867	1.00000-1.00000	0.12836	0.07502-1.00000	0.04578	1.00000-1.00000	0.00718	198	0	0	0	0	0
235	TSPAN13	Teleost	13F_bsb_notFixed	4	-11894.10125	0.001962	0.96466968	31.51423	1.90309	0.07503-0.07503	0.82417	1.00000-1.00000	0.12907	0.07503-1.20864	0.04043	1.00000-1.20864	0.00633	198	1	0	0	0	0
236	TSPAN13	duplication	D13_bsb_Fixed	3.5	-11885.21391	18.130324	2.0629E-05	31.26508	1.89564	0.07267-0.07267	0.34857	1.00000-1.00000	0.05633	0.07267-1.00000	0.5123	1.00000-1.00000	0.0828	198	0	0	0	0	0
237	TSPAN13	duplication	D13_bsb_notFixed	4	-11883.7715	2.884832	0.089417351	31.23668	1.89423	0.07256-0.07256	0.56648	1.00000-1.00000	0.09118	0.07256-999.00000	0.29487	1.00000-999.00000	0.04746	198	198	198	8	1	1
238	TSPAN13	mammal	31M_bsb_Fixed	3.5	-11892.38172	3.794716	0.051414606	31.68094	1.90823	0.07379-0.07379	0.80833	1.00000-1.00000	0.12921	0.07379-1.00000	0.05386	1.00000-1.00000	0.00861	198	0	0	0	0	0
239	TSPAN13	mammal	31M_bsb_notFixed	4	-11892.27975	0.203936	0.651562404	31.6619	1.90904	0.07395-0.07395	0.82254	1.00000-1.00000	0.13165	0.07395-1.66581	0.03949	1.00000-1.66581	0.00632	198	4	2	1	1	0
240	TSPAN13	mammal	31RM_bsb_Fixed	3.5	-11892.67339	3.21137	0.073128241	31.59294	1.9071	0.07428-0.07428	0.76455	1.00000-1.00000	0.12252	0.07428-1.00000	0.09734	1.00000-1.00000	0.0156	198	0	0	0	0	0
241	TSPAN13	mammal	31RM_bsb_notFixed	4	-11889.83252	5.68173	0.017142458	35.11333	1.90998	0.07432-0.07432	0.84073	1.00000-1.00000	0.13434	0.07432-999.00000	0.02149	1.00000-999.00000	0.00343	198	6	3	1	1	1
242	TSPAN13	mammal	31XRM_bsb_Fixed	3.5	-11893.96082	0.636514	0.424975955	31.43912	1.90716	0.07515-0.07515	0	1.00000-1.00000	0	0.07515-1.00000	0.86213	1.00000-1.00000	0.13786	198	0	0	0	0	0
243	TSPAN13	mammal	31XRM_bsb_notFixed	4	-11893.96083	-2.40E-05	#NUM!	31.43937	1.9072	0.07515-0.07515	0.0003	1.00000-1.00000	0.00005	0.07515-1.00000	0.86184	1.00000-1.00000	0.13781	198	2	1	0	0	0
244	TSPAN13	Teleost	31F_bsb_Fixed	3.5	-11893.37362	1.810914	0.178398713	31.61389	1.90727	0.07449-0.07449	0.81755	1.00000-1.00000	0.12987	0.07449-1.00000	0.04538	1.00000-1.00000	0.00721	198	0	0	0	0	0
245	TSPAN13	Teleost	31F_bsb_notFixed	4	-11891.08566	4.57591	0.032424524	33.01126	1.9128	0.07439-0.07439	0.84576	1.00000-1.00000	0.13439	0.07439-187.47304	0.01713	1.00000-187.47304	0.00272	198	6	1	1	0	0
246	TSPAN13	duplication	D31_bsb_Fixed	3.5	-11888.31408	11.929998	0.000552372	31.11734	1.89363	0.07412-0.07412	0.26309	1.00000-1.00000	0.04196	0.07412-1.00000	0.59935	1.00000-1.00000	0.09559	198	0	0	0	0	0
247	TSPAN13	duplication	D31_bsb_notFixed	4	-11887.04022	2.547718	0.110453718	31.0766	1.89325	0.07423-0.07423	0.64463	1.00000-1.00000	0.10274	0.07423-999.00000	0.2179	1.00000-999.00000	0.03473	198	198	198	3	2	1
248	TSPAN15		one-ratio	1	-10940.38666	0	1	35.8833	1.99323	0.06648	1	0	0	0	0	0	0	226	0	0	0	0	0
249	TSPAN15		NearlyNeutral	2	-10934.37096	12.03141	0.000523115	36.179	2.0349	0.06675	0.98467	1	0.01533	0	0	0	0	226	0	0	0	0	0
250	TSPAN15		PositiveSeletion	3	-10934.37096	0	1	36.17899	2.0349	0.06675	0.98467	1	0.00618	1	0.00915	0	0	226	0	0	0	0	0
251	TSPAN15	mammal	15M_bsb_Fixed	3.5	-10934.37096	2.00E-06	0.998871621	36.179	2.0349	0.06675-0.06675	0.98467	1.00000-1.00000	0.01533	0.06675-1.00000	0	1.00000-1.00000	0	226	0	0	0	0	0
252	TSPAN15	mammal	15M_bsb_notFixed	4	-10934.37096	-2.00E-06	#NUM!	36.179	2.0349	0.06675-0.06675	0.98467	1.00000-1.00000	0.01533	0.06675-1.00000	0	1.00000-1.00000	0	226	1	1	1	0	0
253	TSPAN15	mammal	15RM_bsb_Fixed	3.5	-10934.17655	0.388816	0.53292242	36.16571	2.03216	0.06662-0.06662	0.97042	1.00000-1.00000	0.01508	0.06662-1.00000	0.01428	1.00000-1.00000	0.00022	226	0	0	0	0	0
254	TSPAN15	mammal	15RM_bsb_notFixed	4	-10934.12328	0.10654	0.744118215	36.13301	2.03085	0.06672-0.06672	0.97598	1.00000-1.00000	0.01507	0.06672-2.01846	0.00881	1.00000-2.01846	0.00014	226	2	1	1	0	0
255	TSPAN15	mammal	15XRM_bsb_Fixed	3.5	-10931.60226	5.537386	0.018614369	36.10972	2.03638	0.06638-0.06638	0.90363	1.00000-1.00000	0.0152	0.06638-1.00000	0.07982	1.00000-1.00000	0.00134	226	0	0	0	0	0
256	TSPAN15	mammal	15XRM_bsb_notFixed	4	-10925.96238	11.279772	0.000783562	39.35013	2.04975	0.06822-0.06822	0.94396	1.00000-1.00000	0.0186	0.06822-999.00000	0.03672	1.00000-999.00000	0.00072	226	13	8	4	3	2
257	TSPAN15	Teleost	15F_bsb_Fixed	3.5	-10931.31122	6.11947	0.01337009	36.29496	2.03342	0.06587-0.06587	0.90303	1.00000-1.00000	0.01466	0.06587-1.00000	0.081	1.00000-1.00000	0.00131	226	0	0	0	0	0
258	TSPAN15	Teleost	15F_bsb_notFixed	4	-10924.30656	14.009332	0.000181906	36.6798	2.05102	0.06681-0.06681	0.93184	1.00000-1.00000	0.01591	0.06681-242.41117	0.05137	1.00000-242.41117	0.00088	226	13	9	3	3	2
259	TSPAN15	duplication	D15_bsb_Fixed	3.5	-10931.89893	4.944058	0.026180504	35.70046	2.03078	0.06680-0.06680	0.80251	1.00000-1.00000	0.01215	0.06680-1.00000	0.18257	1.00000-1.00000	0.00277	226	0	0	0	0	0
260	TSPAN15	duplication	D15_bsb_notFixed	4	-10929.79685	4.204158	0.040324993	35.32727	2.03013	0.06752-0.06752	0.86738	1.00000-1.00000	0.01299	0.06752-999.00000	0.11786	1.00000-999.00000	0.00177	226	14	1	0	0	0
261	TSPAN15	mammal	15LXR_bsb_Fixed	3.5	-10931.30516	6.131594	0.013278711	35.87358	2.03301	0.06642-0.06642	0.82716	1.00000-1.00000	0.01418	0.06642-1.00000	0.15599	1.00000-1.00000	0.00267	226	0	0	0	0	0
262	TSPAN15	mammal	15LXR_bsb_notFixed	4	-10928.21897	6.17238	0.012975994	35.37933	2.0357	0.06747-0.06747	0.87503	1.00000-1.00000	0.01645	0.06747-999.00000	0.10652	1.00000-999.00000	0.002	226	29	5	0	0	0
263	TSPAN15	Teleost	15LF_bsb_Fixed	3.5	-10928.0774	12.587114	0.000388415	35.63408	2.03885	0.06654-0.06654	0.83963	1.00000-1.00000	0.01451	0.06654-1.00000	0.14339	1.00000-1.00000	0.00248	226	0	0	0	0	0
264	TSPAN15	Teleost	15LF_bsb_notFixed	4	-10925.51233	5.130132	0.023513943	58.991	2.05863	0.06846-0.06846	0.88374	1.00000-1.00000	0.0167	0.06846-167.15088	0.09771	1.00000-167.15088	0.00185	226	22	14	8	7	2
265	TSPAN15	duplication	DL15_bsb_Fixed	3.5	-10924.30682	20.128282	7.24179E-06	35.46574	2.0432	0.06615-0.06615	0.74569	1.00000-1.00000	0.0123	0.06615-1.00000	0.23808	1.00000-1.00000	0.00393	226	0	0	0	0	0
266	TSPAN15	duplication	DL15_bsb_notFixed	4	-10919.50759	9.59846	0.001947406	34.43874	2.05308	0.06832-0.06832	0.72203	1.00000-1.00000	0.01375	0.06832-999.00000	0.25929	1.00000-999.00000	0.00494	226	226	27	15	3	0
267	TSPAN15		D0_bsb_Fixed	3.5	-10933.1773	2.387318	0.122323362	35.17659	2.03306	0.06715-0.06715	0.72339	1.00000-1.00000	0.01211	0.06715-1.00000	0.26015	1.00000-1.00000	0.00435	226	0	0	0	0	0
268	TSPAN15		D0_bsb_notFixed	4	-10932.83693	0.680742	0.409331337	34.74654	2.03276	0.06759-0.06759	0.67293	1.00000-1.00000	0.01175	0.06759-999.00000	0.3099	1.00000-999.00000	0.00541	226	0	0	0	0	0
269	TSPAN18		one-ratio	1	-22690.10935	0	1	48.28103	1.87	0.16229	1	0	0	0	0	0	0	218	0	0	0	0	0
270	TSPAN18		NearlyNeutral	2	-22284.37909	811.460534	1.7392E-178	49.26485	2.03873	0.14094	0.82389	1	0.17611	0	0	0	0	218	0	0	0	0	0
271	TSPAN18		PositiveSeletion	3	-22284.37909	0	1	49.26476	2.03873	0.14094	0.82389	1	0.079	1	0.09711	0	0	218	1	1	0	0	0
272	TSPAN18	mammal	1M_bsb_Fixed	3.5	-22283.47984	1.798486	0.17989573	49.29605	2.03802	0.14028-0.14028	0.7687	1.00000-1.00000	0.16445	0.14028-1.00000	0.05506	1.00000-1.00000	0.01178	218	0	0	0	0	0
273	TSPAN18	mammal	1M_bsb_notFixed	4	-22282.39299	2.173716	0.140386687	49.29763	2.03763	0.14038-0.14038	0.79184	1.00000-1.00000	0.16983	0.14038-5.21799	0.03157	1.00000-5.21799	0.00677	218	3	3	0	0	0
274	TSPAN18	mammal	1RM_bsb_Fixed	3.5	-22283.41465	1.928882	0.164880891	49.30742	2.03781	0.14046-0.14046	0.46985	1.00000-1.00000	0.09997	0.14046-1.00000	0.35471	1.00000-1.00000	0.07547	218	0	0	0	0	0
275	TSPAN18	mammal	1RM_bsb_notFixed	4	-22278.7824	9.264494	0.00233639	49.72406	2.03781	0.14032-0.14032	0.80813	1.00000-1.00000	0.17093	0.14032-999.00000	0.01728	1.00000-999.00000	0.00366	218	3	2	0	0	0
276	TSPAN18	mammal	1XRM_bsb_Fixed	3.5	-22284.18475	0.388678	0.532995121	49.28163	2.03809	0.14067-0.14067	0.74003	1.00000-1.00000	0.1581	0.14067-1.00000	0.08393	1.00000-1.00000	0.01793	218	0	0	0	0	0
277	TSPAN18	mammal	1XRM_bsb_notFixed	4	-22281.41115	5.547202	0.018510255	49.38853	2.03731	0.14056-0.14056	0.79807	1.00000-1.00000	0.17057	0.14056-129.63968	0.02584	1.00000-129.63968	0.00552	218	5	2	0	0	0
278	TSPAN18	Teleost	1F_bsb_Fixed	3.5	-22283.38059	1.997002	0.157610739	49.31108	2.03809	0.14011-0.14011	0.75124	1.00000-1.00000	0.15992	0.14011-1.00000	0.07325	1.00000-1.00000	0.01559	218	0	0	0	0	0
279	TSPAN18	Teleost	1F_bsb_notFixed	4	-22282.76313	1.234906	0.266455227	49.32456	2.03941	0.14015-0.14015	0.77453	1.00000-1.00000	0.16488	0.14015-3.05236	0.04996	1.00000-3.05236	0.01063	218	4	3	0	0	0
280	TSPAN18	duplication	DD1_bsb_Fixed	3.5	-22280.73535	7.287468	0.006943727	49.33244	2.0362	0.13951-0.13951	0.61486	1.00000-1.00000	0.13058	0.13951-1.00000	0.20997	1.00000-1.00000	0.04459	218	0	0	0	0	0
281	TSPAN18	duplication	DD1_bsb_notFixed	4	-22272.00926	17.452182	2.94626E-05	60.52333	2.04355	0.13990-0.13990	0.7195	1.00000-1.00000	0.14817	0.13990-999.00000	0.10973	1.00000-999.00000	0.0226	218	26	11	3	3	2
282	TSPAN18	mammal	16M_bsb_Fixed	3.5	-22279.93535	8.887474	0.002871337	47.60411	2.0369	0.14055-0.14055	0.46308	1.00000-1.00000	0.09962	0.14055-1.00000	0.35988	1.00000-1.00000	0.07742	218	0	0	0	0	0
283	TSPAN18	mammal	16M_bsb_notFixed	4	-22279.93535	0	1	47.6042	2.0369	0.14055-0.14055	0.46309	1.00000-1.00000	0.09962	0.14055-1.00000	0.35988	1.00000-1.00000	0.07742	218	42	21	6	1	0
284	TSPAN18	mammal	16RM_bsb_Fixed	3.5	-22284.1472	0.463768	0.495868239	49.24923	2.03881	0.14069-0.14069	0.75826	1.00000-1.00000	0.1622	0.14069-1.00000	0.06552	1.00000-1.00000	0.01402	218	0	0	0	0	0
285	TSPAN18	mammal	16RM_bsb_notFixed	4	-22282.08334	4.127726	0.042186007	50.7319	2.04264	0.14087-0.14087	0.80463	1.00000-1.00000	0.17314	0.14087-999.00000	0.01829	1.00000-999.00000	0.00394	218	2	1	0	0	0
286	TSPAN18	mammal	16XRM_bsb_Fixed	3.5	-22280.48042	7.797344	0.005232309	49.36951	2.03571	0.13939-0.13939	0.61064	1.00000-1.00000	0.12963	0.13939-1.00000	0.21425	1.00000-1.00000	0.04548	218	0	0	0	0	0
287	TSPAN18	mammal	16XRM_bsb_notFixed	4	-22275.29838	10.364076	0.001284912	49.49501	2.04064	0.13951-0.13951	0.72857	1.00000-1.00000	0.15464	0.13951-80.20963	0.09634	1.00000-80.20963	0.02045	218	25	14	5	2	1
288	TSPAN18	Teleost	16F_bsb_Fixed	3.5	-22282.88522	2.98774	0.083897208	49.41752	2.03885	0.13972-0.13972	0.64931	1.00000-1.00000	0.13749	0.13972-1.00000	0.17594	1.00000-1.00000	0.03725	218	0	0	0	0	0
289	TSPAN18	Teleost	16F_bsb_notFixed	4	-22277.83987	10.090686	0.001490206	53.60118	2.05435	0.13995-0.13995	0.74887	1.00000-1.00000	0.15808	0.13995-999.00000	0.07683	1.00000-999.00000	0.01622	218	21	10	4	0	0
290	TSPAN18	duplication	D16_bsb_Fixed	3.5	-22282.08379	4.590592	0.032147913	49.31427	2.03853	0.13991-0.13991	0.58984	1.00000-1.00000	0.1257	0.13991-1.00000	0.23448	1.00000-1.00000	0.04997	218	0	0	0	0	0
291	TSPAN18	duplication	D16_bsb_notFixed	4	-22273.43201	17.30357	3.18588E-05	52.5856	2.05067	0.13996-0.13996	0.7445	1.00000-1.00000	0.1588	0.13996-999.00000	0.0797	1.00000-999.00000	0.017	218	23	9	1	1	0
292	TSPAN18	duplication	D1D16_bsb_Fixed	3.5	-22271.32787	26.102438	3.23775E-07	48.48973	2.03425	0.13913-0.13913	0.46754	1.00000-1.00000	0.09895	0.13913-1.00000	0.35779	1.00000-1.00000	0.07572	218	0	0	0	0	0
293	TSPAN18	duplication	D1D16_bsb_notFixed	4	-22258.07522	26.505306	2.62815E-07	49.80021	2.04764	0.14086-0.14086	0.55967	1.00000-1.00000	0.11771	0.14086-999.00000	0.26656	1.00000-999.00000	0.05606	218	218	218	33	22	2
294	TSPAN18	Teleost	18F_bsb_Fixed	3.5	-22279.33675	10.084668	0.001495081	49.50328	2.03995	0.13893-0.13893	0.19159	1.00000-1.00000	0.04061	0.13893-1.00000	0.63351	1.00000-1.00000	0.13429	218	0	0	0	0	0
295	TSPAN18	Teleost	18F_bsb_notFixed	4	-22279.33675	0	1	49.50327	2.03995	0.13893-0.13893	0.1916	1.00000-1.00000	0.04062	0.13893-1.00000	0.6335	1.00000-1.00000	0.13429	218	18	6	1	1	0
296	TSPAN18	mammal	18M_bsb_Fixed	3.5	-22284.37909	0	1	49.2648	2.03873	0.14094-0.14094	0.82389	1.00000-1.00000	0.17611	0.14094-1.00000	0	1.00000-1.00000	0	218	0	0	0	0	0
297	TSPAN18	mammal	18M_bsb_notFixed	4	-22284.37909	0	1	49.26476	2.03873	0.14094-0.14094	0.82389	1.00000-1.00000	0.17611	0.14094-1.00000	0	1.00000-1.00000	0	218	0	0	0	0	0
298	TSPAN18	mammal	18RM_bsb_Fixed	3.5	-22284.37909	0	1	49.26482	2.03873	0.14094-0.14094	0.82389	1.00000-1.00000	0.17611	0.14094-1.00000	0	1.00000-1.00000	0	218	0	0	0	0	0
299	TSPAN18	mammal	18RM_bsb_notFixed	4	-22284.37909	0	1	49.2648	2.03873	0.14094-0.14094	0.82389	1.00000-1.00000	0.17611	0.14094-1.00000	0	1.00000-1.00000	0	218	0	0	0	0	0
300	TSPAN18	mammal	18XRM_bsb_Fixed	3.5	-22282.57781	3.602546	0.057691163	49.34014	2.03873	0.14010-0.14010	0	1.00000-1.00000	0	0.14010-1.00000	0.82432	1.00000-1.00000	0.17568	218	0	0	0	0	0
301	TSPAN18	mammal	18XRM_bsb_notFixed	4	-22280.89218	3.371268	0.066342691	50.18293	2.0402	0.14035-0.14035	0.80504	1.00000-1.00000	0.17229	0.14035-999.00000	0.01867	1.00000-999.00000	0.004	218	3	1	0	0	0
302	TSPAN18	duplication	D18_bsb_Fixed	3.5	-22281.06708	6.62401	0.010061306	48.72161	2.03458	0.14029-0.14029	0.60622	1.00000-1.00000	0.12934	0.14029-1.00000	0.21794	1.00000-1.00000	0.0465	218	0	0	0	0	0
303	TSPAN18	duplication	D18_bsb_notFixed	4	-22276.54421	9.045742	0.002633073	94.9158	2.03943	0.14141-0.14141	0.66065	1.00000-1.00000	0.14061	0.14141-295.40401	0.16386	1.00000-295.40401	0.03488	218	28	12	4	4	1
304	TSPAN33T		one-ratio	1	-10418.13806	0	1	26.03091	1.88327	0.09602	1	0	0	0	0	0	0	232	0	0	0	0	0
305	TSPAN33T		NearlyNeutral	2	-10373.35995	89.556212	2.98048E-21	25.48853	2.05563	0.09785	0.90796	1	0.09204	0	0	0	0	232	0	0	0	0	0
306	TSPAN33T		PositiveSeletion	3	-10373.35995	0	1	25.48854	2.05563	0.09785	0.90796	1	0.0888	1	0.00324	0	0	232	0	0	0	0	0
307	TSPAN33T	mammal	33M_bsb_Fixed	3.5	-10373.33954	0.04083	0.839866421	25.55022	2.05188	0.09757-0.09757	0.90605	1.00000-1.00000	0.08922	0.09757-1.00000	0.00431	1.00000-1.00000	0.00042	232	0	0	0	0	0
308	TSPAN33T	mammal	33M_bsb_notFixed	4	-10369.75911	7.160862	0.007451138	26.50979	2.05256	0.09686-0.09686	0.9105	1.00000-1.00000	0.08327	0.09686-300.88983	0.00571	1.00000-300.88983	0.00052	232	1	1	1	1	0
309	TSPAN33T	mammal	33XRM_bsb_Fixed	3.5	-10372.46122	1.797462	0.180019723	25.50049	2.05279	0.09719-0.09719	0	1.00000-1.00000	0	0.09719-1.00000	0.90915	1.00000-1.00000	0.09085	232	0	0	0	0	0
310	TSPAN33T	mammal	33XRM_bsb_notFixed	4	-10372.1452	0.632046	0.42660582	25.46084	2.0515	0.09719-0.09719	0.85909	1.00000-1.00000	0.08593	0.09719-999.00000	0.04998	1.00000-999.00000	0.005	232	0	0	0	0	0
311	TSPAN33T	Teleost	33F_bsb_Fixed	3.5	-10373.33874	0.042426	0.836809872	25.5136	2.0557	0.09755-0.09755	0.88107	1.00000-1.00000	0.08894	0.09755-1.00000	0.02724	1.00000-1.00000	0.00275	232	0	0	0	0	0
312	TSPAN33T	Teleost	33F_bsb_notFixed	4	-10373.33874	0	1	25.5136	2.0557	0.09755-0.09755	0.88107	1.00000-1.00000	0.08894	0.09755-1.00000	0.02724	1.00000-1.00000	0.00275	232	0	0	0	0	0
313	TSPAN33T	duplication	D33_bsb_Fixed	3.5	-10365.55871	15.602488	7.81517E-05	25.03554	2.05377	0.09629-0.09629	0.69324	1.00000-1.00000	0.06904	0.09629-1.00000	0.21619	1.00000-1.00000	0.02153	232	0	0	0	0	0
314	TSPAN33T	duplication	D33_bsb_notFixed	4	-10356.16083	18.795762	1.4549E-05	24.96102	2.06353	0.09808-0.09808	0.73376	1.00000-1.00000	0.0682	0.09808-999.00000	0.1812	1.00000-999.00000	0.01684	232	232	11	0	0	0
315	TSPAN33T	mammal	33LXRM_bsb_Fixed	3.5	-10372.54366	1.63258	0.201346663	25.29586	2.05451	0.09713-0.09713	0	1.00000-1.00000	0	0.09713-1.00000	0.90691	1.00000-1.00000	0.09309	232	0	0	0	0	0
316	TSPAN33T	mammal	33LXRM_bsb_notFixed	4	-10372.48964	0.10804	0.742386698	25.27853	2.05413	0.09708-0.09708	0	1.00000-1.00000	0	0.09708-50.67414	0.90702	1.00000-50.67414	0.09298	232	0	0	0	0	0
317	TSPAN33T	Teleost	33LF_bsb_Fixed	3.5	-10369.46091	7.798078	0.005230184	25.33015	2.0486	0.09603-0.09603	0.75965	1.00000-1.00000	0.07588	0.09603-1.00000	0.14953	1.00000-1.00000	0.01494	232	0	0	0	0	0
318	TSPAN33T	Teleost	33LF_bsb_notFixed	4	-10366.98665	4.94852	0.026113015	25.25073	2.05234	0.09649-0.09649	0.78831	1.00000-1.00000	0.07679	0.09649-8.42662	0.12292	1.00000-8.42662	0.01197	232	20	5	4	2	0
319	TSPAN33T	duplication	33B_bsb_Fixed	3.5	-10365.94719	14.825526	0.000117928	24.08633	2.08007	0.09835-0.09835	0.46893	1.00000-1.00000	0.05511	0.09835-1.00000	0.42592	1.00000-1.00000	0.05005	232	0	0	0	0	0
320	TSPAN33T	duplication	33B_bsb_notFixed	4	-10362.95357	5.987234	0.014409781	23.80847	2.0875	0.09930-0.09930	0.56968	1.00000-1.00000	0.06684	0.09930-999.00000	0.32531	1.00000-999.00000	0.03817	232	232	0	0	0	0
321	TSPAN33T		DA33_bsb_Fixed	3.5	-10368.80749	9.104924	0.002549223	25.06101	2.0561	0.09713-0.09713	0.745	1.00000-1.00000	0.07676	0.09713-1.00000	0.16159	1.00000-1.00000	0.01665	232	0	0	0	0	0
322	TSPAN33T		DA33_bsb_notFixed	4	-10361.97942	13.656134	0.000219523	24.8825	2.07502	0.09904-0.09904	0.78044	1.00000-1.00000	0.08372	0.09904-999.00000	0.12267	1.00000-999.00000	0.01316	232	1	0	0	0	0
323	UPK1		one-ratio	1	-10375.93631	0	1	21.86592	1.85762	0.13477	1	0	0	0	0	0	0	210	0	0	0	0	0
324	UPK1		NearlyNeutral	2	-10257.13593	237.600774	1.31176E-53	22.95644	2.05297	0.11782	0.88758	1	0.11242	0	0	0	0	210	0	0	0	0	0
325	UPK1		PositiveSeletion	3	-10257.13593	0	1	22.95643	2.05296	0.11782	0.88758	1	0.08089	1	0.03153	0	0	210	0	0	0	0	0
326	UPK1	mammal	1BM_bsb_Fixed	3.5	-10257.05639	0.159072	0.690012345	22.9774	2.05211	0.11752-0.11752	0.87785	1.00000-1.00000	0.11077	0.11752-1.00000	0.01011	1.00000-1.00000	0.00128	210	0	0	0	0	0
327	UPK1	mammal	1BM_bsb_notFixed	4	-10255.89558	2.321624	0.127586802	31.00253	2.04531	0.11750-0.11750	0.88004	1.00000-1.00000	0.10889	0.11750-998.99702	0.00985	1.00000-998.99702	0.00122	210	2	1	0	0	0
328	UPK1	mammal	1BRM_bsb_Fixed	3.5	-10255.34016	3.591538	0.058074481	23.0207	2.04258	0.11652-0.11652	0.77428	1.00000-1.00000	0.09487	0.11652-1.00000	0.11657	1.00000-1.00000	0.01428	210	0	0	0	0	0
329	UPK1	mammal	1BRM_bsb_notFixed	4	-10248.05061	14.579088	0.000134398	23.35336	2.05542	0.11735-0.11735	0.86875	1.00000-1.00000	0.10783	0.11735-999.00000	0.02083	1.00000-999.00000	0.00259	210	5	3	1	1	0
330	UPK1	mammal	1BXRM_bsb_Fixed	3.5	-10254.68519	4.901466	0.026833908	22.92435	2.05445	0.11640-0.11640	0.69222	1.00000-1.00000	0.08799	0.11640-1.00000	0.195	1.00000-1.00000	0.02479	210	0	0	0	0	0
331	UPK1	mammal	1BXRM_bsb_notFixed	4	-10250.75163	7.867132	0.005034144	22.9219	2.06263	0.11657-0.11657	0.82656	1.00000-1.00000	0.10457	0.11657-999.00000	0.06114	1.00000-999.00000	0.00773	210	210	4	0	0	0
332	UPK1	duplication	1BFXRM_bsb_Fixed	3.5	-10255.06973	4.132404	0.042069552	23.03586	2.04624	0.11570-0.11570	0.70515	1.00000-1.00000	0.08671	0.11570-1.00000	0.18535	1.00000-1.00000	0.02279	210	0	0	0	0	0
333	UPK1	duplication	1BFXRM_bsb_notFixed	4	-10250.84306	8.453332	0.003643753	23.34056	2.04303	0.11514-0.11514	0.81372	1.00000-1.00000	0.09238	0.11514-999.00000	0.08433	1.00000-999.00000	0.00957	210	152	0	0	0	0
334	UPK1	mammal	1AM_bsb_Fixed	3.5	-10250.57734	13.11718	0.0002926	23.00871	2.05641	0.11424-0.11424	0.73588	1.00000-1.00000	0.09455	0.11424-1.00000	0.15026	1.00000-1.00000	0.01931	210	0	0	0	0	0
335	UPK1	mammal	1AM_bsb_notFixed	4	-10239.98878	21.177116	4.18735E-06	32.29618	2.06989	0.11514-0.11514	0.77618	1.00000-1.00000	0.09974	0.11514-292.51494	0.10996	1.00000-292.51494	0.01413	210	22	15	9	8	2
336	UPK1	mammal	1ARM_bsb_Fixed	3.5	-10257.01789	0.236082	0.627050334	22.91461	2.05114	0.11741-0.11741	0.84093	1.00000-1.00000	0.10584	0.11741-1.00000	0.04728	1.00000-1.00000	0.00595	210	0	0	0	0	0
337	UPK1	mammal	1ARM_bsb_notFixed	4	-10256.33693	1.361904	0.243207919	23.64528	2.05042	0.11745-0.11745	0.8367	1.00000-1.00000	0.09982	0.11745-27.82661	0.05672	1.00000-27.82661	0.00677	210	4	0	0	0	0
338	UPK1	mammal	1AXRM_bsb_Fixed	3.5	-10254.25828	5.755302	0.016438971	22.63778	2.05219	0.11682-0.11682	0.68301	1.00000-1.00000	0.08754	0.11682-1.00000	0.20338	1.00000-1.00000	0.02607	210	0	0	0	0	0
339	UPK1	mammal	1AXRM_bsb_notFixed	4	-10251.14995	6.216644	0.012655479	22.70983	2.05858	0.11720-0.11720	0.75604	1.00000-1.00000	0.09687	0.11720-999.00000	0.13038	1.00000-999.00000	0.01671	210	21	0	0	0	0
340	UPK1	duplication	D1_bsb_Fixed	3.5	-10252.79602	8.67982	0.003217528	22.30839	2.04206	0.11673-0.11673	0.67061	1.00000-1.00000	0.08078	0.11673-1.00000	0.22188	1.00000-1.00000	0.02673	210	0	0	0	0	0
341	UPK1	duplication	D1_bsb_notFixed	4	-10251.8961	1.79984	0.179731931	22.71358	2.05258	0.11791-0.11791	0.73069	1.00000-1.00000	0.08671	0.11791-2.93516	0.16323	1.00000-2.93516	0.01937	210	16	11	1	0	0
342	CD63		one-ratio	1	-10893.16715	0	1	22.72443	1.70652	0.16922	1	0	0	0	0	0	0	229	0	0	0	0	0
343	CD63		NearlyNeutral	2	-10637.1484	512.037504	2.2851E-113	23.78748	1.94345	0.12354	0.70505	1	0.29495	0	0	0	0	229	0	0	0	0	0
344	CD63		PositiveSeletion	3	-10637.1484	0	1	23.78748	1.94345	0.12354	0.70505	1	0.29495	28.49356	0	0	0	229	2	0	0	0	0
345	CD63	mammal	63M_bsb_Fixed	3.5	-10636.72699	0.842812	0.358593778	23.76441	1.94462	0.12271-0.12271	0.67879	1.00000-1.00000	0.28287	0.12271-1.00000	0.02706	1.00000-1.00000	0.01128	229	0	0	0	0	0
346	CD63	mammal	63M_bsb_notFixed	4	-10636.0207	1.412576	0.234629383	29.00437	1.95251	0.12321-0.12321	0.67981	1.00000-1.00000	0.28221	0.12321-61.35541	0.02684	1.00000-61.35541	0.01114	229	2	1	0	0	0
347	CD63	mammal	63RM_bsb_Fixed	3.5	-10637.1484	0	1	23.78748	1.94345	0.12354-0.12354	0.70505	1.00000-1.00000	0.29495	0.12354-1.00000	0	1.00000-1.00000	0	229	0	0	0	0	0
348	CD63	mammal	63RM_bsb_notFixed	4	-10637.1484	0	1	23.78748	1.94345	0.12354-0.12354	0.70505	1.00000-1.00000	0.29495	0.12354-1.00000	0	1.00000-1.00000	0	229	0	0	0	0	0
349	CD63	mammal	63XRM_bsb_Fixed	3.5	-10636.65027	0.996244	0.318221061	23.7748	1.94092	0.12261-0.12261	0.53017	1.00000-1.00000	0.22253	0.12261-1.00000	0.17419	1.00000-1.00000	0.07311	229	0	0	0	0	0
350	CD63	mammal	63XRM_bsb_notFixed	4	-10635.60752	2.085514	0.148702227	23.73744	1.94353	0.12244-0.12244	0.66199	1.00000-1.00000	0.2796	0.12244-999.00000	0.04106	1.00000-999.00000	0.01734	229	1	0	0	0	0
351	CD63	teleost	63F_bsb_Fixed	3.5	-10635.6348	3.02719	0.08187973	23.8417	1.94312	0.12200-0.12200	0.67006	1.00000-1.00000	0.2811	0.12200-1.00000	0.0344	1.00000-1.00000	0.01443	229	0	0	0	0	0
352	CD63	teleost	63F_bsb_notFixed	4	-10632.99441	5.280774	0.021562163	24.82444	1.95149	0.12227-0.12227	0.68613	1.00000-1.00000	0.28948	0.12227-66.71137	0.01716	1.00000-66.71137	0.00724	229	1	1	1	1	1
353	CD63	duplication	D63_bsb_Fixed	3.5	-10633.90891	6.478982	0.010915749	23.55143	1.93466	0.12096-0.12096	0.554	1.00000-1.00000	0.23108	0.12096-1.00000	0.15166	1.00000-1.00000	0.06326	229	0	0	0	0	0
354	CD63	duplication	D63_bsb_notFixed	4	-10631.74964	4.318526	0.037699572	23.5047	1.93471	0.12105-0.12105	0.58617	1.00000-1.00000	0.24395	0.12105-8.25612	0.11996	1.00000-8.25612	0.04992	229	19	8	3	2	0
355	TSPAN8		one-ratio	1	-7497.67548	0	1	11.23187	1.67275	0.32002	1	0	0	0	0	0	0	219	0	0	0	0	0
356	TSPAN8		NearlyNeutral	2	-7278.394452	438.562056	2.22536E-97	12.5346	1.77133	0.1308	0.59639	1	0.40361	0	0	0	0	219	0	0	0	0	0
357	TSPAN8		PositiveSeletion	3	-7275.167324	6.454256	0.011068689	12.75346	1.8084	0.13394	0.58808	1	0.37849	2.38257	0.03342	0	0	219	5	3	1	0	0
358	TSPAN8		8M_bsb_Fixed	3.5	-7278.394452	0	1	12.5346	1.77133	0.13080-0.13080	0.59639	1.00000-1.00000	0.40361	0.13080-1.00000	0	1.00000-1.00000	0	219	0	0	0	0	0
359	TSPAN8		8M_bsb_notFixed	4	-7278.394452	0	1	12.5346	1.77133	0.13080-0.13080	0.59639	1.00000-1.00000	0.40361	0.13080-1.00000	0	1.00000-1.00000	0	219	0	0	0	0	0
360	TSPAN8		8RM_bsb_Fixed	3.5	-7278.394452	0	1	12.53461	1.77133	0.13080-0.13080	0.59639	1.00000-1.00000	0.40361	0.13080-1.00000	0	1.00000-1.00000	0	219	0	0	0	0	0
361	TSPAN8		8RM_bsb_notFixed	4	-7278.394452	0	1	12.5346	1.77133	0.13080-0.13080	0.59639	1.00000-1.00000	0.40361	0.13080-1.00000	0	1.00000-1.00000	0	219	0	0	0	0	0
362	TSPAN8		8XRM_bsb_Fixed	3.5	-7278.357452	0.074	0.785599406	12.50952	1.77164	0.12977-0.12977	0.58628	1.00000-1.00000	0.399	0.12977-1.00000	0.00876	1.00000-1.00000	0.00596	219	0	0	0	0	0
363	TSPAN8		8XRM_bsb_notFixed	4	-7278.357452	0	1	12.50952	1.77164	0.12977-0.12977	0.58628	1.00000-1.00000	0.399	0.12977-1.00000	0.00876	1.00000-1.00000	0.00596	219	0	0	0	0	0
364	TSPAN10		one-ratio	1	-8008.741245	0	1	20.40247	2.63073	0.14695	1	0	0	0	0	0	0	231	0	0	0	0	0
365	TSPAN10		NearlyNeutral	2	-7948.623923	120.234644	5.62036E-28	22.00506	2.84777	0.13132	0.82056	1	0.17944	0	0	0	0	231	0	0	0	0	0
366	TSPAN10		PositiveSeletion	3	-7948.623923	0	1	22.00507	2.84777	0.13132	0.82056	1	0.00179	1	0.17765	0	0	231	0	0	0	0	0
367	TSPAN10	mammal	10M_bsb_Fixed	3.5	-7948.623923	0	1	22.00506	2.84777	0.13132-0.13132	0.82056	1.00000-1.00000	0.17944	0.13132-1.00000	0	1.00000-1.00000	0	231	0	0	0	0	0
368	TSPAN10	mammal	10M_bsb_notFixed	4	-7948.623923	0	1	22.00506	2.84777	0.13132-0.13132	0.82056	1.00000-1.00000	0.17944	0.13132-1.00000	0	1.00000-1.00000	0	231	0	0	0	0	0
369	TSPAN10	mammal	10RM_bsb_Fixed	3.5	-7947.747049	1.753748	0.185406325	22.02962	2.85561	0.12967-0.12967	0.7551	1.00000-1.00000	0.16445	0.12967-1.00000	0.06606	1.00000-1.00000	0.01439	231	0	0	0	0	0
370	TSPAN10	mammal	10RM_bsb_notFixed	4	-7944.346656	6.800786	0.009111776	23.89847	2.89306	0.13046-0.13046	0.76131	1.00000-1.00000	0.15991	0.13046-57.93958	0.06511	1.00000-57.93958	0.01368	231	6	3	1	1	0
371	TSPAN10	teleost	10F_bsb_Fixed	3.5	-7948.623336	0.001174	0.972666884	22.00278	2.84787	0.13129-0.13129	0.8189	1.00000-1.00000	0.1789	0.13129-1.00000	0.0018	1.00000-1.00000	0.00039	231	0	0	0	0	0
372	TSPAN10	teleost	10F_bsb_notFixed	4	-7948.238312	0.770048	0.380202205	32.27643	2.85716	0.13142-0.13142	0.80328	1.00000-1.00000	0.17164	0.13142-205.37954	0.02067	1.00000-205.37954	0.00442	231	1	0	0	0	0
373	TSPAN10	duplication	D10_bsb_Fixed	3.5	-7943.367534	10.512778	0.001185519	21.81129	2.863	0.12691-0.12691	0.64677	1.00000-1.00000	0.1378	0.12691-1.00000	0.17759	1.00000-1.00000	0.03784	231	0	0	0	0	0
374	TSPAN10	duplication	D10_bsb_notFixed	4	-7933.009207	20.716654	5.32508E-06	27.47748	2.94323	0.13011-0.13011	0.62145	1.00000-1.00000	0.13186	0.13011-999.00000	0.20351	1.00000-999.00000	0.04318	231	231	115	15	8	0
375	TSPAN12		one-ratio	1	-4871.509972	0	1	8.04218	2.24468	0.04766	1	0	0	0	0	0	0	245	0	0	0	0	0
376	TSPAN12		NearlyNeutral	2	-4868.870007	5.27993	0.021572618	8.00609	2.29857	0.04598	0.98994	1	0.01006	0	0	0	0	245	0	0	0	0	0
377	TSPAN12		PositiveSeletion	3	-4868.870007	0	1	8.00609	2.29858	0.04598	0.98994	1	0.01006	29.52663	0	0	0	245	0	0	0	0	0
378	TSPAN12		12M_bsb_Fixed	3.5	-4868.870007	0	1	8.00608	2.29858	0.04598-0.04598	0.98994	1.00000-1.00000	0.01006	0.04598-1.00000	0	1.00000-1.00000	0	245	0	0	0	0	0
379	TSPAN12		12M_bsb_notFixed	4	-4868.870007	0	1	8.00608	2.29857	0.04598-0.04598	0.98994	1.00000-1.00000	0.01006	0.04598-1.00000	0	1.00000-1.00000	0	245	1	0	0	0	0
380	TSPAN12		12RM_bsb_Fixed	3.5	-4868.606547	0.52692	0.467904644	8.02446	2.2995	0.04447-0.04447	0.86944	1.00000-1.00000	0.0083	0.04447-1.00000	0.1211	1.00000-1.00000	0.00116	245	0	0	0	0	0
381	TSPAN12		12RM_bsb_notFixed	4	-4868.606547	0	1	8.02446	2.2995	0.04447-0.04447	0.86944	1.00000-1.00000	0.0083	0.04447-1.00000	0.1211	1.00000-1.00000	0.00116	245	3	0	0	0	0
382	TSPAN12		12XRM_bsb_Fixed	3.5	-4868.809631	0.120752	0.728220312	7.96201	2.29945	0.04593-0.04593	0.98309	1.00000-1.00000	0.01	0.04593-1.00000	0.00684	1.00000-1.00000	0.00007	245	0	0	0	0	0
383	TSPAN12		12XRM_bsb_notFixed	4	-4868.688358	0.242546	0.622373277	9.35065	2.30359	0.04606-0.04606	0.98011	1.00000-1.00000	0.00998	0.04606-35.27182	0.00981	1.00000-35.27182	0.0001	245	3	0	0	0	0
384	RDS_noTM		one-ratio	1	-14518.25978	0	1	44.7919	1.97098	0.06201	1	0	0	0	0	0	0	192	0	0	0	0	0
385	RDS_noTM		NearlyNeutral	2	-14491.44404	53.631472	2.41854E-13	45.55665	1.98702	0.06075	0.99416	1	0.00584	0	0	0	0	192	0	0	0	0	0
386	RDS_noTM		PositiveSeletion	3	-14491.44404	0	1	45.55657	1.98701	0.06075	0.99416	1	0.00177	1	0.00407	0	0	192	0	0	0	0	0
387	RDS_noTM		1M_bsb_Fixed	3.5	-14490.48679	1.914506	0.166463667	45.71456	1.98747	0.06031-0.06031	0.94922	1.00000-1.00000	0.00556	0.06031-1.00000	0.04495	1.00000-1.00000	0.00026	192	0	0	0	0	0
388	RDS_noTM		1M_bsb_notFixed	4	-14490.15236	0.668862	0.413448648	45.70633	1.98828	0.06038-0.06038	0.96932	1.00000-1.00000	0.0057	0.06038-3.03986	0.02484	1.00000-3.03986	0.00015	192	1	1	1	0	0
389	RDS_noTM		1OR_bsb_Fixed	3.5	-14490.65393	1.580228	0.208727978	45.67758	1.98698	0.06046-0.06046	0.96396	1.00000-1.00000	0.00567	0.06046-1.00000	0.03019	1.00000-1.00000	0.00018	192	0	0	0	0	0
390	RDS_noTM		1OR_bsb_notFixed	4	-14489.3192	2.66946	0.102290745	45.74386	1.98807	0.06048-0.06048	0.98652	1.00000-1.00000	0.00596	0.06048-35.74013	0.00748	1.00000-35.74013	0.00005	192	2	1	1	1	0
391	RDS_noTM		1RM_bsb_Fixed	3.5	-14490.65013	1.587832	0.207636272	45.61379	1.98709	0.06049-0.06049	0.94726	1.00000-1.00000	0.00558	0.06049-1.00000	0.04688	1.00000-1.00000	0.00028	192	0	0	0	0	0
392	RDS_noTM		1RM_bsb_notFixed	4	-14488.66868	3.962902	0.046513457	47.83962	1.98936	0.06071-0.06071	0.98398	1.00000-1.00000	0.0058	0.06071-383.20817	0.01017	1.00000-383.20817	0.00006	192	2	1	1	1	0
393	RDS_noTM		1OX_bsb_Fixed	3.5	-14490.46924	1.949602	0.162629818	45.72439	1.98783	0.06035-0.06035	0.96795	1.00000-1.00000	0.0057	0.06035-1.00000	0.0262	1.00000-1.00000	0.00015	192	0	0	0	0	0
394	RDS_noTM		1OX_bsb_notFixed	4	-14488.33041	4.27766	0.03861648	46.11837	1.99201	0.06043-0.06043	0.97428	1.00000-1.00000	0.00583	0.06043-17.52134	0.01978	1.00000-17.52134	0.00012	192	3	3	2	1	0
395	RDS_noTM		1XRM_bsb_Fixed	3.5	-14490.69631	1.49546	0.221371372	45.528	1.98404	0.06059-0.06059	0	1.00000-1.00000	0	0.06059-1.00000	0.99425	1.00000-1.00000	0.00575	192	0	0	0	0	0
396	RDS_noTM		1XRM_bsb_notFixed	4	-14489.98507	1.422484	0.232995123	45.50714	1.98299	0.06057-0.06057	0.9572	1.00000-1.00000	0.00554	0.06057-999.00000	0.03705	1.00000-999.00000	0.00021	192	0	0	0	0	0
397	RDS_noTM		1F_bsb_Fixed	3.5	-14485.57718	11.73372	0.000613778	45.67965	1.98376	0.05986-0.05986	0.83734	1.00000-1.00000	0.00491	0.05986-1.00000	0.15683	1.00000-1.00000	0.00092	192	0	0	0	0	0
398	RDS_noTM		1F_bsb_notFixed	4	-14483.63624	3.881896	0.048809417	45.66883	1.98485	0.05981-0.05981	0.86847	1.00000-1.00000	0.00507	0.05981-11.01640	0.12573	1.00000-11.01640	0.00073	192	20	12	10	6	3
399	RDS_noTM		D1_bsb_Fixed	3.5	-14485.20221	12.483674	0.000410524	45.26485	1.98306	0.06053-0.06053	0.76206	1.00000-1.00000	0.00452	0.06053-1.00000	0.23204	1.00000-1.00000	0.00137	192	0	0	0	0	0
400	RDS_noTM		D1_bsb_notFixed	4	-14481.5644	7.275606	0.006989731	44.96716	1.9856	0.06104-0.06104	0.85188	1.00000-1.00000	0.00501	0.06104-999.00000	0.14227	1.00000-999.00000	0.00084	192	18	9	4	1	0
401	RDS_noTM		3OX_bsb_Fixed	3.5	-14487.57399	7.74011	0.005400751	45.46766	1.98385	0.06030-0.06030	0.86313	1.00000-1.00000	0.00511	0.06030-1.00000	0.13099	1.00000-1.00000	0.00077	192	0	0	0	0	0
402	RDS_noTM		3OX_bsb_notFixed	4	-14486.71954	1.708898	0.191128506	45.42732	1.98378	0.06041-0.06041	0.8872	1.00000-1.00000	0.00525	0.06041-3.94691	0.10692	1.00000-3.94691	0.00063	192	20	6	3	3	2
403	RDS_noTM		3M_bsb_Fixed	3.5	-14474.53977	33.808556	6.08108E-09	43.14147	1.99076	0.06109-0.06109	0.56734	1.00000-1.00000	0.00357	0.06109-1.00000	0.42641	1.00000-1.00000	0.00268	192	0	0	0	0	0
404	RDS_noTM		3M_bsb_notFixed	4	-14471.80463	5.470276	0.019342572	42.76665	1.99247	0.06183-0.06183	0.51165	1.00000-1.00000	0.00356	0.06183-5.38322	0.48144	1.00000-5.38322	0.00335	192	85	77	54	42	32
405	RDS_noTM		3XM_bsb_Fixed	3.5	-14490.19315	2.501788	0.113717163	45.39464	1.98355	0.06036-0.06036	0	1.00000-1.00000	0	0.06036-1.00000	0.99421	1.00000-1.00000	0.00579	192	0	0	0	0	0
406	RDS_noTM		3XM_bsb_notFixed	4	-14490.08499	0.216326	0.641853695	45.40761	1.9837	0.06033-0.06033	0.64555	1.00000-1.00000	0.00377	0.06033-999.00000	0.34865	1.00000-999.00000	0.00204	192	0	0	0	0	0
407	RDS_noTM		3F_bsb_Fixed	3.5	-14490.21997	2.44815	0.117663515	45.57594	1.98628	0.06049-0.06049	0.94984	1.00000-1.00000	0.00555	0.06049-1.00000	0.04435	1.00000-1.00000	0.00026	192	0	0	0	0	0
408	RDS_noTM		3F_bsb_notFixed	4	-14487.22239	5.995168	0.014345116	60.63154	1.98588	0.06079-0.06079	0.95916	1.00000-1.00000	0.00557	0.06079-667.37945	0.03507	1.00000-667.37945	0.0002	192	5	3	2	2	0
409	RDS_noTM		D3_bsb_Fixed	3.5	-14486.88359	9.120918	0.002527031	45.14684	1.98008	0.06058-0.06058	0.77966	1.00000-1.00000	0.00457	0.06058-1.00000	0.21451	1.00000-1.00000	0.00126	192	0	0	0	0	0
410	RDS_noTM		D3_bsb_notFixed	4	-14484.09454	5.578096	0.018186486	44.82157	1.97865	0.06103-0.06103	0.83805	1.00000-1.00000	0.00489	0.06103-999.00000	0.15615	1.00000-999.00000	0.00091	192	17	4	1	1	0
411	RDS_noTM		D4_bsb_Fixed	3.5	-14488.08822	6.711656	0.009578474	45.53831	1.98421	0.06031-0.06031	0.85274	1.00000-1.00000	0.00486	0.06031-1.00000	0.1416	1.00000-1.00000	0.00081	192	0	0	0	0	0
412	RDS_noTM		D4_bsb_notFixed	4	-14481.62185	12.932726	0.000322887	46.61518	1.99276	0.06063-0.06063	0.90195	1.00000-1.00000	0.00552	0.06063-999.00000	0.09197	1.00000-999.00000	0.00056	192	18	7	4	1	0
413	RDS_noTM		2R_bsb_Fixed	3.5	-14491.03687	0.814344	0.366839057	45.75937	1.98757	0.06008-0.06008	0.79571	1.00000-1.00000	0.00482	0.06008-1.00000	0.19827	1.00000-1.00000	0.0012	192	0	0	0	0	0
414	RDS_noTM		2R_bsb_notFixed	4	-14491.03687	0	1	45.75937	1.98757	0.06008-0.06008	0.79571	1.00000-1.00000	0.00482	0.06008-1.00000	0.19827	1.00000-1.00000	0.0012	192	11	1	0	0	0
415	RDS_noTM		2OX_bsb_Fixed	3.5	-14486.52199	9.844104	0.00170377	45.90633	1.99091	0.05989-0.05989	0.94212	1.00000-1.00000	0.00568	0.05989-1.00000	0.05189	1.00000-1.00000	0.00031	192	0	0	0	0	0
416	RDS_noTM		2OX_bsb_notFixed	4	-14481.74164	9.560712	0.00198786	58.83939	2.00379	0.06016-0.06016	0.95268	1.00000-1.00000	0.0059	0.06016-239.48507	0.04116	1.00000-239.48507	0.00025	192	5	3	2	2	2
417	RDS_noTM		2XR_bsb_Fixed	3.5	-14488.29917	6.289752	0.012143805	45.73223	1.9917	0.06014-0.06014	0.88455	1.00000-1.00000	0.00534	0.06014-1.00000	0.10944	1.00000-1.00000	0.00066	192	0	0	0	0	0
418	RDS_noTM		2XR_bsb_notFixed	4	-14487.05197	2.494406	0.114251513	45.78952	1.99383	0.06028-0.06028	0.94417	1.00000-1.00000	0.0057	0.06028-6.70042	0.04983	1.00000-6.70042	0.0003	192	4	2	2	2	1
419	RDS_noTM		2F_bsb_Fixed	3.5	-14488.94239	5.003308	0.025298923	45.58295	1.98578	0.06029-0.06029	0.92215	1.00000-1.00000	0.00551	0.06029-1.00000	0.07191	1.00000-1.00000	0.00043	192	0	0	0	0	0
420	RDS_noTM		2F_bsb_notFixed	4	-14486.68573	4.513322	0.033631865	46.60443	1.98618	0.06058-0.06058	0.9515	1.00000-1.00000	0.0057	0.06058-33.53145	0.04255	1.00000-33.53145	0.00025	192	6	3	2	2	0
421	RDS_noTM		D2_bsb_Fixed	3.5	-14485.78923	11.309638	0.000771058	45.40712	1.98367	0.06026-0.06026	0.80354	1.00000-1.00000	0.00489	0.06026-1.00000	0.1904	1.00000-1.00000	0.00116	192	0	0	0	0	0
422	RDS_noTM		D2_bsb_notFixed	4	-14480.81334	9.951776	0.001606943	45.33188	1.98914	0.06084-0.06084	0.86761	1.00000-1.00000	0.00558	0.06084-999.00000	0.126	1.00000-999.00000	0.00081	192	23	11	2	1	0
423	RDS_TMonly		one-ratio	1	-11203.82664	0	1	62.18481	2.09015	0.10474	1	0	0	0	0	0	0	123	0	0	0	0	0
424	RDS_TMonly		NearlyNeutral	2	-11197.77585	12.101586	0.00050379	63.0079	2.08934	0.10356	0.9907	1	0.0093	0	0	0	0	123	0	0	0	0	0
425	RDS_TMonly		PositiveSeletion	3	-11197.77585	0	1	63.00784	2.08934	0.10356	0.9907	1	0.00325	1	0.00605	0	0	123	0	0	0	0	0
426	RDS_TMonly		1M_bsb_Fixed	3.5	-11195.25111	5.049472	0.024633448	63.44613	2.09221	0.10144-0.10144	0.0873	1.00000-1.00000	0.0008	0.10144-1.00000	0.90361	1.00000-1.00000	0.00829	123	0	0	0	0	0
427	RDS_TMonly		1M_bsb_notFixed	4	-11195.25111	0	1	63.44615	2.09221	0.10144-0.10144	0.08729	1.00000-1.00000	0.0008	0.10144-1.00000	0.90362	1.00000-1.00000	0.00829	123	10	1	1	1	0
428	RDS_TMonly		1OR_bsb_Fixed	3.5	-11197.03896	1.473774	0.224751335	63.22196	2.08752	0.10279-0.10279	0.85119	1.00000-1.00000	0.00791	0.10279-1.00000	0.1396	1.00000-1.00000	0.0013	123	0	0	0	0	0
429	RDS_TMonly		1OR_bsb_notFixed	4	-11196.35632	1.365286	0.24262361	63.38369	2.08417	0.10237-0.10237	0.91406	1.00000-1.00000	0.00853	0.10237-19.95025	0.07669	1.00000-19.95025	0.00072	123	3	1	0	0	0
430	RDS_TMonly		1RM_bsb_Fixed	3.5	-11197.68208	0.18754	0.66497199	63.02805	2.08836	0.10341-0.10341	0.80689	1.00000-1.00000	0.00758	0.10341-1.00000	0.1838	1.00000-1.00000	0.00173	123	0	0	0	0	0
431	RDS_TMonly		1RM_bsb_notFixed	4	-11196.2875	2.789152	0.094904462	63.07173	2.08364	0.10320-0.10320	0.97665	1.00000-1.00000	0.0092	0.10320-999.00000	0.01403	1.00000-999.00000	0.00013	123	0	0	0	0	0
432	RDS_TMonly		1OX_bsb_Fixed	3.5	-11197.28665	0.978382	0.322598592	63.32057	2.09364	0.10225-0.10225	0.82484	1.00000-1.00000	0.00772	0.10225-1.00000	0.16589	1.00000-1.00000	0.00155	123	0	0	0	0	0
433	RDS_TMonly		1OX_bsb_notFixed	4	-11197.28665	0	1	63.32058	2.09364	0.10225-0.10225	0.82484	1.00000-1.00000	0.00772	0.10225-1.00000	0.16589	1.00000-1.00000	0.00155	123	0	0	0	0	0
434	RDS_TMonly		1XRM_bsb_Fixed	3.5	-11197.09306	1.365568	0.242574966	62.77856	2.09272	0.10314-0.10314	0	1.00000-1.00000	0	0.10314-1.00000	0.99079	1.00000-1.00000	0.00921	123	0	0	0	0	0
435	RDS_TMonly		1XRM_bsb_notFixed	4	-11197.04453	0.097072	0.755372051	62.76281	2.09315	0.10308-0.10308	0	1.00000-1.00000	0	0.10308-35.73032	0.99079	1.00000-35.73032	0.00921	123	0	0	0	0	0
436	RDS_TMonly		1F_bsb_Fixed	3.5	-11195.03265	5.48639	0.019165077	62.95433	2.09521	0.10284-0.10284	0.8369	1.00000-1.00000	0.00779	0.10284-1.00000	0.15388	1.00000-1.00000	0.00143	123	0	0	0	0	0
437	RDS_TMonly		1F_bsb_notFixed	4	-11193.68238	2.700546	0.10031392	62.76442	2.10251	0.10340-0.10340	0.86993	1.00000-1.00000	0.00809	0.10340-5.82479	0.12086	1.00000-5.82479	0.00112	123	3	2	2	2	0
438	RDS_TMonly		D1_bsb_Fixed	3.5	-11195.79588	3.959938	0.046595427	62.09253	2.09496	0.10401-0.10401	0.45911	1.00000-1.00000	0.00433	0.10401-1.00000	0.53156	1.00000-1.00000	0.00501	123	0	0	0	0	0
439	RDS_TMonly		D1_bsb_notFixed	4	-11194.98156	1.628628	0.201893016	61.81718	2.09952	0.10443-0.10443	0.61383	1.00000-1.00000	0.00579	0.10443-999.00000	0.37682	1.00000-999.00000	0.00356	123	0	0	0	0	0
440	RDS_TMonly		3OX_bsb_Fixed	3.5	-11195.39752	4.756656	0.0291852	62.75748	2.08968	0.10264-0.10264	0.78886	1.00000-1.00000	0.00737	0.10264-1.00000	0.20188	1.00000-1.00000	0.00189	123	0	0	0	0	0
441	RDS_TMonly		3OX_bsb_notFixed	4	-11194.58521	1.62461	0.202450282	63.31597	2.0908	0.10300-0.10300	0.80392	1.00000-1.00000	0.00752	0.10300-4.46693	0.18682	1.00000-4.46693	0.00175	123	6	1	0	0	0
442	RDS_TMonly		3M_bsb_Fixed	3.5	-11197.76767	0.016346	0.898266512	63.02351	2.09002	0.10360-0.10360	0.95711	1.00000-1.00000	0.00898	0.10360-1.00000	0.03359	1.00000-1.00000	0.00032	123	0	0	0	0	0
443	RDS_TMonly		3M_bsb_notFixed	4	-11197.76767	0	1	63.02349	2.09002	0.10360-0.10360	0.95711	1.00000-1.00000	0.00898	0.10360-1.00000	0.03359	1.00000-1.00000	0.00032	123	0	0	0	0	0
444	RDS_TMonly		3XM_bsb_Fixed	3.5	-11195.18576	5.18017	0.022846091	62.63842	2.08356	0.10273-0.10273	0.74704	1.00000-1.00000	0.00699	0.10273-1.00000	0.24369	1.00000-1.00000	0.00228	123	0	0	0	0	0
445	RDS_TMonly		3XM_bsb_notFixed	4	-11191.9375	6.496516	0.01080861	62.56323	2.07973	0.10323-0.10323	0.78541	1.00000-1.00000	0.00733	0.10323-999.00000	0.20534	1.00000-999.00000	0.00192	123	0	0	0	0	0
446	RDS_TMonly		3F_bsb_Fixed	3.5	-11197.16184	1.22801	0.267794574	62.34312	2.08732	0.10372-0.10372	0	1.00000-1.00000	0	0.10372-1.00000	0.99069	1.00000-1.00000	0.00931	123	0	0	0	0	0
447	RDS_TMonly		3F_bsb_notFixed	4	-11197.07297	0.177734	0.673327881	62.2432	2.08697	0.10377-0.10377	0	1.00000-1.00000	0	0.10377-83.27793	0.99069	1.00000-83.27793	0.00931	123	0	0	0	0	0
448	RDS_TMonly		D3_bsb_Fixed	3.5	-11194.063	7.425692	0.00642991	62.48253	2.09183	0.10326-0.10326	0.74984	1.00000-1.00000	0.00704	0.10326-1.00000	0.24086	1.00000-1.00000	0.00226	123	0	0	0	0	0
449	RDS_TMonly		D3_bsb_notFixed	4	-11190.70649	6.713028	0.009571107	61.89757	2.09585	0.10465-0.10465	0.80412	1.00000-1.00000	0.00753	0.10465-999.00000	0.1866	1.00000-999.00000	0.00175	123	0	0	0	0	0
450	RDS_TMonly		D4_bsb_Fixed	3.5	-11197.23077	1.090152	0.296437795	62.49168	2.09184	0.10371-0.10371	0.39824	1.00000-1.00000	0.00375	0.10371-1.00000	0.59243	1.00000-1.00000	0.00558	123	0	0	0	0	0
451	RDS_TMonly		D4_bsb_notFixed	4	-11196.87899	0.703552	0.401592739	62.36854	2.09211	0.10381-0.10381	0.72869	1.00000-1.00000	0.00684	0.10381-999.00000	0.26201	1.00000-999.00000	0.00246	123	0	0	0	0	0
452	RDS_TMonly		2R_bsb_Fixed	3.5	-11197.70293	0.14584	0.702542931	63.07083	2.08984	0.10332-0.10332	0.94389	1.00000-1.00000	0.00896	0.10332-1.00000	0.04671	1.00000-1.00000	0.00044	123	0	0	0	0	0
453	RDS_TMonly		2R_bsb_notFixed	4	-11196.76021	1.885424	0.169719015	63.38813	2.09125	0.10359-0.10359	0.9665	1.00000-1.00000	0.00926	0.10359-36.07506	0.02401	1.00000-36.07506	0.00023	123	1	0	0	0	0
454	RDS_TMonly		2OX_bsb_Fixed	3.5	-11197.7021	0.1475	0.700935988	63.08038	2.08932	0.10335-0.10335	0.9807	1.00000-1.00000	0.00922	0.10335-1.00000	0.00998	1.00000-1.00000	0.00009	123	0	0	0	0	0
455	RDS_TMonly		2OX_bsb_notFixed	4	-11197.27976	0.84467	0.358064559	63.17617	2.0895	0.10329-0.10329	0.97845	1.00000-1.00000	0.00921	0.10329-7.21687	0.01222	1.00000-7.21687	0.00012	123	1	1	0	0	0
456	RDS_TMonly		2XR_bsb_Fixed	3.5	-11197.77585	-1.60E-05	#NUM!	63.00786	2.08934	0.10356-0.10356	0.94293	1.00000-1.00000	0.00885	0.10356-1.00000	0.04777	1.00000-1.00000	0.00045	123	0	0	0	0	0
457	RDS_TMonly		2XR_bsb_notFixed	4	-11197.77586	-8.00E-06	#NUM!	63.00786	2.08934	0.10356-0.10356	0.93861	1.00000-1.00000	0.00881	0.10356-1.37763	0.05209	1.00000-1.37763	0.00049	123	0	0	0	0	0
458	RDS_TMonly		2F_bsb_Fixed	3.5	-11197.77585	0	1	63.00788	2.08934	0.10356-0.10356	0.9907	1.00000-1.00000	0.0093	0.10356-1.00000	0	1.00000-1.00000	0	123	0	0	0	0	0
459	RDS_TMonly		2F_bsb_notFixed	4	-11197.77585	0	1	63.00786	2.08934	0.10356-0.10356	0.9907	1.00000-1.00000	0.0093	0.10356-1.00000	0	1.00000-1.00000	0	123	0	0	0	0	0
460	RDS_TMonly		D2_bsb_Fixed	3.5	-11194.84443	5.86284	0.015463824	61.81106	2.09746	0.10364-0.10364	0.23947	1.00000-1.00000	0.00224	0.10364-1.00000	0.75126	1.00000-1.00000	0.00703	123	0	0	0	0	0
461	RDS_TMonly		D2_bsb_notFixed	4	-11193.78749	2.113874	0.145969438	61.58528	2.0999	0.10383-0.10383	0.38021	1.00000-1.00000	0.00356	0.10383-999.00000	0.61052	1.00000-999.00000	0.00571	123	0	0	0	0	0
462	ROM1only	longest_branch	one-ratio	1	-3391.148346	0	1	2.53581	4.76555	0.16053	1	0	0	0	0	0	0	300	0	0	0	0	0
463	ROM1only	longest_branch	NearlyNeutral	2	-3369.660645	42.975402	5.54325E-11	2.68452	5.02514	0.09252	0.86481	1	0.13519	0	0	0	0	300	0	0	0	0	0
464	ROM1only	longest_branch	PositiveSeletion	3	-3369.660645	0	1	2.68452	5.02514	0.09252	0.86481	1	0.10087	1	0.03432	0	0	300	5	1	0	0	0
465	ROM1_all	longest_branch	one-ratio	1	-9450.487374	0	1	14.89398	2.47187	0.1039	1	0	0	0	0	0	0	300	0	0	0	0	0
466	ROM1_all	longest_branch	NearlyNeutral	2	-9407.233317	86.508114	1.39165E-20	15.93665	2.56782	0.09292	0.93478	1	0.06522	0	0	0	0	300	0	0	0	0	0
467	ROM1_all	longest_branch	PositiveSeletion	3	-9407.233317	0	1	15.93665	2.56782	0.09292	0.93478	1	0.05525	1	0.00997	0	0	300	0	0	0	0	0
468	ROM1_all	longest_branch	3M_bsb_Fixed	3.5	-9392.818162	28.83031	7.9005E-08	13.86481	2.5926	0.09228-0.09228	0.56552	1.00000-1.00000	0.04037	0.09228-1.00000	0.36785	1.00000-1.00000	0.02626	300	0	0	0	0	0
469	ROM1_all	longest_branch	3M_bsb_notFixed	4	-9390.54088	4.554564	0.032831126	13.92987	2.60059	0.09427-0.09427	0.55037	1.00000-1.00000	0.03987	0.09427-2.81717	0.38208	1.00000-2.81717	0.02768	300	89	48	30	16	2
470	ROM1_noTM	longest_branch	one-ratio	1	-6067.406305	0	1	12.69882	2.29121	0.09037	1	0	0	0	0	0	0	207	0	0	0	0	0
471	ROM1_noTM	longest_branch	NearlyNeutral	2	-6030.838179	73.136252	1.21001E-17	13.71643	2.39398	0.07971	0.94431	1	0.05569	0	0	0	0	207	0	0	0	0	0
472	ROM1_noTM	longest_branch	PositiveSeletion	3	-6030.838179	0	1	13.71643	2.39398	0.07971	0.94431	1	0.05569	27.28902	0	0	0	207	0	0	0	0	0
473	ROM1_noTM	longest_branch	3M_bsb_Fixed	3.5	-6012.506822	36.662714	1.4044E-09	11.60924	2.41361	0.07878-0.07878	0.56803	1.00000-1.00000	0.03392	0.07878-1.00000	0.37563	1.00000-1.00000	0.02243	207	0	0	0	0	0
474	ROM1_noTM	longest_branch	3M_bsb_notFixed	4	-6006.328585	12.356474	0.00043946	11.66354	2.42485	0.08093-0.08093	0.52862	1.00000-1.00000	0.03237	0.08093-9.99048	0.41368	1.00000-9.99048	0.02533	207	85	77	60	44	30
475	ROM1_TMonly	longest_branch	one-ratio	1	-3325.550396	0	1	23.09999	2.47218	0.13483	1	0	0	0	0	0	0	92	0	0	0	0	0
476	ROM1_TMonly	longest_branch	NearlyNeutral	2	-3310.89395	29.312892	6.15846E-08	24.67051	2.59731	0.11978	0.89719	1	0.10281	0	0	0	0	92	0	0	0	0	0
477	ROM1_TMonly	longest_branch	PositiveSeletion	3	-3310.89395	0	1	24.67051	2.59731	0.11978	0.89719	1	0.04679	1	0.05602	0	0	92	0	0	0	0	0
478	ROM1_TMonly	longest_branch	3M_bsb_Fixed	3.5	-3310.664146	0.459608	0.497807233	24.19614	2.61796	0.11939-0.11939	0.73515	1.00000-1.00000	0.08392	0.11939-1.00000	0.1624	1.00000-1.00000	0.01854	92	0	0	0	0	0
479	ROM1_TMonly	longest_branch	3M_bsb_notFixed	4	-3310.509934	0.308424	0.578648898	67.20803	2.62932	0.12000-0.12000	0.68768	1.00000-1.00000	0.07823	0.12000-26.31118	0.21017	1.00000-26.31118	0.02391	92	0	0	0	0	0
480	CD9likeonly	longest_branch	one-ratio	1	-3438.680717	0	1	5.81729	1.72765	0.27412	1	0	0	0	0	0	0	213	0	0	0	0	0
481	CD9likeonly	longest_branch	NearlyNeutral	2	-3407.928943	61.503548	4.41946E-15	6.42822	1.75313	0.17957	0.74366	1	0.25634	0	0	0	0	213	0	0	0	0	0
482	CD9likeonly	longest_branch	PositiveSeletion	3	-3407.928943	0	1	6.42822	1.75313	0.17957	0.74366	1	0.11978	1	0.13656	0	0	213	0	0	0	0	0
483	CD9like_t1_all	longest_branch	one-ratio	1	-8804.258979	0	1	18.21204	1.57122	0.18486	1	0	0	0	0	0	0	213	0	0	0	0	0
484	CD9like_t1_all	longest_branch	NearlyNeutral	2	-8654.124132	300.269694	2.87749E-67	19.74007	1.67167	0.13816	0.76318	1	0.23682	0	0	0	0	213	0	0	0	0	0
485	CD9like_t1_all	longest_branch	PositiveSeletion	3	-8654.124132	0	1	19.74007	1.67167	0.13816	0.76318	1	0.12147	1	0.11535	0	0	213	1	1	0	0	0
486	CD9like_t1_all	longest_branch	9LF_bsb_Fixed	3.5	-8645.868284	16.511696	4.83509E-05	17.98751	1.67147	0.13425-0.13425	0.44957	1.00000-1.00000	0.14616	0.13425-1.00000	0.30508	1.00000-1.00000	0.09918	213	0	0	0	0	0
487	CD9like_t1_all	longest_branch	9LF_bsb_notFixed	4	-8644.515845	2.704878	0.100041767	25.2686	1.69797	0.13756-0.13756	0.49059	1.00000-1.00000	0.1635	0.13756-15.63089	0.25945	1.00000-15.63089	0.08647	213	61	30	21	12	0
488	CD9like_t1_noTM	longest_branch	one-ratio	1	-5472.855452	0	1	19.43657	1.4165	0.19949	1	0	0	0	0	0	0	121	0	0	0	0	0
489	CD9like_t1_noTM	longest_branch	NearlyNeutral	2	-5416.348615	113.013674	2.14292E-26	20.7049	1.58571	0.17324	0.71003	1	0.28997	0	0	0	0	121	0	0	0	0	0
490	CD9like_t1_noTM	longest_branch	PositiveSeletion	3	-5416.348615	0	1	20.7049	1.58571	0.17324	0.71003	1	0.22628	1	0.0637	0	0	121	0	0	0	0	0
491	CD9like_t1_noTM	longest_branch	9LF_bsb_Fixed	3.5	-5411.449361	9.798508	0.001746535	19.69197	1.58747	0.16814-0.16814	0.42941	1.00000-1.00000	0.18048	0.16814-1.00000	0.27467	1.00000-1.00000	0.11544	121	0	0	0	0	0
492	CD9like_t1_noTM	longest_branch	9LF_bsb_notFixed	4	-5407.212274	8.474174	0.003602239	59.12248	1.62762	0.17468-0.17468	0.43628	1.00000-1.00000	0.16909	0.17468-202.93529	0.28441	1.00000-202.93529	0.11023	121	50	31	19	14	8
493	CD9like_t1_TMonly	longest_branch	one-ratio	1	-3143.329468	0	1	22.32437	1.69661	0.11758	1	0	0	0	0	0	0	92	0	0	0	0	0
494	CD9like_t1_TMonly	longest_branch	NearlyNeutral	2	-3120.064473	46.52999	9.02269E-12	23.07108	1.66788	0.10349	0.91457	1	0.08543	0	0	0	0	92	0	0	0	0	0
495	CD9like_t1_TMonly	longest_branch	PositiveSeletion	3	-3120.064473	0	1	23.07108	1.66788	0.10349	0.91457	1	0.05995	1	0.02548	0	0	92	0	0	0	0	0
496	CD9like_t1_TMonly	longest_branch	9LF_bsb_Fixed	3.5	-3116.234312	7.660322	0.005644843	20.93031	1.66467	0.10004-0.10004	0.5473	1.00000-1.00000	0.0484	0.10004-1.00000	0.37145	1.00000-1.00000	0.03285	92	0	0	0	0	0
497	CD9like_t1_TMonly	longest_branch	9LF_bsb_notFixed	4	-3116.120871	0.226882	0.633845479	21.12418	1.66819	0.10096-0.10096	0.55537	1.00000-1.00000	0.04875	0.10096-1.43880	0.36393	1.00000-1.43880	0.03194	92	15	10	0	0	0
498	TSPAN4likeOnly	longest_branch	one-ratio	1	-3174.061656	0	1	7.8961	1.74086	0.0904	1	0	0	0	0	0	0	218	0	0	0	0	0
499	TSPAN4likeOnly	longest_branch	NearlyNeutral	2	-3121.682341	104.75863	1.37958E-24	8.97714	2.03608	0.05981	0.81887	1	0.18113	0	0	0	0	218	0	0	0	0	0
500	TSPAN4likeOnly	longest_branch	PositiveSeletion	3	-3121.682341	0	1	8.97714	2.03608	0.05981	0.81887	1	0.10829	1	0.07284	0	0	218	0	0	0	0	0
501	TSPAN4like_all	longest_branch	one-ratio	1	-6772.00349	0	1	24.11831	2.08898	0.04248	1	0	0	0	0	0	0	218	0	0	0	0	0
502	TSPAN4like_all	longest_branch	NearlyNeutral	2	-6750.294343	43.418294	4.42036E-11	24.85943	2.16894	0.03991	0.9707	1	0.0293	0	0	0	0	218	0	0	0	0	0
503	TSPAN4like_all	longest_branch	PositiveSeletion	3	-6750.294343	0	1	24.85942	2.16894	0.03991	0.9707	1	0.02438	1	0.00492	0	0	218	0	0	0	0	0
504	TSPAN4like_all	longest_branch	4Like_bsb_Fixed	3.5	-6748.559173	3.47034	0.06247848	22.64576	2.15521	0.04174-0.04174	0.7074	1.00000-1.00000	0.02184	0.04174-1.00000	0.26265	1.00000-1.00000	0.00811	218	0	0	0	0	0
505	TSPAN4like_all	longest_branch	4Like_bsb_notFixed	4	-6748.278673	0.561	0.453857612	22.08727	2.1498	0.04244-0.04244	0.67511	1.00000-1.00000	0.02098	0.04244-999.00000	0.29475	1.00000-999.00000	0.00916	218	0	0	0	0	0
506	TSPAN4like_noTM	longest_branch	one-ratio	1	-3918.404397	0	1	26.39623	1.59681	0.03569	1	0	0	0	0	0	0	126	0	0	0	0	0
507	TSPAN4like_noTM	longest_branch	NearlyNeutral	2	-3905.609766	25.589262	4.22383E-07	28.24699	1.68314	0.03334	0.97543	1	0.02457	0	0	0	0	126	0	0	0	0	0
508	TSPAN4like_noTM	longest_branch	PositiveSeletion	3	-3905.609766	0	1	28.24701	1.68314	0.03334	0.97543	1	0.02457	23.32759	0	0	0	126	0	0	0	0	0
509	TSPAN4like_noTM	longest_branch	4Like_bsb_Fixed	3.5	-3905.67299	-0.126448	#NUM!	27.33842	1.67644	0.03310-0.03310	0.78898	1.00000-1.00000	0.01986	0.03310-1.00000	0.18646	1.00000-1.00000	0.00469	126	0	0	0	0	0
510	TSPAN4like_noTM	longest_branch	4Like_bsb_notFixed	4	-3905.462231	0.421518	0.516180563	28.0831	1.67743	0.03322-0.03322	0.95172	1.00000-1.00000	0.02398	0.03322-1.00000	0.0237	1.00000-1.00000	0.0006	126	0	0	0	0	0
511	TSPAN4like_TMonly	longest_branch	one-ratio	1	-2726.816793	0	1	21.79642	2.85279	0.05237	1	0	0	0	0	0	0	92	0	0	0	0	0
512	TSPAN4like_TMonly	longest_branch	NearlyNeutral	2	-2712.842007	27.949572	1.24518E-07	22.22296	2.84136	0.04709	0.96662	1	0.03338	0	0	0	0	92	0	0	0	0	0
513	TSPAN4like_TMonly	longest_branch	PositiveSeletion	3	-2712.842007	0	1	22.22296	2.84136	0.04709	0.96662	1	0.0057	1	0.02768	0	0	92	0	0	0	0	0
514	TSPAN4like_TMonly	longest_branch	4Like_bsb_Fixed	3.5	-2711.52503	2.633954	0.104600953	20.60392	2.81116	0.04792-0.04792	0.79033	1.00000-1.00000	0.02735	0.04792-1.00000	0.17623	1.00000-1.00000	0.0061	92	0	0	0	0	0
515	TSPAN4like_TMonly	longest_branch	4Like_bsb_notFixed	4	-2711.382582	0.284896	0.593510016	20.08541	2.79293	0.04855-0.04855	0.77113	1.00000-1.00000	0.02669	0.04855-5.08485	0.19541	1.00000-5.08485	0.00676	92	11	8	2	2	1
516	TSPAN6likeonly	longest_branch	one-ratio	1	-4041.937192	0	1	21.2891	2.81342	0.04024	1	0	0	0	0	0	0	221	0	0	0	0	0
517	TSPAN6likeonly	longest_branch	NearlyNeutral	2	-4025.224972	33.42444	7.40871E-09	28.81757	3.00316	0.02815	0.93825	1	0.06175	0	0	0	0	221	0	0	0	0	0
518	TSPAN6likeonly	longest_branch	PositiveSeletion	3	-4025.224972	0	1	28.81756	3.00316	0.02815	0.93825	1	0.00158	1	0.06016	0	0	221	0	0	0	0	0
519	TSPAN6like_all	longest_branch	one-ratio	1	-12759.64307	0	1	38.91897	2.08512	0.06714	1	0	0	0	0	0	0	221	0	0	0	0	0
520	TSPAN6like_all	longest_branch	NearlyNeutral	2	-12630.97092	257.34429	6.50742E-58	38.29843	2.41291	0.06444	0.87594	1	0.12406	0	0	0	0	221	0	0	0	0	0
521	TSPAN6like_all	longest_branch	PositiveSeletion	3	-12630.97092	0	1	38.29843	2.41291	0.06444	0.87594	1	0.09728	1	0.02678	0	0	221	0	0	0	0	0
522	TSPAN6like_all	longest_branch	D7_bsb_Fixed	3.5	-12629.46525	3.01135	0.082683425	38.16974	2.39442	0.06367-0.06367	0.75256	1.00000-1.00000	0.10402	0.06367-1.00000	0.12601	1.00000-1.00000	0.01742	221	0	0	0	0	0
523	TSPAN6like_all	longest_branch	D7_bsb_notFixed	4	-12629.2119	0.506692	0.476574383	38.1166	2.39012	0.06376-0.06376	0.77398	1.00000-1.00000	0.10501	0.06376-2.65372	0.10655	1.00000-2.65372	0.01446	221	12	3	1	0	0
524	TSPAN6like_all	longest_branch	D6_bsb_Fixed	3.5	-12628.76437	4.4131	0.03566398	38.19957	2.39733	0.06348-0.06348	0.56474	1.00000-1.00000	0.07913	0.06348-1.00000	0.31236	1.00000-1.00000	0.04377	221	0	0	0	0	0
525	TSPAN6like_all	longest_branch	D6_bsb_notFixed	4	-12628.21974	1.08927	0.296633274	38.1187	2.3914	0.06353-0.06353	0.69284	1.00000-1.00000	0.09513	0.06353-999.00000	0.18642	1.00000-999.00000	0.0256	221	9	0	0	0	0
526	TSPAN6like_all	longest_branch	LF_bsb_Fixed	3.5	-12629.28315	3.375554	0.066170345	37.10963	2.39969	0.06354-0.06354	0.60497	1.00000-1.00000	0.08697	0.06354-1.00000	0.26934	1.00000-1.00000	0.03872	221	0	0	0	0	0
527	TSPAN6like_all	longest_branch	LF_bsb_notFixed	4	-12629.28315	0	1	37.10963	2.39969	0.06354-0.06354	0.60497	1.00000-1.00000	0.08697	0.06354-1.00000	0.26934	1.00000-1.00000	0.03872	221	37	15	6	3	0
528	TSPAN6like_all	longest_branch	LV_bsb_Fixed	3.5	-12621.5551	18.831654	1.42778E-05	31.19063	2.41222	0.06518-0.06518	0.31427	1.00000-1.00000	0.04542	0.06518-1.00000	0.55945	1.00000-1.00000	0.08085	221	0	0	0	0	0
529	TSPAN6like_all	longest_branch	LV_bsb_notFixed	4	-12621.55507	4.60E-05	0.994588525	31.1866	2.41216	0.06518-0.06518	0.31418	1.00000-1.00000	0.04541	0.06518-1.00564	0.55955	1.00000-1.00564	0.08087	221	130	94	49	35	20
530	TSPAN6like_noTM	longest_branch	one-ratio	1	-8125.228417	0	1	41.22895	1.70942	0.07352	1	0	0	0	0	0	0	132	0	0	0	0	0
531	TSPAN6like_noTM	longest_branch	NearlyNeutral	2	-8081.359413	87.738008	7.47246E-21	43.87972	1.9042	0.07144	0.93909	1	0.06091	0	0	0	0	132	0	0	0	0	0
532	TSPAN6like_noTM	longest_branch	PositiveSeletion	3	-8081.359413	0	1	43.87973	1.9042	0.07144	0.93909	1	0.03377	1	0.02713	0	0	132	0	0	0	0	0
533	TSPAN6like_noTM	longest_branch	LF_bsb_Fixed	3.5	-8080.073366	2.572094	0.108763703	42.58084	1.90135	0.07181-0.07181	0.72574	1.00000-1.00000	0.04727	0.07181-1.00000	0.21311	1.00000-1.00000	0.01388	132	0	0	0	0	0
534	TSPAN6like_noTM	longest_branch	LF_bsb_notFixed	4	-8080.044038	0.058656	0.808632937	42.36866	1.90075	0.07200-0.07200	0.70422	1.00000-1.00000	0.04597	0.07200-1.39644	0.2345	1.00000-1.39644	0.01531	132	28	12	5	2	0
535	TSPAN6like_noTM	longest_branch	LV_bsb_Fixed	3.5	-8077.737165	7.244496	0.007111868	41.84786	1.91376	0.07134-0.07134	0.57442	1.00000-1.00000	0.03729	0.07134-1.00000	0.36462	1.00000-1.00000	0.02367	132	0	0	0	0	0
536	TSPAN6like_noTM	longest_branch	LV_bsb_notFixed	4	-8077.396406	0.681518	0.409064497	85.88177	1.92093	0.07194-0.07194	0.56833	1.00000-1.00000	0.03721	0.07194-19.04565	0.37023	1.00000-19.04565	0.02424	132	61	32	19	10	0
537	TSPAN6like_TMonly	longest_branch	one-ratio	1	-4408.164129	0	1	49.11194	2.54293	0.04044	1	0	0	0	0	0	0	89	0	0	0	0	0
538	TSPAN6like_TMonly	longest_branch	NearlyNeutral	2	-4408.165018	-0.001778	#NUM!	49.11286	2.54293	0.04044	0.99999	1	0.00001	0	0	0	0	89	0	0	0	0	0
539	TSPAN6like_TMonly	longest_branch	PositiveSeletion	3	-4408.164129	0.001778	0.966366098	49.11197	2.54293	0.04044	1	1	0	1	0	0	0	89	0	0	0	0	0
540	TSPAN6like_TMonly	longest_branch	LF_bsb_Fixed	3.5	-4408.164129	0.001778	0.966366098	49.11195	2.54293	0.04044-0.04044	1	1.00000-1.00000	0	0.04044-1.00000	0	1.00000-1.00000	0	89	0	0	0	0	0
541	TSPAN6like_TMonly	longest_branch	LF_bsb_notFixed	4	-4408.164129	0	1	49.11194	2.54293	0.04044-0.04044	1	1.00000-1.00000	0	0.04044-1.00000	0	1.00000-1.00000	0	89	0	0	0	0	0
542	TSPAN6like_TMonly	longest_branch	LV_bsb_Fixed	3.5	-4407.838153	0.65373	0.418782256	48.53256	2.56047	0.04047-0.04047	0.88121	1.00000-1.00000	0	0.04047-1.00000	0.11879	1.00000-1.00000	0	89	0	0	0	0	0
543	TSPAN6like_TMonly	longest_branch	LV_bsb_notFixed	4	-4407.838153	0	1	48.53256	2.56047	0.04047-0.04047	0.88121	1.00000-1.00000	0	0.04047-1.00000	0.11879	1.00000-1.00000	0	89	0	0	0	0	0
544	TSPAN16only	longest_branch	one-ratio	1	-2273.58438	0	1	1.76784	3.37701	0.39717	1	0	0	0	0	0	0	219	0	0	0	0	0
545	TSPAN16only	longest_branch	NearlyNeutral	2	-2261.399076	24.370608	7.9472E-07	1.85644	3.55379	0.1635	0.66136	1	0.33864	0	0	0	0	219	0	0	0	0	0
546	TSPAN16only	longest_branch	PositiveSeletion	3	-2261.399076	0	1	1.85644	3.55379	0.1635	0.66136	1	0.24223	1	0.09641	0	0	219	3	1	0	0	0
547	TSPAN16_all	longest_branch	one-ratio	1	-8523.314271	0	1	16.05722	1.8921	0.2558	1	0	0	0	0	0	0	219	0	0	0	0	0
548	TSPAN16_all	longest_branch	NearlyNeutral	2	-8358.160506	330.30753	8.23772E-74	17.29478	2.0624	0.16613	0.67888	1	0.32112	0	0	0	0	219	0	0	0	0	0
549	TSPAN16_all	longest_branch	PositiveSeletion	3	-8358.160506	0	1	17.29478	2.0624	0.16613	0.67888	1	0.09831	1	0.22281	0	0	219	1	1	0	0	0
550	TSPAN16_all	longest_branch	16M_bsb_Fixed	3.5	-8355.685653	4.949706	0.026095108	16.57139	2.05375	0.16121-0.16121	0.50781	1.00000-1.00000	0.24508	0.16121-1.00000	0.16667	1.00000-1.00000	0.08044	219	0	0	0	0	0
551	TSPAN16_all	longest_branch	16M_bsb_notFixed	4	-8355.685653	0	1	16.57139	2.05375	0.16121-0.16121	0.50781	1.00000-1.00000	0.24508	0.16121-1.00000	0.16667	1.00000-1.00000	0.08044	219	16	5	0	0	0
552	TSPAN16_noTM	longest_branch	one-ratio	1	-5164.806736	0	1	18.36534	1.7394	0.2445	1	0	0	0	0	0	0	127	0	0	0	0	0
553	TSPAN16_noTM	longest_branch	NearlyNeutral	2	-5060.131425	209.350622	1.90346E-47	19.96901	2.08919	0.15471	0.53869	1	0.46131	0	0	0	0	127	0	0	0	0	0
554	TSPAN16_noTM	longest_branch	PositiveSeletion	3	-5060.131425	0	1	19.96901	2.08919	0.15471	0.53869	1	0.33949	1	0.12182	0	0	127	1	1	0	0	0
555	TSPAN16_noTM	longest_branch	16M_bsb_Fixed	3.5	-5057.357957	5.546936	0.018513068	19.12902	2.07219	0.14924-0.14924	0.40039	1.00000-1.00000	0.33742	0.14924-1.00000	0.14228	1.00000-1.00000	0.1199	127	0	0	0	0	0
556	TSPAN16_noTM	longest_branch	16M_bsb_notFixed	4	-5056.583256	1.549402	0.213223843	60.2783	2.07698	0.15327-0.15327	0.41476	1.00000-1.00000	0.33764	0.15327-60.06030	0.13649	1.00000-60.06030	0.11111	127	14	7	3	0	0
557	TSPAN16_TMonly	longest_branch	one-ratio	1	-3201.10702	0	1	15.62578	2.01274	0.22194	1	0	0	0	0	0	0	92	0	0	0	0	0
558	TSPAN16_TMonly	longest_branch	NearlyNeutral	2	-3191.201242	19.811556	8.54644E-06	15.93671	1.99152	0.19292	0.85588	1	0.14412	0	0	0	0	92	0	0	0	0	0
559	TSPAN16_TMonly	longest_branch	PositiveSeletion	3	-3191.201242	0	1	15.93671	1.99152	0.19292	0.85588	1	0.06099	1	0.08313	0	0	92	0	0	0	0	0
560	TSPAN16_TMonly	longest_branch	16M_bsb_Fixed	3.5	-3190.463318	1.475848	0.224425422	14.91674	1.98326	0.18816-0.18816	0.52911	1.00000-1.00000	0.09134	0.18816-1.00000	0.32367	1.00000-1.00000	0.05588	92	0	0	0	0	0
561	TSPAN16_TMonly	longest_branch	16M_bsb_notFixed	4	-3190.463318	0	1	14.91674	1.98326	0.18816-0.18816	0.52911	1.00000-1.00000	0.09134	0.18816-1.00000	0.32367	1.00000-1.00000	0.05588	92	7	4	0	0	0
562	TSPAN19only	longest_branch	one-ratio	1	-1501.425071	0	1	0.66786	2.59235	0.47076	1	0	0	0	0	0	0	227	0	0	0	0	0
563	TSPAN19only	longest_branch	NearlyNeutral	2	-1499.150129	4.549884	0.032920981	0.70891	2.69368	0.05745	0.46434	1	0.53566	0	0	0	0	227	0	0	0	0	0
564	TSPAN19only	longest_branch	PositiveSeletion	3	-1499.150129	0	1	0.70891	2.69368	0.05745	0.46434	1	0.42132	1	0.11435	0	0	227	1	0	0	0	0
565	TSPAN19_all	longest_branch	one-ratio	1	-15593.72084	0	1	29.2852	1.86652	0.17832	1	0	0	0	0	0	0	227	0	0	0	0	0
566	TSPAN19_all	longest_branch	NearlyNeutral	2	-15188.66789	810.105892	3.4267E-178	32.98736	2.03478	0.12564	0.79059	1	0.20941	0	0	0	0	227	0	0	0	0	0
567	TSPAN19_all	longest_branch	PositiveSeletion	3	-15188.66789	0	1	32.98735	2.03478	0.12564	0.79059	1	0.05513	1	0.15428	0	0	227	0	0	0	0	0
568	TSPAN19_all	longest_branch	82M_bsb_Fixed	3.5	-15188.66789	0	1	32.98736	2.03478	0.12564-0.12564	0.79059	1.00000-1.00000	0.20941	0.12564-1.00000	0	1.00000-1.00000	0	227	0	0	0	0	0
569	TSPAN19_all	longest_branch	82M_bsb_notFixed	4	-15188.66789	0	1	32.98735	2.03478	0.12564-0.12564	0.79059	1.00000-1.00000	0.20941	0.12564-1.00000	0	1.00000-1.00000	0	227	0	0	0	0	0
570	TSPAN19_all	longest_branch	82RM_bsb_Fixed	3.5	-15188.45979	0.416204	0.518837278	33.01454	2.0324	0.12529-0.12529	0.69928	1.00000-1.00000	0.18314	0.12529-1.00000	0.09318	1.00000-1.00000	0.0244	227	0	0	0	0	0
571	TSPAN19_all	longest_branch	82RM_bsb_notFixed	4	-15186.54516	3.829256	0.050365295	35.78832	2.0324	0.12529-0.12529	0.69928	1.00000-1.00000	0.18314	0.12529-1.00000	0.09318	1.00000-1.00000	0.0244	227	0	0	0	0	0
572	TSPAN19_all	longest_branch	82XRM_bsb_Fixed	3.5	-15188.2893	0.75718	0.384212479	32.99596	2.03337	0.12511-0.12511	0	1.00000-1.00000	0	0.12511-1.00000	0.79071	1.00000-1.00000	0.20929	227	0	0	0	0	0
573	TSPAN19_all	longest_branch	82XRM_bsb_notFixed	4	-15188.25448	0.069638	0.791864582	32.99623	2.03335	0.12508-0.12508	0	1.00000-1.00000	0	0.12508-91.91951	0.79074	1.00000-91.91951	0.20926	227	0	0	0	0	0
574	TSPAN19_all	longest_branch	82F_bsb_Fixed	3.5	-15184.50684	8.322112	0.003916536	33.14946	2.03172	0.12358-0.12358	0.68364	1.00000-1.00000	0.1773	0.12358-1.00000	0.11042	1.00000-1.00000	0.02864	227	0	0	0	0	0
575	TSPAN19_all	longest_branch	82F_bsb_notFixed	4	-15180.65889	7.695898	0.005534647	33.27015	2.03719	0.12438-0.12438	0.73702	1.00000-1.00000	0.18967	0.12438-7.67518	0.05831	1.00000-7.67518	0.015	227	8	6	2	2	0
576	TSPAN19_all	longest_branch	D82_bsb_Fixed	3.5	-15185.01216	7.311476	0.006851563	32.75591	2.03176	0.12385-0.12385	0.57018	1.00000-1.00000	0.15323	0.12385-1.00000	0.21801	1.00000-1.00000	0.05859	227	0	0	0	0	0
577	TSPAN19_all	longest_branch	D82_bsb_notFixed	4	-15183.43196	3.160382	0.075445542	32.68198	2.0339	0.12386-0.12386	0.65938	1.00000-1.00000	0.17781	0.12386-10.83600	0.12823	1.00000-10.83600	0.03458	227	19	6	4	2	0
578	TSPAN19_all	longest_branch	37M_bsb_Fixed	3.5	-15187.50542	2.324952	0.127314189	32.92789	2.02903	0.12452-0.12452	0.7321	1.00000-1.00000	0.19372	0.12452-1.00000	0.05866	1.00000-1.00000	0.01552	227	0	0	0	0	0
579	TSPAN19_all	longest_branch	37M_bsb_notFixed	4	-15185.89119	3.22845	0.072369167	39.23211	2.02754	0.12502-0.12502	0.72946	1.00000-1.00000	0.19144	0.12502-50.25718	0.06266	1.00000-50.25718	0.01644	227	7	2	0	0	0
580	TSPAN19_all	longest_branch	37RM_bsb_Fixed	3.5	-15188.66789	0	1	32.98737	2.03478	0.12564-0.12564	0.79059	1.00000-1.00000	0.20941	0.12564-1.00000	0	1.00000-1.00000	0	227	0	0	0	0	0
581	TSPAN19_all	longest_branch	37RM_bsb_notFixed	4	-15188.66789	0	1	32.98735	2.03478	0.12564-0.12564	0.79059	1.00000-1.00000	0.20941	0.12564-1.00000	0	1.00000-1.00000	0	227	0	0	0	0	0
582	TSPAN19_all	longest_branch	37XRM_bsb_Fixed	3.5	-15181.98328	13.369228	0.000255787	32.563	2.0284	0.12343-0.12343	0.05157	1.00000-1.00000	0.01391	0.12343-1.00000	0.73595	1.00000-1.00000	0.19856	227	0	0	0	0	0
583	TSPAN19_all	longest_branch	37XRM_bsb_notFixed	4	-15180.43496	3.096646	0.078453791	32.53072	2.0287	0.12347-0.12347	0.50377	1.00000-1.00000	0.13582	0.12347-999.00000	0.28388	1.00000-999.00000	0.07654	227	227	0	0	0	0
584	TSPAN19_all	longest_branch	D37_bsb_Fixed	3.5	-15187.05559	3.224612	0.072538997	32.79936	2.03177	0.12478-0.12478	0	1.00000-1.00000	0	0.12478-1.00000	0.78899	1.00000-1.00000	0.21101	227	0	0	0	0	0
585	TSPAN19_all	longest_branch	D37_bsb_notFixed	4	-15186.43712	1.236936	0.266062549	32.84296	2.03253	0.12462-0.12462	0.67229	1.00000-1.00000	0.18051	0.12462-999.00000	0.11604	1.00000-999.00000	0.03116	227	0	0	0	0	0
586	TSPAN19_all	longest_branch	19M_bsb_Fixed	3.5	-15178.31334	20.709114	5.34609E-06	30.52014	2.02939	0.12454-0.12454	0.42843	1.00000-1.00000	0.11514	0.12454-1.00000	0.35975	1.00000-1.00000	0.09668	227	0	0	0	0	0
587	TSPAN19_all	longest_branch	19M_bsb_notFixed	4	-15177.21187	2.202942	0.137747658	31.29239	2.02897	0.12552-0.12552	0.45225	1.00000-1.00000	0.12176	0.12552-2.29310	0.33563	1.00000-2.29310	0.09036	227	61	32	17	6	0
588	TSPAN19_noTM	longest_branch	one-ratio	1	-9980.020928	0	1	33.18832	1.71434	0.18871	1	0	0	0	0	0	0	135	0	0	0	0	0
589	TSPAN19_noTM	longest_branch	NearlyNeutral	2	-9759.818485	440.404886	8.83746E-98	39.15778	1.98189	0.14463	0.73504	1	0.26496	0	0	0	0	135	0	0	0	0	0
590	TSPAN19_noTM	longest_branch	PositiveSeletion	3	-9759.818485	0	1	39.15778	1.98189	0.14463	0.73504	1	0.1094	1	0.15556	0	0	135	0	0	0	0	0
591	TSPAN19_noTM	longest_branch	82M_bsb_Fixed	3.5	-9759.754215	0.12854	0.719950647	39.17556	1.97986	0.14432-0.14432	0.72319	1.00000-1.00000	0.25799	0.14432-1.00000	0.01387	1.00000-1.00000	0.00495	135	0	0	0	0	0
592	TSPAN19_noTM	longest_branch	82M_bsb_notFixed	4	-9759.054783	1.398864	0.23691403	39.79352	1.97533	0.14443-0.14443	0.72018	1.00000-1.00000	0.25354	0.14443-32.00593	0.01943	1.00000-32.00593	0.00684	135	1	1	0	0	0
593	TSPAN19_noTM	longest_branch	82RM_bsb_Fixed	3.5	-9758.885026	1.866918	0.17182855	39.17407	1.97689	0.14360-0.14360	0.51853	1.00000-1.00000	0.18448	0.14360-1.00000	0.21905	1.00000-1.00000	0.07793	135	0	0	0	0	0
594	TSPAN19_noTM	longest_branch	82RM_bsb_notFixed	4	-9755.830871	6.10831	0.013454774	39.21702	1.98155	0.14405-0.14405	0.69716	1.00000-1.00000	0.24684	0.14405-999.00000	0.04136	1.00000-999.00000	0.01464	135	7	1	0	0	0
595	TSPAN19_noTM	longest_branch	82XRM_bsb_Fixed	3.5	-9759.369586	0.897798	0.343372841	39.08276	1.97695	0.14400-0.14400	0.00001	1.00000-1.00000	0	0.14400-1.00000	0.7357	1.00000-1.00000	0.26429	135	0	0	0	0	0
596	TSPAN19_noTM	longest_branch	82XRM_bsb_notFixed	4	-9758.456662	1.825848	0.176618829	39.11518	1.97531	0.14398-0.14398	0.68836	1.00000-1.00000	0.24374	0.14398-999.00000	0.05014	1.00000-999.00000	0.01776	135	0	0	0	0	0
597	TSPAN19_noTM	longest_branch	82F_bsb_Fixed	3.5	-9755.177188	9.282594	0.002313416	39.11518	1.97531	0.14398-0.14398	0.68836	1.00000-1.00000	0.24374	0.14398-999.00000	0.05014	1.00000-999.00000	0.01776	135	0	0	0	0	0
598	TSPAN19_noTM	longest_branch	82F_bsb_notFixed	4	-9755.177188	9.282594	0.002313416	39.11518	1.97531	0.14398-0.14398	0.68836	1.00000-1.00000	0.24374	0.14398-999.00000	0.05014	1.00000-999.00000	0.01776	135	0	0	0	0	0
599	TSPAN19_noTM	longest_branch	D82_bsb_Fixed	3.5	-9758.189108	3.258754	0.0710431	38.81188	1.98205	0.14333-0.14333	0.56566	1.00000-1.00000	0.20824	0.14333-1.00000	0.16526	1.00000-1.00000	0.06084	135	0	0	0	0	0
600	TSPAN19_noTM	longest_branch	D82_bsb_notFixed	4	-9757.435899	1.506418	0.219686608	38.72383	1.98414	0.14345-0.14345	0.59704	1.00000-1.00000	0.22033	0.14345-4.54328	0.1334	1.00000-4.54328	0.04923	135	9	4	3	1	0
601	TSPAN19_noTM	longest_branch	37M_bsb_Fixed	3.5	-9758.959393	1.718184	0.189927062	39.07884	1.98115	0.14340-0.14340	0.67642	1.00000-1.00000	0.24072	0.14340-1.00000	0.06112	1.00000-1.00000	0.02175	135	0	0	0	0	0
602	TSPAN19_noTM	longest_branch	37M_bsb_notFixed	4	-9758.039185	1.840416	0.174902273	48.96674	1.98664	0.14387-0.14387	0.67282	1.00000-1.00000	0.23905	0.14387-50.64884	0.06503	1.00000-50.64884	0.0231	135	5	1	1	0	0
603	TSPAN19_noTM	longest_branch	37RM_bsb_Fixed	3.5	-9759.92072	-0.20447	#NUM!	39.27748	1.98329	0.14426-0.14426	0.58628	1.00000-1.00000	0.21168	0.14426-1.00000	0.14844	1.00000-1.00000	0.0536	135	0	0	0	0	0
604	TSPAN19_noTM	longest_branch	37RM_bsb_notFixed	4	-9759.920719	2.00E-06	0.998871621	39.2775	1.98329	0.14426-0.14426	0.60011	1.00000-1.00000	0.21668	0.14426-1.00000	0.13461	1.00000-1.00000	0.0486	135	0	0	0	0	0
605	TSPAN19_noTM	longest_branch	37XRM_bsb_Fixed	3.5	-9758.530161	2.576648	0.10845113	39.00046	1.98424	0.14320-0.14320	0.53881	1.00000-1.00000	0.19774	0.14320-1.00000	0.19272	1.00000-1.00000	0.07073	135	0	0	0	0	0
606	TSPAN19_noTM	longest_branch	37XRM_bsb_notFixed	4	-9757.605388	1.849546	0.173836279	38.95611	1.9864	0.14308-0.14308	0.57753	1.00000-1.00000	0.21473	0.14308-999.00000	0.15144	1.00000-999.00000	0.0563	135	4	0	0	0	0
607	TSPAN19_noTM	longest_branch	D37_bsb_Fixed	3.5	-9759.818485	0	1	39.15774	1.98189	0.14463-0.14463	0.59098	1.00000-1.00000	0.21303	0.14463-1.00000	0.14406	1.00000-1.00000	0.05193	135	0	0	0	0	0
608	TSPAN19_noTM	longest_branch	D37_bsb_notFixed	4	-9759.818485	0	1	39.15774	1.98189	0.14463-0.14463	0.59872	1.00000-1.00000	0.21582	0.14463-1.38224	0.13632	1.00000-1.38224	0.04914	135	0	0	0	0	0
609	TSPAN19_noTM	longest_branch	19M_bsb_Fixed	3.5	-9756.549346	6.538278	0.01055775	37.67056	1.98651	0.14275-0.14275	0.46121	1.00000-1.00000	0.17178	0.14275-1.00000	0.26741	1.00000-1.00000	0.0996	135	0	0	0	0	0
610	TSPAN19_noTM	longest_branch	19M_bsb_notFixed	4	-9755.839948	1.418796	0.233601822	39.09294	1.9891	0.14369-0.14369	0.44431	1.00000-1.00000	0.16829	0.14369-2.67616	0.28097	1.00000-2.67616	0.10642	135	36	18	6	2	0
611	TSPAN19_TMonly	longest_branch	one-ratio	1	-5602.339783	0	1	31.10966	2.05282	0.11633	1	0	0	0	0	0	0	98	0	0	0	0	0
612	TSPAN19_TMonly	longest_branch	NearlyNeutral	2	-5594.506692	15.666182	7.55633E-05	31.63038	2.05478	0.11207	0.98234	1	0.01766	0	0	0	0	98	0	0	0	0	0
613	TSPAN19_TMonly	longest_branch	PositiveSeletion	3	-5594.506692	0	1	31.6304	2.05478	0.11207	0.98234	1	0.01129	1	0.00636	0	0	98	0	0	0	0	0
614	TSPAN19_TMonly	longest_branch	82M_bsb_Fixed	3.5	-5594.506692	0	1	31.6304	2.05478	0.11207-0.11207	0.98234	1.00000-1.00000	0.01766	0.11207-1.00000	0	1.00000-1.00000	0	98	0	0	0	0	0
615	TSPAN19_TMonly	longest_branch	82M_bsb_notFixed	4	-5594.506692	0	1	31.6304	2.05478	0.11207-0.11207	0.98234	1.00000-1.00000	0.01766	0.11207-1.00000	0	1.00000-1.00000	0	98	0	0	0	0	0
616	TSPAN19_TMonly	longest_branch	82RM_bsb_Fixed	3.5	-5594.506692	0	1	31.63041	2.05478	0.11207-0.11207	0.98234	1.00000-1.00000	0.01766	0.11207-1.00000	0	1.00000-1.00000	0	98	0	0	0	0	0
617	TSPAN19_TMonly	longest_branch	82RM_bsb_notFixed	4	-5594.506692	0	1	31.63039	2.05477	0.11207-0.11207	0.98234	1.00000-1.00000	0.01766	0.11207-1.00000	0	1.00000-1.00000	0	98	0	0	0	0	0
618	TSPAN19_TMonly	longest_branch	82XRM_bsb_Fixed	3.5	-5594.506706	-2.80E-05	#NUM!	31.63039	2.05478	0.11207-0.11207	0.9129	1.00000-1.00000	0.01641	0.11207-1.00000	0.06945	1.00000-1.00000	0.00125	98	0	0	0	0	0
619	TSPAN19_TMonly	longest_branch	82XRM_bsb_notFixed	4	-5594.506707	-2.00E-06	#NUM!	31.6304	2.05478	0.11207-0.11207	0.91073	1.00000-1.00000	0.01637	0.11207-1.04965	0.07161	1.00000-1.04965	0.00129	98	0	0	0	0	0
620	TSPAN19_TMonly	longest_branch	82F_bsb_Fixed	3.5	-5594.506692	0	1	31.6304	2.05478	0.11207-0.11207	0.98234	1.00000-1.00000	0.01766	0.11207-1.00000	0	1.00000-1.00000	0	98	0	0	0	0	0
621	TSPAN19_TMonly	longest_branch	82F_bsb_notFixed	4	-5594.506692	0	1	31.6304	2.05478	0.11207-0.11207	0.98234	1.00000-1.00000	0.01766	0.11207-1.00000	0	1.00000-1.00000	0	98	0	0	0	0	0
622	TSPAN19_TMonly	longest_branch	D82_bsb_Fixed	3.5	-5594.506692	0	1	31.6304	2.05478	0.11207-0.11207	0.98234	1.00000-1.00000	0.01766	0.11207-1.00000	0	1.00000-1.00000	0	98	0	0	0	0	0
623	TSPAN19_TMonly	longest_branch	D82_bsb_notFixed	4	-5594.506692	0	1	31.6304	2.05478	0.11207-0.11207	0.98234	1.00000-1.00000	0.01766	0.11207-1.00000	0	1.00000-1.00000	0	98	0	0	0	0	0
624	TSPAN19_TMonly	longest_branch	37M_bsb_Fixed	3.5	-5592.517307	3.97877	0.046077205	31.36	2.03952	0.11110-0.11110	0.8341	1.00000-1.00000	0.01408	0.11110-1.00000	0.1493	1.00000-1.00000	0.00252	98	0	0	0	0	0
625	TSPAN19_TMonly	longest_branch	37M_bsb_notFixed	4	-5588.43821	8.158194	0.004286704	80.11565	2.04731	0.11322-0.11322	0.85828	1.00000-1.00000	0.01452	0.11322-611.94208	0.12508	1.00000-611.94208	0.00212	98	9	3	2	2	1
626	TSPAN19_TMonly	longest_branch	37RM_bsb_Fixed	3.5	-5594.506692	0	1	80.11565	2.04731	0.11322-0.11322	0.85828	1.00000-1.00000	0.01452	0.11322-611.94208	0.12508	1.00000-611.94208	0.00212	98	0	0	0	0	0
627	TSPAN19_TMonly	longest_branch	37RM_bsb_notFixed	4	-5594.506692	0	1	80.11565	2.04731	0.11322-0.11322	0.85828	1.00000-1.00000	0.01452	0.11322-611.94208	0.12508	1.00000-611.94208	0.00212	98	0	0	0	0	0
628	TSPAN19_TMonly	longest_branch	37XRM_bsb_Fixed	3.5	-5592.08453	4.844324	0.027737264	31.18931	2.05876	0.11054-0.11054	0.6232	1.00000-1.00000	0.01326	0.11054-1.00000	0.35597	1.00000-1.00000	0.00757	98	0	0	0	0	0
629	TSPAN19_TMonly	longest_branch	37XRM_bsb_notFixed	4	-5590.512894	3.143272	0.076240733	30.91111	2.06026	0.11094-0.11094	0.71141	1.00000-1.00000	0.01576	0.11094-999.00000	0.26692	1.00000-999.00000	0.00591	98	0	0	0	0	0
630	TSPAN19_TMonly	longest_branch	D37_bsb_Fixed	3.5	-5593.985749	1.041886	0.30738353	31.42514	2.05954	0.11135-0.11135	0.73645	1.00000-1.00000	0.01491	0.11135-1.00000	0.24371	1.00000-1.00000	0.00493	98	0	0	0	0	0
631	TSPAN19_TMonly	longest_branch	D37_bsb_notFixed	4	-5593.399734	1.17203	0.278984717	31.3584	2.06616	0.11114-0.11114	0.82035	1.00000-1.00000	0.01844	0.11114-999.00000	0.15767	1.00000-999.00000	0.00354	98	0	0	0	0	0
632	TSPAN19_TMonly	longest_branch	19M_bsb_Fixed	3.5	-5589.173109	10.667166	0.001090541	28.37992	2.06898	0.10991-0.10991	0.43102	1.00000-1.00000	0.01462	0.10991-1.00000	0.53617	1.00000-1.00000	0.01819	98	0	0	0	0	0
633	TSPAN19_TMonly	longest_branch	19M_bsb_notFixed	4	-5588.329323	1.687572	0.193921447	28.979	2.06228	0.11071-0.11071	0.46449	1.00000-1.00000	0.01602	0.11071-2.47677	0.50216	1.00000-2.47677	0.01732	98	41	20	15	9	1
634	TSPAN32only	longest_branch	one-ratio	1	-3629.886672	0	1	4.37371	3.4123	0.26417	1	0	0	0	0	0	0	232	0	0	0	0	0
635	TSPAN32only	longest_branch	NearlyNeutral	2	-3616.344783	27.083778	1.94826E-07	4.70724	3.66148	0.20681	0.83568	1	0.16432	0	0	0	0	232	0	0	0	0	0
636	TSPAN32only	longest_branch	PositiveSeletion	3	-3616.344783	0	1	4.70724	3.66148	0.20681	0.83568	1	0.1064	1	0.05791	0	0	232	0	0	0	0	0
637	TSPAN32_t1_all	longest_branch	one-ratio	1	-10565.0068	0	1	21.10097	2.22961	0.14115	1	0	0	0	0	0	0	222	0	0	0	0	0
638	TSPAN32_t1_all	longest_branch	NearlyNeutral	2	-10287.31308	555.38743	8.4726E-123	26.11311	2.4688	0.09322	0.8262	1	0.1738	0	0	0	0	222	0	0	0	0	0
639	TSPAN32_t1_all	longest_branch	PositiveSeletion	3	-10287.31308	0	1	26.11311	2.4688	0.09322	0.8262	1	0.11151	1	0.06229	0	0	222	2	0	0	0	0
640	TSPAN32_t1_all	longest_branch	M_bsb_Fixed	3.5	-10274.88681	24.852538	6.18875E-07	25.79221	2.46351	0.08774-0.08774	0.3693	1.00000-1.00000	0.07955	0.08774-1.00000	0.45346	1.00000-1.00000	0.09768	222	0	0	0	0	0
641	TSPAN32_t1_all	longest_branch	M_bsb_notFixed	4	-10274.88681	0	1	25.79222	2.46351	0.08774-0.08774	0.3693	1.00000-1.00000	0.07955	0.08774-1.00000	0.45346	1.00000-1.00000	0.09768	222	60	42	14	10	2
642	TSPAN32_t1_all	longest_branch	RM_bsb_Fixed	3.5	-10278.76667	17.09282	3.55966E-05	20.46751	2.48628	0.09229-0.09229	0.26267	1.00000-1.00000	0.05706	0.09229-1.00000	0.55886	1.00000-1.00000	0.12141	222	0	0	0	0	0
643	TSPAN32_t1_all	longest_branch	RM_bsb_notFixed	4	-10278.76667	0	1	20.46751	2.48628	0.09229-0.09229	0.26267	1.00000-1.00000	0.05706	0.09229-1.00000	0.55886	1.00000-1.00000	0.12141	222	97	42	27	9	0
644	TSPAN32_t1_noTM	longest_branch	one-ratio	1	-6793.503941	0	1	23.40591	1.99712	0.14555	1	0	0	0	0	0	0	130	0	0	0	0	0
645	TSPAN32_t1_noTM	longest_branch	NearlyNeutral	2	-6632.993607	321.020668	8.68118E-72	27.3185	2.42234	0.10988	0.76593	1	0.23407	0	0	0	0	130	0	0	0	0	0
646	TSPAN32_t1_noTM	longest_branch	PositiveSeletion	3	-6632.993607	0	1	27.3185	2.42234	0.10988	0.76593	1	0.07771	1	0.15636	0	0	130	0	0	0	0	0
647	TSPAN32_t1_noTM	longest_branch	M_bsb_Fixed	3.5	-6626.225423	13.536368	0.000233985	26.64412	2.42065	0.10467-0.10467	0.36495	1.00000-1.00000	0.11052	0.10467-1.00000	0.4026	1.00000-1.00000	0.12192	130	0	0	0	0	0
648	TSPAN32_t1_noTM	longest_branch	M_bsb_notFixed	4	-6626.225423	0	1	26.64415	2.42065	0.10467-0.10467	0.36495	1.00000-1.00000	0.11052	0.10467-1.00000	0.4026	1.00000-1.00000	0.12192	130	12	5	3	2	0
649	TSPAN32_t1_noTM	longest_branch	RM_bsb_Fixed	3.5	-6630.321503	5.344208	0.020791229	26.14093	2.45155	0.10984-0.10984	0.59936	1.00000-1.00000	0.18199	0.10984-1.00000	0.16772	1.00000-1.00000	0.05093	130	0	0	0	0	0
650	TSPAN32_t1_noTM	longest_branch	RM_bsb_notFixed	4	-6629.67686	1.289286	0.256179738	65.98132	2.4615	0.11065-0.11065	0.60822	1.00000-1.00000	0.18418	0.11065-35.43356	0.15934	1.00000-35.43356	0.04825	130	8	3	0	0	0
651	TSPAN32_t1_TMonly	longest_branch	one-ratio	1	-3513.167913	0	1	28.21182	2.38369	0.08595	1	0	0	0	0	0	0	92	0	0	0	0	0
652	TSPAN32_t1_TMonly	longest_branch	NearlyNeutral	2	-3513.168826	-0.001826	#NUM!	28.21231	2.38369	0.08595	0.99999	1	0.00001	0	0	0	0	92	0	0	0	0	0
653	TSPAN32_t1_TMonly	longest_branch	PositiveSeletion	3	-3513.167913	0.001826	0.965915393	28.21182	2.38369	0.08595	1	1	0	28.11582	0	0	0	92	0	0	0	0	0
654	TSPAN32_t1_TMonly	longest_branch	M_bsb_Fixed	3.5	-3510.332421	5.67281	0.017229836	28.82204	2.38711	0.08398-0.08398	0.63971	1.00000-1.00000	0	0.08398-1.00000	0.36029	1.00000-1.00000	0	92	0	0	0	0	0
655	TSPAN32_t1_TMonly	longest_branch	M_bsb_notFixed	4	-3509.918817	0.827208	0.363081113	28.18194	2.39549	0.08435-0.08435	0.709	1.00000-1.00000	0	0.08435-5.68562	0.291	1.00000-5.68562	0	92	26	15	8	5	0
656	TSPAN32_t1_TMonly	longest_branch	RM_bsb_Fixed	3.5	-3510.002239	6.333174	0.011850006	18.50031	2.39559	0.08490-0.08490	0.12884	1.00000-1.00000	0	0.08490-1.00000	0.87116	1.00000-1.00000	0	92	0	0	0	0	0
657	TSPAN32_t1_TMonly	longest_branch	RM_bsb_notFixed	4	-3509.911071	0.182336	0.669373358	18.43471	2.39713	0.08464-0.08464	0.12968	1.00000-1.00000	0	0.08464-1.35691	0.87032	1.00000-1.35691	0	92	70	67	44	27	18
658	TSPAN32_t2_noTM	longest_branch	one-ratio	1	-6793.437798	0	1	23.35762	1.99514	0.14559	1	0	0	0	0	0	0	130	0	0	0	0	0
659	TSPAN32_t2_noTM	longest_branch	NearlyNeutral	2	-6633.50609	319.863416	1.55114E-71	27.164	2.40846	0.11037	0.76843	1	0.23157	0	0	0	0	130	0	0	0	0	0
660	TSPAN32_t2_noTM	longest_branch	PositiveSeletion	3	-6633.50609	0	1	27.16401	2.40846	0.11037	0.76843	1	0.06573	1	0.16585	0	0	130	0	0	0	0	0
661	TSPAN32_t2_noTM	longest_branch	M_bsb_Fixed	3.5	-6626.69316	13.62586	0.000223091	26.52629	2.40957	0.10511-0.10511	0.34976	1.00000-1.00000	0.10505	0.10511-1.00000	0.41926	1.00000-1.00000	0.12593	130	0	0	0	0	0
662	TSPAN32_t2_noTM	longest_branch	M_bsb_notFixed	4	-6626.69316	0	1	26.52629	2.40957	0.10511-0.10511	0.34976	1.00000-1.00000	0.10505	0.10511-1.00000	0.41926	1.00000-1.00000	0.12593	130	12	5	3	2	0
663	TSPAN32_t2_noTM	longest_branch	RM_bsb_Fixed	3.5	-6630.852025	5.30813	0.02122613	25.95381	2.44173	0.11038-0.11038	0.58439	1.00000-1.00000	0.17628	0.11038-1.00000	0.18386	1.00000-1.00000	0.05546	130	0	0	0	0	0
664	TSPAN32_t2_noTM	longest_branch	RM_bsb_notFixed	4	-6630.24762	1.20881	0.27156813	61.75401	2.4507	0.11111-0.11111	0.60282	1.00000-1.00000	0.18136	0.11111-31.28661	0.16591	1.00000-31.28661	0.04991	130	8	4	0	0	0
665	TSPAN32_t2_TMonly	longest_branch	one-ratio	1	-3512.790017	0	1	27.86309	2.3825	0.08618	1	0	0	0	0	0	0	92	0	0	0	0	0
666	TSPAN32_t2_TMonly	longest_branch	NearlyNeutral	2	-3512.79093	-0.001826	#NUM!	27.86358	2.3825	0.08618	0.99999	1	0.00001	0	0	0	0	92	0	0	0	0	0
667	TSPAN32_t2_TMonly	longest_branch	PositiveSeletion	3	-3512.790017	0.001826	0.965915393	27.86308	2.3825	0.08618	1	1	0	15.40725	0	0	0	92	0	0	0	0	0
668	TSPAN32_t2_TMonly	longest_branch	M_bsb_Fixed	3.5	-3510.001653	5.578554	0.01818173	28.42098	2.38663	0.08421-0.08421	0.64127	1.00000-1.00000	0	0.08421-1.00000	0.35873	1.00000-1.00000	0	92	0	0	0	0	0
669	TSPAN32_t2_TMonly	longest_branch	M_bsb_notFixed	4	-3509.566994	0.869318	0.351144189	27.82471	2.39441	0.08457-0.08457	0.71055	1.00000-1.00000	0	0.08457-6.05816	0.28945	1.00000-6.05816	0	92	25	15	9	5	0
670	TSPAN32_t2_TMonly	longest_branch	RM_bsb_Fixed	3.5	-3508.636787	8.308286	0.003946462	18.20105	2.39218	0.08505-0.08505	0.12558	1.00000-1.00000	0	0.08505-1.00000	0.87442	1.00000-1.00000	0	92	0	0	0	0	0
671	TSPAN32_t2_TMonly	longest_branch	RM_bsb_notFixed	4	-3508.412716	0.448142	0.503218613	18.1289	2.39436	0.08470-0.08470	0.1298	1.00000-1.00000	0	0.08470-1.56222	0.8702	1.00000-1.56222	0	92	69	67	47	30	18
