# Supplementary material for: The evolution of vertebrate tetraspanins: gene loss, retention, and massive positive selection after whole genome duplications
Source: BMC Evol Biol. 2010 Oct 13;10:306. doi: 10.1186/1471-2148-10-306 (PMC2965184; doi:10.1186/1471-2148-10-306)
Supplement: Additional file 4 — Supplemental Table 3. Detection for rate shifts among sites between tetraspanin ohnolog lineages using DIVERGE2. [file 1471-2148-10-306-S4.XLS]

"Table S3. Detection for rate shifts among sites (type I functional divergence, algorithm Gu99) between tetraspanin ohnolog lineages using DIVERGE2."			

A) CD9 family.			
Type I.	CD9/CD81	CD9/TSPAN2	CD81/TSPAN2
ThetaML	0.0976	0.1832	0.2888
AlphaML	0.684636	0.795977	0.693767
SE Theta	0.057225	0.051292	0.06654
LRT Theta	2.908943	12.757251	18.837519
P-value	0.088089607	0.000354632	1.42E-05

B) CD37 family.			
Type I.	CD82/CD37		
ThetaML	0.1704		
AlphaML	0.768034		
SE Theta	0.044762		
LRT Theta	14.491482		
P-value	0.000140795			

C) TSPAN3 family.				
Type I.	TSPAN3/TSPAN3like			
ThetaML	0.4808			
AlphaML	0.923077			
SE Theta	0.067681			
LRT Theta	50.464901			
P-value	1.21E-12			

D) TSPAN4 family.				
Type I.	TSPAN9/TSPAN4	TSPAN9/CD53	TSPAN4/CD53	CD53/TSPAN4_TSPAN9
ThetaML	0.5856	0.4328	0.936	0.5976
AlphaML	0.450116	1.236136	1.151463	1.1777
SE Theta	0.07818	0.094404	0.101024	0.070621
LRT Theta	56.10584	21.018181	85.843131	71.60737
P-value	6.87E-14	4.55E-06	1.95E-20	2.63E-17

E) TSPAN5 family.				
Type I.	TSPAN5/TSPAN17	TSPAN5/TSPAN14	TSPAN17/TSPAN14	TSPAN5_TSPAN17/TSPAN14
ThetaML	0.1832	0.3496	0.376	0.3528
AlphaML	0.352814	0.428571	0.448436	0.435132
SE Theta	0.092739	0.088241	0.077352	0.059201
LRT Theta	3.902386	15.696448	23.628092	35.514532
P-value	0.048217591	7.44E-05	1.17E-06	2.53E-09

F) TSPAN6 family.				
Type I.	TSPAN7/TSPAN6			
ThetaML	0.096			
AlphaML	0.610825			
SE Theta	0.063098			
LRT Theta	2.314809			
P-value	0.128147083

G) TSPAN13 family.	
Type I.	TSPAN13/TSPAN31
ThetaML	0.3424
AlphaML	0.5006
SE Theta	0.056765
LRT Theta	36.384006
P-value	1.62E-09

H) TSPAN15 family.	
Type I.	TSPAN15/TSPAN15like
ThetaML	0.2344
AlphaML	0.743375
SE Theta	0.064703
LRT Theta	13.123938
P-value	0.000291547			

I) TSPAN1/TSPAN18 family.				
Type I.	TSPAN1/TSPAN16	TSPAN1/TSPAN18	TSPAN16/TSPAN18	TSPAN1_TSPAN16/TSPAN18
ThetaML	0.148	0.324	0.3808	0.308
AlphaML	1.349624	0.803752	1.236136	1.136752
SE Theta	0.040734	0.051589	0.051467	0.042907
LRT Theta	13.201044	39.442895	54.744272	51.52911
P-value	0.000279793	3.38E-10	1.37E-13	7.05E-13

J) TSPAN33 family.				
Type I.	TSPAN33/TSPAN33likeB			
ThetaML	0.5592			
AlphaML	0.801153			
SE Theta	0.08779			
LRT Theta	40.573995			
P-value	1.89E-10			

K) CD151 family.				
Type I.	CD151/TSPAN11			
ThetaML	0.2			
AlphaML	0.584284			
SE Theta	0.066015			
LRT Theta	9.178475			
P-value	0.00244878			

L) RDS family.				
Type I.	RDS1/ROM1	RDS1/RDS2	ROM1/RDS2	RDS2/RDS1_ROM1
ThetaML	0.3856	0.4592	0.2856	0.3024
AlphaML	1.133106	0.728907	1.208481	1.122241
SE Theta	0.068027	0.055912	0.068501	0.057421
LRT Theta	32.129586	67.452229	17.382979	27.734382
P-value	1.44E-08	2.16E-16	3.06E-05	1.39E-07

M) UPK1 family.				
Type I.	UPK1B/UPK1A			
ThetaML	0.3888			
AlphaML	1.136752			
SE Theta	0.075689			
LRT Theta	26.387088			
P-value	2.79E-07			
