# Supplementary material for: The evolution of vertebrate tetraspanins: gene loss, retention, and massive positive selection after whole genome duplications
Source: BMC Evol Biol. 2010 Oct 13;10:306. doi: 10.1186/1471-2148-10-306 (PMC2965184; doi:10.1186/1471-2148-10-306)
Supplement: Additional file 5 — Supplemental Table 4. Detection for rate shifts among sites on tetraspanin ohnolog lineages using RASER2. [file 1471-2148-10-306-S5.XLS]

Table S4. Detection for rate shifts among sites on tetraspanin ohnolog lineages using RASER2.			

A) CD9 family.			
	CD9	CD81	TSPAN2
null model	-8851.4	-8851.4	-8851.4
branch model	-8714.25	-8831.49	-8836.77
LRT	274.3	39.82	29.26
P-value	1.3115E-61	2.78479E-10	6.32888E-08
			

B) CD37 family.			
	CD37	CD82	
null model	-7261.69	-7261.69	
branch model	-7250.37	-7253.34	
LRT	22.64	16.7	
P-value	1.95374E-06	4.3781E-05	


C) TSPAN3 family.				
	TSPAN3	TSPAN3-like		
null model	-6200.63	-6200.63		
branch model	-6085.43	-6189.56		
LRT	230.4	22.14		
P-value	4.87652E-52	2.53473E-06		
				

D) TSPAN4 family.				
	TSPAN4	TSPAN9	TSPAN4_TSPAN9	CD53
null model	-7860.6	-7860.6	-7860.6	-7860.6
branch model	-7838.7	-7837.63	-7732.62	-7751.55
LRT	43.8	45.94	255.96	218.1
P-value	3.63705E-11	1.21931E-11	1.30366E-57	2.34871E-49
				

E) TSPAN5 family.				
	TSPAN5	TSPAN14	TSPAN17	TSPAN5_TSPAN17
null model	-5587.36	-5587.36	-5587.36	-5587.36
branch model	-5576.59	-5576.59	-5578.36	-5579.98
LRT	21.54	21.54	18	14.76
P-value	3.46525E-06	3.46525E-06	2.20905E-05	0.000122098
				

F) TSPAN6 family.				
	TSPAN7	TSPAN6		
null model	-5506.21	-5506.21		
branch model	-5500.34	-5386.31		
LRT	11.74	239.8		
P-value	0.00061171	4.34825E-54		


G) TSPAN13 family.		
	TSPAN13	TSPAN31
null model	-5310.15	-5310.15
branch model	-5299.45	-5299.68
LRT	21.4	20.94
P-value	3.72771E-06	4.73895E-06
		

H) TSPAN15 family.		
	TSPAN15	TSPAN15like
null model	-5232.37	-5232.37
branch model	-5210.31	-5170.42
LRT	44.12	123.9
P-value	3.08849E-11	8.8598E-29


I) TSPAN1/TSPAN18 family.				
	TSPAN1	TSPAN18	TSPAN16	TSPAN1_TSPAN16
null model	-11483.1	-11483.1	-11483.1	-11483.1
branch model	-11358.1	-11415.9	-11325.1	-11437
LRT	250	134.4	316	92.2
P-value	2.59681E-56	4.46661E-31	1.07697E-70	7.83448E-22
				

J) TSPAN33 family.				
	TSPAN33	TSPAN33likeB		
null model	-5147.36	-5147.36		
branch model	-5134.42	-5141.41		
LRT	25.88	11.9		
P-value	3.63314E-07	0.000561339		
				

K) CD151 family.				
	CD151	TSPAN11		
null model	-6391.66	-6391.66		
branch model	-6323.79	-6387.55		
LRT	135.74	8.22		
P-value	2.27445E-31	0.00414312		


L) RDS family.				
	RDS1	RDS2	ROM1	RDS1_ROM1
null model	-11644.6	-11644.6	-11644.6	-11644.6
branch model	-11593.1	-11609.4	-11593.1	-11593.1
LRT	103	70.4	103	103
P-value	3.35148E-24	4.84199E-17	3.35148E-24	3.35148E-24
				

M) UPK1 family.				
	UPK1B	UPK1A		
null model	-5166.54	-5166.54		
branch model	-5161.32	-5161.22		
LRT	10.44	10.64		
P-value	0.001233153	0.001106677		
				
