# Supplementary material for: The evolution of vertebrate tetraspanins: gene loss, retention, and massive positive selection after whole genome duplications
Source: BMC Evol Biol. 2010 Oct 13;10:306. doi: 10.1186/1471-2148-10-306 (PMC2965184; doi:10.1186/1471-2148-10-306)
Supplement: Additional file 6 — All used alignments (alignment.zip). [file 1471-2148-10-306-S6.ZIP]

Archive with 25 entries (24 files):
- alignments/
- alignments/=readme.txt
- alignments/=reference_tree.fas
- alignments/all_tspan_nucleotide_raw_sequences.fas
- alignments/CD151_test.fas
- alignments/CD37_test.fas
- alignments/CD63_test.fas
- alignments/CD9_test.fas
- alignments/longbranch_CD9like_edit.fas
- alignments/longbranch_TSPAN16_edit.fas
- alignments/longbranch_TSPAN19_edit.fas
- alignments/longbranch_TSPAN32_edit.fas
- alignments/RDS_test.fas
- alignments/TSPAN10_test.fas
- alignments/TSPAN12_test.fas
- alignments/TSPAN13_test.fas
- alignments/TSPAN15_test.fas
- alignments/TSPAN18_test.fas
- alignments/TSPAN33_test.fas
- alignments/TSPAN3_test.fas
- alignments/TSPAN4_test.fas
- alignments/TSPAN5_test.fas
- alignments/TSPAN6_test.fas
- alignments/TSPAN8_test.fas
- alignments/UPK1_test.fas
