# Supplementary material for: The evolution of vertebrate tetraspanins: gene loss, retention, and massive positive selection after whole genome duplications
Source: BMC Evol Biol. 2010 Oct 13;10:306. doi: 10.1186/1471-2148-10-306 (PMC2965184; doi:10.1186/1471-2148-10-306)
Supplement: Additional file 6 — All used alignments (alignment.zip). [file 1471-2148-10-306-S6.ZIP › alignments/=readme.txt]

1)all_tspan_nucleotide_raw_sequences.fas
  all_tspan_protein_raw_sequence.fas
	This two files containing all raw sequences identified from genome sequences.
	
2)=reference_tree.fas
	This alignment file contains all usable reference sequences from Supplementary Table 1.
	The alignment were used for producing supplementary Figure 1-4.
	
3)XXX_test.fas
	Based on XXX_edit.fas,
	the alignment used for positive selection tests using PAML4.
	Some variable sites, gap columns and long branches have been removed.
	
4)longbranch_XXX_raw/edit.fas
	The alignemnt containing sequences that account for extremely long branches.

				
