# Supplementary material for: The evolution of vertebrate tetraspanins: gene loss, retention, and massive positive selection after whole genome duplications
Source: BMC Evol Biol. 2010 Oct 13;10:306. doi: 10.1186/1471-2148-10-306 (PMC2965184; doi:10.1186/1471-2148-10-306)
Supplement: Additional file 6 — All used alignments (alignment.zip). [file 1471-2148-10-306-S6.ZIP › alignments/=reference_tree.fas]

>Sp_XP_001191433
---------------------------------------TDWIKIE----EIAALLQNDLLRVG--------AYVIIAAGCFVIVVSGFG---CGGACCENKCMLGVYFAILLLIFCAQLAAGILAAIYSAEIK------TYITTESVDFLKEDYNNTMNGTAVDIAL---------DVAGTAAWNTVQTTLECCGVNG--------------IQDYI-------DN------------P--------YVNSAQLT-------------------------ICMSSDG-----STKGG----CQEPLESLLE----MYATVIGATAIGVACLELFCMVFAVCLCRNVGQDD---------------------------------------
>Sp_XP_798693
-MGDLKKKLSWGGNFCRGILCFFN--FFFLLGGVILMALGIWVLVDSDSKHLTAILTDNLHHTA--------AYILLIAGVFVMIVSIFG---FCGAKMENKCCLGMYVFFLVIIFIIELAAGCIALYX------------YVKTDVVKDLNRTLTNNYGG---EDGG---------DVAITNSWDFIQSSFECCGVMGNASSAVTLYEKSTWYKNQT-------DS------------PKNIVPASCCMDQDSLA-------------------------ACQQATSNYAMYIYKQG----CSEGVKNKVA----QYGTVLGGVGIVVAIIQLMGMACALCLCKRL-------------------------------------------
>HsCD151
MGEFNEKKTTCGTVCLKYLLFTYN--CCFWLAGLAVMAVGIWTLALK--SDYISLLASGTYLAT--------AYILVVAGTVVMVTGVLG---CCATFKERRNLLRLYFILLLIIFLLEIIAGILAYAYY----------QQLNTELKENLKDTMTKRYHQ-----PG---------HEAVTSAVDQLQQEFHCCGSNNS-----QDWRDSE-WIRSQ-------EA------------GGRVVPDSCCKT-VVAL--------------------------CGQRDHASNIYKVEG----GCITKLETFIQ----EHLRVIGAVGIGIACVQVFGMIFTCCLYRSLKLEHY--------------------------------------
>MmCD151
MGEFNEKKATCGTVCLKYLLFTYN--CCFWLAGLAVMAVGIWTLALK--SDYISLLASSTYLAT--------AYILVVAGVVVMVTGVLG---CCATFKERRNLLRLYFILLLIIFLLEIIAGILAYVYY----------QQLNTELKENLKDTMVKRYHQ-----SG---------HEGVSSAVDKLQQEFHCCGSNNS-----QDWQDSE-WIRSG-------EA------------DSRVVPDSCCKT-MVAG--------------------------CGKRDHASNIYKVEG----GCITKLETFIQ----EHLRVIGAVGIGIACVQVFGMIFTCCLYRSLKLEHY--------------------------------------
>DrCD151A
MGANEEKKEKCGTICLKYLLFTFN--FLFWLAGVAVMAVGIWTVIEK--SDYISLLSSKIYAVS--------AYILIMAGVIVMITGVLG---CCATFKEQRRLLRVYFVLLLCIFLLEILAGVLAYIYY----------QQLNDELKENLRETMVQKYNQ-----SE---------QEHVTKAVDKLQQEFKCCGSNSS-----SDWVDSA-WIRSS-------EA------------DGRLVPDSCCKSPVRKF--------------------------CGRRDHPSNIYKVEG----GCITKLENFIL----NHLQIIGAVGVGVASVQIVGMFFTCCLYRSLKSEPY--------------------------------------
>DrCD151B
MADAEEKTNSCGTVCLKYLLFVFN--LLFWLAGGAVMAVGIWTLLDK--SDYISLLSSNTYMVA--------AFILIGAGAVVVFTGILG---CCATIREQRSLLIVFLILLLLIFLLEITAGVLAYVYY----------QELNAELRADLKERMVENYQQ-----PG---------QEHITRAIDNLQQDLKCCGSNSS-----ADWRDGA-WIRN--------YA------------DRRLVPDSCCKT-PSVG--------------------------CGVRDHPSNIYKVEG----GCISKLEEFIL----QHLLILGSVGLGIAFVQIVGMIFTCCLYRSLKEEIY--------------------------------------
>HsTSPAN11
MAHYKTEQDDWLIIYLKYLLFVFN--FFFWVGGAAVLAVGIWTLVEK--SGYLSVLASSTFAAS--------AYILIFAGVLVMVTGFLG---FGAILWERKGCLSTYFCLLLVIFLVELVAGVLAHVYY----------QRLSDELKQHLNRTLAENYGQ-----PG---------ATQITASVDRLQQDFKCCGSNSS-----ADWQHST-YILLR-------EA------------EGRQVPDSCCKT-VVVR--------------------------CGQRAHPSNIYKVEG----GCLTKLEQFLA----DHLLLMGAVGIGVACLQICGMVLTCCLHQRLQRHFY--------------------------------------
>MmTSPAN11
MAHCKTEQDDWLLAHLKYLLFIFN--FFFWVGGAAVMAVGIWTLVEK--SGYLSILASSTFAAS--------AYILIFVGGLVMTTGFLG---FGAIIREQKSCLSTYFCLLLVIFLVELVAGVLAHVYY----------QRLSDELKWHLNSTLTEHYGQ-----PR---------AAEITASVDRLQQDFKCCGSNSS-----ADWQHSA-YILSQ-------EA------------LGRQVPDSCCKT-VVAR--------------------------CGQRAHPSNIYKVEG----GCMAKLEQFVA----DHLLLMGAVGIGVACLQICGMVLTCCLHRRLQQQFY--------------------------------------
>DrTSPAN11
GSMYKDEQGDWITVCLKYLLFVFN--FLFWMGGGVVMGVGIWTLVDK--GEYLSLLASSTFAVS--------AYILILAGGLVMVTGFLG---CCAVIREQRSCLSTYFSCLLLIFLIELVAGVLAYVYY----------QALSEELKQHLSKTMMENYAQ-----PG---------KESITQSVDRLQQDFKCCGSNNS-----LDWMHSV-YIMSQ-------AA------------DSRVVPDSCCKT-ITPQ--------------------------CGRRDHPSNIYKVEG----GCITKLEQFLA----DHLLIIGAVGIGVACLQICGMVFTCCLHRRIKLDPY--------------------------------------
>CiCD151
MARKNSDKRHGNSSCLRGVLIAFN--FLFIIGGCGALAIGIWTVISK--MKYAALLGSIYYNLI--------TYLLIGAGVLVLITGVLG---CMGAVRKNSGMLTCYFALLVTIFLCECVAGILAFVYY----------QSLHDELVSELKSNLNKNYNQ-----TG---------QESFSMAVDDMQQDFQCCGVSAY-----SDWSGSK--FITT-------NQ------------DGLKTPESCCKS-PSPG--------------------------CSVRDHPSNIYRVLGSDSMGCLTRLEQYIK----DHLFILAITGTAVACLEILVMIFTCCLRSRIREEEDEPY-----------------------------------
>BfTSPAN151
MAEYKSAKEKKSNGCLKVLLLIFN--FLFWCSGAAVLWLGIWILQTK--TKYVALLNSATYPAC--------AWILIVAGVIICIIGFVG---CCGAIRENKTCLIVYFVFLLIIFLLEIIAGILAYVYQ----------DQLRGELKGGLNSTMIMQYMA-----KG---------SEGITRATDVLQQDFRCCGVLNW-----RDWKANSPYFKTG-------PA------------KNMTAPNSCCIS-PSDG--------------------------CAARDHPSNIY------HVGCLDAIESYIR----TYLFIIGAVGISMACLMFIGMILTCCLHSAIRRSEG--------------------------------------
>SpCD151
MGSKYDKEPCCGISLLKYVLFIFN--FFLLLGGAGVLGVGIWTVISK--FDYTEVLCSHAYIIA--------TYVLIISGGVVIIVVITG---CYGAVQEVKGCLLVYFTLLLLLCLVELAVGVFVYYYR----------GELQVELVKCMNSSMTKNYGV-----TG---------NEAYTVTVDELQTSFNCCGAASF-----EDWEKSE-WKQNG-------NA------------GNRSVPASCCKT-YSPY--------------------------CSVRTHPSNIYHQ------GCVVGLSLIVE----DHLIIIGAVSLAIAGAEIMGLIFSMCLYCHLRYEEQEPY-----------------------------------
>Sp_XP_787729
------MVAGCGPKIAKLLLFVFN--FSIWAVGVILISVGSYVTAKQ--AKYQELFAEDTLVIV--------CALTIAIGCFTFIVGFCG---CCGAMKEGVCLLKTYWFLMLLIICGEITAGALAFVYN----------DEIEASMLKGMTATIHENYG-------E---------STASTQIIDEVQIASKCCGATN----------YTDYVLCEN-------CP------------AWPAVPESCCIPEADGGDIEL--------------------CQAGVKGVPTNTDQVYET---GCVAASIDVVQ----ENFILIGAICFALIIFEILTMVFTCCVIDGIQKGEFA-------------------------------------
>Bf_XP_002232829
--------MGCGLTCVKYLLFIFN--FIFWVAGGGVLAIGLWMRIDR--ATFDPLLGIDYYPIV--------CWTLIGVGGFVFLVGFLG---CCGAVQESKCMLGFYFFLLIVVFVGEVGAGILAYYYH----------DEVRTWMDSHMERTIKNNYG-------F---------VPAVTAAVTTMQEQMKCCGGDRSY----VDWMSSKYYTEGK-------AP------------ANTSVPLSCCRDQTEVG------------------------CNRGQPGQPADISKIYTQ---GCIRSMELWVQ----EQVWILGGVGVGVGLLQLLGLIFICCYCKAIDDYYAY-------------------------------------
>HsTSPAN1
---------MQCFSFIKTMMILFN--LLIFLCGAALLAVGIWVSIDG--ASFLKIFGPLSSS---AMQFVNVGYFLIAAGVVVFALGFLG---CYGAKTESKCALVTFFFILLLIFIAEVAAAVVALVYTTMAEH-------FLTLL---VVPAIKKDYGS----------------QEDFTQVWNTTMKGLKCCGFTNY-----TDFEDSPYFKEN------------------------SAFPPFCCNDNVTNTANE-----------------------------TCTKQKAHDQKVEGCFNQLLYDIR----TNAVTVGGVAAGIGGLELAAMIVSMYLYCNLQ------------------------------------------
>MmTSPAN1
---------MQCFKFIKVMMFLFN--LLIFLCGAALLAVGIWVSVDG--TSFLKVFGSLSSS---AMQFVNVGYFLIAAGAVLFILGFLG---CYGAHSENKCVLMMFFSILLIIFIAEIAGAVVALVYTTLAEQ-------FLTLL---VVPAIEKDYGY----------------QTDFTQVWNTTMEELHCCGFNNY-----TDFNASRFVKEN------------------------KVFPPPCC-ANPGNHTVE-----------------------------PCTEEKAKSMKVQGCFKEILHRIR----ANAVTVGGVAVGVAALELAAMVVSMYLYCNLK------------------------------------------
>XtTSPAN1
---------MGCFTFIKVMMILFN--VFIFLGGGTLLGVGIWVSVDS--NSFLKIFGTVSASA--ALQFVNVGYFLIAIGSLLVILGFLG---CCGAQRESKCLLLTFFSIILIIFIAEVAGAVVALVYSSLAET-------ILGPL---LKPVLQNEYGS----------------NPDVTKIWNSTMENLHCCGFNNY-----TDFSNSTFYNNNH-----------------------QQYPSYCC--NSTSSANS-----------------------------VCTQQGAMNSHVSGCFSQLIYLIR----QNAAIVGGVAAGICALELAAMVVSMYLYCHLDKEIH--------------------------------------
>GgTSPAN1
---------MGCFTFIKVMMILFN--LAIFLGGGTLLGIGIWVSVDG--KSFLDIFGTLSSS---IMQVVNVSYFLIVIGAILVVIGFLG---CCGAQKESKCLLMMFFSVVLIIFIAEIAAAVVVLVYTGLAET-------FLTAL---VTPVLKEKYGE----------------DDALTQIWNVTMSEVLCCGLNSY-----TDFEGSPWYLENN-----------------------HTFPGPCC--KSTVP---------------------------------CTNTLAAQTNVSGCFDQILEEIR----TNADVVGGVAAGIAALEVAAMVVSMYLYCYLDKK----------------------------------------
>DrTSPAN1B
---------MCCKGFLKVMMFVFN--GIIFLAGAAVLAVGIWVAVDR--VSLLGFLEHIEDAPPELAQLANIGYLLIGVGAFLAIMGFLG---CCGAVKESKCMLLTFFIIVLIIFLVEVAAAVVLFVFEPVVQE-------TLNEIGQKVAKSIKDNYGK----------------DEPFSSIWNTTMNELKCCGYNNY-----TDFSGSNFVEET------------------------SMYPEKCC-----SSGSQ-----------------------------RCDERAAEDAVIAGCFRTLVKLIE----DNALLLAGVALGIAALEIAAMVVSMILYKNVGK-----------------------------------------
>DrTSPAN1A
---------MGCFGFLKTMMFLFN--GIIFLAGGVILGVGIWVKVDN--GSILNFMQSLPGASSQMGQVLNVGYLLIALGAVLVVLGFLG---CCGAIKESRCMLMLFFIIILIIFIAEVAGAIVILAFRPLAET-------LIKQLGVDAVKSLQSDFGK----------------NQDVTGLWNTTMTGMKCCGFNNY-----TDFTNSYFVNST------------------------KNYPVQCC-----NTSP-------------------------------CNQAAVMNSTVTGCFPALIKLVD----KNAVIIIAVALGIAALELAAMIVSMVLYCKIGSKA---------------------------------------
>HsTSPAN18
-------MEGDCLSCMKYLMFVFN--FFIFLGGACLLAIGIWVMVDP--TGFREIVAA-NPLLL------TGAYILLAMGGLLFLLGFLG---CCGAVRENKCLLLFFFLFILIIFLAELSAAILAFIFREN----------LTREFFTKELTKHYQGNND----------------TDIFSATWNSVMITFGCCGVNGP-----EDFKFASVFRLL--------TL------------DSEEVPEACCRREPQSRDGV------------------------LLSREECLLGRSLFLNKQGCYTVILNTFE----TYVYLAGALAIGVLAIELFAMIFAMCLFRGIQ------------------------------------------
>MmTSPAN18
-------MEGDCLSCMKYLMFVFN--FFVFLGGACLLGVGIWVLVDP--TGFREIVAT-NPLLT------TGAYIVLAMGGLLFLLGFLG---CCGAVRENRCLLLFFFLFILIIFLVELSAAILAFIFREH----------LTREFFTKELTKHYQGDND----------------TDVFSATWNSVMITFGCCGVNGP-----EDFKLASVFRLL--------TL------------DTEEVPKACCRREPQTRDGV------------------------VLSREECQLGRNPFINKQGCYTVILNTFE----TYVYLAGAFAIGVLAIELFLMVFAMCLFRGIQ------------------------------------------
>GgTSPAN18
-------MEGDCLSCMKYLMFLFN--FFIFLGGACLLGVGIWVIVDP--TGFREIVAA-NPLLF------TGAYIMLAMGAMLFLLGFLG---CCGAIRENKCLLLFFFMFILLIFLAELSAAILAFIFREN----------LTREFFTKELKKHYVRNND----------------THVFSSTWNSVMITFACCGVNGP-----EDFEAVPPLSHL--------PL------------E-ETTPEACCQRNVQSREGM------------------------FVNRKACLEGDERFQNRQGCYTVILNSFE----TYVYLAGALAIGVLAIELFAMIFAMCLFRGIQ------------------------------------------
>XtTSPAN18
-------MEGDNLSCIKYLMFIFN--FFIFLGGATLLGLGVWVFVDP--TGFREIIAT-TPLLF------MGAYLVLAMGGMLFLLGFLG---CCGAIRENKCLLVFFFMFILVIFLAELSAAILAFLFREN----------LSKDFFAREVKKHYHGDNS----------------TEVFSSTWNSIMITFGCCGVNGP-----EDFNDAHRFRAM--------HP------------F-APVPEACCRREVQSRAGK------------------------IVSRAECLTGGENYQNRQGCYSVIVNSVE----PYVYIAGALAIGVLAIELLSMVFAMCLFRGIQ------------------------------------------
>DrTSPAN18A
-------MEGDCLSCIKYLMFIFN--FFIFLGGSFLLGVGIWVLVDP--TGFREIVAA-NSLLF------TGVYAILIMGGMLFLLGFLG---CCGAIRENKCLLLFFFMLILVIFLAELAVAILAFIFREH----------LTRDYFTKELKTHYQGTNS----------------TDVFTSTWNAIMTTFNCCGVNSA-----EDFDDQSLFRRL--------NP------------S-RIVPEVCCQRTDLMMS-----------------------------KEECLRGIMPIRN-KGCYSAVVDYFE----TYIYMAGALAIVVLTIELFAMVFAMCLFRGIQ------------------------------------------
>DrTSPAN18B
-------MEGDCLSCIKYLMFVFN--FLIFLGGSFLLGVGVWVVVDP--TGFREIVAA-NPLLF------TGVYIILAMGGMLFLLGFLG---CCRAIRENKCLLLFFFMLILIIFLAELAAAILAFIFREH----------LTREYFTKELKKHYQGYNN----------------TDVFTSTWNAIMNTFDCCGVNSP-----EDF-EESIFRII--------NP------------S-EMVPEACCRRNNHVGESG------------------------FSNREECLSGSMLYRNNKGCYSAVVDYFE----MYIYVAGALAIVVLTIELFAMVFAMCLFRGIQ------------------------------------------
>CiTSPAN18L_XP_002123087
-------MMTGGLKCLKYSMFVFN--LLFMLCGAALLGLGIWIVVDG--NSFSTIVAS-NSVIL------NAVYIIIAVGAALFVIAFLG---CCGAIKENRCLLGTFFVIVLIIFLAQIVGGILAFVYYD-----------RVRPAALGTMSKFNENGT------------------DAVTTGWNTLQAVFQCCGFTNY-----RDWNETTWTP------------------------KVNPFPLSCCARNVLTTTGS------------------------IKNETACVAEVPGYFYSVGCETKLK--------AYYWAVGGTALGVLLVELLALIFTCCLYRAADDDKYD-------------------------------------
>CiTSPAN18L_XP_002121822
--------MSDSLTCCKYLMFFFN--LLIFLSGAALLGVGIWVAVGA--DSFKQVVSQ-DPAIF------NAVYIIIAVGALLFLVGFLG---CCGAIKENKFMLGAFFVMVLIIFILEIIGGVLAFVYYP-----------KAKQAAIDSMKLYDDNTPE----------------GNTVKAAWDAFHTAFKCCGINSP-----TDWLGQTVT-----------------------------FVPTSCAG-----------------------------------------------FTQGCESALK--------GYFWALGGVAIGVLFIELLAMIFACCLYRGVNKHQYA-------------------------------------
>CiTSPAN18L_XP_002121375
-------MESKGLNCCKYLMFLFN--LLIFLCGCVLLGLSVWAYVNA--DSFKKIISS-DPVIF------NSLIVLIAVGAVLIVAGFFG---CLGAIQESKCLLGTFFTIVLVIFIAEIVGAILIYVYYP-----------KAKDLALQSMQNYN----------------------TTTKQPWDILQTTFKCCGFTNY-----SDWGSTIPST------------------------CCSDAASPCSPSMT-------------------------------------------TFYPLGCEAAIR--------KYFWIIGGIGIGIIVFEILAMIFACCLFQNIGDYE-MA------------------------------------
>CiTSPAN18L_XP_002120238
-------MKSTALNVCKWLMFTFN--LIITICGAVLLAFGIWAYANG--NSFRKLVSA-NLYLS------NSMALMMAVGSILIIAGLFG---CIGSLMENRCMLGTFFTIVLILFVIEVVSIILLFVYWP-----------KAETLALNSIHHYD----------------------TDKKIPWDYLQRSMKCCGYTSY-----TDWGSEIPSS------------------------CCFHNQT-CTVGSK-------------------------------------------DLYVKGCRSSIQ--------HYIFIIAIFGVGALLFELLAIVFTCVLYQSIGDYQPMA------------------------------------
>CiTSPAN18L_XP_002121831
----MAAAGKSCFPIIKYIMFLFN--LLFSIGGGALLSVGVWIVVDG--VSFRQILSVSNSAIF------SGVWLLLFVGGLIFLLGVLG---CCGALTESKCLLLMFFFVVLGVFVAEITAGIMAFIYYP-----------KVTAYMDVSLKERYGNMKE----------------HRITTDNWDTLQTVWKCCGINGP-----EDW-QYIPSA------------------------CCLKTSLIEAADATLDLEKC------------------------LQWNPNTPDIFVEYLYNEGCAKKSG--------VYFWILGCLVIGILVIEVFGLIITCCLYKGIDTARHLRRQMRQVT-----------------------------
>Sp_XP_001176999
----MGMELGGCAKCSKYLLIVFN--VLFFLVGIALLAAGIWVIVQP--YQLEILEILNNPLIK------NSAYLLIALGSFIIVVAALG---CCGACMNSKCLLVVYFIIILIIFIAQLVGCALVLAYRSEVNK-------FVSEGL-ATTMDDYKGESA----------------NDTLSTAWNGIQILLECCGTNGY-----GDWADGTWVNTTSPMIEIGGSS------------YPQEYPATCCVFEDKYTILEGGVW---------PTPVDLALCMGRADDGSEVTPTNATLNKGGCFMAFEDLVI----GQIAIVGGVGIGLLVFELLSMAFAIILCRGISKGEDVV------------------------------------
>Bf_XP_002228722
----MDSE-GGCYNCMKYLLFVFN--LLFWLSGAALLGVGIWVIVA---QQSFITLVGDNPLFI------TGAYILIGVGAFVFFVGFLG---CCGAIKESKCMLILFFILLLLIFAAEIVAAVLAFMFRAKTEQ-------VLSDMMNKTLQEDYKGPKA----------------QDPTSAAWNYVQIIFGCCGTTGY-----KDWLTSDWVQNQ-------GQG------------TRMDFPSSCCT-RDKLSLDN--------------LPKNQTACYANPDD-------PMFMNSGGCFEKMKSEFQ----QKILIIAIVGIAIAAVMILGMVFSICMVRNMEE-----------------------------------------
>HsUPK1A
ASAAAAEAEKGSPVVVGLLVVG-N--IIILLSGLSLFAETIWVTADQ--YRVYPLMGVSGKDDV-----FAGAWIAIFCGFSFFMVASFG---VGAALCRRRSMVLTYLVLMLIVYIFECASCITSYTHRDYMVSNPSLITKQMLTFYS-ADTDQGQE----------------------LTRLWDRVMIEQECCGTSGP-----MDWVNFTSAFRAA------TPE------------VVFPWPPLCCRR-TGNFIPLN--------------------------EEGCRLGHMDYLFTKGCFEHIGHAID----SYTWGISWFGFAILMWTLPVMLIAMYFYTML-------------------------------------------
>MmUPK1A
AS-AATEGEKGSPVVVGLLVVG-N--IIILLSGLALFAETVWVTADQ--YRVYPLMGVSGKDDV-----FAGAWIAIFCGFSFFVVASFG---VGAALCRRRYMILTYLLLMLIVYIFECASCITSYTHRDYMVSNPSLITKQMLTYYS-ADTDQGQE----------------------LTRLWDRIMIEQECCGTSGP-----MDWVNYTSAFRAA------TPE------------VVFPWPPLCCRR-TGNFIPIN--------------------------EDGCRVGHMDYLFTKGCFEHIGHAID----SYTWGISWFGFAILMWTLPVMLIAMYFYTTL-------------------------------------------
>XtUPK1A
------MAEKGSSGMVACIVFG-N--IVILLSGLALFAETIWATTDP--YKVYPILGVTGKDDV-----FAGGWIAIFCGFSFFILGVFG---ILAVQRGSRTMVLTYLVLMMIVYIFECASCITSFTHRDYMIN-SNVIKGQMLTYYSDSSTPQGRQ----------------------ITSVWLRMMLEKNCCGVDGP-----LDWVDYYSYFRQS------YNE------------TTAPWPLWCCQR-DGNFQILN--------------------------QQGCIVGLSSYVYQQGCFAHISNAIN----SYTWGISWFGFAILMWTMFVMLATMYHYTKMN------------------------------------------
>DrUPK1A
---------MGAVTCLMVTVVG-N--AIAAAAGLALSAVAIWVAVDG--YKLYPISGVSGKDDI-----FAGAWIAIFTGFAFFLTCIFG---IFAALKRSRALMLVYLIIMFIIFLFESASAITSATNRDYLVGNSNLVKKQMLQYYA-DSSTQGQQ----------------------ITMTWNNVMTQVQCCGADGP-----TDWIQYNSTYRQL------FGA------------ASL-WPLGCCKRQSSNFEVVD--------------------------PIGCKAGVTSSMFTQGCFQYIESVLS----RYTWAVSWYGFSVLMLVFFTLVIAMIYYTQLP------------------------------------------
>HsUPK1B
----MAKDNSTVRCFQGLLIFG-N--VIIGCCGIALTAECIFFVSDQ--HSLYPLLEATDNDDI-----YGAAWIGIFVGICLFCLSVLG---IVGIMKSSRKILLAYFILMFIVYAFEVASCITAATQQDFFTP--NLFLKQMLERYQNNSPPNNDDQWK----------------NNGVTKTWDRLMLQDNCCGVNGP-----SDWQKYTSAFRTE------NND------------ADYPWPRQCCVM-NNLKEPLN--------------------------LEACKLGVPGFYHNQGCYELISGPMN----RHAWGVAWFGFAILCWTFWVLLGTMFYWSRIEY-----------------------------------------
>MmUPK1B
----MAKDDSTVRCFQGLLIFG-H--VIVGMCGIALTAECIFFVSDQ--HSLYPLLEATNNDDI-----FGAAWIGMFVGICLFCLSVLA---IVGIMKSNRKILLAYFIMMFIVYGFEVASCITAATQRDFFTT--NLFLKQMLMRYQNNSPPTNDDEWK----------------NNGVTKTWDRLMLQDHCCGVNGP-----SDWQKYTSAFRVE------NND------------ADYPWPRQCCVM-DKLKEPLN--------------------------LDACKLGVPGYYHSQGCYELISGPMD----RHAWGVAWFGFAILCWTFWVLLGTMFYWSRIEY-----------------------------------------
>XtUPK1B
-----MKEDSGVRCYQSIIIFG-N--VVLGLCGVALTAECIFFVSDQ--SGIYPLLEATNNADI-----FAAAWIGIFTGFCFFILSIVG---IIGIMKSNRRMLMVYLILMFVVYAFEVASAITAATQENFFIP--NLFLKQMLDFYQNPNPTNNDNLWK----------------INGVTNTWNRFMLLNGCCGVNGP-----QDWQTYTSVFRQS------NSD------------SAYPWPQQCCAM-NSLGQPVN--------------------------LDACKLGVSPYVNLNGCYDQMAGPMT----RHAWGVAWFGFSILCWTFWVLLGSMLYWTRIEY-----------------------------------------
>SaUPK1B
----MAKGSNGVRVFQGLLIFG-N--VVIMLCGIALTAECIFHVSDQ--HGLWPLLSATNNDDV-----FAAAWIGLFVGFCLFVLSTVG---IFGVMKSAKKAILAYIILMLIVYIFEVASCIIAATHRDFLIP--NFFLKQMLQLYSNRNWQNDDQFRN----------------YVGVTDTWNRIMPDNKCCGVNGP-----RDWIQHNSAFRAT------HSD------------SDFPWPRECCAT-NSVSQILN--------------------------LDACKLGVRGYVYDQGCFEFIS----------------------------------------------------------------------------------
>HsCD81
-----MG-VEGCTKCIKYLLFVFN--FVFWLAGGVILGVALWLRHDPQTTNLLYLELGDKPAPNT---FYVGIYILIAVGAVMMFVGFLG---CYGAIQESQCLLGTFFTCLVILFACEVAAGIWGFV----------NKDQIAKDVKQFYDQALQQAV-VDD----D---------ANNAKAVVKTFHETLDCCGSSTLTALTTSVLKN-----------------------------------NLCPSGSN--------------------------------------IISNLFK--EDCHQKIDDLFS----GKLYLIGIAAIVVAVIMIFEMILSMVLCCGIRNSSVY-------------------------------------
>MmCD81
-----MG-VEGCTKCIKYLLFVFN--FVFWLAGGVILGVALWLRHDPQTTSLLYLELGNKPAPNT---FYVGIYILIAVGAVMMFVGFLG---CYGAIQESQCLLGTFFTCLVILFACEVAAGIWGFV----------NKDQIAKDVKQFYDQALQQAV-MDD----D---------ANNAKAVVKTFHETLNCCGSNALTTLTTTILRN-----------------------------------SLCPSGGN--------------------------------------ILTPLLQ--QDCHQKIDELFS----GKLYLIGIAAIVVAVIMIFEMILSMVLCCGIRNSSVY-------------------------------------
>GgCD81
-----MG-VEGCTKCIKYLLFVFN--FIFWLAGGIILGVALWLRHDSQTTNILYLQLGDKQAPNT---FYVGIYILIAVGAVMMFVGFLG---CYGAIQESQCLLGTFFTCLVILFACEVAAGIWGFV----------NKDQIAKDVKQFYDQAFQQAL-MADS---D---------SSNGKAVVKTFHETLDCCGPDTMVGTLTPLWRD-----------------------------------DLCS--KD--------------------------------------LLKGLLKREENCHKKIDELFS----GKLYLIGIAAIVVAVIMIFEMILSMVLCCGIRNSSVY-------------------------------------
>XtCD81
-----MG-VEGCTKCIKYLLFVFN--FIFWLAGGVILGVALWLRHDPQTSNLLFQQFEDKHAPGT---FYIGVYIIIAVGAVMMFVGFLG---CYGAIQESQCLLGTFFACLVILFACEVAAGIWGFV----------NRDQVSKEMRLFYSEVYQHAT-TGTK--EQ---------QQKALPVLKAFHETLQCCGDASLKKYVTMSIT------------------------------------DMCPKRSN--------------------------------------ILEQITI--EDCHQKIDVLFS----TKLYLVGIAAVVVAVIMIIEMIFSMVLCCGIRIYSVY-------------------------------------
>DrCD81B
---MGVG-VEGCTKCIKYMLFFFN--FIFWLAGCVILGVSLWLRHDTKTSSLLDLKYEGTESPTT---FYISVYILIAVGAVMMFVGFLG---CYGAIQESQCLLGTFFACLVLLFACEVAAGIWGFM----------NKDKISKEVIGFYDSVYDKGA-TYNT--DN---------KNPATAVLKVFHETLQCCGKGNLFTAIVDRWLT-----------------------------------DTCP--------------------------------------------EHLRTNAVDCHTEIKNLFT----DKISLIGIAALVVAVIMIFEMIFSMVLCCGIRNSPVY-------------------------------------
>DrCD81A
-----MA-VTGCSQCIKYMLFFLN--FIFWLAGGVILGVALWLRHDSQTSNLLMLQFEGNQAPGT---FYISVYVLIAIGAIMMFVGFLG---CYGAIQESQCLLGTFFTCLVILFACEVAAGIWGFI----------NRDTISTELINFYDAAYIKAVDPVDT--TS---------RQTASKVLEVFHDNLDCCGKGDDNDLFK-VVQT-----------------------------------SLCPKKTF--------------------------------------PLDPLIS--QSCHVKLRNLFS----EKLHVIGLAALVIAVIMVFEMIFTMVLCCAIRNAPAY-------------------------------------
>HsCD9
-----MP-VKGGTKCIKYLLFGFN--FIFWLAGIAVLAIGLWLRFDSQTKSIFEQETN--NNNSS---FYTGVYILIGAGALMMLVGFLG---CCGAVQESQCMLGLFFGFLLVIFAIEIAAAIWGYS----------HKDEVIKEVQEFYKDTYNKLK-------TK---------DEPQRETLKAIHYALNCCG---LAGGVEQFIS------------------------------------DICPKKD---------------------------------------VLETFTV--KSCPDAIKEVFD----NKFHIIGAVGIGIAVVMIFGMIFSMILCCAIRRNREMV------------------------------------
>MmCD9
-----MP-VKGGSKCIKYLLFGFN--FIFWLAGIAVLAIGLWLRFDSQTKSIFEQE----NNHSS---FYTGVYILIGAGALMMLVGFLG---CCGAVQESQCMLGLFFGFLLVIFAIEIAAAVWGYT----------HKDEVIKELQEFYKDTYQKLR-------SK---------DEPQRETLKAIHMALDCCG---IAGPLEQFIS------------------------------------DTCPKKQ---------------------------------------LLESFQV--KPCPEAISEVFN----NKFHIIGAVGIGIAVVMIFGMIFSMILCCAIRRSREMV------------------------------------
>GgCD9
-----MP-VKGGTKCIKYLLFGFN--FVFWLAGTAVLAIGLWLRFDVQTKSIFELE----SNNMT---FYTGVYILIGAGALMMLVGFLG---CCGALQESQCMLGLFFVFLFVIFALEIATAIWGFA----------NKEKIVEELQDFYRETYEKR---------S---------QPAAREILKAFHFALNCCG---ITGGLEQQLM------------------------------------ESCPKKT---------------------------------------LPESFTT--MPCPKAIDDVFN----SKLNVIGAVGLGIAVIMIFGMIFSMVLCCAIRRNREMV------------------------------------
>XtCD9
-----MP-VKGGIKCIKYLLFAFN--FIFWLAGTAVLGIGLWLRFDPQTKAMFEAD----QNTGA---FYTGVYILIGAGALMMLVGFLG---CCGAIQESECMLGLFFAFLLVIFAVEIAAGIWGFT----------NKDKVVDELKTFYKDTYTKYM----K--SN---------DNALKDTLKAIHLALNCCG---MTGVLEATVT------------------------------------DICPNNQG--------------------------------------IVGALSA--QSCPAAIEDVFT----TKFHIVGAVGIGIAVIMIFGMIFSMVLCCAIRNNREMV------------------------------------
>DrCD9A
-----MG-VEGCPKCIKYSMFLLN--SVFWIAGTAVLAVGLWLRFDPKTKSLFEGE----NSPYV---FYTGVYILIAAGALMMVVGFFG---CCGAIQESPCMLGLFFFFLLVIFAVEVAAGIWGFS----------NQTKVTEDITTFYRQTYDTYQ----Q--SK---------QEALKKTLRLFQHGLNCCG---PSGNMQESLD------------------------------------ETCPKKE---------------------------------------GLDNLII--KSCPDAIDEVFN----SKLHIIGGVGIATGVIMIFGMIFSMMLCCAIRKTREIV------------------------------------
>DrCD9B
-----MA-AGGGLQCIKYLLFIFN--FIFWLAGTGVLAVGLWLRFDAKTKEFFTAE----NGQTV---FLTGVYILIVAGAVMMVVGFLG---CCGAIKESACMLGLFFMFLLVIFAAEVAAGIWGLS----------NKDKIVSDVQQFYTQTVKNYK----E--SP---------DGPLKETLTAIHFSLQCCG---PTGLASDGVS------------------------------------VTCPKQE---------------------------------------GLANVIT--TGCSSVIQDMFN----SRLHVIGGVGIGIGVIMVFGMIFSMLLCCAIRRTRDIV------------------------------------
>PmCD9-like-A
-----MG-VKGCMKCVKYLLFVFN--FVFWLAGGAVLGIALWLRFDSQTKDIFDLE----GSPST---FYTGVYVLMGAGALMMLIGFLG---CCGAIQESQCMPGSFFVCLLVVFAAEIAAGIWGFL----------SKEQIPQDMKKFYTDLYHEYH----E--KK---------TDSSKAALITFHKTLSCCGKMVITNLLDSDFK------------------------------------DICPTQK-----------------------------------------ITDPT--VDCIRQIDEIFT----SKVYIIACIGIGIGVIMIFGMIFSMALCCAVRNNRDYI------------------------------------
>PmCD9-like-B
-----MG-LAACLKCMKCVLVVFN--FIFWLVGCALLSISLWLRFDQNTKDIFDNP----NAPTT---YYIGIYVLIVVGALMMVGGFLG---CCGAIQESQCMLGTFFTLIVILFSDEIRAAVWAFM----------FHDEVETQMIEYYNGLYNDNS----N--ST---------RSATSKTLSIIHSTLDCCGQ--PNLNYTSLLST-----------------------------------YSCP---------------------------------------------PEYT--KNCVDEIRSFLG----TKVYIVAGLALGVAVIMIFGMIFNMAVCCAIRNDSPY-------------------------------------
>HsTSPAN2
-----MGRFRGGLRCIKYLLLGFN--LLFWLAGSAVIAFGLWFRFGGAIKELSSED----KSPEY---FYVGLYVLVGAGALMMAVGFFG---CCGAMRESQCVLGSFFTCLLVIFAAEVTTGVFAFI----------GKGVAIRHVQTMYEEAYNDYL-------KD---------RGKGNGTLITFHSTFQCCG---KES--SEQ-VQ-----------------------------------PTCPKEL---------------------------------------------LGHKNCIDEIETIIS----VKLQLIGIVGIGIAGLTIFGMIFSMVLCCAIRNSRDVI------------------------------------
>MmTSPAN2
-----MGRFRGGLRCIKYLLLGFN--LLFWLAGSAVIAFGLWFRFGGTMKDLSSED----KSPEY---FYVGLYVLVGAGALMMTVGFFG---CCGAMRESQCVLGSFFTCLLVIFAAEVTTGVFAFI----------GKDVAIRHVQSMYEEAYSDYL-------KD---------RARGNGTLITFHSAFQCCG---KES--SEQ-VQ-----------------------------------PTCPKEL---------------------------------------------PGHKNCIDKIETVIS----AKLQLIGIVGIGIAGLTIFGMIFSMVLCCAIRNSRDVI------------------------------------
>GgTSPAN2
-----MGTAYARMRCIKILLFIFN--LSFWLAGLAVIAFGLWLRFGGAMAEFASDK----RSPEY---FFIGLYVLVGAGALMTTVGFFG---CCGAARESQFLLGAFFACLLVIFAAEITAGVFAFI----------GKKVAIQEAQRIYEDIYDEYV-------KN---------PGKVNRTIYHYHLALQCCG---KDN--LEQHVG-----------------------------------LPCPEKM---------------------------------------------QVPKNCLVEIHNVID----ANLHLVGIVGIAIAGTTIFGMIFSMVLCCAIRNTREMI------------------------------------
>XtTSPAN2
-----MGRLSGALRCVKYLLLTFN--LIFLLAGSAVTGIGLWLRFGGDLRDAILED----EDEDFRSSFFMGLYVLIGAGALMMLIGFFG---CCGAARESQCLLGAFFACLLVIFAAEVTAGAVAFL----------GKAETVKNLKSTYKEAYKAYQ-------EN---------GAK-NSTLSGLHKMAKCCG---TEDPDSIKILK-----------------------------------PLCSEKQ---------------------------------------------QEYKNCYVEIEKTLN----YYFHIVGILGIATAGITIFGMMFSMVLCCAIRNSRDML------------------------------------
>DrTSPAN2
-----MSEVQGCMKCVKYLLFVFN--FIFWLSGSLVLAVGLWLRFDPDTTSLLSEN----DAPEN---FFIAVYILIGAGGIMMIVGFFG---CFGAVRESQCLLGSFFACLLLIFGAEVAAGVFGFL----------NKDQIIKEVQNYYESAT------------K---------MENGTVITSAFHSVLDCCG---TES-----SPI-----------------------------------ETCTE------------------------------------------------GNKDCVQAIEDFFN----EKLFIIGYVGIGIAGVMVIGMIFSMVLCCAIRNSREVI------------------------------------
>Bf_XP_002228721
-----MS-NNLRATVLPWAVGDFL--LTLLLLGCAILGVAIWLRVDQRTTQYVDTG----ENLSS---YYIGTYVLMAVGGIMMLVGFLG---CCGAIYESQCMLCTFFIFLLLIFAAEIGGGIWAFL----------HQDDLTEFIKSDFEDIVKSKYG---V--DQ---------HAS--KSWDGVQESLMCCGAADKSDWAQSAWGNQ------Q--------K------------NWGSVPQSCCETPGPG----CGSG---------G------------------IVLIQQIHQKGCTDKLIEFFH----KNLMIIGCVGIAIGVIQLLGMTFALCLCCSIRRNRNKHYHA---------------------------------
>Bf_XP_002234039
-----MV-LEGSATCLKYLLFAFN--FMFWLSGCAILGVAIWLRIDVQTMQYVRVG----EDLET---FYIGTYVLIAAGALVMLVGFLG---CCGAIMESPWLLASFFAFLVLIFSAEVGGGAWAYL----------HRSKLEDYVREEFQLIVQTRYN---Q--DT---------YETTTKLWDQLQISLRCCGGEDMTDWNLSFWG--------S--------Y------------NPRDVPDSCCVRQERR----CGRW---------G------------------LTKKIGMYRQGCSSKMVSFFS----SRLLIIMCVGLGVAILQLMGMIFSLMLCCALRGRRGSEPID----------------------------------
>OmTSPAN2-like
-----MA-LDGCGQLCKCFLIIFN--IIFALVGFAMFGLGLWLRFSSETRGFFDID----LNTQQ---FVIGVSVLIALGAVILLVAVFG---DYGACNENMNGLAVFSCLLAILAVVEIAAGVFAYM----------RSDEVGEQLAKFYMTVYAQYVD------KG---------DPGLAVTLSMFHNVLHCCG---LIGALDLLVK------------------------------------KTCPETG-----------------------------------------IWETLTLPACPTVILNLFE----SKAPLVMGLFLGTAAMMITALVCCSILMKQIKKSHLSAPMY---------------------------------
>SsTSPAN2-like
-----MA-LDGCGQLCKCILLLFN--IIFALVGFVMFGLGLWLRFSSETRGLFNID----LNTQQ---FVSVVSVLIVLGAVMLLVAVFG---DYGACNENKTALEVSSCLLSFLTVLVIGAGGGAYV----------MSDEVGKQVAIFYTTVYAQYLD------KQ---------DPGLAVTLSMFHNVLHCCG---LLGGLDLLVK------------------------------------ITCPITG-----------------------------------------FLGTLAVPACPTVIINLLE----SKAPLVIGLFLGTAAMMITAVVCCSILVKQIKRSHLSAPVY---------------------------------
>DrTSPAN2-like
--------MDGCAQISKCFLVLFN--IIYGLLGFSLVSLGLWLRFGAETRGFFDID----LNTSQ---FNIGVMVLMVSGALMLLVSVIG---NCGVCCSSKGSLSVFAGLLSVLILIEISAGVMVIM----------QSGKVSDELVEFYSTVYAQYLN------TR---------SASQAVSLKMFHDAFDCCG---VGGSIELFVR------------------------------------DTCPDGN-----------------------------------------ILKQLTFPSCPSVIKDVFN----SNAPRLLGGFLGIAGVMMLALVCSCVLMRSVSASRASPPAY---------------------------------
>HsTSPAN8
--------MAGVSACIKYSMFTFN--FLFWLCGILILALAIWVRVSNDSQA-------IFGSEDVGSSSYVAVDILIAVGAIIMILGFLG---CCGAIKESRCMLLLFFIGLLLILLLQVATGILGAV----------FKSKSDRIVNETLYENTKLLSATG----ES---------EKQFQEAIIVFQEEFKCCGLVNGAADWGNNF---------------------------------QHYPELCACLDKQ---RPCQSY---------N------------------GKQ---VYKETCISFIKDFLA----KNLIIVIGISFGLAVIEILGLVFSMVLYCQIGNK----------------------------------------
>MmTSPAN8
--------MAGVSSCLKYSMFFFN--FLFWVCGTLILGLAIWVRVSKDGKE-------IITSGDSSTNPFIAVNILIAVGSIIMVLGFLG---CCGAVKESRCMLLLFFIGLLLILILQVAAGILGAA----------FKPEYNRILNETLYENAKLLSDNT----DE---------AKDFQKAMIVFQSEFKCCGLENGAADWGNNF---------------------------------VEAKESCQCTG-----TDCATY---------Q------------------GSS---VYPKTCLSLIKDLFE----KNIIIVIGIAFGLAVIEILGLVFSMVLYCQIGSK----------------------------------------
>GgTSPAN8
--------MAGVSRCLKYSMFIFN--FLFWVCGCIILGVSIWIRVNKDAQE-------ALNINN--SNMFVGADVLIAVGSIIMILGFLG---CCGAIKESRCMLLLFFIGLLLILILQVTGGILGAV----------YKPQLEEGFNLVITEAANLLKENT----EN---------AKQVQESLQKFQLQGHCCGIVDGITDWGNNYNLV------------------------------IDGKAVCECERKYQEENLCTYF---------Q------------------GRY---VFKEPCKTVILNFLQ----TNMDIIMGIAFGMAVIEVLGLVFSMCLYCQIQRK----------------------------------------
>XtTSPAN8
--------MAGVSKCLKYSMFAFN--FLFWLCGCVILGVSIWVRVSKSVQQ-------ELNIDG--GSLLSAVDLMIAVGAIIMVLGFFG---CCGAIRESRCLLLLFFIGLFLILALQITAGVLGAV----------YKPKIEAQLNQTFYK---LLPLSG----QD---------E-SFKTSFENIQKESQCCGLVNGYTDWGANV------------------------------------PASCICPTTSR-TNNCIYF---------A------------------GKN---YYKETCLGVISDFFK----NHLVIIIGIAFGLAAVEIFGLVFSMILYCQIGKK----------------------------------------
>TnTSPAN8
--------MA-VNNCVKYLLFFFN--LLFWISGCIILGVSIYVKVTKDTLG-------IP------MDSLPGVDLMIAIGVIIMVLGFLG---CCGAIRESRCLLLLFFIGLLLIFILLLAAGIVGAV----------GESKVQEWVKDRLEEKFSPLSSK----------------PESVQQDFEKLQRELKCCG-LKGPSDWTKIP-------------------------------------DSCRCNTTEP---DCPSS---------K------------------------IYQSNCIDKTAEWMK----SNLEVVLGVAFGIAILLIFGMVMAMMLYCQIGRKDGATTA----------------------------------
>TrTSPAN8
--------MA-VNNCVKYLLFFFN--LLFWISGCIILGVAIYLKVNKDGHS-------IA------TEALPGVDLMIAIGVIILVLGFLG---CCGAIRENRCMLLLFFISLLIIFILLVAAGIVGAV----------GESKVQDFLKKHLEEKFVPLSDK----------------SESVKQDLENLQRELKCCGLFKGPADWTKIP-------------------------------------DSCRCNATEP---DCSSS---------K------------------------LYSTNCYEKSVEWMR----NNLEVVLGIAFAIAILLIFGMVMAMMLYCQIGRK----------------------------------------
>CiTSPAN8L_XP_002122680
---------MCLYTIAKYLLFAFN--FVFWLAGAGTLGVGIWLLVDPTIQD-------SIDLAG-LQIYEAGAIVFVAAGSLILIIGFLG---CCGAIKESTCLLGTYFGFLFVIFGLQLGIGIWALV----------SYDSMQAAINDAMAVPLNSKLNRN----D--------------DANYIGVEQNLQCCGATRGCKDWETASASYGCGCDPT--------S------------SDLKNISNCVPAHTLNCNQDQNKK---------T------------------STTN-YIYVQPCSTAIYDLIY----DNLTIVGAIGLAVAGTEILGMIISLCLCCSIRKKEDRQL-----------------------------------
>CiTSPAN8L_XP_002122111
---------MCLYTIAKYLLFAFN--LIIWLAGGGTLGVGIWLLVDPSIQD-------SMDLAG-LEIYQAGAIVFVVAGSLILIIGFFG---CCGAIKESTCLLGTYFGFLFVIFGLQLGIGIWALV----------SYDSMETAINDAMKVKE-GGLNQN----D--------------DANYVGVEQNLQCCGATRGCKDWATTSASYGCGCDPT--------S------------SNLKNISNCVLPNSKDCPDDTFPD---------T------------------QTG--HIYGQPCSAAIYDLIY----DNLTIVGAIGLAVAGAEILGMIISMCLCCSIKKKNDHGV-----------------------------------
>CiTSPAN8L_XP_002122534
---------MCCCSISHFIFYLLN--TFIWFTGLSTLGIGIWLLVDSDIQQ-------ALTVSG-LEDYTAGAIVFVVVGSIIFLVGFIG---CCGVHNKKSSLKIMYIIFLGGIFAAEIGIGIWALE----------NNTSLESKINSNMNVTG-TLLNKT----T--------------DSNYKELEQSFECCGATQGCIDWELESKSFGCECNTT--------S------------------ENCVPVP-ANCLSNSTR-----------------------------------IYLQPCSESIYNVLS----QNLLVVGGVGIAFSAIEILAIVMTLFLLCCDNKVGSG-------------------------------------
>CiTSPAN8L_XP_002128548
-------MEDCGKKCAKYLLFAFN--IFVWIAGASVLGIGIYLRVGDNIHH-------IVSIAD-IQIYYSGCYVLIGAGSFMFLLGFLG---CCGAMAENKCLLILYSIFLGIIFVLELGIGIWGAV----------NQTSIENDIQKAFNQTINNGSNPN----DS---------F---AQSVISLERQFKCCGLANGCSDWKS-SESYGCTCDVN--------T------------AAN---GTCVLASSLKCTNGDTSG---------G------------------Q----YIYKEACYQSIVDFVN----NNLWLIVGIGFGIGFVELLGIIFAVMVIKLASKNKYGELV----------------------------------
>CiTSPAN8L_XP_002123541
--------MGCCSGIIKYLLFLFN--VLFWIAGGAVLGIGIYLLVANNVQA-------VVQVAG-IQFYYAGCYVLISVGCVMFVVGFFG---CCGAIKENKCLLGTYFTCLLIIFLAQVGIGIWALV----------SQSSIETEIKKGLNSTLPLDYSKS----DA---------Y---ANTVVAVQQSFKCCGLVTGCTDWIG-GNTTGCSCTPV--------I------------TNS---TVCAVPSSGTCINGDTPG---------G-----------------------AIYTSDCYDAIIKFIN----DNIYLIAGIGLGIGLAEIFGMIFALVMCRSE-KSGYETY-----------------------------------
>Bf_XP_002233994
----MGCCADFSFKCMKIALFVFN--LIFLLLGLALVGVGIWVMVESNAAN------AFTLTDTDTMTLYAGAIVLIVGGVITVIVSVLG---VVGAWKEHQIILGVFFTCLLVLLCMEIAIGVYYVV----------QKDQFYDTVGDAIDALST--ANYS----DF---------DTATQTLLDTIQKNLQCCGLNSTK-NFSP-------------------------------------KPASCSCDVD----TDDNCC---------E------------------LD-ALSWWDRPCKRPIILWMQ----EQSGIIAGVGIGFGLVMVFG-MTMSCCLCQKKRKTGNNAV----------------------------------
>Bf_XP_002210594
----MGDLSG-GMKCVKYTLFIFN--LLFWLMGAAMLGLGIFLLVDSNTAGS-----VLSLTGVPTGELYAGGIVLTVAGSITIVVGFFG---CCGAIRESQCMLVTFAVFLFCLVAMEIAAGVYYVV----------AKDRVNDLIENGLNSLAN--KNYT----EY---------SSAERALIDTLQKELECCGMNSTN-DWDP-------------------------------------KPSSCDCDIS----LAN-CV---------T------------------P----GYWTRACTPQVIDFIA----RNIYIIGGVGIAFGVVMIIG-MVFACCLCNAVKKSRNEIA----------------------------------
>Bf_XP_002228720a
--MSSGDLSG-GMKCLKYLLFLFN--LIFWIAGVGLIGVGIWVLVDTGTYN------VLKLAEVNTLMLYLGGYVLIGAGMVTMIVGFLG---CFGAVKENTCLLGTFFICLLLLLCLEIGIGIYSAV----------QRDQFYGVIEKAMDGLSK--TNYG----DR---------DQASRSVIDFVQKNLECCGMNSTT-NWDP-------------------------------------KPASCACTKT----VSYCSA---------S------------------GNSTTTNWSRPCDVQVRMFLM----DSAVIIIGVACGIGAILLAGGGLIGVGIYVMVAYGVSDVLSLLNLS----------------------------
>Bf_XP_002228720b
-----MFLMDSAVIIIGVACGIG----AILLAGGGLIGVGIYVMVAYGVSD------VLSLLNLSTLLLHGGAITLIVVGVITFIVGFLG---CCGAIKENRCMLGTFFTLLLILLLAEIGVAIYAFV----------QRDQFFGLIGTAVDGASV--NQYS----SL---------DQAGQRLIDFTQTHLKCCGMNATD-NYSP-------------------------------------VPDSCTCAAS----MTTSTI---------C------------------TA---GNYNTPCKTNIISFLQ----QQVLIVGGIGIGIGLTQLIG-MIFACCLFHAKGKE-SDIV----------------------------------
>Bf_XP_002234030
------MAVGFAMNCVKSLLILFN--FIFWLLGVGLVAVGASIIGDGKIIHA-----LS-LTEYDQQLLTSTCNAMIAVGVFAILIGFLG---CAGAAWENKCLLGAFLVIMGVLALMEIIIGGVALA----------NKHKAESYLKDKIDHISD--TPYR----NM---------TEGMKKFVDVVQTGFRCCGMETVT-DWAPD------------------------------------YPGTCNCTQKKADDVGDDSS---------R------------------CDAATGRWAQPCDGKIIGNLR----AAIGAMAGMPIAVAFATFAG-MAMAFVLFRSKDGGPPSFIIRGHEYK---------------------------
>Bf_XP_002234031
------MAEGVGMNCVKYLLFFFN--FLFWIAGLFLVGVGTWIRVDDNALKI-----LHNLDHLDETVVYAGCYAFIGIGVVALIVGFFG---CCGAIRESKCMLGTFFVCLLLLLIAEVGVAIFAVV----------MKPDAEKFLKEGLDKIAE--NKYQ----DL---------DPELQRLVDFFQKEFKCCGMNSTQ-DWAPN------------------------------------YPDTCNCS------AGDTCD---------A------------------TTGSSVVFTQPCDEEVISNLN----KNIVYIGGAALGVALIMVLG-IILSCMLFCHARREGRHGAFFGSTYK---------------------------
>Bf_XP_002232820
------MAEGCCASIIKTCLFIFN--FIFWVAGAVLLGVGIWLRVDPRVAQ-------VVSGELNMMWFYNACYVLIAAGVITMIVGFLG---CCGAIKESKCMLMTFAILLGLLFVIELAAGILAIV----------YKDKVGEYARQSFTDALA-GETIE----SK---------NDDFQSAVRGIQSKFTCCGLTATN-NWA-----------------------------------LPCLESTCVCNII-TQTGCKAVI---------S------------------VP--PCAVHQPCLTEFESFLA----NNIVIVAGVALAIAIVQVTGAVLLGVGIWLRVDQDVSR------------------------------------
>Bf_XP_002233988
------MAEGCCASMIKILLFIFN--FVFWVTGAVLLGVGIWLRVDQDVSR-------FVSGDLNMTWFYTACYVMIAAGAITMVTGFLG---CCGAMKENKIMLMIFAGILGLLFLLELIAGILGVV----------YQDQVTAWTRSSFLEALG-TEKIE----TK---------SQEFRDLVTTLQGEYSCCGLANNT-DWQ-----------------------------------DPCVQDTCLCKVS-NQY-CRTYF---------P------------------TPQSSCSIYRPCLFEFEIFLK----RNIIVVGGVGLAIAFIQLVGIVFSVILIRNVSGEENIA------------------------------------
>Bf_XP_002232822
------MAEGCCASIIKILLFIFN--FVFWIIGIAILAVGIWLRVDDRISK-------VVAGEIDLGFFYTACYVLIVAGAFTMVVGFLG---CWGAVKENRLFLLLFAILIGLLVLLEFIAGILAVV----------YRNDLNKWVEEAIGDALD-GKKVN----EM---------DNDFQTFVRDLQGEFTCCGLTQTS-DWS-----------------------------------NPCTQGQCAACTV-GND-CEVSS---------C------------------GR----LVHKPCLTTLNKFLQ----DNIIIVGGVGLAFAFLQLAGIGLLAFGIWLRLDNDIAKIVSL--------------------------------
>Bf_XP_002230754
------MAEGSRAN-VKTQLFVFN--VVLWLAGGILFAVGLWLLYDPEITK-------VVSAELKLTWFYHACYAMVVAGAATLVVGCVG---CYGAMKERKSLLMLFAILLFILFVLNMAAFIVGIM----------YRNKANEYTYDSFADALP-RGYIE----EQ---------DYEFKEDVKKIESKFSCCGLRDLN-QHG-----------------------------------VPCLQDTCLCDPN-VGEDCKDYS---------V------------------FGSTCTVYSEPCLYKVSSFLR----QKMIAVIVMPLIVALIQLFGICFVWRTQRNVDLQYARKDARN--------------------------------
>Bf_XP_002233990
------MAEGCCGKCSKFMLFVFN--LIFWIAGLALFAIGIWLRVDPGLAP-------VVT--LELGWFYSAAYVFMVVGVITIAIGFLG---CCGAMRENSTLLKAYVGLLALMFILEVIAAILAWV----------YRGELDRWIRDSFSRTFN-GRYID----DF---------PDSFQDAVVYFQRRMDCCGLNTPF-DWENWQEVD----------------------------SCPCPIDRYVNQYD-WTEKCQEDR---------H------------------DR--DLSVYKSCWDNISLWLK----NHIIVIGIVGFAVCLVQFTGIVAGILFIRRVRKGAAVV------------------------------------
>Bf_XP_002233992
------MAEGCCAKFIKVILIGFN--LVFWIIGIAFLGVGIWALVDDRMKN-------VTD--LDLEMFNTVTYVVIGVGAVTFVIGFLG---CVGAWKESKCMLIMYSMFLFALFLAEVAAGAVGLI----------WKTKVAEEMDKAFADILD-GEKLD----QS---------PAGIQEAMSNLQGLFKCCGINNYT-DWTNR--------------------------------SPGSKGATCSCEDE-TSKTDCERD---------T------------------SNN---WVYKGCRGKFEPYLV----DIVYLIGLVVLCLGFVQLIGFAFTVYLIRNLSEDGVV-------------------------------------
>Bf_XP_002233987
------MADGCCASCSKVLLFIFN--TFFWLMGAGLLAVGIWSLVDPGLKN-------LTL--LDLSYFNAVSYMCIAAGGVIMVVGFLG---CCGAITENKCMLVTFSIFLGIIFAVEVAAGIVAIV----------QRGLLSDLITDSFADILTQGQDLE----NV---------PDAVRLGVVAMQTGLQCCGLNATS-NWAN----------------------------------PGGQ-SSCVCPVP-TSGVTTVPP---------G------------------GG-----LYQPCDVKLQTFLE----DNFLIVGVSALVFSVVQIIGICFSCIVIKNKNDVEPV-------------------------------------
>HsTSPAN12
------MAREDSVKCLRCLLYALN--LLFWLMSISVLAVSAWMRDYLNNVLTLTAETRVEEAVIL-TYFPVVHPVMIAVCCFLIIVGMLG---YCGTVKRNLLLLAWYFGSLLVIFCVELACGVWTYE-QE-------LMVPVQWSDMVTLKAR-MTNYGLPRY--------------RWLTHAWNFFQREFKCCGVVYFTDWLEMT--------------------------------EMDWPPDSCCVREFPGCSKQAHQE------------------------------DLSDLYQEGCGKKMYSFLRG--TKQLQVLRFLGISIGVTQILAMILTITLLWALYYDRREPGTDQMMSLKNDNSQHLSCPSVELLKPSLSRIFEHTS
>MmTSPAN12
------MAREDSVKCLRCLLYALN--LLFWLMSISVLAVSAWMRDYLNNVLTLTAETRVEEAVIL-TYFPVVHPVMIAVCCFLIIVGMLG---YCGTVKRNLLLLAWYFGTLLVIFCVELACGVWTYE-QE-------VMVPVQWSDMVTLKAR-MTNYGLPRY--------------RWLTHAWNYFQREFKCCGVVYFTDWLEMT--------------------------------EMDWPPDSCCVREFPGCSKQAHQE------------------------------DLSDLYQEGCGKKMYSFLRG--TKQLQVLRFLGISIGVTQILAMILTITLLWALYYDRREPGTDQMLSLKNDTSQHLSCHSVELLKPSLSRIFEHTS
>GgTSPAN12
------MAREDSVRCLRCLLYALN--LLFWLMSISVLGVSAWIRDYLNNVLTLTAETRVEEAVIL-TYFPVVHPVMIAVCCFLILVGMLG---YCGTVKRNLLLLVWYFGSLLVIFCVELACGVWTYE-QE-------ITVPVQWSDMITLKAR-MTNYGLPRY--------------QWLTHAWNFFQREFKCCGVVYFTDWLEMT--------------------------------EMDWPPDSCCVREFPGCSKQAHHE------------------------------DLSDLYQEGCGKKMYTFLRG--TKQLQVLRFLGISIGVTQILAMILTITLLWALYYDRRDPGADQIMSLKNDTSQQLSCHSVELLKPSLTGIFEHTS
>XtTSPAN12
------MAREDSVKCLRCLLYALN--LLFWLMSVCVLGVSAWMRDYINNVLTLTAETRVEEAVVL-TYFPVFHPVMIAVCCFLIIVGMLG---YCGTVKSNLILLLWYFGSLLIIFCIELSCGVWTYE-QE-------ITAPVQWSDMVTLKAK-MPNYGFPRY--------------QWLTNAWNFFQREFKCCGVVYLTDWLEMT--------------------------------EMDWPPDSCCVKEYPGCSKQAHHG------------------------------DLSDLYQEGCGRKMYSFLRG--TKQLQVLRFLGIAIGVTQILAMILTITLLWALYYDGKDPGTGQIMPQIHDTVQP-QCHTVELLKPKFTRTNEQKT
>DrTSPAN12
------MAREDSVKCLRCLLYALN--FLFWLMALCVLGVSAYLRDQLNNVLTLTADTRLEEAAVR-TYSPVVHPVVIAVCCFLIIVAMVG---YCGTLKCNLLLLSWYFGSLMVIFCVELASGVWTYD-EP-------M---VQRSDMISLKSR-MPHFGLQRY--------------QWLTHAWNALQTELKCCGVIYFTDWLEMT--------------------------------EMEWPPDSCCSNQYPGCARQAHYN------------------------------DLSDLYQEGCGPKIYSFIRG--TKQLQVLRFLGVSIGVAQILAMTLTVTLLWALYYDHKPPEPASADALIHTHSPTEDPLKVSHSHPRASEAWANTP
>HsTSPAN32
------MGPWSRVRVAKCQMLVTC--FFILLLGLSVATMVTLT--YFGAHFAVIRRASLEKNPYQ-AVHQWAFSAGLSLVGLLTLGAVLS---AAATVREAQGLMAGGFLCFSLAFCAQVQVVFWRLH-SP-------TQVEDAMLDTYDLVYE-QAMKGTSHV--------------RRQ--ELAAIQDVFLCCGKKSPFSRLGST--------------------------------EADLCQG-------------------------------------------------EEAAREDCLQGIRSFLRT--HQQVASS---LTSIGLALTVSALLFSSFLWFAIRCGCSLDRKGKYTLT---------------------------
>MmTSPAN32
------MGHWNRIKIAKCQILITN--FLVLLLGLSMATMVVVI--HFGDHFTVIGHASLERNPYE-TLRYWAFYVGISLAGLLSLGAALS---TIATVREAHGLMAAGFLCFALSFCILVQVAFWRFY-NP-------TQVEDAVLDTYDFVYD-QAMKSPSSN--------------WWQ--ELAVIQDTFLCCGKKSPFGLLVST--------------------------------GAIMCQG-------------------------------------------------REAMREDCLQSIRNVLWT--HYSIASI---LTCTSLALTVYAMMLCAFLWFAIHSYHGLDRKGRYSLT---------------------------
>HsCD53
-------MGMSSLKLLKYVLFFFN--LLFWICGCCILGFGIYLLIHN---NFGVLFHNLP--------SLTLGNVFVIVGSIIMVVAFLG---CMGSIKENKCLLMSFFILLLIILLAEVTLAILLFV----------YEQKLNEYVAKGLTDS-IHRYHSD----------------NSTKAAWDSIQSFLQCCGINGTSDW--TS------------------------------------GPPASCP---------SDR------------------------------------KVEGCYAKARLWFH----SNFLYIGIITICVCVIEVLGMSFALTLNCQIDKTSQTIGL----------------------------------
>MmCD53
-------MGMSSLKLLKYVLFIFN--LLFWVCGCCILGFGIYFLVQN---TYGVLFRNLP--------FLTLGNILVIVGSIIMVVAFLG---CMGSIKENKCLLMSFFVLLLIILLAEVTIAILLFV----------YEQKLNTLVAEGLNDS-IQHYHSD----------------NSTMKAWDFIQTQLQCCGVNGSSDW--TS------------------------------------GPPSSCP---------SGA------------------------------------DVQGCYNKAKSWFH----SNFLYIGIITICVCVIQVLGMSFALTLNCQIDKTSQALGL----------------------------------
>XtCD53
-------MASNFVNTLKYLMFAFN--FLFWVTGCSIIAIGIYFVVNN---IYGDLLTNNP--------SLTVGNALIAIGIIIMVFGFLG---CMGAIKENKCLLLTFFILLLLILLAEVIMAILLFV----------YEKQLDNYVRDRLTSS-FEQNLKQ----------------NSS-ETWNIIQRNLQCCGINGTKDW-KDN------------------------------------IPNSCCASNANSKCSQADL------------------------------------FKMGCSEALKNWFE----KNFLYVGVGTICISVIEVLGMSFALTLYCHISRSSGTLST----------------------------------
>XlCD53A
-------MGSNFVSVLKYLMFAFN--FLFWVTGCSIIAIGIYFVVNN---IYGDLLTNNP--------SLTVGNSFIAIGIIIMVFGFLG---CMGAIKENKCLLLTFFILLLLILLVEVTMAIFLFV----------YEKQLDKYVRERLTNS-FEQNLKH----------------NSS-ETWHMIQRNLQCCGINGSEDWMKKE------------------------------------LHSSCCPSKTNSNCSLSDS------------------------------------FPVGCSEALKKWFE----NNFLYFGVGTICISVIEVLGMSFALTLYCHISRSSGKISTLL--------------------------------
>XlCD53B
-------MGSNFVSILKYSMFAFN--FLFWVTGCSIIAIGIYFVVNN---IYRDLLPNNP--------SLTVGNVLIAIGIIIMVFGFLG---CMGAIKENKCLLLTFFILLLLILLAEVIMAIFLYV----------YEKQLDNYVKETLTNS-FEQNVKR----------------NSS-EAWDMIQQNLQCCGINGTHDW-GKD------------------------------------IPNSCCP---NSNCSSRNV------------------------------------FTVGCSEALKKWFD----NNFLYVGVGTICISVIEVLAMSFALTLYCHISKSSGTLST----------------------------------
>DrCD53
---------MSCLKCLKYIMCVVN--FIFFICGAAIFGMGIYLMTFS---RLS-LLPSLQ--------AMSIANTLFITGIIITCVSFLG---FLGALKENRCLLISFFILLFILMLAELAAACLMLM----------YESKIENFIKDDLVDG-LNQSIKNRKQ-HN------------TTDDWDKVQETFGCCGIQNATDW-QGF------------------------------------VPQSCNIS-GTSN------------------------------------------WHKGCFKLLENSFE----SNLLSTGIGVIVVCIIEVLGMCFSMTLFCHINRSGLGYK-----------------------------------
>SsCD53
-------MAQNCLKCLKYTMCMVN--FLCFMCGTAVFGFGVFLMLNT---KVSALIPTLS--------SLNLANTLFITGIIITCVSFLG---FLGALKENRCLLITFFILLFILMLVELTVACLLLV----------FEREIDRFLKKDLTES-LMKSRESAQG-GN---------STMNTDDWDIIQRTFQCCGINNTSDW-KDK------------------------------------VPKSCCSE-SQCGPGQPVY------------------------------------WKAGCYSKLTVWFE----ENFLVTGVGVIVLCIIEVLGMCFSMTLFCHISRSGLGYKL----------------------------------
>HsTSPAN4
-------MARACLQAVKYLMFAFN--LLFWLGGCGVLGVGIWLAATQG--SFATLSSSFP--------SLSAANLLIITGAFVMAIGFVG---CLGAIKENKCLLLTFFLLLLLVFLLEATIAILFFA----------YTDKIDRYAQQDLKKG-LHLYGTQGN--------------VGLTNAWSIIQTDFRCCGVSNYTDWFEVY--------------------------------NATRVPDSCCLEFSESCGLHAPG----------------------------------TWWKAPCYETVKVWLQ----ENLLAVGIFGLCTALVQILGLTFAMTMYCQVVK-ADTYCA----------------------------------
>MmTSPAN4
-------MARGCLQGVKYLMFAFN--LLFWLGGCGVLGVGIWLAATQG--NFATLSSSFP--------SLSAANLLIVTGTFVMAIGFVG---CIGALKENKCLLLTFFVLLLLVFLLEATIAVLFFA----------YSDKIDSYAQQDLKKG-LHLYGTQGN--------------VGLTNAWSIIQTDFRCCGVSNYTDWFEVY--------------------------------NATRVPDSCCLEFSDSCGLHEPG----------------------------------TWWKSPCYETVKAWLQ----ENLLAVGIFGLCTALVQILGLTFAMTMYCQVVK-ADTYCA----------------------------------
>DrTSPAN4
-------MAEGCLRALRYGMVFFN--LLFWLCGCGILGVGVWLSITQG--NFATLSSSLP--------SLSAANLLIAAGTVVMVIGCLG---CVGAVKENRPLLLSFFILLLLIFLLEILFIILFFS----------YQDQIDLYAQNDLKKG-LQLFGTEGN--------------IGLTNAWSIVQTDFRCCGVTNHTDWFQVY--------------------------------NTSRVPDSCCLEYSDNCGLENPG----------------------------------TWWTAPCYERVKGWLQ----ENLVALWIFALCTALTQILGLVFSMTIFCHTVKAADTYYA----------------------------------
>HsTSPAN9
-------MARGCLCCLKYMMFLFN--LIFWLCGCGLLGVGIWLSVSQG--NFATFSPSFP--------SLSAANLVIAIGTIVMVTGFLG---CLGAIKENKCLLLSFFIVLLVILLAELILLILFFV----------YMDKVNENAKKDLKEG-LLLYHTENN--------------VGLKNAWNIIQAEMRCCGVTDYTDWYPVL--------------------------------GENTVPDRCCMENSQGCGRNATT----------------------------------PLWRTGCYEKVKMWFD----DNKHVLGTVGMCILIMQILGMAFSMTLFQHIHRTGKKYDA----------------------------------
>MmTSPAN9
-------MARGCLCCLKYTMFLFN--LIFWLCGCGLLGVGIWLSVSQG--NFATFSPSFP--------SLSAANLVIAIGTIVMVTGFLG---CLGAIKENKCLLLSFFIVLLIILLAELILIILFFV----------YMDKVNENAKQDLKEG-LLLYNTENN--------------VGLKNAWNIIQAEMRCCGVTDYTDWYPVL--------------------------------GENTVPDRCCMENSQGCGRNSTT----------------------------------PLWRTGCYEKVKLWFD----DNKHVLGTVGMCILIMQILGMAFSMTLFQHIHRTGKKYDA----------------------------------
>DrTSPAN9A
-------MARGCLCCVKYMMFLFN--LLFWLSGCGLLGVGIWLSVSQG--SFATFSPSFP--------SLSAANLVITLGSVVMVTGFLG---CLGAIKENKCLLLSFFIVLLIILLAELILLILFFV----------YTEKVSENAKQDLKDG-LRLYNTDNN--------------VGLRNAWNIIQAEWQCCGVTGLSDWHEAL--------------------------------QEKSVPDRCCQEHYTECGRNTTN----------------------------------VFWSQGCYEKVEEWLN----DNKHLLGTIAMCVLVLQLLGMAFSMTLYQQIHRAGKKYDA----------------------------------
>DrTSPAN9B
-------MARGCLCCLKYMMFVFN--LIFWLCGCGLLGVGIWLSVSQG--SFATFSPSFP--------SLSAANMVIAIGAIVMVTGFLG---CLGAIKENKCLLLSFFIVLLIILLAELILLILFFV----------YSDKVSENAKQDLKDG-LALYNTDNN--------------IGLRNAWNIIQAEWKCCGVTGYTDWHDAL--------------------------------KEKVVPDRCCQEHYQECGRNSTN----------------------------------MFWTRGCYEKVEEWLE----DNKHLLGTIGMCILVVQLLGMAFSMTLFHQIHRSGKKYDA----------------------------------
>DrTSPAN4-like
-----MSVSRGCLCCVKYLMFVFN--LIFWLGGCGLFGVGVWLAFTQS--EFSSLPLSFP--------SLSAANLLLVAGGVTMVTGFLG---CLGALKEQKCLLLTFFVILLILVLTEVVLILVLSL----------YHEELDKKAKDDLREG-MKGYSKND----------------GLRKSWDNMQMIFKCCGVSNHTDWHNKT--------------------------------TDGKLPGSCCSNDPSSCR----------------------------------------HWEEPCYEKAKQWLL----TNITSVLGFGVCIGIVQLLALVFSMLMYCQILR-AEKYMD----------------------------------
>SpTSPAN4
------MALEGCAKIVKILMFIFN--FIFFVAGIVVLAVGIYVNVVDG--DFAQILPSFS--------YLSAGNLLIACGVIVLVVGFLG---CCGAIKESACMLLIFFFLLLLILILEIAAGALAFT----------YRSQVKGFVIKELTAG-LSQYNKS-Q--------------S-LTKAWDVLQSELKCCGVNGSSDWTTTPNVTL----------------------------NGARFPDSCCDPAFEKG-CAATG----------------------------------TAWMDGCQPKLTMKLE----DNIYIVGAIGIAFGLIQIFGMVFSLLLYIQLKGE----------------------------------------
>BfTSPAN4
------MVEGGCGKCIQYLMFTFN--LLFWLAGCGILGVGIWLRVTQG--DFATLVPSIP--------FVTAPNLCIIAGVIVMVVGFIG---CCGALKENKCLLLTFFVMLFIIFCLEITAGALAYV----------YRDHLEKFAREDLTRG-MNQYGMTGQ--------------SGLTRAWDLFQTEKHCCGVNNSTDWFNRP-VWP----------------------------NQSWVPDSCCKPVYRADDCGQSGD------------------------------V-LNFFEDGCVSALKTDFM----FNLGLIGGIGIGIGLIQILGMVFSLCLFYRIRNEGTYA------------------------------------
>Sp_XP_798173
--------MRGNINCTKYMLIAFN--VLFFVVGGAILGAGAHLHIKE--GPFMTLLPSMP--------FLNVANVMIFAGIVILVVSFIG---GYGAIKEHQCLLLTYFVFMVLVFILEVTAGGLGFV----------YRWQVAKYVANEMRAGGLAKYNTPGE--------------GGLTKAWDKLQSTLACCGVFNDTDWANTANGMF----------------------------LPRQTPDSCCLFAAPGCGKDVNSE------------------------------K----FIRGCKGAIIMELE----SKAHVVGIACIIVAIFQIFGIGLAYTMWKSVSDR-----AGGNYV-----------------------------
>Sp_XP_786750
-------MCCCSISCVKCFLYFLD--VLFLLSGIGLFITGIHVLVGVTSGAYASLLPNIS--------YMYAAYILIIIGIFIVIVAIVG---CVAAVREGVCCLLTFYFMVVIVICLEVSAIIIAFAGLH-------MRGDMSSYVSASMKRG-LYYYQDENH--------------AEMKTAWDTLQQEVECCGVNSPTDWEVTGG--F----------------------------PPGIVPNSCCNGPEGAC-----TS------------------------------H----YMEGCEDYILMELQ----DWLTLIGVVCIIFVIIQILLVWFILILFFKLHRGSKYCCGCGVYSSVKDHD-----------------------
>HsTSPAN13
-------MVCGGFACSKNCLCALN--LLYTLVSLLLIGIAAWGIGFGLISSLRVVG------------------VVIAVGIFLFLIALVG---LIGAVKHHQVLLFFYMIILLLVFIVQFSVSCACLA--------------LNQEQQGQLLEVGWNNTA----------------------SARNDIQRNLNCCGFRSVNPND------------------------------------------TCLAS-CVKSDH----------------------------------------SCSPCAPIIGEYAG----EVLRFVGGIGLFFSFTEILGVWLTYRYRNQKDPRANPSAFL---------------------------------
>MmTSPAN13
-------MVCGGFSCSKNCLCALN--LLYTLVSLLLIGIAAWGIGFGLISSLRVVG------------------VVIAVGIFLFLIALVG---LIGAVKHHQVLLFFYMIILLLVFIVQFSVSCACLA--------------LNREQQGQLLEVGWNNTA----------------------SARNDIQRNLNCCGFRSYNPND------------------------------------------TCPAS-CAKSTQ----------------------------------------KCSSCAPIIGEYAG----EVLRFVGGIGLFFSFTEILGVWLTYRYRNQKDPRANPSAFL---------------------------------
>DrTSPAN13A
-------MGCAGFTCSKNSLCALN--ILYVMVSLLMIGIAAWGKCFGLVSSFQVVG------------------GIIGIGVFLFFVALAG---LIGAMKHHQVLLFFYMIILFLVFVVQFAVSSACLA--------------INEKQQNHLLEVGWNNSL----------------------TTQRDVEKSLNCCGFSHMDVNG------------------------------------------SCAAP-CFHYS-----------------------------------------TCTTCAAKIQEHAG----EVLRFVGGIGLFFSFTEILGVWLTYRYRNQKDPRANPSAFL---------------------------------
>DrTSPAN13B
-------MACGGFVCSKTCLCILN--LIYVLVSLLLIGVAAWGKWFGLVSSFSVMG------------------AVIAVGLFLFIVAIIG---LCGAVKHHQVLLFFYMFILFLVFIVQFSVSCACLA--------------INKEQQNLLLEIGWNKSE----------------------SMQSDLERSLNCCDFLQVDYSG------------------------------------------SCEAT-CFKEK-----------------------------------------TCKPCSVIIQAYAD----DALQFVGGISLFFSFTEILGFWLAYRYRNQKDHRQNPGAFV---------------------------------
>HsTSPAN31
-------MVCGGFACSKNALCALN--VVYMLVSLLLIGVAAWGKGLGLVSSIHIIG------------------GVIAVGVFLLLIAVAG---LVGAVNHHQVLLFFYMIILGLVFIFQFVISCSCLA--------------INRSKQTDVINASWWVMSN---------------------KTRDELERSFDCCGLFNLTTLY-------------------------------------QQDYDFCTAI-CKSQSP----------------------------------------TCQMCGEKFLKHSD----EALKILGGVGLFFSFTEILGVWLAMRFRNQKDPRANPSAFL---------------------------------
>MmTSPAN31
-------MVCGGFACSRNALCALN--VVYMLVGFLLIGVAAWGKGLGVVSSIHIIG------------------GVIAVGVFLLLIAVAG---LVGAANHHQVLLFFYMIILGLVFIFQFGISCSCLA--------------INRNTQADVINASWSVLSN---------------------STRHELERSFDCCGLFNLTTLR-------------------------------------LQDDTSCSAV-CKTKSS----------------------------------------TCQMCGERFLKHSD----KALKILGGVGLFFSFTEILGVWLAMRFRNQKDPRANPSAFL---------------------------------
>DrTSPAN31
-------MVCGGFTCSKNALCSLN--VVYMLVGLLLIVVAAWGKGFGIVSSIHIIG------------------GVIAVGFFLQLIAIVG---LIGAVHHHQVMLFFYMVILFVVFLFQFGVSCSCLA--------------MNQGQQEKLLESSWKIMSN---------------------DTRISLEKKLDCCGLFNSTNLQADI----------------------------------MSDLHLCTSP-CTQKK-----------------------------------------ECVTCGPKMLQYSS----EALKILGGVGLFFSFTEILGVWLAMRYRNQKDPRANPSAFL---------------------------------
>BfTSPAN13
--------MCGGFHCSKNALAALN--ILYILVAFIMIGVAAYGRAMAMVTSVSIIG------------------GIIASGVFLLFIAIIG---LVGAVKHHQVLLFFYMVILFLLFIIQFSISCACLA--------------FSTTYKEQLLKFGWNHSAT---------------------ATRADTQKAFNCCGLYNSTSAD--------------------------------------PKDPVCTSLPCAKDSSP--------------------------------------ANCPSCMQKLLPTLG----TALRVSGGVGLFFSFTEIVGVWLAVRFRNQKDPRANPSAFL---------------------------------
>SpTSPAN13
-MEIEINMVCGGFFCSRNALIALN--SLYIIVALILIIVPSLAKSGSYVSSLYIIG------------------GIIACGIFLFIVAVAG---LIGAIKHHQVCLFFYMLVLFLVFLIQFSVSIAALA--------------CGKDQREKLVRLSWEHSSN---------------------ETKTDIQNGLCCCGFDKNDTSHP-----------------------------------------TCPTVRNDVKCG-----------------------------------------DQTCQDKMDEGYA----QGLKISGAVGLFFSLTELIGVWLAVKFRNQKDPRANPSAFL---------------------------------
>CiTSPAN13
--------MCGGFTCSKNSLGFLN--VVFLLVGVLLIAVAAYAKAAAQITSFEICG------------------GIIASGLFLFLIALLG---LIATTKHHQVLLFFYIVILFLLFIIQFSVSIACLA--------------LSEMQVAKVLGNVWGTAPS---------------------NTKNDAQAYFKCCGWLENDPTS-QD----------------------------------CILAKACQELPTTTQITTNPAT---------N----------------------STPVCTTCSSIIPQTVS----KGLEATGGIGLFFSFIEMLGVWLAVRFRNQKDPAANPSQFL---------------------------------
>HsCD37
-----MSAQESCLSLIKYFLFVFN--LFFFVLGSLIFCFGIWILIDKTS---FVSFVGLAFV-----PLQIWSKVLAISGIFTMGIALLG---CVGALKELRCLLGLYFGMLLLLFATQITLGILISTQ----------RAQLERSLRDVVEKTIQKYGTNPEE--------------TAAEESWDYVQFQLRCCG-WHYPQDWFQVLILRGNGS--------EAHR------------VPCSCYNLSATNDSTILDKVILPQ---------LSRLGHLARSRHSADI-CAVPAESHIYREGCAQGLQKWLH----NNLISIVGICLGVGLLELGFMTLSIFLCRNLDHV-YNRLARYR-------------------------------
>MmCD37
-----MSAQESCLSLIKYFLFVFN--LFFFVLGGLIFCFGTWILIDKTS---FVSFVGLSFV-----PLQTWSKVLAVSGVLTMALALLG---CVGALKELRCLLGLYFGMLLLLFATQITLGILISTQ----------RVRLERRVQELVLRTIQSYRTNPDE--------------TAAEESWDYAQFQLRCCG-WQSPRDWNKAQMLKANES--------EEPF------------VPCSCYNSTATNDSTVFDKLFFSQ---------LSRLGPRAKLRQTADI-CALPAKAHIYREGCAQSLQKWLH----NNIISIVGICLGVGLLELGFMTLSIFLCRNLDHV-YDRLARYR-------------------------------
>XtCD37
-------AIKGCLSVTKYFLFVFN--LLFFILGGVLLCFGLWILFDRGS---FATMIGSSVP-----TLKVWSYVFSGVGILTMLLGFLG---CLGSLKEIKCLLGFYFAFLLLLFSAQITIGVLVYTQ----------RNSLSTRLGTIVESVIKDYGLYANQ--------------TDLEEGWDFAQEKMQCCG-WYTPDDWMKNQKIQN--T--------SVSL------------YPCSCRNVSAFHTNSSANSSTEFP---------EAKAGFCTTGAR---------EKWPVYQTGCMNTLQAFLL----NNSITIVGVCIGIALLELFVMTLSMCLCRNLDQN-YNKLARYS-------------------------------
>HsCD82
-------MGSACIKVTKYFLFLFN--LIFFILGAVILGFGVWILADKSS---FISVLQTSSS-----SLRMGAYVFIGVGAVTMLMGFLG---CIGAVNEVRCLLGLYFAFLLLILIAQVTAGALFYFN----------MGKLKQEMGGIVTELIRDYNSS-RE--------------DSLQDAWDYVQAQVKCCG-WVSFYNWTDNAELMN--R--------PEVT------------YPCSCEVKGEEDNSLSVRK------------------GFCEAPGNRTQS-GNHPEDWPVYQEGCMEKVQAWLQ----ENLGIILGVGVGVAIIELLGMVLSICLCRHVHSEDYSKVPKY--------------------------------
>MmCD82
-------MGAGCVKVTKYFLFLFN--LLFFILGAVILGFGVWILADKNS---FISVLQTSSS-----SLQVGAYVFIGVGAITIVMGFLG---CIGAVNEVRCLLGLYFVFLLLILIAQVTVGVLFYFN----------ADKLKKEMGNTVMDIIRNYTAN-AT--------------SSREEAWDYVQAQVKCCG-WVSHYNWTENEELMG--F--------TKTT------------YPCSCEKIKEEDNQLIVKK------------------GFCEAD-NSTVS-ENNPEDWPVNTEGCMEKAQAWLQ----ENFGILLGVCAGVAVIELLGLFLSICLCRYIHSEDYSKVPKY--------------------------------
>DrCD82A
-------MGKGCITATKYFLFLFN--FIFFIFGATIMGFGLWILLDNQS---LIAVLQESSV-----ILKVVSYILIGVGSFSMLLGFLG---CLGAIYEIRCLLGLYFTCLLLILLAQVAVSILIYFQ----------RDLLKTEADKIVSQVVANYPGQ-NK--------------TA-EQAWDYLQRTMQCCG-WNGRMDWDENHIIKN--N--------TVPL------------YPCSCHNYSIQ-APIVPDN------------------GFCQAS----------SSDWPIYQTGCLEHVGSWLF----TNYGIILGICLGVAVIELLGMIFSMGLCKSVHQEDYTKVPKY--------------------------------
>DrCD82B
-------MGKGCIAATKYFLFLFN--LLFFILGAVIMGFGLWVRLDSQS---FLTVLQESST-----SLKVGAYILIGIGSLSMLMGFLG---CIGAIYEIRCLLGLYFTCLLLILIAQVTAAVLIYFQ----------RDLLKGETYNIVNKILVNYTGS-NN--------------TS-EDAWDYIQRTMKCCG-WSGQSDWKENVMIKN--N--------SKIL------------YPCSCRNESIS-GSDKQEK------------------GFCEGL----------SPQWPVFTKGCISSLEDWIL----RNCGVILGVCVGIAVIELLGMILSMCLCKSVQQEDYTKVPKY--------------------------------
>DrTSPAN37
------MASECCVSVTKYFLFLFN--LVFFLLGSLLLSSGLWMLLSDTSEIKTFIDPFRPYI-----SISLLSYLLIISGSVTMSLGFFG---CLGSLKTVKFLLAIYFILLTVLLAAQIVGGVLFYTM----------KTELS-KSLGKETDLIQSFGRNDS----------------SFKKTMDYIQRQEECCG-WNGKEDWGDS--------------------------------IPCSCYHKANETK------------------------ELCDNCSPDFFY-P--VLSCKIYDEGCKDKVENWLG----SNLHFILWVILAISVVEICGMILSMSLYK-GGSVDYRNILL---------------------------------
>SsCD37
------MASQGCIGLIKYFLFLFN--LLFSCVGALLLSLGIWIVLAET----SFFMPAPPYM-----SFSVFSYFLVIGGSATMSLGFIG---CLGALKEVKCMLGMYFFLLSILLAAQIVGAVLLFTQ----------RTSFESKVEEHVLHLIASFGKNESNY-------------LNLEKTLDYVQQEIHCCG-WTGPNIWVK---------------------------------APCSCYHPINNTQNDSNSY------------------EMCDCNDIRSFS-N--YTMCDIYQNGCRESIREWLD----ENMLIIFAVLLAVMTVELCGMTLSMCLYR-WTSLDYSMLMQYS-------------------------------
>HsTSPAN10
APSLSPGSS-----CVKYLIFLSN--FPFSLLGLLALAIGLWGLAVKGSLGSDLGGPLPAD----------PMLGLALGGLVVSAVSLAG---YLGALCENTCLLRGFSGGILAFLVLEAVAGALVVAL----------WGPLQDSLEHTLRVAIAHYQDDPDL-----------------RFLLDQVQLGLRCCG-AASYQDWQQN-LYFNCSS---------PGV------------QACSLPASCCIDPREDG----------------ASVNDQCGFGVLRLDA---DAAQRVVYLEGCGPPLRRWLR----ANLAASGGYAIAVVLLQGAELLLAARLLGALAARRGAAYGPGARGEDRAGP-----------------------
>MmTSPAN10
SLPLSTGSN-----CVKYLIFLSN--FLFSLPSLLALAAGLWGLTVKRSQGIGWGGPVPTD----------PMLMLVLGGLVVSVVSLSG---CLGAFCENSCLLHWYCGAVLFCLALEALAGVLMVTL----------WKPLQDSLKYTLHAAIIHYWDDPDL-----------------HFLLDQVQLGLQCCG-AVSYQDWQQN-LYFNCSS---------PGV------------QACSLPASCCINPQEDG----------------AVVNTQCGFGALGLDQ---NVAGQVVFLQGCWPALQEWLR----GNTGAIGDCAVAVVMIQGTELLLAACLLRALAVHEAAED-------IEAGPL----------------------
>DrTSPAN10
FSPASLGTSGWSDYILKYLLISSN--LLFTALGLATLVLGLWGLINKESFAQEKISGIGTD----------PMLLFLFLGLVLALLSMTG---CIGALRENMCLLRIFSAAVFLLVVAQVLAAVALFSM----------QAQMEDYLRLGMLTAIVRYQDDLDL-----------------RFITDEIQTSLQCCG-ADTYRDWEIN-VYFNCSA---------PGV------------QACGVPPSCCIDPLENG----------------TVWNSQCGVGAQQLDE---FSAQSVIFLGGCLGSVARWME----HNGGVIVTVVIVLLGIQILTLFITARLLHKIRWTRAQHQAY-----LQALQ-----------------------
>HsTSPAN14
-MHYYRYSNAKVSCWYKYLLFSYN--IIFWLAGVVFLGVGLWAWSEKGVLSDLTKVTRMHG--------IDPVVLVLMVGVVMFTLGFAG---CVGALRENICLLNFFCGTIVLIFFLELAVAVLAFLF----------QDWVRDRFREFFESNIKSYRDDIDL-----------------QNLIDSLQKANQCCG-AYGPEDWDLN-VYFNCSG-------ASYSR------------EKCGVPFSCCVPDPAQK-----------------VVNTQCGYDVR-IQ--LKSKWDESIFTKGCIQALESWLP----RNIYIVAGVFIAISLLQIFGIFLARTLISDIEAVKAGHHF----------------------------------
>MmTSPAN14
-MHYYRYSNAEVSCWYKYLLFSYN--IVFWLAGVVFLGVGLWAWSEKGVLSDLTKVTRLHG--------IDPVVLVLMVGVVMFTLGFAG---CVGALRENICLLKFFCGAIVLIFFLELAVAVLAFLF----------QDWVRDRFREFFESNIKSYRDDIDL-----------------QNLIDSLQKANQCCG-AYGPEDWDLN-VYFNCSG-------ASYSR------------EKCGVPFSCCVPDPAQK-----------------VVNTQCGYDVR-IQ--LKSKWDEFIFTKGCIQALEGWLP----RNIYIVAGVFIAISLLQIFGIFLARTLISDIEAVKAGHHF----------------------------------
>DrTSPAN14
-MHYYRYENAEVSCCYKYLMFSYN--IIFWLAGSAFIAIGFWAWSEKGVLSDLTQVTRLHG--------FDPVWGVLVVGTVTFILGFAG---CVGALRENICLLKFFSGVIGFIFFLELTAAVLAFVF----------QGQVREWISEFFLANVKAYRDDIDL-----------------QNLIDSLQKLNHCCG-AKHPNDWNMN-VYFNCSNK------NNLSR------------EKCGVPFSCCISEPAVT-----------------VLNTQCGYDVREKG--TLNDWSSSIYIKGCIDALEDWLP----RNLYIVAGVFIVISLLQMVGIFLARTLIGDIEKVKFNYY-----------------------------------
>HsTSPAN17
PGKHQHFQEPEVGCCGKYFLFGFN--IVFWVLGALFLAIGLWAWGEKGVLSNISALTDLGG--------LDPVWLFVVVGGVMSVLGFAG---CIGALRENTFLLKFFSVFLGLIFFLELATGILAFVF----------KDWIRDQLNLFINNNVKAYRDDIDL-----------------QNLIDFAQEYWSCCG-ARGPNDWNLN-IYFNCTD-------LNPSR------------ERCGVPFSCCVRDPAED-----------------VLNTQCGYDVRLKLVRGELEQQGFIHTKGCVGQFEKWLQ----DNLIVVAGVFMGIALLQIFGICLAQNLVSDIKAVKANWS-----------------------------------
>MmTSPAN17
PGKHQQFQDPEVGCCGKYFLFGFN--IVFWVLGALFLAIGLWAWGEKGVLSNISALTDLGG--------LDPVWLFVVVGGVMSVLGFAG---CIGALRENTFLLKFFSVFLGLIFFLELAAGILAFVF----------KDWIRDQLNLFINNNVKAYRDDLDL-----------------QNLIDFAQEYWSCCG-ARGPNDWNLN-IYFNCTD-------LNPSR------------ERCGVPFSCCVRDPAED-----------------VLNTQCGYDIRLKL---ELEQEGSIYTKGCVGQFEKWLQ----DNLIVVAGVLVGIALLQIFGLCLAQNLVSDIKAVKANW------------------------------------
>DrTSPAN17
SRKQHHFKGAEVSCCVKYFLFGFN--IIFWLLGAAFLGIGLWAWAEKGVLSNISSITDLGG--------FDPVWLFIVVGGVMFILGFAG---CIGALRENTFLLKFFSVFLGLIFFLELTAGILAFVF----------KDWIKDQLNFFINNNVKAYRDDIDL-----------------QNLIDFAQEYWSCCG-AHGPNDWNLN-IYFNCTD-------FNPSR------------ERCGVPFSCCVKDPAED-----------------VLNTQCGYDVRLQV---ELDQQKYIYTKGCVGQFEKWLQ----DNLIVVAGVFVGIALLQIFGICLAQNLVSDIRAVKANW------------------------------------
>PmTSPAN14
------------SCWTKYFLFGFN--IIFWLVGAAFLAIGLWAWAEKGVLSNLSSITDLKG--------FDPVWLFIVVGTVMFILGFAG---CIGALRENTYLLKFFSTFLGLIFFLELTAGVLAFVF----------KDWLRDQLNFFIYNNVKAYRDDIDL-----------------QNLIDFAQDYWQCCG-AHGPLDWDEN-IYFNCSI-------KNRSR------------EKCGVPFSCCVKDPAED-----------------VVNTQCGYDVRLKT---ELDQQSYIYTKGCVTQFEKWLQ----NNLILVAGIFIGIALVQIFGICLAQNLVGDVEAVKSQLVSLQT-------------------------------
>HsTSPAN5
SGK--HYKGPEVSCCIKYFIFGFN--VIFWFLGITFLGIGLWAWNEKGVLSNISSITDLGG--------FDPVWLFLVVGGVMFILGFAG---CIGALRENTFLLKFFSVFLGIIFFLELTAGVLAFVF----------KDWIKDQLYFFINNNIRAYRDDIDL-----------------QNLIDFTQEYWQCCG-AFGADDWNLN-IYFNCTD-------SNASR------------ERCGVPFSCCTKDPAED-----------------VINTQCGYDARQKP---EVDQQIVIYTKGCVPQFEKWLQ----DNLTIVAGIFIGIALLQIFGICLAQNLVSDIEAVRASW------------------------------------
>MmTSPAN5
SGK--HYKGPEVSCCIKYFIFGFN--VIFWFLGITFLGIGLWAWNEKGVLSNISSITDLGG--------FDPVWLFLVVGGVMFILGFAG---CIGALRENTFLLKFFSVFLGIIFFLELTAGVLAFVF----------KDWIKDQLYFFINNNIRAYRDDIDL-----------------QNLIDFTQEYWQCCG-AFGADDWNLN-IYFNCTD-------SNASR------------ERCGVPFSCCTKDPAED-----------------VINTQCGYDARQKP---EVDQQIVIYTKGCVPQFEKWLQ----DNLTIVAGIFIGIALLQIFGICLAQNLVSDIEAVRASW------------------------------------
>DrTSPAN5A
TGK--HYKGQEVSCCIKYFIFGFN--IIFWLLGVAFLGIGLWAWSEKGVLSNISSITDLGG--------FDPVWLFLVVGGVMFILGFAG---CIGALRENTFLLKFFSVFLGIIFFLELTAGILAFVF----------KDWIKDQLNFFINNNIRAYRDDIDL-----------------QNLIDFTQEYWECCG-AFGADDWNLN-IYFNCTD-------SNPSR------------EKCGVPFSCCTKDPAED-----------------VINTQCGYDVRAKP---DAEQKTYIHVKGCVPQFEKWLQ----DNLTVVAGIFIGIALLQIFGICLAQNLVSDIEAVRASCLFT---------------------------------
>DrTSPAN5B
SGK--HFNVHEVGCCIKYFIFGFN--IIFWLLGVAFLSVALWAWSEKGVLSNISSITDLGG--------FDPVWLFLVVGGVMFVLGFAG---CIGALRENSFLLKFFSVFLGIIFFLELTAGVLAFVF----------KDWIKDQLKFFINNNIRAYRDDIDL-----------------QNLIDFTQDYWECCG-AFGPEDWNLN-IYFNCTD-------TNLSR------------EKCGVPFSCCTKDPAED-----------------VINTQCGYDIRGKG---DIEHKTFIHTKGCVPQFEKWLQ----ENLTVVAGIFIGIALLQIFGICLAQNLLSDIEAVRESCLFT---------------------------------
>BfTSPAN5
TKLQAMARDTEVSCLVKYLVFGFN--VIFWLAGGFILGIGLWAWFEKGTFDNIAKVANVP---------VDPVLIFVVVGAIMFILGFSG---CVGALRENIILLRFFSVVLGIIFFVELAVGVLGFVY----------KDWFRQQLDNFIQANIIHYRDDPDL-----------------QNIIDFVQSYFQCCG-GEDYNDWENN-IYFNCTLKE-----SRGSR------------EACGVPFSCCKDQGNNN-----------------VLNTQCGYDVREEE-INPSARALAIYTKGCVPQFEAWLQ----ENLFVVAGVAIGIALLQILGICFANSLISDIQAQKSRWQFRR--------------------------------
>CiTSPAN5
-------MPQEVGCCTKYFLFSFN--ILFWIIGLCLLGAGIWAWSEKGFFDNLTAISSLP---------IDPVLVVIIIALVMFLLSFSG---CLGSLRENIFLLKCFSICLGVIFFAELIAGILGFVY----------KDWFHQQFAIFVNKTIKGYRDDPDL-----------------QNIIDFSQEYLKCCGGDTGVADWDNN-IYFDCASNISFNDVFLKPA------------ESCGVPFSCCIKLGTSN-----------------VVNTQCGYGLRDPG-VTASEQVTKIYTSGCITQFGDWLK----TNLYTVAGVFIGVALIQIVPICFAQNLISDIQAVKAGWLEQKWSEIEAVI------------------------
>SpTSPAN10
ARVRRAPHGITVSICVKYTIFAFN--VIFWLCGLGILAFGVWGLVSK-SVSSVEAIAEEVG------IKLDPMYGFIIVGGCIFILAFLG---CIGSLRENTCLLKLYVIILVLIFLAEITIGLLVYFY----------QDRFVTLLDTWVEKTLLNYFDDPDS-----------------QFLMDNMQEGLTCCG-VNSPDDWQKN-AYFNCSS---------IAD------------SRCSVPFSCCVPDPTTS-----------------VINYQCGYGVLALP---PTEWFMTIYTIGCAQSLTDWFK----TNVILLSCIGGALVLMQSIAICLARSLIGDVKEVKSYW------------------------------------
>BfTSPAN10
PRRRRLAEEGQVNLCVKYTIFSVN--VIFWIVGGAVLAIGIWGMVEKRNLSSGVARLTNVDNSVL-AVVMDPMLIFVVVGLLIFLLSFCA---CLGSLRENTCLLSFFSYSLVFIFVVEIAGGVLVYIY----------KDSIEQALGKGFRTAIVRYIEDSDL-----------------QFIVDEIQMGLKCCG-SQTYTDWNEN-RYFNCSS---------PSA------------RACGVPHSCCLSASASYTQE-------------MVLNTQCGFHAISMK---QDEARDRIYVRGCQSSIVEWIN----NNMYLIGGVFVGAVILQIMALCFARKMINDIELIKAYW------------------------------------
>HsTSPAN33
APAASGEEFSFVSPLVKYLLFFFN--MLFWVISMVMVAVGVYARLMKHA---EAALACLAV---------DPAILLIVVGVLMFLLTFCG---CIGSLRENICLLQTFSLCLTAVFLLQLAAGILGFVF----------SDKARGKVSEIINNAIVHYRDDLDL-----------------QNLIDFGQKKFSCCGGIS-YKDWSQN-MYFNCSE-------DNPSR------------ERCSVPYSCCLPTPDQ-----------------AVINTMCGQGMQ-AFD--YLEASKVIYTNGCIDKLVNWIH----SNLFLLGGVALGLAIPQLVGILLSQILVNQIKDQIKLQLYNQQHRADPWY------------------------
>MmTSPAN33
VPAAYGDEFSFVSPLVKYLLFFFN--MLFWVISMVMVAVGVYARLMKHA---EAALACLAV---------DPAILLIVVGVLMFLLTFCG---CIGSLRENICLLQTFSLCLTIVFLLQLAAGILGFVF----------SDKARGKVSEIINNAIVHYRDDLDL-----------------QNLIDFGQKKFSCCGGIS-YRDWSQN-MYFNCSE-------DNPSR------------ERCSVPYSCCLPTPNQ-----------------AVINTMCGQGMQ-ALD--YLEASKVIYTNGCIDKLVNWIH----SNLFLLGGVALGLAIPQLVGILLSQVLVNQIKDQIKLQLYNQQHRADPWY------------------------
>DrTSPAN33
--------EDYTSPVVKYLLFFFN--MIFWIISLVLISIGVYSRIVKH----ETALACLTV---------DPALILMVVGILMFFITFCG---CVGSLRENICLLQTFCIFLTIMFLLQLLAGVLGFVF----------SDKARGKVTDMFDNAIKHYRDDLDL-----------------QNLIDYGQKQFNCCGGIS-FMDWSKN-MYFNCSD-------DNPSR------------ERCSVPFSCCLHAKEE-----------------TIINTMCGHGMQ-ALN--YLAASAFINTNGCIDILVNWIH----SNLFLLGGIALGLTIPQLVGILLSQVLINQIQDQIKLQNYNQQHRSDPWS------------------------
>DrTSPAN33-like-A
-------MFSFLNPWIRYFLFFFS--FLFWVFSLLIVAIGVYAKAQKAT---DTVRDSFLI---------DPAVILIVVGVVMFFITFCG---CIGALRENIRLLKIFSFSLTLVFLTQMAIAILGFFY----------SEQTRDALGEFVKKAIVHYRDDLDL-----------------QNLMDYIQKEFKCCGWTN-YTDWSWN-PYFNCSS-------SNPSN------------ERCSVPFSCCTPLPRE-----------------TVINSMCGFGIQ-TQN--HLNATKSIYSVGCADRAVIWIE----SHLLLFGALTLGLALPQVAGIVLSQILISQIQDEI---------------------------------------
>BfTSPAN33
LRHRRQKRVTAISPLVKYSLFVFT--FFFWLIAGALLGIGIYARVEKGQ---VNAVVDLLA---------DPAIVLIVVGSLAWILGFFG---CVGALRENICLLKTYCYVLLILFVLQLVGAILGFVF----------SDKVEEHIGNLVETAIEKYRDDIDL-----------------QNLIDWTQKEFQCCGGKDGFKDWHQHNRYFNCSE-------ENLSR------------ERCGVPYSCCRPEGEE-----------------VVINTMCGYDFAPDAT--PTEAIDRIYIRSCIFAVADWAR----ENLFLLGGIAMGLAIPQLVGILLSRVFINQIQDER--ELANQEARL----------------------------
>DrTSPAN33-like-B
---MKTKRNKKSFRAVKYTLFVCC--YVFWVFSAGLIAVGIYAKIAKE----SDVVDTLMA---------DPALLLIVVGSLMFTITFLG---CFGALRNASLLLNMFVAILLVVLLLQVTAAVLGLLF----------SEKVQERTEQLMMKAIVRYRDDQDL-----------------ENVIDFVQKKFKCCGVDS-YLDWSKN-MYFNSSE-------HNPSL------------EAYGVPFSCCIRQKNE-----------------TVFNSMCGYETQ-KMK--KSLAGRLIYTSGCLDEMVWWGQ----QNLLLVGGMTLVLLCLEICMMSLASVQLCQIRNVQRRKKRNQN-------------------------------
>CiTSPAN33
--MWYRINDDIPNPFLQGVLFFFN--VLYWLFSCAVLGIGLYAYLEKDAD--LTNLTDLIT---------DPAIGLIVVGTGVFCLTFFG---CVGALRQNICMLKFFSSILMISLVVQLILGLVLFII----------SGQALKLVDDYFKVLIGTYREDLDT-----------------TDIIDWGQEYFQCCGANT-YIDWENN-IYFNCS---------SISY------------EACSVPYSCCVLHDNDS----------------SVLDTFCGFGVL-KQQ--ELEAKETIYTTGCIHAITEWIH----QHLFLLAALGIAMVVPQIVGICISRILLLQIKDQ----------------------------------------
>Sp_XP_788310
MVAPERIPNNVINPCVKYTLYALS--FLFWLVCWFVLGIGIWALVERGDNVKVTSYLDFFT---------DPAIVMVVVGGLGIILNFAG---FIGALRENCCLLTFFYLSMILIFILEVTAGILAFAF----------SGQFFTAVDEVVESAIMNYRQDGDT-----------------TNFIDYAQRTLECCGGDGGYRDWTLN-RYYNCSD-------SNPSI------------ERCGVPYSCCRTVSDD-----------------DIINTQCGFNVQ-RSE--SAEIIDTIYIIGCVDGFVLFVN----EKSLIVGLTIFGIALIQLLVMLLAFILSRQIEKEYEFYEEFKNRGL----------------------------
>HsTSPAN15
DSEQVRYCARFSYLWLKFSLIIYS--TVFWLIGALVLSVGIYAEVERQKYKTLESAFLAPA------------IILILLGVVMFMVSFIG---VLASLRDNLYLLQAFMYILGICLIMELIGGVVALTF----------RNQTIDFLNDNIRRGIENYYDDLDF-----------------KNIMDFVQKKFKCCG-GEDYRDWSKN-QYHDCSA---------PGP------------LACGVPYTCCIR---NTT---------------EVVNTMCGYKTIDKER---FSVQDVIYVRGCTNAVIIWFM----DNYTIMAGILLGILLPQFLGVLLTLLYITRVEDIIMEHS-VTDGLL----------------------------
>MmTSPAN15
DSEQVRYCARFSYLWLKFSLIIYS--TVFWLIGGLVLSVGIYAEAERQKYKTLESAFLAPA------------IILILLGVVMFIVSFIG---VLASLRDNLCLLQSFMYILGICLVMELIGGIVALIF----------RNQTIDFLNDNIRRGIENYYDDLDF-----------------KNIMDFVQKKFKCCG-GEDYRDWSKN-QYHDCSA---------PGP------------LACGVPYTCCIR---NTT---------------DVVNTMCGYKTIDKER---LNAQNIIHVRGCTNAVLIWFM----DNYTIMAGLLLGILLPQFLGVLLTLLYITRVEDIILEHS-VTDGLL----------------------------
>DrTSPAN15
---EVRYCEKCSYFFLKFSLIGYA--TIFWLIGGFILAIGIYAEVERQRYKTLEGVFLAPA------------IILIVLGIIMFIVSFIG---VLASLRDNLCLLKVFLYMLALCLVLELVGGIVALIF----------KNQTVDILNKNIRKGMVNYYDDLDF-----------------KNIMDFVQKTFKCCG-GTEYQDWEVN-MYHNCSA---------PGP------------LACAAPYTCCIV---TPG---------------EVVNTMCGYKTLNKDR---HENTDVIYIRGCTDAVFIWLI----DNYKTMAGLLLGIFLPQFFGVIFTWLYITRVEDAIEEYGYYMDGLL----------------------------
>DrTSPAN15-like
-YEEWRKTIHF-YYFLKFSLNVYS--MLFSLLGLYVLCIGVYAEVERQKNRTLEGVFLAPA------------VVLILLGLVMFTVSVIG---MVGSLRDNKTLLHMFLCVLCVLLALQAIALIIALIF----------EKTTIKLFQNSIREGIKHYYDDLDF-----------------KNILDYVQEKFSCCG-GDEYKDWEVN-QYHLCDG---------KSP------------LACGVPYTCCIR---QSVG--------------EVVNTLCGYKTLHQQR---EALDGVIHVRGCIHAVNLWMG----DNIGATIGICCAVGLPQLLGILLSCVFWNLLVEMSESQDMVDFKFL----------------------------
>GgTSPAN15-like
-GSECRNSLLY-YYSVKFALSTYA--TLFSIIGLVILCIGIYAEVERQKHKTLEGMFLAPA------------IILLLLGFTMFSVSFIG---MVGSLRDNRTLLKIFFWVLLVIFITELLLIFIEIIF----------ENKMNAVLHSNIQEGIRHYYDDLDF-----------------KNILDFVQEKFSCCG-GDEYRDWEVN-LYHSCNG---------SGP------------LACGVPYTCCIR---KVPG--------------EVINTLCGYRTLDKER---LELLDVIHVRGCIHAVGLWLK----DNFESTLSIVCSLLLPQVVGLVMAWLYWQKLNEIYSQLDTVDFRML----------------------------
>CiTSPAN15
-----------FFYFFLFQLLSF---FLFQLLSLGFIGLGIYSEIWRSEITEAEHFLLTPS------------VFLFVLGFIGFLFAGFG---CVGALRDNLCVLKFFICSVLLCVLIELGAGIAALIF----------KDPAKNFVNDYVMKCLPTYYDDPDL-----------------KNVIDFVQEDFYCCG-GRNYHDWEIN-PYHNCSA---------PGP------------AACGVPFSCCK--PQPDDD--------------LIVNSMCGYDTLHKDQS-PFDVVNIIYVDGCIDAVIDYLW----LHMDVFAAILLGVFIPQVSSLCLFKIFI----------------------------------------------
>BfTSPAN15
MMLKRQSCIYAYHTCMMFVMLSWTMTYLEQLVSAAIMGLGIFAEVVRRDLGSMNTFLVSPA------------AALIAAGLVVFVVTFLG---MAGALRDNLILLKIFIGLMITGLLLQLIVGLVAFAF----------KDQAKNFINEQVSKGVKSYFADLDF-----------------KNTMDWVQERFYCCG-GADYEDWEKN-DYFRCAS---------PGP------------ASCGVPHTCCDRRANPTAG--------------GVVNTQCGYGVRVYER---LELVDIVYIRGCTDAVLIWFE----DNFDIFAGLCIGLLLPQCIGVLLAWIYISRIEDEIYKIGL----------------------------------
>SpTSPAN15
-MPRIRK-PDCGHTTLKVLVVIYN--IFFWLVGATILSVGIYAEFEKRNYEAVSDVLLNPS------------TVLIVLGAFMFILTFIG---CVGALRENILLLKIFGWTITIVFMLQLIAAIIAIVF----------KTKAKELVSSGFSSALENYYDDPDI-----------------HFAVDAVQQKLECCG-GFDFNDWDKN-IYFACQD---------PG--------------SCGVPFSCCVS---TKED--------------MVMNTQCGVNVREGDPH-PFAVDDTIYIRGCTDALLVWFQ----DHLDIFIGLTLGVCLPQLIGCLLTWLFIGKIREAQDQYDY----------------------------------
>HsCD63
------MAVEGGMKCVKFLLYVLL--LAFCACAVGLIAVGVGAQLVLSQTIIQGAT-----------PGSLLPVVIIAVGVFLFLVAFVG---CCGACKENYCLMITFAIFLSLIMLVEVAAAIAGYVF----------RDKVMSEFNNNFRQQMENYP--------K---------NNHTASILDRMQADFKCCGAANYTDWEKIPSMSKNR------------------------------VPDSCCIN------------------------VTVGCGIN---------FNEKAIHKEGCVEKIGGWLR----KNVLVVAAAALGIAFVEVLGIVFACCLVKSIRSG-YEVM-----------------------------------
>MmCD63
------MAVEGGMKCVKFLLYVLL--LAFCACAVGLIAIGVAVQVVLKQAITHETT-----------AGSLLPVVIIAVGAFLFLVAFVG---CCGACKENYCLMITFAIFLSLIMLVEVAVAIAGYVF----------RDQVKSEFNKSFQQQMQNYL--------K---------DNKTATILDKLQKENNCCGASNYTDWENIPGMAKDR------------------------------VPDSCCIN------------------------ITVGCGND---------FKESTIHTQGCVETIAIWLR----KNILLVAAAALGIAFVEVLGIIFSCCLVKSIRSG-YEVM-----------------------------------
>DrCD63
------MAVEGGAKCVKYLLFFFN--FIFWLCGLALIVLGILVHVSLHNTAILQGA-----------SGS--PMVLIVVGVIIFFISFFG---CCGAWKENQCMVVTFAIILSLIVITEIGAGIAGYIF----------RGKVNELLDQSFNTMIAGYN--------K---------TEEYRTTLDSIQKQLKCCGGNSSSDWVNFS-ADHIS------------------------------VPDSCCKN------------------------VTKNCGIGA-------MTKPTVIYLEGCQPILETRIK----ENILWIAVGALVIGFVQITGIVLACILSRAIRSG-YEVM-----------------------------------
>CiCD63
--------MNCGMKFVKYSLFAFN--LVFFIFAMALIGVGAAVEIKYRSLVTVTGS-----------AISAAPILLICIGVFIFFVSFFG---CCGAYKENYCMVSTFAILMALIFILEVGATISAYVL----------RGKIKMYLEKSFTKSIEEYK--------T---------S--TKGAFNFVQKTFHCCGSTNESDWSRSVVFQQEANQTRIKHNIPLNES------------ASYYVPDSCCKQ------------------------MIPQCGIK----------SNRVLNNKGCVATIEASFK----KNIVTVGGIGLAVIFIQIIGFIFSCMLMRTIKSQ-YDVV-----------------------------------
>SpCD63A
------MVEGT-ASCIKYLMFIFN--FIFFIFGLGIIVGGSLTLTLYSEYVDFTGN-----------TGTAIPIALICIGVFIFLTGFFG---CCGAVKENYCMLGTYAFIMVLLLILELAAGISGYVL----------RDDIDKLVDDNMTDLQKEYN--------S---------STSTQQLFDNMQKNLECCGVDNYTDWMGYN-MSH-----------------------------PDMVPESCCM------------------------KPGTAGCNQV-------GSATLDIYTKPCYNALKDLLL----RNIGIIAGVAIGIAVIEIFGIAFGCCLMRKIKNE-YETV-----------------------------------
>SpCD63B
----MALVGMKGMKWIKYCMFIFT--FVFVIVGIGIITAGFLTLTVYQEYVDFTNN-----------SGKAVPALLITVGFIIMIVSYLG---CCGAFRESYGMLKTYVFIMILLLILELAAGITGYVL----------RDDIDKLVGENMSELQIKYN--------S---------TTSAQRIFDNLQYNLKCCGVHNYTDWMGWI-PDQ-----------------------------PNLVPYSCCK------------------------TPDTPGCHII-------GSATLDIYTDPCHSAVKDILI----NQTVLIAGVAIGVAVLDILCIVLGCCLMKKTKKA-YVI------------------------------------
>BfCD63
------MGATGSMQCIKYLLFAFN--LIFWITGLAMIGVGATVKIAFGDYFDFTGN-----------AFASAPVFLIILGVFVAIIGFLG---CFGAIKENYCMVTTFAVLLSLIFILEIAAGITGYVL----------RNDIENVIDTAMTDFMMKWE--------N---------TTKGRLAFDGVQKEFECCGVKNYTDWFQKS-PAFNS---------------------------TKNVPGSCCKNA---------------KTEFDVKKPDDSCGVDA-------GTDATNINTEGCLLKLEDWLA----GNILIIGGAGIGIAFIQVVGIIFACCLMRSIKQE-YEVV-----------------------------------
>Bf_XP_002229664
ADTETEARIP---RCFKFQLLVFN--LVFVIAGTALLCVTTLAHYAFADYVRYMED-----------ELWPILGLCYFVGAAIFLTGAIG---CGAGWCETYKVTITYCVLMTLLFLLTS-AAASAIIA----------FEAVGKAEWRVERFMLKSMD--------R---------VASGRIIMDAVQVQLQCCGAKGYMDWFKTPFHNLRNETE------------------------PYDVPGSCCLNA---------------TMNFSFTRPDDSCGYQLDTE----AKAIDSIYTEGCGPKVAKFIR----ENLKGLGAVGIVVIVLEILGFTCGCCFLHQLRRK-RKERDMMEQYEK---------------------------
>Bf_XP_002229696
PPTRYKPHNPGYMGCLQILLLSTN--LMYMVGGALLIVAVLSANLRFEECLQDKSSE------EHSVDFMALRNTCLLVGGLIFVTGTVG---CFAAWKESYYMSLVYCFFIGLLFILTS-AAVTTLLA----------MHLLRTTYNNLDKFMTYTMK--------A---------KGPERIIIDIFQNQFECCGVHGYKDWFG---HPRTASLG------------------------PKSVPPSCCKNVSIHLSLDRLSKICDHSLNITFARKIQSCGADMGSP----AVARGKIYTQGCVQVTNDLIM----KHIVELELAVGILAILEMLGMLYACCFMRETRRK-EYEQYRAERKYR---------------------------
>HsTSPAN6
ASPSRRLQTKPVITCFKSVLLIYT--FIFWITGVILLAVGIWGKVSLENYFSLLNE-----------KATNVPFVLIATGTVIILLGTFG---CFATCRASAWMLKLYAMFLTLVFLVELVAAIVGFVF----------RHEIKNSFKNNYEKALKQYN-S------T---------GDYRSHAVDKIQNTLHCCGVTDYRDWTDTNYYS------------------------------EKGFPKSCCK-------------------------LED-CTPQ---------RDADKVNNEGCFIKVMTIIE----SEMGVVAGISFGVACFQLIGIFLAYCLSRAITNN-QYEIV----------------------------------
>MmTSPAN6
ASPSRRLQTKPVITCLKSVLLIYT--FIFWITGVILLAVGIWGKVSLENYFSLLNE-----------KATNVPFVLIGTGTVIILLGTFG---CFATCRASAWMLKLYAMFLTLIFLVELVAAIVGFVF----------RHEIKNSFKSNYENALKEYN-S------T---------GDYRSEAVDKIQSTLHCCGVTNYGDWKGTNYYS------------------------------ETGFPKSCCK-------------------------LEG-CYPQ---------RDADKVNEEGCFIKVMTTIE----SEMGVVAGISFGVACFQLIGIFLAYCLSRAITNN-QYEIV----------------------------------
>XtTSPAN6
ASPSRRLQTKPVITCLKSVLLIYT--FIFWITGVILLTVGVWGKVSLDIYFSLLNE-----------NATNVPYVLIGTGAVIILLGTFG---CFATCRASTWMLKLYAMFLSIIFLVELIAAIVGLVF----------RHEIKNSFEQGYLQALKQYN-A------T---------GDPRSQAVDTIQRTLQCCGVNSYSEWGQTQYYK------------------------------THGIPQSCCR-------------------------VPGNCSEADMKD---LGKAGGKVFKQGCISLVTTVME----SRMGVVAGISFGIACFQLVGMFLACCLSRYITNN-QYEMV----------------------------------
>GgTSPAN6
ASPSRRLQTKPVITCLKSVLLTYT--FVFWVSGIVLLAVGVWGRVSLAVYFSLLDE-----------KATNVPFVLVGAGVVVVLLGTFG---CFATCRGSTWMLKLYAMLLSLIFLIVLVAAVVGFVF----------RHEIKTNFESNLNLALKNYN-G------T---------ADHHSEAVDTIQRTLHCCGVQNYSDWEKTEYFT------------------------------QKGIPQSCCK-------------------------SQDDCSVEDLRD---PSKAKQKVFVDGCFFLVTSAME----SKMSVVAGISFGIACFQLVGIILACCLSQYITNN-QYEMV----------------------------------
>HsTSPAN7
A--SRRMETKPVITCLKTLLIIYS--FVFWITGVILLAVGVWGKLTLGTYISLIAE-----------NSTNAPYVLIGTGTTIVVFGLFG---CFATCRGSPWMLKLYAMFLSLVFLAELVAGISGFVF----------RHEIKDTFLRTYTDAMQTYN-G------N----------DERSRAVDHVQRSLSCCGVQNYTNWSTSPYFL------------------------------EHGIPPSCC--M-----------------------NETDCNPQDLHN---LTVAATKVNQKGCYDLVTSFME----TNMGIIAGVAFGIAFSQLIGMLLACCLSRFITAN-QYEMV----------------------------------
>MmTSPAN7
A--SRRMETKPVITCLKTLLIIYS--FVFWITGVILLAVGVWGKLTLGTYISLIAE-----------NSTNAPYVLIGTGTTIVVFGLFG---CFATCRGSPWMLKLYAMFLSLVFLAELVAGISGFVF----------RHEIKDTFLRTYTDAMQNYN-G------N----------DERSRAVDHVQRSLSCCGVQNYTNWSSSPYFL------------------------------DHGIPPSCC--M-----------------------NETDCNPLDLHN---LTVAATKVNQKGCYDLVTSFME----TNMGIIAGVAFGIAFSQLIGMLLACCLSRFITAN-QYEMV----------------------------------
>DrTSPAN7
A--SRRMETKPVITCLKTLLIVYS--FVFWITGAILLAVGLWGKFILGPYISLIAE-----------NSTNAPYVLIGTGTTIIVFGLFG---CFATCRGSPWMLKLYAMFLSLVFLAELVAGISGFVF----------RHEIKGTFLRTYNEAVQNYN-A------Q----------DERSIAVDNVQRSLRCCGVLNYTSWFSSVYFP------------------------------VNGIPPSCC--A-----------------------NISDCNASDLRN---ATIAPTKVYQQGCYELVTTFIE----TNMGIIAGVTFGIAFSQLIGMLLACCLSRFITAN-QYEMV----------------------------------
>DrTSPAN6
SPPSARLQTKPVITCLKTFLISYS--LIFWFTGVILLAVGVWGKVNLEFDLLVNSE-----------HGTNAPYVLIGTGAVIIIFGLFG---CFATCRGSPWMLKLYAMFLVLVFLAELVAGISGFIF----------RHEIKAVLKGAYQKAESNYM-G------K----------DDED--LDRIQRTLQCCGEENYTSWANTTYFE------------------------------KEGIPKSCCNVT-----------------------ASVNCTSAELKD---LKKADSVVYHQGCFSLMSTTME----ANLGIIAGISFGIAFFQVIGIFLACCLSRYITNN-QYEMV----------------------------------
>MmTSPAN7ps
------METKFVVSCLKIFLLIYC--FGFWSTGVILLVFGVWGQLTLGVYLSLL--------------AIDVPTVLIGTGIVIIIFGLFG---CFSTCRGSPRMLKLYSLFLSLVFLAELAASISGVLL----------HREIKNRFLKIYTNAVRNYN-S------N----------DRKSQAVDQVQYSLMCCGVKNYTDWNDNPYFL------------------------------NHGIPPSCCK-------------------------DEADCSLQDRQN---LTAVATKVNQRGCYVLMVGFLE----ANMVIIIGVLFTVTFSQLIGVRLSCCLSRLIMTQ-HYETVCKVYQEK---------------------------
>CiTSPAN6
-MVSRSMKTTPAVTCMKTLLAIFT--LIFLVIGIALLVAGTYSKISLTSYNLLSTT-----------DFTSVPYVMIGVGAFIVVVGLAG---CCATMKGNTCLLRTYAVCLGVVFLAEVVGALAVIIS----------RNKINNGFEAGMQNAMKKYK--------T---------DGAYKTAVDNAQKTLHCCGSNNYTDYYTLPGWN------------------------------PNTVPMSCCSNLTYC----------------KEHLVDNKVEIVGLP----TQDASEYVYNQGCPQLVFGVVN----KNLGIVIGSMFGVAFFQLVGLILSCCLASSINAN-KYELV----------------------------------
>BfTSPAN6
GKMSKRMQTKPMVACLKTILMIFN--FIFWATGILMLVVGIWGKLGMEKYLQLSTT-----------NFTSAPYVLIGVGGFIVLLGFLG---CYATAKGNTVLLYIYSFFLFIIFVAELAAGISGFIF----------RGKLQDGFSDGLDKALAAYNPA------Q---------DKNQAKLVDDLQSQLKCCGKEQYSDWYKQP-WAGG----------------------------NNNVPLSCCKDQ-------------------------NKCVHQGL-----TNSTTTDIYTVGCYKLVVSAIN----SNLGIIGGSAVGIAFFQVIGMLFACCLARNINQH-KYEMV----------------------------------
>GgTSPAN6-like
------------MTVLKLSLMAFS--FVFWAAGLTMLIVGLWAKVRLGGYLALSAS-----------DSPSAPAILLATGTAVIVWAFLG---CFSAATEHRGLLRTYGVFLAAVLLAGLTAGLSALLY----------RQDIARGFREGLRQALSAYG--------E---------DEGKADALDALQRTLGCCGVESYRDWLASPWALQQ----------------------------NASVPLSCCRAR-------------------------RGCSLS--------SAGARGLHPEGCFGKVSALVS----SNMFCIATAALGLAVLQVVGIVLACLMAARVPAH-ITALH----------------------------------
>XtTSPAN6-like
------------MAFLKLSLMAFS--FVFWIAGLAMLTVGIWTKISLEEYLVLSTN-----------DYPNTPVILLGSGAAVLLWGFLG---CFSAAAERRCLLRTYGLFQLAVLLAGLAAGLSALFY----------RRDIAEGFQSGLQNAVQSYA--------E---------DEEKADALDDIQRALHCCGVHSYQDWFESPWSLEQLEQHQSFG-----EH------------SNNSVPSSCCQVR-------------------------RGCRNNPL------LPGAPGIHWDGCFKKVCDFVS----DNMFYIATSALGLALIQVVGIVLTCLLAAKIPNS-VPETVPT--------------------------------
>DrTSPAN6-like
GTAPPCCRAVGVMPLLRLALLIFS--FLFWAAGLAIFTLGVWAHASLSDYMLLSAN-----------RYPNAPIILLGTGAAVTTWGFLG---CLGVAANLPHLLRAYGLFQFVTLMGGLAAGLSGLFY----------REDIAEGFRSGLQRAVLDYG--------E---------DEGRADALDSLQRALKCCGAESWRDWLISEWAVQDFGIVGN-------ET------------SVVSLPDSCCMKR-------------------------KGCRNRPLPEYIDADIELAGIHGHGCFRKVFSLVN----DNVFHIAATVLGLAFTQVAGIALACLLANRLSPR-PRRQAR---------------------------------
>HsTSPAN3
-------MGQCGITSSKTVLVFLN--LIFWGAAGILCYVGAYVFITYDDYDHFFED----------VYTLIPAVVIIAVGALLFIIGLIG---CCATIRESRCGLATFVIILLLVFVTEVVVVVLGYVY----------RAKVENEVDRSIQKVYKTYNGT------N---------PDAASRAIDYVQRQLHCCGIHNYSDWENTDWFKE---------------T------------KNQSVPLSCCRET------------------------ASNCNGSLA--------HPSDLYAEGCEALVVKKLQ----EIMMHVIWAALAFAAIQLLGMLCACIVLCRRSRDPAYELLITGGTYA---------------------------
>MmTSPAN3
-------MGQCGITSSKTVLVFLN--LIFWGAAGILCYVGAYVFITYDDYDHFFED----------VYTLFPAVVIIAVGALLFIIGLIG---CCATIRESRCGLATFVFILLLVFVTEVVVVVLGYVY----------RAKVENEVDRSIQKVYKTYNGT------N---------SDAASRAIDYVQRQLHCCRIHNYSDWENTDWFKE---------------T------------KNQSVPLSCCRET------------------------AKSCNGSLA--------NPSDLYAEGCEALVVKKLQ----EILMHVIWAALAFAAIQLLGMLCACIVLCRRSRDPAYELLITGGTYA---------------------------
>DrTSPAN3B
-------MGQCGITSSKTVLVFLN--LIFWAAAGILCYVGAYVFITYDDYDHFFED----------VYTLIPAVVIIAVGALLFIIGLIG---CCATIRESRCGLATFVIILMLVFVTEVVVVVLGYIY----------RAKVEDEVNHSIQKVYNEYNGT------N---------TDAPSRAIDYVQRQLHCCGITNFADWRNTRWFKE---------------S------------KNNSVPLSCCKPN------------------------VSNCTGSLL--------HPGDLYPEGCEELVVKKLK----EIMMYVIWAALTFAAIQMLGMLCACVVLCRRSRDPAYELLMTGGTYA---------------------------
>DrTSPAN3A
-------MGQCGVISSKTVLVFLN--LIFWAAAGILCYIGAYVFITYDDYDHFFED----------IYTFIPAMVIIAVGTLLFVIGFIG---CCATIRESRCGLVTFSAVLLLVFATEVVVVVLGYIY----------RAKVEAVVNHSIQKVYNEYKGT------N---------TDAPSRAIDYVQRQLHCCGIHNYSDWMNTHWFIE---------------S------------KNNSVPVSCCKPT------------------------ISNRTGTLM--------RPGDLYPEGCEVLVVKKLK----DIMLYVILAALTFAAIQMLGLLCACVVLCRRGHDPAYELLVNTGVDA---------------------------
>DrTSPAN3-like
-------MD-CGIITSKTILLLLS--LIFWAAGAALAYVGSYVIKSYNNFEDFMSD----------RHTLIPAAIIIGVAVVMFIIGFVG---CCATLRESKVGLGLFLIIIMLIFAAEVTAFVFGIIY----------RGRIRGDLEKSMNDVFLKYDG-----------------LNSETHAVDYLQSQLECCGVKNQTDWTLTSWFA----------------Q------------HNNTVPQSCCKAN------------------------MTQCTGQLS--------QPDLLNTQGCEAKLEQVLQ----DVLSYAMLVILGFAIIKFFGMLSVCVITCKSKKN-EYQPLYA--------------------------------
>XtTSPAN3-like
-------MG-IALFTSKTFLLLVS--LIFLAASVGLAYVGISTIVTYKQYENLLGN----------MYVMLPSVIILAIAVVMFVIAILG---CCSTTQESCCGLGCFMFLISIIFAAGVAAMILGLVF----------VDKINPELEKNMDNLFKTYNG-----------------VDVSSSTVDFIQERLECCGRKNYTDWEETDWY-----------------Q------------TNKSLPMSCCKKN------------------------AQDCQRVIG--------QQKDIYTEACEPKLENLIH----QVLRYSMFVILGFAIVELFAMISICVISCRPARH-RYELL----------------------------------
>HsRDS
MALLKVKFDQKKRVKLAQGLWLMN--WFSVLAGIIIFSLGLFLKIELRKR-SDVMNNSESHFVP---------NSLIGMGVLSCVFNSLAGKICYDALDPAKYARWKPWLKPYLAICVLFNIILFLVAL-----CCFLLRGSLENTLGQGLKNGMKYYRDTDTP---G---------RCFMKKTIDMLQIEFKCCGNNGFRDWFEIQWISNRYLDFSSKEVKDRIKS------NVDGRYLVDGVPFSCCNPSSPRPCIQYQIT-----------------NNSAHYSYDHQ-TEELNLWVRGCRAALLSYYS----SLMNSMGVVTLLIWLFEVTITIGLRYLQTSLDGVSNPEESESESQGWLLERSVPETWKAFLESVKKLGKGNQVE
>MmRDS
MALLKVKFDQKKRVKLAQGLWLMN--WLSVLAGIVLFSLGLFLKIELRKR-SEVMNNSESHFVP---------NSLIGVGVLSCVFNSLAGKICYDALDPAKYAKWKPWLKPYLAVCIFFNVILFLVAL-----CCFLLRGSLESTLAYGLKNGMKYYRDTDTP---G---------RCFMKKTIDMLQIEFKCCGNNGFRDWFEIQWISNRYLDFSSKEVKDRIKS------NVDGRYLVDGVPFSCCNPSSPRPCIQYQLT-----------------NNSAHYSYDHQ-TEELNLWLRGCRAALLNYYS----SLMNSMGVVTLLVWLFEVSITAGLRYLHTALESVSNPEDPECESEGWLLEKSVPETWKAFLESFKKLGKSNQVE
>XtRDS1
MALMKTKFNLKRRVKLAQGLWLMN--WCCVLAGIALFSMGIFLKIELRKR-SEIMDNEESHFVP---------NSLILMGALACALNAFAGKICYDSLDPNKFAKWKPMLKPYLTVCLLFNVFIFFTGV-----VCFLARGSLDSTLAHGLKNGMRYYKDTDTP---G---------RCFMKKTIDLLQIEFKCCGNKGFRDWFELQWVSNRYLDFSSKEVKDRIKS------NVDGKYLIDGVPFSCCNPSSPRPCIQLQVT-----------------NNSAHYSYDHQ-TEELNLWTRGCKEALLTYYT----SMMSSMGGMVMLVWILEMVVMIGLRFLHTCLESIANPEDPECESEGWILEKSLKDTIKSSWELVKSMGKLNKVE
>XlRDS1A
MALMKTKFNLKRRVKLAQGLWFMN--WCCVLAGIALFSMGIFLKIELRKR-SEVMDNEESHFVP---------NSLILMGALACALNAFAGKICYDSLDPNKFAKWKPMLKPYLIVCLLFNVFIFFTGV-----VCFLTRGSLESTLAHGLKNGMRYYKDTDTP---G---------RCFMKKTIDLLQIEFKCCGNKGFRDWFELQWISNRYLDFSSKEVKDRIKS------NVDGKFLIDGVPFSCCNPSSPRPCIQLQVT-----------------NNSAHYSYDHQ-TEELNLWPKGCKEALLNYYT----SMMSSMGGMVFLVWIMEMAVMIGLRFLHTCLESIANPEDPECESEGWILEKSLKDTIKSSWELVKGMGKLNKVE
>XlRDS1B
MALMKTKFNLKRRVKLAQGLWLMN--WCCVLAGIALFSMGVFLKIELRKR-SEVMDNDESHFVP---------NSLILMGSLACALNAFPGKICYDSLDPTKFPRWKPMLKPYLIICLIFNIFIFFTGV-----VCFLTRGSLESTLAHGLKNGMRYYKDTDIP---G---------RCFLKKTIDLLQIEFKCCGNNGFRDWFELQWVSNRYLGGRSKEVKDRIQS------NVDGKYLIDGVPFSCCNPSSPRPCIQLQVT-----------------NNSAHYSYDHQ-TEELNLWSKGCKEALLNYYT----SMMSSMGGMVFLVWIMEMAVMIGLRFLHTCLETIANPEDPECESEGWILEKSLKDTIKSSWELVKSMGKLNKVE
>DrRDS1A
MALMPVKFDLAKRVKLAQGLWLLY--WLSVMAGILIFSTGIFLKIELRKR-SEMMDNNESHFVP---------NLLILVGLVACGVNTFGGKVCHDSLDTVKFTKWKTMLKAYMSGCVIFCIVLFVTAL-----LCFLMQISLHFALAEGLKNGMKYYKDTDTP---G---------RCFMKRTLDMTQIEFRCCGNNNYKDWFEIQWISNRYLDFSNDEIKDRVQS------NVEGKFLMDSVPFSCCNPGSPRPCIQHHLT-----------------NNSAHYSYDHH-TEDLNVWTRGCREALVSYYG----GMMNSIGAFVLLFIIMQAVVTVGLQYLSTSLETLTDPENPESESEGWLLEKSLKETLSDLMTKIKSPFKGSQVE
>DrRDS1B
MALMKVKFDLKKRVKLAQMLWLMY--WFSVMAGVLVFSMGLFFKIELRKR-SELMDNNESHFVP---------NILIGVGLLACCLNAFGGKVCYDSLDSSKYAKWKSIMTPFLICCLVFNFLLIVTAA-----MCFAMRIPLEFTLAEGLKNGMKYYKDTDTP---G---------RCYMKRTLDLMQMEFRCCGNNNYKDWFEIQWVSNRYLDFSAKEVKDRISS------NVDGKYLMDGVPFSCCNPSSPRPCIQQQIT-----------------NNSAHYSYDHY-TEDLNIWKRGCRDALVSYYG----GMMNTIGVLVLLVTLLQSAVMIGLQYINTSLSTLVNPEDPESESEGWILEKTVKETFTDIMAKMKAMGKGNQVD
>DrRDS2A
MAVLKVTFTKTNRDKLAQVLWVLN--WVSVVTGVTLFSMGLFLKVEIEKR-RELMSK-EIDSVP---------NMLICVGLTACAINFLGGKICYDCVDTTKFLRWKLLMLPYITCTFFFTFCILVGAL-----MCYSMRKDLEESLYFGLRDAMRYYKDTDMP---G---------RCYIKRTMDMLQMQFQCCGNGGYRDWFHIQWISNRYLNLSNSDVVERIRS------NVEGKYLIDGVPFSCCGLYSPRPCIQHQIT-----------------NNSAHYNYDYL-KEDLNLNRRGCLQALLEHYT----QIMQSIGLIVLIIWLFEVSVLTGVRYLQTAMENVLRQGDPDCESDGWLLENSIADTARYNFNIIKNLGKCYQVD
>DrRDS2B
MAVLPVRFTKTKRDKLAQVLWVLN--WISVVTGIILFSLGIFLKVEIYKR-QDLMAEGQLQSVP---------NMLIVVGLIACVINFLGGKICYDCVDSSRFLHWKLVMLPYIICMFFFTLSVLVGAL-----MCYSMHSQLEESLTLGLRDAMRYYKDTDTP---G---------RCFLKRTVDLLQMQFQCCGNEGFRDWFQIQWVSNRYLDMSQREVVDRLRS------NVESKYLMDGVPFSCCNVNSPRPCIQHQIS-----------------NNSAHFNYDYQ-TEELNLWMRGCRQALLQYYT----NIMHSIGLMVLIIWLFELSVLTGVRYLQTSLENVLRQGDPECESDGWLLENSFVETARSNFNIIKHLSKFNQIN
>XtRDS2
MAVLKVKFTKTRRGKLAQILWILN--WVSVVTGLIIFSLGLFLKIEIKKR-SELMVSGNMHTVP---------NMLIAVGVIACVINFFGGKICYDCSDANKFVRWKLFMLPYIICTFFFTFCVFAGAI-----MCYTTRNELESALYRGLKDALKNYKDTDIP---G---------RCFLKSTIDLLQIEFHCCGNNGFRDWFEIQWISARYLDMGSKEVVDRFKS------NVDGKYLLDGVPFSCCNPNSPRPCIQYQIT-----------------NNTAHYNYDYL-TEELNIWIRGCREALLEYYD----DLMQSIGLTVLLIWLFELSVLTGVRYLQTAMENVLILGDPESESDGWLLENSCVETAKHNIQIIKNLGKVNQIN
>XlRDS2A
MAVLKVKFTKTRRGKLAQILWILN--WLSVVTGLIIFSLGLFLKIEIKKR-SELMVSGGMHTVP---------NMLIAVGVIACVINFFGGKICYDCSDSNKFVRWKLFMLPYIICTFFFTFCVFAGAI-----MCYTTRNELESALYRGLKDALKYYKDTDIP---G---------RCFLKSTIDLLQIQFRCCGNNGFRDWFEIQWISARYLDMGSKEVVDRFKS------NVDGKYLMDGVPFSCCNPSSPRPCIQYQMT-----------------NNTAHYNYDYL-TEELNVWTQGCREALLEYYD----DLMQSIGLTVLLIWLFELSVLTGVRYLQTAMENVLVLGDPESESDGWLLENSCVETAKHNFQIIKNLGKANQIN
>XlRDS2B
MAVLKVKFTKTRRGKLAQILWILN--WVSVLTGLIIFSLGLFLKIEIRKR-SELMVSGGMHTVP---------NMLIAVGVIACVINFFGGKICYDCSDANKFVRWKLFMLPYIICTFFFTFCVFAGAI-----MCYTMRNELESALYRGLKDAVKHYKDTDIP---G---------RCFLKSTIDLLQIQFRCCGNNGFRDWFEIQWISARYLDMGSKEVVNRFKS------NVDGKYLLDGVPFSCCNPNSPRPCIQYQIT-----------------NNTAHYNYDFL-TEELNIWTQGCREALLGYYD----ELMQSIGLTVLLIWLFELSVLTGVRYLQTSMENVLILGDPESESDGWLLENSCVETAKHNFMIIKNLGKANQIN
>GgRDS2
MTVLKVKFTKTKRDKLAQILWILN--WVSVVSGIILFSLGLFLKIEIKKR-NEVMAKGDINSVP---------NMLISVGVIACVVNFLGGKICYDCSDANKFSRWKLIMLPYIICTFCFTFCILLGAL-----MCYTMRNELEESLYLGLRDAIKFYKDTDIP---G---------RCFLKKTVDMLQIGFQCCGNNGFRDWFEVQWVSARYLNMASKEVMDRFKS------NVDGKFLVDGVPFSCCNPSSPRPCIQYHLT-----------------NNSAHYNYDFL-TEELNIWVKGCREALLEYYT----AIMRSIGIAALLIWLFELSVLIGVRYLQTAMKNVLLQGDLQGESDGWLLENSFVETAKYNINIIKNLGKANQIS
>DrRDS3A
MVLLKLKFPFQKRVRLAQGLWLLS--WVAMFSGAVTFATGVFLKTELHRR-SEVMHSMDIHIVP---------NLLMVVGLASVGINICAGKVCQDSLDPSRFPRWKTLLLPFFCLSVFFTSLLLVAMI-----LSYALQPSLEESLKIGLKNGIRFYKDTDTP---G---------RCFQKETIDRPQIEFQCCGNTNYRDWFEVQWISNRYLDFTSKEVKDRVRS------NVDGRYLLDGVPFSCCNPASPRPCIQYSLL-----------------DNNAHYNYEYQ-SEELNLYNRGCRQALVSYYM----GLMNTIGPCVLLVFLLQMAILVGLRYLQTAMEGVLGQENVEIETEGYILEKGVKETLLETKEKMMKLLQFAQVG
>DrRDS3B
MVVGKMKFTFQKRVKLAQGLWMLS--WLATVGGAITFTLGCFLKTELRRR-GEVMDNTDIHCVP---------NTLMIVGLASMGGNYFASRICQDALDAGRFPRWKTYMKPFFGCSIFFTTLMLISII-----LSYIMKGSLETSLKIGLKNGIRFYKDTDIP---G---------RCFQKQTIDRLQMEFHCCGNTDYRDWFEVQWISNRYLDFSSKEVKDRIRS------NVDGRYLVDGVPFSCCNPSSPRPCIQYKIT-----------------NDSAHYNYEHE-TEELNLFIHGCREALVNYFM----GLMNTIGAVVLSVFLIQCSVLSSVRLLQTSMEAVAGQENVEIDTEGYLLEKALKETIMEYVDPVMKLLLLNQVG
>XtRDS3
MVLFKAKFSFQRRVKLAQTLWLLS--WLSVLVGCLTFGMGIFLKVQLWIH-NEVMDNTAAHAVP---------NTVITAGLVGILLGIYAGKISQASMEVTKYQRWKSFMLAFFFFAILSCLVCLAALV-----LSVALRGTLEESLKIGLRNAIRFYKDTDTP---G---------RCYQKRSMDKLQMDFQCCGNNHPKDWFEVQWISNRYLDFSSKEVKDRIKS------NVDGRYLMDSVPFSCCNPNSPRPCIQMQIT-----------------NNSAHYSYNYQ-SDELNIWVRGCREALLSYYT----GIMATNGAAVTLSFLLQASVLVSLRYLQTSMDKISGDDDVEAETEGFLLEKGVMETMNTTLVKIKDLFKSNQVE
>XlRDS3A
MVLFKAKFSFQRRVKLAQTLWLLS--WLSVLVGCLTFGMGIFLKVQLWIH-NEVMEITSAHAVP---------NTVITAGLVGILLGIYAGKVSQASMDVTKYQRWKSFMMPFFFLAILSCLVCLAALV-----LSVALRGTLEESLKIGLKNAIRFYKDTDTP---G---------RCYQKRSMDKLQMDFQCCGNNHPKDWFEVQWISNRYLDFSSKEVKDRIKS------NVDGRYLMDSVPFSCCNPSSPRPCIQMQIT-----------------NNSAHYSYNYQ-SDELNIWVRGCREALLSYYT----GIMATNGAAVTLSFLLQASVLVSLRYLHTSMDKISGPDDMEADTEGFILEKGVTETMNTTLEKMKGLFMSNQVE
>XlRDS3B
MVLFKAKFSFQRRVKLAQTLWLLS--WLSVLVGCLTFGMGIFLKVQLWIH-NEVMDNTTAHAVP---------NTVITAGLVGILLGYFAGKISQASMDLTKYQRWKSFMMPFFFLAILSCIVCLAALV-----LSVALRGTLEESLKIGLRNAIRFYKDTDTP---G---------RCYQKRSMDKLEMDFQCCGNNHPKDWFEVQWISNRYLDFSSKEVKDRIKS------SVDGRYLMDSVPFTCCNPSSPRPCIQIEIT-----------------NNSAHYSYNFQ-GDDVNIWVRGCREALLGYYT----GIMATNGAAVTLSFLLQASVLVSLRYVQTSMDKIRDPDDVEADTEGFLLEKGVMETVNSSLEKIKDLFKSNQVE
>HsROM1
APVLPLVLPLQPRIRLAQGLWLLS--WLLALAGGVILLCSGHLLVQLRHLGTFLAPSCQFPVLP---------QAALAAGAVALGTGLVGVGASRASLNAALYPPWRGVLGPLLVAGTAGGGGLLVVALG----LALALPGSLDEALEEGLVTALAHYKDTEVP---G---------HCQAKRLVDELQLRYHCCGRHGYKDWFGVQWVSSRYLDPGDRDVADRIQS------NVEGLYLTDGVPFSCCNPHSPRPCLQNRLS-----------------DSYAHPLFDPR-QPNQNLWAQGCHEVLLEHLQ----DLAGTLGSMLAVTFLLQALVLLGLRYLQTALEGLGGVIDAGGETQGYLFPSGLKDMLKTAWLQGGVACRPAPEE
>MmROM1
APVLPVVLPLQPRIRLAQGIWLLS--WLLALVGGLTLLCSGHLLVQLGHLGTFLAPSCSFPALP---------QTALAAGTVALGTGLGGAGASRASLDAAQYPPWRGVLTPLLAVGTAAGGGLLTLALG----LALALPVSLNQGLEEGLEAALAHYKDTEVP---G---------RCQAKRLMDELQLRYHCCGRHCYKDWFGVQWVSNRYLDPSDQDVVDRIQS------NVEGLYLIDGVPFSCCNPHSPRPCLQSQLS-----------------DPYAHPLFDPR-QPNLNLWAQGCHEVLLEHLQ----GLSGTLGSILAVTLLLQILVLLGLRYLHTALEGLGGVIDGEGEAQGYLFPGGLKDILKTAWLQGGLAHKPAPEE
>Sp_RDS-A
-MVLAVGLTEGGRQTIAILLVILH--VISVFVGAGLGTVGFFLRYSLQSKVSLVDGY-DGNVLP---------IVLMVVGGLTAVVNLVGSKVAFVVTNPVNRKRLRTLLVVNLVLLLVVLLALLTAGS-----MCFAHRHHLSRSFHHGLIKAMGKYQEDYK-----------------LKYDIDMLQIQNECCGNNGYEDWLDVQWINNNFLDLSNNKIQSK---------MTTGKYLTDDVPFSCCRPTSPRPCIHHQVQ-----------------DNDIHYNYDYR--TDLTLHTIGCKEKLMEYFG----SQFTKLGAAAFGLLGVQVIALLLARYLQTSIAGAIAEGDPEASAPGSLCPGGDGPSPSKGDRDGGTKLKIGGG-
>Sp_RDS-B
QAVLPCHLTEACRQRLISFLIIQL--ILGLLCGTALIGVGLYIRSHIRAKVNLIENY-DFEQLP---------ITLMVVGGLTVLVNPIVGKIGHEASFSWKREKLRNGLLTMVVILSIVDIGLLIAGS-----MTFIHRQTLRKSFHSGLESAMKKYKDDIE-----------------IKVEIDSLQLELGCCGNENFEDWFKIQWINDDYLDQSNRPARDAKKEED-DEGETLNEFLNNDTPFSCCHPRSIRPCIHHKVL-----------------DNDAHFRYDFE--LSFTIHKTGCKHRLMEYFN----KKLNIIGGCVMGLCGLQLSILLTAQYLNSSICNALDRGNAERTSKGWMFEEFPLITIFKAFMSLLM--------
>BfRDS
--MVVINFTEEKRVRLATVLQCFN--ALSTLCSLFLISGGLFIKFRVEDKVALIEDYGNVDGLC---------YTLMAFGVLGVGLNLFGMKVSSDSKSPETRS---KGLVIYMAVTALFCLLVFCAGI-----TTFAHKMHLRSAFDKGITKAMNQYQHGGS-----------------LKIEVDMLQMEYRCCGSEGPEDWFKMQWINNRYINQKSQTIRKK---------MTDGRYLTSDVPFSCCNMRYNRPCIHHGLTGA---------------TSGTHYNFKYEGAQKHIIYQTGCKEALMNYFGG---QVLETVGGTIMVIWVFQLAVTFGVRYLQTAIG-SIDPSDPEGDSKGHIFAS-----------------------
>Sp_XP_799019
-------------QCYRVFLYCLN--VFFVFTGVAMVAIGVWVQMDPINEQVALLLGNDLFKMAG--------QAIVLGGALILVVSLLG---CVGARLENKCLLKMYFYLLLAVFVIEFSGGILGMAF------------LASAETEQNLTWSLRDNYGADG--------------AEEYTEAYDFIQKRFRCCGVAGDVIDAVVEYKMTAFWLNQSPLK------------------PRDVVPASCCREGVDPVICRLERP---------------------------QNLYRLYLHNVGCLTATEARVT----EYGGVVGGVAICISVLHLGGMVFTFLLYREIPSKRSRS------------------------------------
>Ci_XP_002123238
------MAKKNFNRCIKCSLAVLV--LVLWVLSGSVLVLSTYVREDLSQLVLVTEDTTIGDFYLS-IFFPVIFPVLVTISCFAFVIGCVG---CSGAFTESQLLLGWFFFSMLVAFCVELSAGIWRMVN---------FKLSYNESDIDQLKLNIQRYSRLEAN--------------NWFMKAWAKVHKEYECCGVESFQDWMNSE----------------------------------PLMLGSCCPGSLSGDRSSSGGR---------------------------DACLDFISELDGCGTKLLADLSS--PKSLASVPYITAVLGITQVVALILALKLWLSYCFEAKEDPTSSVSEE----------------------------
>Ci_XP_002126191
--MASSAKSYRILSCLKILLVIFT--VLFLCTGVVFLATGIYALMTLSEYNKLTPMVDLS----------MTPIVLCASGGFIIISGLFG---FVSAFKNNKCMVNTYGCLLGVIFLVEIAGGILSIIY----------INQIRDSFEVGFRQTMQNYYSSN-------------------QALMDKAQIDLQCCGVYSYTEWFNTTWRDNTEQCNGIITR--------------ARGDNFSSVPSSCCKSSLASSSGNETLS---------------ENRSPDGVCYCGEQADIVNINTQGCVAVMFGSEG----QTLYYLISACFGLAALQVIGICLSLCIYQQQRRIRASRRHY---------------------------------
>HsTSPAN16
-----MAEIHTPYSSLKKLLSLLN--GFVAVSGIILVGLGIGGKCGGASLTNVLGLSSAYLLHVG--------NLCLVMGCITVLLGCAG---WYGATKESRGTLLFCILSMVIVLIMEVTAATVVLLFFP---------IVGDVALEHTFVTLRKNYRGYNEP--------------DDYSTQWNLVMEKLKCCGVNNYTDFSGSSFEMTTG----------------------------HTYPRSCCKSIGSVSCDGR-------------------------------DVSPNVIHQKGCFHKLLKITK----TQSFTLSGSSLGAAVIQRWGSRYVAQAGLELLA-----------------------------------------
>Bf_XP_002208057
APPFLDTQTKAAIVCFKCGLACFL--VVFLAAGITMLVVAAVANKYMGQFEELNHDLISGR------------NLCIVIGLFVTLTGILG---IAGVVRENCCLLLSFAGILGCLFVLSVAAGVSLAVLTS--------IGTLREKLTDFLGEMILKVEKTAVR-----------------SKVMDEVQMQIKCCGDVSYRDWFDVPFDGTNVTHSG-------------------------DVPGSCCVGAKENFDINKPDD----------------------SCGKRAKSQNSTIYTTGCTKRVADILN----GHLLQIIGAGAVVIFLEAVGFTLSCCLLRHIRRRDSADEEDRVKLH----------------------------
>Dr_XP_692767
----------MALNRGAIGLFLKITCLLFLLTGITGLGGSFLLHKYRVYGLFFSNLYIIFP-----------ALLAVVSGAILFITGSIG---CLVSSKKPSCGHGLFVYFLIIVFCVVGTTAALAYFY-----------QGKLDAELAPLKDVFQNYSNNSQD---------------PDTKAVDRLQSELQCCGVMNYTDWLQTPWFNHSG---------------------------KYDVPQSCCNTTFHSCNG--------------------------------TLDAPMLLYNEACQVKLKELLL----LVVHIIHITSLVVLVLLVLSWITVGQLMRYPVPQEYRILDQD--------------------------------
>Ci_XP_002127149
----------MGKRRLNYLVIIFN--FLSFIFGAAVLGLGIWAAVQSGGLNNVVNDVMYAG-----------IYILIACGAVVMLLAFFG---CYASVAESQPAIVAYCVILLVSVGLEIASCIILFVF--------------YNASRSGLSDSYMTKYGIDTS----------------ITTSWDEAQLKGKCCGKEFSSDWDKSFFYKAN-----------------------------GTYPLSCCVRDAESNIVDLEKCN---------------------------NGEHGFIYTEGCAWILKLYYY--------AIAGTTIPAIMFQLISVAIIVCLYQYIH------------------------------------------
>Ci_XP_002128520
-----MGDYNYSGTPHRSALLFFS--LLICLSGGAILGAAVWAAVTIAAFPNILGTSAG---------IFASVYIMIAVGSILFLGSMFG---CLSIVVEKKNMVLGYAAILALVFLLQLVGSVLAFVY--------------YPIARDAAHSSIEFYNTD-----------------LQVERGWDSIQGVLECCGMNYYTDWKQRVGTTAQPNE------------------------VFPKLPSSCCSDKVQTCS-----------------------------------ENSATNFRIGCNPKLQSFFV--------IIGGIGFGVLVIEILTVAVLASALRGM-------------------------------------------
>Ci_XP_002122661
----------MGEKGTKICLITFN--VICMICGIAMFVGGLLIQLNPTVKNILSSVATTASQTQLG----IVAVVLIALGAFVTFIAFVG---CCGAVSESRCMLTMYFLSLLILLLAQIGIAVAALVYG---------SQGFTNAINTQLGILVRGYGPDPTS-----------------AAIVDTIQQTFSCCGYTGPEDYKNYDPVTPTTSPVVTTAAMPGTVAP--------PMFLNGTWPDSCCVRVNDVYKNLTQCK----------------------NNKLPKTELKDYLNMKGCTASIDEFTK----QYMIIIGAVGLGIALIEIIAMIAACSLRKALD------------------------------------------
>Bf_XP_002234025
---------MGKDQKIRTMLIVFN--VIFWIIGALFLCAGLTMRFEYYRMIRAYPISEEMYIP---------VFCLMALGAYLMIITFCG---CCGAASSNKCMLTTFAVLNGFMLLVQIVTAILMLVYG----------GQIKIWIGDIFERQLRQRTSLERFD-------------ERYKSFLIFWQEHLTCCGLNSKDDWRDPLGSEAR-------------------------------ATCLCIFDDTTVRDRECLPHD---------------------------DNGNTVYVYKPCVDEFSAWVG----EYMWIIGGILLAICFLEIVAIIGACMLLRRWRDEEGYVM-----------------------------------
>HsTSPAN19
------MLRNNKTIIIKYFLNLIN--GAFLVLGLLFMGFGAWLLLDRNNFLTAFDENNHFIVP--------ISQILIGMGSSTVLFCLLG---YIGIHNEIRWLLIVYAVLITWTFAVQVVLSAFIITK----------KEEVQQLWHDKIDFVISEYGSKDKP---E---------DITKWTILNALQKTLQCCGQHNYTDWIKNKNKENS-----------------------------GQVPCSCTKSTLRKWFCD---------------------------------EPLNATYLEGCENKISAWYN----VNVLTLIGINFGLLTSEVFQVSLTVCFFKNIKNIIHAEM-----------------------------------
>Bf_XP_002234038
KHHLLDITQTPLVNIVNVPTHIAHIAISFQIIGLAIVAVGTWVRDHVSALISIGAVMEDTGGG---YFVNVYYPVIVTASCVMILVGFLG---CCGAMAENPALLGKFLVCLMLIFFVELGGGLWAYKHPDE------DPFPRRDDEVAILSRRLRFYGDRNYG---------------EVTKGWDFIQNEYHCCGMNSYRDWYRLPAWPS-----------------------------QTWVPDSCCRVPAEGCG---------------------------------HVGRDEDYFNQGCSFYVLAFFED--SRQVKMMKWLGVCMGVIQMMSMMLTLLLCIALCCNNFRMGYFQAASRPMDAV-----------------------
>CiTSPAN18L_XP_002121224
-------MKTASLDACKYFLFTLS--LFITLIGAVSLALGIMGYLQSGSSQQLINLP--------------ITILILIVSSSTIIAGFFG---CIGSSIENKSLLVTFFLLVVLLLVSEIVLVIIIFRQ--------------QSHSKSTALTSIAEYHTSPSS-----------------QVYWDDLQRRMICCGYDNFKDWKNET------------------------------------LPNSCCGIHPLPCT-----------------------------------TSSPYLSITGCSSYYNRYHD--------IVGYLQIAVSLLEIIAVVLTCVVFDSFSEYEIA-------------------------------------
>Ci_XP_002123552
MRNKTGREMGCCENSAKRCLIVLN--SLSLLAGLVFIAGGIVITVNLGSYLKYLAVGNIKVAAD---FLNSAPLIFIGFGAVIFIISLCG---CCGAYTEKVWLLKVYKVSLVIILLVLVVIAVLAFCF----------KSSLRMALHVAMLNFLHTHHKS--------------------SKVFNLVQTQLQCCGVDTYMDWQSNLQWTQAAHERADAAG---------------IERHTHPVPDSCCVNPTPNCGLSTFG------------------------------DNIKNIHLNGCAKTLWQSFS----TRGDMVGMSGLVVGGLLLISIVFSCCVINFIRENGGRVTSYA--------------------------------
>Ci_XP_002124911
-MNLLKVVVICSVNPFKCVLVILN--VLFWFAGAFMLYVGIKFIQDDNGYNQVGGR---------------PAVILLCSASVLIVGGIIG---CVGAMWEKKTCLGLFLVFLASVLIVQVAVTSLMFTN----------KKSMKSNFDDFLSDQFDLYGASGNDTVVVNNKTINPVEGINATEFIDNIQTGVQCCGLHNYTDWATFPWGENK-----------------------------TVVPVSCCKPQSETNTTCTGST---------------------------AAKDLHLIYQTGCEAGVNKAFY----WFFDFLTWTALGLAILTFLGCCIVVGLLCYHRNQPIGYSHISPGYT----------------------------
>Ci_XP_002131535
--MQSKTSKNGGDNCRRYTLMILH--CFFLVVGVVLIMLGVFLYSVPGTQSVIQVTTEATTSR----QVHQVSLVTMVTGGCVVFISLLG---CYGALNNNRCILMTIAVIFTVVLVVECALAAFGIMF----------QSQIALKVTDQMTISLSLYEGDDAT--------------DANSVAWREIQTFFKCCGVNTAEGFHNHTNINVSTSGNYTIGSAWYRNIG---------MLVNQSWPGSCCELDRVGEVSNPAVCYTD-------------------------NENNTELHKQGCLDQVVQFLQ----RHLLTITLLAILLFVTQIVAIILSCQLFKNLKSSGFKPV-----------------------------------
>Bf_XP_002232852
DPRSYYQDKMVKSRLAKMVLIVLN--FFGWAMGVSLFVLGMVLKFMYHVDDLTGVKFT------------YLLYTMIAFGVIVALVCTLG---MCGAAWENSGMLGTFVGFLTLLFAGEVACAALLYVN----------RKEILNETDDNLLDIVTNGYRWP------------------ISDTIDLIQRKLTCCGVNTPQDWYNSRYG---------------------------------HFPSSCYCDVPDFEKDD-----------------------------ACAMIAGEEVYQRGCLLPLKLALA----RHTYTLAGLCMGIAILQVVNLTIAAIMVLRLRTKPPQRNANGTVLY----------------------------
>Bf_XP_002229695
---MGLEQLGLGHQMMRYCLIAFN--IVFFVAGFGLMVVAAAGLTWMDGVFDFSRSDIPVS-----------QILLLVVGLIICVVTVVG---CYGAEKDNVYLLKAYAGFLIILLLLTLIGGILAFKMK----------NQIRSRIQEDLMDFLKGWKPAN-------------------RKAFDLAQK--KCCGVDNYTEWENSGFPQQSSNGS-----------------------STLSVPGSCCIRALVEFDLAAPN-------------------DTCGANLGNGTTVAQKINTEGCLNKLESGVK----SHIATVAVLGILLLFVQILLLVVGLIICVVTVVGCYGAEKDNVYLL----------------------------
>Ci_XP_002125166
-------MENSSTKCAKCMLVLFN--MIFFIGGVVLAGLAGYGAFNKNSPLHSVVVEMKSTILLD------GLYLLFAVGLFLALISLIG---CWGAMSESKCLLYSYFSVMLVVFLVQMSGIIICFVK----------YQAIKGMVLKALQSRTTIDPSHLKQSLVN----------KATNVIFDKFETKYHCCGFYGPSDYLSAFPDSCYAKVHARNKRAANSSATTNPTIASVSAVLTTAAKIVATTQPATAAATHHIATTPEATTATVAAHTASAVTTASHSGTTAAPASHGALYTKGCGKVLKPYLY--------AAGGIAIVILIMELVVLFLACCMISAINQGYTPV------------------------------------
>Sp_XP_787025
---MKVLKCCSIALSAKFIMFCLS--VLFWIGSAGLMYLGIEMFTYAGNIHHLASNYFLTIP----------ASVCIGLSILFLTVGIIG--LIALTREDARFLRRMFVALLMVIVILEITGAALAIAF----------KEEINTGIDNGLNNTMKHYNEKE-----------------NYQRSMDYVQGHLDCCGSHHAEDWATTPWGHAN----------------------------PDMVPLSCCKDNATANCTGSLVN------------------------------DQFNINHDGCQEKLYDDIK----AYLVYIIIIAVLLFLLQSMALCCTCYLVCHRRDKQYQQLQTPSKRE----------------------------
>Ci_XP_002122596
-----------MNTFLKYFFVVFN--ILFLIGGATLIGFSIWLQYASPIHEVLILAKSS----------IAFIYSVLALGCLLLILGFCG---SLGACFEKKWLLIVYLTVTAIFLLAEIGIVIFAFAD--------------KKNLQSNLQPLWAALAN----------------------ETKFLLQERFKCCGYYDVSEWK-------------------------------------DEIPDSCKNVTILIYS---------------------------------------TYWDTPCKDSLVSWLN----SNVILLSVIGGVILFIQIFQVVVTSIMLLKLGKSNRVESRMFDEND----------------------------
>Bf_XP_002214847
-----------MKCCVKTTFITVN--LIFMLAGAGAIGAGTWVMVTSPEQFDFLQYLNTNP---------VVIYGIVMLGFLMFLVGLNG---CVGGCRESACVLDLYQGIVIFLLLGEISLIVVIILQ--------------RNELELFTGQLWDALN----------------------DETKYFFQKQFECCGFQNVTDYALP----------------------------------VADLHQSCFSINN---------------------------------------TVPASLYARGCFTGVETWAQD-NMDVLIGIGGGLSGAIALQIFQSMMACCLRYFIGKQRRVVAVPPLPKK----------------------------
>Bf_XP_002228193
---------MAANACIKCWFVFVN--SLFLAIGAAVVGLGIWVLVDKTTTVPGVDTVIGYFRTN-----AILTYISMGVGGLMFLVGLIG---TIGGCKDSTCLLKLFLSIAILLFLVQLAIVLILAVP------------QILALVSTGLNMQTVMTN---------------------CSLRYMDRIFLLKCCGFTDASEYTSIPNSCMS---------------------------STTGTPATTAAAATTATAATAATAG--------------------TVGPTATTATGSNYYTDGCYNKLNAWFQS-IAMYFYIAAGVLLALELWQMISVCCLTSGINKERRVGDADMQMYPPPG----------------------------
>Ci_XP_002122159
WYKRHYLKPSCCHLFIKHILCAIN--IIFLIVGLCLVGLGLWGFISLLTSSNPKTWKLFIFDP---------MFIVLIVGVIMTVVTSLA---IVGIMKDSVCVIKCYITMLIILCILFIAGGIAFWILR----------PQVSQFTTTSLSSLISTYNSTN---------------RKASSFVVDRLQTMLLCCGSVNYTDWNRNRDYDCRNPIN-------------------------CSLPPSCCDDNQDVCLG--------------------------------------SGGRPGCIESMTSWIKNNTPLLVGVWAGLIVGFFIFQFVAVHFHIREITFHRALREKIASYEAGDG----------------------------
>Bf_XP_002225525
---MFRSPYFDGYTDIGKNRSVVGCLFLIVIGSCVLVGYGIWTLQNKFFFAPLLDSPLYSLG----------LPVMIAAGGSALAVCMLH----VCVICARSGCKKPFLGLLVAITFLGLASGIVLFIS----------KNEVDGTLAGRLRMSLELQYGQPGEEGLTFS-------WDRTQEKISSQIMQLQCCGVGNKTSGYLAWRSSTWYLNQTQVR-------------------PSAQVPQSCCTVDDDTGQARECQFD----------------------------VPNQFLNEKGCQDDVQEVFF----DHARELGIVATVVSLLELMILLVTLSTLRHL-------------------------------------------
>Bf_XP_002233989
------MATEGIGGVTKTAFQVFL--FLLWLSSLGVLGVCIWLMVDDIVSTGMRAEFGLG-------WFYTPVHLLIASAVFGMIGGVLA---IIGTVKGNRLLLLIFCSVLFLITILSLTAGGLSYHYR-----DEVRLIEFSDYVDDSLIGALAGDKLDNRP--------------VELQAAVKRAQERFLCCGLTFADNWIDP------------------------------------CLDETCRNTN-----------------------------------------LNYCTPYPPCRLKLYDIVI----QYLLYSSAVGFAHGGLQFLGLLLVLYIVRRLGGSKKKEKRKQAAEM----------------------------
>Bf_XP_002233991
FKRRHRDTPCCSYIAIQFTLFFFN--FVFWTGGMISYVVVWALNVHEKMKMVTSIN------------LDWLYLPLYVTNIVIGVIMYFG---CCAAFLEQRKSLLVYAMCLVVLILAEVSSSTWALIYT---------RTTFNSFADNSFNTTIETHGTLEQWP---------------VKEYLEDFQKEYQCCGLRSRTDWREPY-----------------------------------KHPTCKCRKDFKS-------------------------------------DADIQPCIQPCGPYIKEYLA----NTFVLLGIAGLVFGHLQLLGILLACLLYRHPTTRVRTKRRRQSRAG----------------------------
>Ci_XP_002130525
ENCMKSLKRMLCLECCKPEIIIIVSFIIMMIVGFVQLGIGLASVVEGSAVSILSGILSLNTFG----------ICMVIGGVLLSLLSLLTLKTIITTTDTLNLSMTGLRTLLIGYIYILLFAGASAIIVS----------EFTNQDFVSKVILGINDTLTG-----------------HTVSSGWSEMQERWECCGTTSYTDWKYSKWAKNIYRTNNLN-------------------SSYAVLPNSCLIDFRSKRHCVALVG--------------------LIDCAFSFNPRYEYIYATTCATYYVPYLT----SLMRSMLITDLCLLFVVFLLFILLYNVASHLPSRQRVAAYSVQT------------------------------
>Ci_XP_002127992
---------MGLSTKVKEDILNVT--ICSVVLGVLMIGPIIFTYLEFMNYWPLSHVITTAG--------LTHILVNLFIMPVSWIVMFVSIPLLLPDKQFSFPVKRYRITMICLTSLCLLGTPANLVVFT---------QVSLPSTVNKAIGSITLAYNNDTTS-----------------ILAWNEINSRNTCCGVNGPEDWIAAG-----------------------------------FAKPQCAG------------------------------------------------YTMGCFKAIMTSYF-----VMWTMSLLAQVFGLVIGVAKYLKHSWIFQQKSNKVQGKE----------------------------------
