# Supplementary material for: The evolution of vertebrate tetraspanins: gene loss, retention, and massive positive selection after whole genome duplications
Source: BMC Evol Biol. 2010 Oct 13;10:306. doi: 10.1186/1471-2148-10-306 (PMC2965184; doi:10.1186/1471-2148-10-306)
Supplement: Additional file 6 — All used alignments (alignment.zip). [file 1471-2148-10-306-S6.ZIP › alignments/all_tspan_nucleotide_raw_sequences.fas]

>EcENSECAT00000018118
CTGCCCGGACTGCACTCTGCAAGCATGGCGCTGCTGAAAGTCAAGTTTGACCAGAAGAAGCGAGTCAAATTGGCCCAAGGGCTCTGGCTGATGAACTGGCTCTCTGTGTTGGCGGGTGTCGTCATCTTCAGCCTAGGACTGTTCCTGAAGATTGAACTCCGGAAGAGGAGCGAAGTGATGAATAATTCCGAGAGCCATTTTGTGCCCAACTCCTTGATAGGGGTGGGGGTGCTGTCCTGTGTCTTCAACTCTCTGGCTGGCAAGATCTGCTACGACGCCCTGGACCCTGCCAAGTATGCCAAGTGGAAGCCCTGGCTGAAGTCGTACCTGGCTGTCTGCGTCCTCTTCAACATTGTCCTCCTCCTGGTGGCCCTCTGCTGCTTCCTCCTGCGGGGCTCACTGGAGAGCACCCTGGCCCACGGGCTCAAGAATGGCATGAAATATTACAGGGACACAGACACGCCTGGCAGGTGTTTCATGAAGAAGACCATTGACATGCTGCAGATCGAGTTCAAATGCTGTGGCAACAATGGCTTTCGGGACTGGTTTGAGATTCAGTGGATCAGCAACCGCTACCTGGACTTTTCCTCCAAAGAAGTCAAAGATCGCATCAAGAGCAACGTGGATGGGCGGTACCTGGTGGATGGCGTCCCCTTCAGCTGCTGCAACCCCAGCTCGCCACGGCCCTGCATCCAGTACCAGCTCACCAACAACTCGGCACACTACAGCTACGACCACCAGACGGAGGAGCTCAACCTGTGGGTGCATGGCTGCAGGGCCGCCCTGCTGGGCTACTACAGCAGCCTGATGAACTCCATGGGCGCCTTCACGCTCCTCGTCTGGCTCTTCGAGGTGACCATCACGGTCGGGTTGCGCTACCTGCACACGGCGCTGGAAGGCGTGTCCAACCCGGAAGACCCCGAGTGCGAGAGTGAGGGCTGGCTTCTGGAAAAGAGCGTGCCGGAGACCTGGAAGGCCTTTCTGGAGAGCTTGAAAAAGCTGGGCAAGAGTAACCAGGTGGATGCCGAGGGCGCAGACGCAGGCCAGGCCCCAGAGGCTGGCTGATGGCCCTGGGGCCCCCTCCCCTCCTGGACACTGAG
>CfENSCAFT00000002698
GCAGAAACATCGCGGAGACCTGGCCCCTTCATGAGCTGCGACTCTGAGGCCCCTGCTCCCGCTGCAAGGTTAACGGGGGTCCCAGGCTAAGGGGCCCAACATGGGCAGCTCCCAGGGCAGCTCCCTGCAGCGTGGGCCGTCTGCTCCCTGCCCAGAGCCCTGAGCGTTCAGGCCCCCGGGCTCACTGCAGTCAGGAGTGGGAGCCGAGCTGGGAAGCTGCCTGCACTGCGCTCGGCGAGAATGGCGCTGCTCAAAGTCAAATTTGACCAGAAGAAGAGGGTGAAGTTGGCCCAAGGGCTCTGGCTCATGAACTGGCTCTCCGTGTTGGCTGGCATCGTCATCTTCAGCCTAGGGCTGTTCCTTAAGATCGAGCTGCGGAAGAGGAGCGATGTGATGAATAATTCAGAGAGCCATTTTGTGCCCAACTCCTTGATAGTGATGGGGGTGCTGTCCTGTGTCTTCAACTCTCTGGCTGGCAAGATCTGCTACGATGCCCTGGACCCCGCCAAGTACGCCAAGTGGAAGCCCTGGCTGAAGCCGTACCTGGCTGTCTGTGTCCTCTTCAACATTGCCCTCTTCCTGGTGACCCTCTGCTGCTTCCTGATGCGGGGCTCACTGGAGAGCACCCTGGCCCACGGGCTCAAGAACGGCATGAAGTACTACCGAGACACAGATACCCCGGGCAGGTGTTTCATGAAGAAGACCATCGACATGCTGCAGATTGAGTTCAGATGCTGTGGCAACAATGGCTTTCGAGATTGGTTTGAGATTCAGTGGATCAGCAATCGCTACCTGGACTTTTCCTCCAAAGAAGTCAAAGATCGCATCAAGAGCAATGTGGATGGGCGATACCTGGTGGATGGTGTTCCCTTCAGCTGCTGCAACCCCAGTTCTCCACGGCCCTGCATTCAGTACCAGCTCACTAACAATTCGGCGCACTACAGCTATGACCACCAGACAGAGGAGCTCAACTTGTGGGTGAATGGCTGCAGGGCTGCCCTGCTGAGCTACTACAGCAGCCTCATGAACTCCATGGGTGCTGTCACACTACTTGTCTGGCTCTTTGAGGTGACCATCACGATTGGCCTGCGCTACCTACACACAGCACTGGAAGGTGTGTCCAACCCTGAAGACCCTGAATGTGAAAGCGAGGGCTGGCTTCTGGAAAAGAGCGTGTCGGAGACTTGGAAGGCCTTTCTGGAGAGCTTGAAAAAGTTGGGCAAGAGTAACCAGGTGGAAGCTGAGGGTGCAGACGCAGGCCAGGCCCCAGAGGCTGGCTGATGGCCCCAGGGCCCCCTCCCCTCCTGGACACTGAAAAGTAGTGGACTCCAGGAAAGTGGATACCCCCCTCATCCAATCTGAATCTCCCAAGGAGGGCAGCCATCTTACAAACTCTTCTTGATGGTGGGATTTAAAGTTTAGGATCCCTAAAAGCATTTGGCAAACATTTGTTAAATGATTGACTTAAAAATGAATGAGCCTCTATTCAGGCCCACCTCATGGTGGACTCAGGGGGCCTCTTAGTGGATCACTCTTAAAAGCACATGAATTCAGTTCCACCCGGGACTGGACTACACCTACTACTGGACACACCTGAGGGCAGTTCCCCTTTTAAGAGTCTGCCATTACAAGCTCCAAGTTGCTTCATTCTATATTCAAAGCATCACTTGTTGCATAAGCACAGAAGTCTAAAAAAATTTACTGGCCATGCTGTCATGTTTTTTTTAAATGCCAATATTGACAGGTCAGCCATTTTATTTGTATAATTGTGGAAGGTGGGGGATGTTATACTTTTCTAAGAGAATGCACTCTCCAAAGCACTGGGGGCTCACAAGAGGAATTCTTCAACGATGGGGCAAACGAACTTAAAGACAGGATTATTTTCCTCACCAAATACATAGTTAAAGGCTATTTCTGTGTCACATTCTTATGCCCTCACTTAGCCTGGAGTGAGCTATGGGCTGAGGAAGTCAGGTTGTTAGCATATTCTGGCAACATCCCACCCCTAACGTGCCACGCAACCTCCTTTGGCTTATCTGTGGAAGCACTGGGTTAGATGGTTGCCTTTTACTGGAAGAGGAGCAACAATTAGACAAGAGTCCACTCTTTGGAGACCAGGCCTCACCTCTTGGAGGGCCCAGGAACACCCATACAGGTGGCCATGACAGCCCCCATGGACAACATGAATTGTCTACAGTGGAGGGCAAAACATCCTCTGGGAGCTTCTTCCTGTTTCTTTCCCCAGCTACCCATCCTGCAAGGCAATATTTCTGGAATGCCTCCATATTTAAAGAAGATTCCTTGAGACAGTCCATCTTTCTGCGCTAGTGACAGTAAGAGAAGTTTTTAATTTCTCTCAGAAAAGCGAAAAAAGGGAAGCTTTTACGGGAAGGAGAGGAGGACTTCATTGCTGTTCTAATGTGTTCAGTGGGGAGAAAATTTAAGACTTCCGGTGCTGCCTGGGGCATGTTCTGGGGCTCTAGTTCTCCCAGGCGTTAGGATCAGATCAAAGATATTTGGATACTATCAAACGCTGGTCCCAGGTTTAATTAGACTTCTGAATCTTCTTGAGACCAAAGAGTGGTCCACATTGAACATGCTGAGGGAGTCAGCCACCTCTGAGGGTCCTGTAACTCTCTCCCCTCAGGAGTACTGAGAACCATCATGAAAGTGCTGCTCTAGGCCACGTGTAACTATGCTGTTAACAGCTGTATCATAGACATTAAAAATTATATTGTGTG
>EcENSECAT00000002388
TCGCTGCTGCTTTGCCCTTGGGGGTAGGATGTGGTAAAAGGATGGAGCTTCTCCCTCCCGGGGCTCACAATGGCCAGAGAAGATTCTGTGAAGTGCCTGCGCTGCCTGCTCTACGCGCTCAATCTGCTCTTTTGGTTAATGTCCATCAGTGTGTTGGCAGTTTCTGCTTGGATGAGGGACTACCTAAATAATGTTCTGACTTTAACTGCAGAAACAAGGGTGGAGGAGGCTGTCATCCTGACTTACTTTCCTGTGGTTCATCCGGTCATGATCGCCGTTTGCTGTTTCCTTATCATAGTGGGCATGTTAGGATACTGTGGAACAGTGAAAAGAAACCTGTTGCTTCTCGCGTGGTACTTTGGAAGTTTGCTTGTCATTTTCTGTGTAGAGCTGGCTTGTGGTGTTTGGACGTATGAGCAGGAAGTAATGGTTCCAGTACAGTGGTCAGACATGGTCACTTTGAAAGCCAGAATGACAAACTATGGCTTACCTAGGTACCGGTGGCTTACTCATGCTTGGAATTTTTTTCAGAGAGAATTTAAGTGCTGTGGAGTGGTATATTTCACTGACTGGTTGGAAATGACAGAGATGGACTGGCCCCCAGATTCCTGCTGTGTCAGGGAATTCCCAGGATGTTCCAAACAGGCCCACCAGGAAGATCTCAGTGACCTTTATCAAGAGGGTTGCGGGAAGAAAATGTATTCCTTTTTGAGAGGAACCAAACAACTGCAGGTGCTAAGGTTTCTGGGAATCTCCATTGGAGTGACACAAATCCTGGCCATGATTCTCACCATTACTCTGCTCTGGGCTCTCTATTATGATAGAAGGGAACCTGGAACAGACCAGATGATGTCCTTGAAGAACGACACCACTCAGCACTTGTCATGTCACTCAGTAGAACTGTTGAAACCAAGCCTGTCGAGGATCTTTGAACACACATCCATGGCAAACAGCTTTAACACACACTTTGAGATGGAGGAATTATAGAGAATGTCAAAGAAGGAGGCTACAAATTTATTTTATTGGACTTGTGAATTTTTGAGCACATACTTATCTGTTTCAGAAATGTGTAAAAGTAAAAATGTTGCCATAAAAGGATGCCTAAGCATATAATTTTATATCCTTTAAAATGAAGAGGGAAAAGTTCTGTGTTATAAGACACCACCTAGACAATAGTTGATGCCCTTTATAATGCTGAGGAAA
>DnENSDNOT00000000012
ATGGCCAGAGAAGATTCCGTGAAGTGCCTGCGCTGCCTGCTCTACGCCCTCAATCTGCTGTTCTGGTTAATGTCCATCAGTGTGCTGGCAGTTTCTGCTTGGATGAGGGACTACTTGAATAATGTTCTGACTTTAACTGCAGAAACAAGGGTAGAGGAAGCTGTCATCTTGACTTACTTTCCTGTGGTTCATCCGGTCATGATTGCTGTTTGCTGTTTCCTTATCATTGTGGGGATGTTGGGATATTGTGGCACAGTGAAAAGAAATCTCTTGCTCCTTGCATGGTACTTTGGAAGTTTACTTGTCATTTTCTGTGTAGAACTGGCTTGTGGTGTTTGGACATATGAGCAGGAAATTATGGCTCCAGTACAGTGGTCAGATATGGTCACTTTGAAAGCCAGAATGACAAATTATGGCTTACCTAGATACCGGTGGCTTACCCATGCTTGGAACTTTTTTCAGAGAGAGTTTAAGTGCTGTGGAGTGGTGTATTTCACAGACTGGCTGGAAATGACCGAGATGGACTGGCCCCCAGATTCCTGCTGTGTTAGGGAATTCCCGGGATGTTCCAAGCAGGCCAACCAGGAAGATCTCAGTGACCTTTACCAAGAGGGTTGTGGAAAGAAAATGTATTCATTTTTGAGAGGAACCAAACAACTTCAGGTGCTAAGGTTTCTGGGAATCTCCATTGGAGTGACACAAATCCTGGCCATGATTCTCACTATTACTCTCCTCTGGGCTCTCTATTATGATAGACGAGAGCCTGGGACAGACCAAATGATGTCCTTGAAGAATGACACCTCTCAGCACCTGTCATGTCACTCAGTAGAGCTGTTAAAACCAAGCCTGTCTAGGATTTTTGAACACACATCCATGGCTAACAGCTTTAATACACACTTCGAGATGGAGGAATTATAG
>CfENSCAFT00000005587
ATGGCCAGAGAAGACTCGGTGAAGTGCCTGCGCTGCCTTCTCTACGCCCTCAATCTGCTCTTCTGGTTAATGTCCATCAGTGTGTTGGCAGTTTCTGCTTGGCTGAGGGACTACCTAAATAATGTTCTGACTTTAACTGCGGAAACAAGGGTGGAGGAGGCTGTCATCTTGACTTACTTTCCTGTGGTTCATCCAGTCATGATCGCTGTTTGCTGTTTCCTCATCATTGTGGGGATGTTAGGATACTGTGGAACAGTGAAAAGGAATCTGTTGCTTCTTGCATGGTACTTCGGAAGTTTGCTGGTCATCTTCTGTGTGGAACTGGCGTGTGGCGTTTGGACCTACGAGCAGGAGATCATGGTGCCAGTGCAGTGGTCCGACATGGTCACCTTGAAAGCCAGAATGACAAATTATGGCTTACCTCGATACCGGTGGCTTACTCACGCTTGGAATTTTTTCCAGAGAGAGTTTAAATGCTGTGGAGTGGTGTACTTCACTGACTGGCTGGAGATGACAGAGATGGACTGGCCCCCAGATTCCTGTTGTGTTAGGGAATTCCCAGGATGTTCCAAACAGGCCCACCAGGAAGATCTCAGTGACCTTTACCAAGAGGGTTGCGGGAAGAAAATGTATTCCTTTCTGAGAGGAACCAAGCAACTGCAGGTGCTGAGGTTTCTGGGAATTTCCATTGGAGTGACACAGATCTTGGCCATGATTCTCACCATCACTCTACTCTGGGCTCTCTACTATGATAGAAGGGAGCCCGGGACAGACCAAATGATGTCCCTGAAGAATGACACGTCTCAGCATCTGTCCTGTCACTCAGTGGAACTGCTGAAACCGAGCCTGTCGAGGATCTTTGAACACACGTCAATGGCAAACAGCTTTACCACACACTTTGAGATGGAGGAATTATAG
>BtENSBTAT00000020385
AGATCGCTGCTGTTTAGCCCGTCGGGGTAGGATGTGTTGAAAGGATGGGGCTTCTCTCTCTTGGGGCTCACGATGGCGAGAGAAGATTCTGTGAAGTGCTTGCGCTGCCTGCTCTACGCGCTCAATCTGCTCTTCTGGTTAATGTCCATCAGCGTGTTGGCTGTGTCTGCTTGGATGAGGGACTACCTAAATAATGTTCTGACTTTAACTGCAGAAACAAGGGTAGAGGAGGCTGTCATTTTGACTTACTTTCCTGTGGTTCATCCGGTCATGATTGCCGTTTGCTGTTTCCTAATCATCGTGGGGATGTTAGGATACTGTGGAACAGTGAAAAGAAATCTGTTACTACTTGCATGGTATTTTGGAAGTTTACTTGTCATTTTCTGTGTAGAACTGGCTTGTGGTGTTTGGACATATGAACAAGAAATAATGGTTCCAGTTCAGTGGTCAGACATGGTCACTTTGAAAGCCAGAATGACAAATTATGGCTTACCGAGATACCGGTGGCTTACTCATGCTTGGAATTTTTTTCAGAGAGAGTTCAAGTGCTGTGGCGTTGTCTATTTCACCGACTGGCTGGAAATGACAGAGATGGACTGGCCCCCGGATTCCTGCTGTGTTAGGGAATTCCCAGGATGTTCCAAACAGGCCCACCAGGAAGATCTCAGTGACCTCTACCAAGAGGGTTGTGGGAAGAAAATGTATTCCTTTTTGAGAGGAACCAAACAGCTGCAGGTGCTGAGGTTTCTGGGGATCTCTATTGGAGTGACACAGATCCTGGCCATGATTCTCACCATTACGCTGCTCTGGGCTCTCTACTATGACAGGCGGGAGCCTGGGACAGACCAAATGATGGCTCTGAAGAATGACACCACTCAGCATCTGCCTTGTCATTCAGTGGAACTGTTGAAACCAAGCCTGTCGAGGATCTTTGAACACACATCCATGGCGAACAGCTTTAACACACATTTTGAGATGGAGGAATTATAGAGACTGTCAAAGAAGGAAACCACAAATTTATTTTACTGGACTTGTGAATTTTTTGAACACACACTTAACTGTTTCAGAAATGTGTAGAAATGAAAATGTTGCCATAAAAGGATACCCAAGCACATAACGTTCCACTCTTTGAAAGGAAGTGGGAAAAGTTCCATATATGATAAAGCACCACCTGGACAATAGTTGATACCTTTTGTAATGCTGAGGACAGATCTAATACCCACTTTATAGCCTGTGTAAGATTTTTACTGAACACAGTTATGCTTTGAGGTTTATGCTTTGGCAGAGTTTGACCAGCATTTCTGCATCCATGTAAATGTGCCGAAACATGCTAGGGTGGAGTTGGAGCTACAGTAAAGTTTGATTTACTTCCATAAGCTTACTAGTATATAAAGTTCCAAATAACTGCTAACATAGGAAGTTAGACAGTACTAATGACTTTTATTACTTGGTGATATATTCTTTTGAGGAGAAATAGATTATACATAAGTACACTCTGAAGATTGGTGACTACCTAAATGTGATTTTTGCTGGTTACTAAAAGTATTCTTACTACTTACAAGAGCAAACTATAACATTGTCTCAAACTGATCAGGGATATATGTGTATATGAGTCTGTGTTGAGTCTGTGTTAATTCTGTATAATTCAGTAGATTTCAGTTCTTATAACATGAAGAATAACAATTGTGAAAAGGATAAATCCATAGTGTATAGCACCATTATTTTAACCTTTCCTGTTAATAGAGCTAAATTTAACATTCTGTCTTGGGTTTATATTACATACATAAGTGTTAACTTAAATACTTAACCACTAATTTTGAAAAATTACTCATGTGATACAAAGGAATCATTATAATTCAGAATGCAGTCTAGTTTCTAGGAAGTATTAACAGAAAAAGTTTACATATAACTTTAGTTCATTCAGCAAAGACCTGGATATTATCCTTCTGCCAAACTGAGACTCATTTTGACACTAAACACTTTATAAAGGAACTTATCTTTGTCTTCTCCAAACTAGAAGCAGCAGTCTCCAAGTCTCAATATAATTCTACAGAGAATAGTTTTCCTTTTCTCTAGCAAAAAGCCAAGAGAATCTTAAAGTAAGTGACAGTTTAGCTAGAGGTTTTCTTTGCCTTATTTCACTGATTAAGATACTGTGGTGAATTACACAGATTATTAAATTTTTTACAAGAGTAAACTATATTTATTTGAAATGGGAAAAGTGCATTTTACTGTATTTTGTGTATTATGTTTATTTCTCAGAAAATAGAAAGGAAATTAAAATGTGTCAATAAATATTTTCTAGAGAGT
>BtENSBTAT00000007836
ATGGCGCTGCTGAAAGTCAAATTTGACCAGAAGAAGCGGGTCAAGTTGGCCCAAGGGCTCTGGCTCATGAACTGGTTCTCCGTGTTGGCTGGTATCATCATCTTCGGCTTAGGGCTGTTCCTGAAGATTGAACTCCGGAAGAGAAGCGATGTGATGAACAATTCTGAGAGCCATTTTGTGCCCAATTCCTTGATCGGGGTGGGGGTGCTGTCCTGTGTCTTCAATTCTCTGGCTGGCAAGATCTGTTACGACGCCCTGGACCCTGCCAAGTACGCCAAGTGGAAGCCCTGGCTGAAGCCGTACCTGGCCGTGTGTGTCCTCTTCAACGTGGTCCTCTTCCTGGTGGCCCTCTGCTGCTTCCTCCTGCGGGGCTCGCTGGAGAGTACGCTGGCCCACGGACTCAAGAACGGCATGAAATTCTATCGGGACACGGACACCCCAGGCCGGTGTTTCATGAAGAAGACCATCGACATGCTGCAGATCGAGTTCAAGTGCTGCGGCAACAACGGCTTTCGGGACTGGTTTGAGATTCAGTGGATCAGCAACCGCTATCTGGATTTTTCCTCCAAAGAAGTCAAAGATCGCATCAAGAGCAATGTGGACGGGCGGTACCTGGTGGACGGTGTCCCCTTCAGCTGCTGCAACCCCAACTCACCGCGGCCCTGCATCCAGTACCAGCTCACCAACAACTCTGCGCACTACAGCTACGATCACCAGACGGAGGAGCTCAACCTGTGGCTGCGTGGCTGCAGGGCCGCCCTGCTGAGCTATTACAGCAACCTCATGAATACTACAGGCGCTGTGACGCTCCTCGTTTGGCTCTTTGAGGTGACCATCACTGTTGGGCTACGCTACCTGCACACGGCGCTGGAAGGCATGGCCAACCCCGAAGACCCTGAGTGCGAGAGTGAGGGCTGGCTTCTGGAGAAGAGCGTGCCGGAGACCTGGAAGGCCTTTCTGGAGAGTGTGAAGAAGCTGGGCAAGGGCAACCAGGTGGAAGCCGAGGGCGAGGACGCAGGCCAGGCCCCGGCGGCAGGCTGACGGCCCTGCGGCCCCCTCCCCTCTGCACACTGAAAAGTAGTGGACTCCAGGAACTTCGGATACCCCCCGGATCCCATCAGAATCTCCCAAAGAGGGCGGCCGTCTCACAGAGGCTCTTCTGGATGTGGGATTTAATATTCAGGGCCCCTAAAAACTTCTGTGGAATGAATGTCTCACTGTGAGTGCATGAGTCCTGCTCAGCCCCACCGCCCTGGATGCACCTTCACGGTGGGCTCATGGAGGGCCTCTCAGCAGGTGACTCTGTGGTCACA
>RnENSRNOT00000007020
CGCTGAGAGTTTGTGCAGCTGGCCCTGGCTGCTGCCGCTGCTGCCTTGTCCGGACTTGGCGAGGACTTGGGAGGGACAGCGGCGTTGGGAGGTGGCTTAGCAGAGACTTTCCAGCGACTGCTGCCCAGGATTTTTTTTTTTTTTTTCTTCCCTTTTCTTTTTCCCAGGAGTCAGCGACGGCGACGGCTGGGGAGAGGAAGGCGAGCAAGCGTCTGCTGTTGGAGCCAATGCAGCCCTTTGGCTCTCCGCGAGGAGCGTCTCTCCCCGGATGAGTGTCTGCCTTGTGTCCCCGAGTGTCCCCCCGCAGGAGCGCAGCTCGAACGATCGCTGCTGCTCTGCTTGGACCAGTAGAATGTGGTGAGAGGATGGGGCTTCTCCCTCCCAAGACTCACAATGGCCAGAGAAGATTCCGTGAAGTGTTTGCGCTGCTTGCTCTACGCCCTCAACCTGCTCTTCTGGTTAATGTCCATCAGTGTCTTGGCAGTTTCTGCTTGGATGAGGGACTACCTGAATAACGTTTTGACTTTGACTGCAGAGACAAGGGTAGAAGAGGCGGTCATCTTAACTTACTTCCCTGTGGTTCACCCCGTCATGATTGCTGTCTGCTGTTTCCTTATCATCGTGGGAATGCTGGGATACTGTGGGACCGTGAAAAGGAATCTGTTGCTTCTTGCATGGTACTTTGGAACTTTACTCGTGATCTTCTGCGTAGAACTGGCTTGTGGTGTGTGGACATACGAGCAGGAAGTTATGGTGCCAGTACAGTGGTCAGATATGGTTACTTTGAAAGCCAGAATGACAAATTACGGCTTACCCAGGTATAGGTGGCTTACGCATGCTTGGAACTATTTTCAGAGAGAGTTTAAGTGCTGCGGAGTGGTCTACTTCACCGATTGGTTGGAAATGACAGAAATGGACTGGCCCCCAGACTCCTGCTGTGTTAGGGAGTTCCCAGGATGCTCCAAGCAGGCTCACCAGGAAGACCTCAGTGACCTGTACCAAGAGGGTTGTGGGAAGAAAATGTATTCCTTTTTGAGAGGAACCAAACAATTGCAAGTACTAAGGTTTCTGGGGATCTCCATTGGTGTGACACAAATTCTAGCCATGATTCTCACCATTACTCTGCTCTGGGCTCTGTATTATGATAGAAGGGAGCCTGGGACAGACCAAATGCTATCTCTAAAAAATGATGCGTCACAACACTTGTCCTGTCACTCTGTGGAACTGTTAAAACCAAGCCTTTCTAGGATCTTTGAACATACATCAATGGCAAACAGCTTCAATACCCACTTTGAGATGGAAGAATTATGAAGAATGTCAAAGAAGGAAATCACAAACTTGTGGGACTAGTGGGTTTTGGGGTACACAGCTATCTCAGAAATTTTTAGACATACTAATATTCTGAAAAGGAATGTCTAAGCTTATAATTTATCCACTCTTTAAAACAAAGGTTCCACATATTAATACACAGACAATAACTAGCGTCCTTTAAAATGCTGAACCCAGAGTTCATAACAACTGTGTTTGTTTTCTTTCTTTCTTTCTTTTTCTTTCTGAGCACAATTATGTTTTGAGGTGATACAGTTTGACCAGCGTTTCTGCATCCATTCATGGAAATGAACTGTCATGGGGGCACTCATGCTGCTATGAAGGTTAACTAACTCCTCTAGTTAGGCTATAAACTATCCACTGACTGCTAACATAGGGATTTAGTGCTAAAGACCTTTATTACCTGATGATGTATTGCTTCGACGATGATTTGATTATATATAAAAATCTTTCAAGGTTGGTAACTACCTAAATATGATTTTTGTGGGTTACTAAAATAATCTTATTAATGACACTTGTAAGAGCTAACACGCTGTCTTAAACTTATCAGGGATATATATGTGTATAAGTCTGTGCCATGTCTGTATAATTCAGTAGATTTCAGTTCTTATAAATGTTACGAAGAACAATATTTGAAAATGACAAAATTGTCTTATATAGCACCATTACTTTTTTTCTCTCCCAACCACAGAGCGTTTAAATGCCGTCTTGCTTCTGTATTGTTACCCATCACTGTTAATTTAAGTTGTTAACCATTAATTTTGGAAATTACCAGTGTGATACGTAAGAATCATTGTAACTCTGGCTGCAGGAGGTATTAACTACAGAATTTACACACAGTTGATTCAGCCAAAGTTCAGTTGGCTTTTTTTTCACCCCAATCTACGCCTTGTCAAAGAGCTTACGTTTTTCTTTTGCAAACAAGAAGCGACAACTTGAAGTCAATGTGATTTTACAGAGGAGGAACATTCTGTGCAGAGATAATCATGGGAATCTCTAAAATAAGGGGTAGTCTAACTAGAGAGAAGCCTTGCTTTATTTCATCCATATACTGTAGCAAATTATACAGAATATTAATTTTTTTTACAAGAGTAGAAGATATTTATTTGAAACGGGAAAAGTGCATTTTACTGTATCTTGTGTGTTCTGTTCATTTCTTGAATTATGGAAAGAAAATTAATACAGGTGTCAATAAATATTTTCTAGATC
>MdENSMODT00000024172
GGGCTCCAGCCTGTAAAAATGGCACTGATGAAAGTCAAATTCGACCAGAAGAAGAGGGTCAAATTAGCCCAGGGGCTCTGGCTTATGAACTGGCTTTCAGTGCTGACTGGAATTATCATCTTCAGCCTGGGAATATTCCTCAAGATTGAGCTCAAGAAGAGAAGTGAGGTAATGAATAACTCTGAGAGCCATTTTGTGCCCAATTCCTTGATTGGAGTAGGGGTGCTAGCTTGTGTCTTCAATGCTCTTGGAGGCAAGATCTGTTATGATGCTCTAGACCCTGCAAAATACTCCAAATGGAAGCCATGGTTGAAGCCCTATTTGATCATCTTCGTTCTTTTCAACATCATCCTCTTCATGGTTTCCCTTTTTTGCTTTCTGATGAGGGGTTCCCTGGAGAGTACCCTGGCCCATGGGCTCAAGAATGGCATGAAGTATTATAGGGACACAGACACCCCAGGTCGGTGCTTCATGAAGAAGACTATTGACATGTTGCAGATTGAGTTCAGATGCTGTGGAAATAATGGCTTCCGGGATTGGTTTGAAGTCCAGTGGATCAGCAACAGATACCTGGACTTTGCCTCCAAAGAAGTAAAAGACCGCATCAAGAGCAATGTGGATGGACGGTACTTGGTGGATGGTGTTCCCTTCAGCTGCTGCAACCCAAATTCTCCTCGGCCCTGCATTCAGACCCAGCTCACCAACAACTCTGCCCACTACAGCTATGACTACCAGACTGAGGAGCTCAATTTGTGGGTCCGCGGCTGCCGGGAGGCGCTGCTCCATTACTACAGCAATATAATGAACACCATGGGCGTCATTGTCTTTCTGGTCTGGCTCTTTGAGGTGACTGTCACAGCCGGACTGCGATACTTACACACAGCCCTGGATAGTGTGGCCAATCCTGAGGATCCCGAGTGTGAGAGTGAAGGCTGGCTGCTGGAGAAGAGTGTGTCGGAGACCTGGAAATCTGTCCTGGAGAATTTGAAAAAACTTGGCAAAGGCAGCCAGGTGGAAGCAGAGGGTGCTGAAGGCGATCAGGCCCCAGCAGCCAGTTGA
>MdENSMODT00000019686
ATGGCCAGAGAAGATTCCGTCAAGTGCCTCCGCTGCCTTCTCTATGCCCTTAATCTGCTCTTTTGGTTGATGTCCATCAGCGTGTTGGCAGTTTCTGCATGGATGAGGGATTATCTGAATAATGTTCTGACTTTAACTGCAGAAACAAGGGTTGAGGAGGCTGTCATCTTAACTTACTTTCCTGTGGTTCATCCCATCATGATTGCTGTCTGTTGCTTTCTTATCATTGTGGGGATGTTAGGCTACTGTGGAACAGTCAAAAGAAATTTGCTGCTTCTTGCATGGTACTTTGGAAGTTTGCTTGTGATTTTCTGCGTGGAACTAGCCTGTGGTGTTTGGACTTATGAGCAGGAAGTTATGGTCCCAGTGCAGTGGTCAGATATGGTCACTTTGAAAGCAAGAATGACAAACTATGGCTTACCTAGATACCGATGGCTGACTCATGCTTGGAACTTTTTTCAGAGAGAGTTTAAGTGCTGTGGAGTGGTGTATTTCACAGATTGGTTAGAAATGACAGAGATGGACTGGCCTCCAGATTCCTGCTGTGTTAAGGAGTTTCCAGGATGTTCGAAGCAGGCAAATCGTGAAGACCTCAGTGACCTTTTTCAAGAGGGTTGTGGGAAAAAAATGTACACCTTCTTGAGAGGAACCAAACAATTGCAAGTCCTAAGATTCTTGGGTATTTCTATTGGAGTTACACAAATTCTGGCAATGATCCTCACTATTACTCTGCTGTGGGCTTTGTATTATGACAGAAGGGATCCTGGGACAGATCAGATGATGTCCTTGAAGAATGATACCTCACAGCACCTGTCATGTCATTCAGTAGAGCTGCTGAAACCAAGTCTGTCAAGGATCTTTGAACATACAACCATGGCAAACAGCTTTAATACACACTTTGAAATGGAGGAGCTGTAG
>OaENSOANT00000013460
GCAAGGATGGCGTTGCTGAAGGTCACCTTTGATCACAAAAAGCGGGTCAAATTAGCCCAGGGGCTTTGGCTCATGAACTGGTTTTCAGTGATCGCAGGGATCGTCATCTTCAGCTTAGGACTCTTCCTCAAGATAGAACTCAGGAAGAGAAGCGAGGTGATGAACAACTCTGAAAGCCATTTTGTGCCCAATTCCTTGATCCTGGTGGGGACCCTGGGCTGCATCTTCAACGCCCTGGCGGGAAAAATCTGCTACGACTCCCTCGACCCAGCCAAGTACGTCAAATGGAGACCGTGGTTGAAACCCTACCTGGCTGTCTGCTTTCTGTTCAACATCTTTGTCTTCCTGGTGGCCCTCTTCTGCTTCCTCATGAGGGGCTCCCTGGAGGGCACCTTGGCCCACGGGCTCAAGAGCGGTATGAAATACTACCGGGACACCGACACCCCGGGCCGCTGCTTCATGAAGAAGACCATCGACATGCTGCAGATCGAGTTCAGGTGCTGTGGTAACGATGGCTTCCGAGACTGGTTTGAGATCCAGTGGATCAGCAACAGATACCTGGATTTTGGCTCCAAAGAAGTGAAAGATCGTATTAAGAGCAACGTAGATGGGCGCTACCTGGTGGACGGGGTCCCCTTTAGCTGCTGCAATCCCAACTCCCCTCGGCCCTGCATCCAATACCAGATCACGAACAACTCAGCCCACTACAGCTACGACTACCAGACGGAAGAGTTGAACCTGTGGGGCCGGGGCTGTCGGGAGGCTCTGCTCTTCTACTACAGTGGCATGATGAACTCCATGGGTGGCATCGTCCTTCTCGTGTGGTTCTTTGAGGTGTCCGTCATGGTCGGGCTGCGCTACTTACACACATCTCTGGAAAGCATCGCCAATCCGGAGGACCCAGAATGCAAGAGCGAGGGCTGGCTGCTGGAGCAGAGCATCCAGGACACCTGCAGAGCCATCCTGGAAAGCGTCAAGAGGCTGGGTAAAAGCAACCAGGTGGAGGCCGACCCTCCGGGAGACGAGGACGGCAGCAAGGTGCCAGCTGTCACC
>OaENSOANT00000019580
ATGGCCAGGGAAGATTCCGTCAAGTGCCTGCGCTGCCTGCTCTACGCCCTCAACATGCTCTTTTGGGTGATGTCCGTCAGCGTTTTGGCAGTGTCCGCTTGGATGAGAGATTACCTGAATAACGTTCTGACATTAACTGCCGAGACCAGGGTGGAAGAAGCTGTCATTGTGACTTACTTTCCTGTGATCCATCCAGTCATGATTGCTGTCTGCTGTCTCCTTATCATTGTGGGGATGTTAGGATATTGCGGAGCGGTGAAAAGAAATTTGTTGCTTCTCGCATGGTACTTCGGAAGTTTGCTCGTGATTTTCTGTGTTGAACTCGCCTGTGGAGTTTGGACCTATGAGCAGGAAGTCACGGCCCCTGTCCAGTGGTCAGATATGGTCTCCTTAAAAGCCAGGATGACAAACTACGGTTTGCCTAGGTACCGGTGGTTGACTCATGCTTGGAATTTCTTTCAGAGAGAGTTCAAGTGCTGTGGAGTGGTGTATTTCACCGACTGGCTGGAGATGACCGAGCTGGACTGGCCCCCAGATTCCTGCTGTGTGAGGGAGTTCCCGGGATGTTCCAGGCAGGCACACGATGAAGACCTCAGCGACCTTTATCAAGAGGGCTGTGGGAAGAAGATGTACACATTCCTGAGGGGCACAAAGCAGCTGCAAGTGCTGCGATTCTTGGGAATCTCCATTGGTGTGACCCAAATCCTGGCTATGATCCTTACCATTACCCTTCTCTGGGCACTGTACTACGACAGAAGGGACCGTGGGGCTGAGCAGATGACGCCCTTGAAGGAAGAAGCCTCCCAGCACCTGTCCTGTCATTCAGTAGAGCTGCTGAAACCAAACCTGACCAGGATCTTCGAACACACATCCGTGGCCCACAGCCTGAATACGCACTTTGAAATGGAGGAGCTGTAG
>AcENSACAT00000007156
ATGGCCCGTGAAGACTCGGTGAAGTGCCTGCGCTGCTTGCTCTATGCCCTCAATCTGCTCTTCTGGTTGATGTCCATCACTGTGTTAGGTGTTTCTGCCTGGATGAGGGACTACTTGAATAATGTTCTCACTCTAACTGCAGAAACAAGGGTGGAGGAAGCTGTTATTTCCACTTATTTTCCAGTTGTCCATCCAGTCATGATTGCAGTCTGCTGTTTCCTTATCATTGTTGGAATGCTGGGTTATTGTGGAACAGTGAAAAGAAATCTCTTACTGCTTGTATGGTATTTTGGGAGCTTGCTTGTGATATTCTGCGTTGAGTTGGCCTGTGGCGTTTGGACCTATGAGCAGGAAGTTACGGTTCCTGTGCAGTGGTCAGATATGGTCACCTTGAAAGCCAGAATGACCAATTACGGTTTGCCTAGGTATCAATGGCTTACGCATGCTTGGAATTTCTTTCAGAGAGAGTTTAAGTGTTGTGGAGTGGTGTACTTCACTGACTGGTTGGAAATGACGGAGTTGGATTGGCCTCCCGATTCCTGTTGTGTCAGAGAATTTCCAGGATGCTCCAAACAGGCCCACCATGAGGACCTGAGTGACCTTTACCAGGAGGGCTGTGGTAAAAAGATGTACACCTTCCTGAGAGGAACTAAGCAACTGCAGGTGCTCCGATTCCTTGGGATCTCCATTGGAGTGACTCAGATTTTGGCCATGATCCTCACTATAACTTTGCTGTGGGCGCTGTATTATGATCGACGAGACCCAGGTACGGACCAGATGCTGTCCTTGAAGAATGACACCACGCAGCATCTGTCGTGTCATTCAGTGGAGCTGCTAAAGCCCAGCTTAACAAGGATCTTCGAGCACACTGCCATGCCCAACAGCTTTAACACACACTTTGAAATGGAAGAACTGTAG
>TgENSTGUT00000003496
ATGGCACTGCTGAAAGTCAAATTCAATCAGAAGAAACGGGTAAAACTAGCACAGGGACTATGGCTCATGAACTGGTTTTCGGTGTTTGCTGGAATCCTTGTTTTTAGCATGGGATTGTTCCTCAAAATTGAGCTCCGGAAGCGAAGTGAAGTGATGGACAATAATGAAAGCCACTTTGTGCCCAATTCTTTGATATTGATGGGTATATTATCCTGCGCCTTCAATGGTTTTGCTGGAAAAATTTGTTACGATTCTCTGGATCCCGCTAAATTTGCCAAGTGGAAGCCTTTGCTGAAACCTTACCTGGCACTGTGCTGCGTCTTTAACATGCTCATTTTCTTCGTGGCTCTGATTTGCTTTCTCATGCGGGGCTCCCTGGAGAGCACCCTGGCCCAGGGGCTCAAGAACGGCATGAAGTTCTACCGGGACACGGACACCCCTGGAAGATGCTTCATGAAGAAGACCATCGACATGCTCCAGATTGAGTTCAAGTGCTGTGGCAACAACGGCTACAAAGATTGGTTCGAAATCCAGTGGATCAGCAACAGATATCTGGACTTCAGCTCCAAAGAAGTGAAAGACCGGATCAAAAGCAACGTGGACGGGAGGTACCTGGTGGACGGCGTCCCCTTCAGCTGCTGCAACCCCAGCTCCCCCAGGCCCTGCATCCAGTACCAGGTCACCAACAACTCTGCCCACTACAGCTACGACTACCAAACCGAGGAGCTCAACCTGTGGCGCCGCGGCTGCCGGGAAGCGCTGCTGAACTACTACAGCGGCATGATGAGCTCCATGGGCGCCGTCATCCTCCTCGTCTGGCTCTTCGAGATGTCGGTGATGGTTGGCTTGCGCCTCCTGCACACCTCCCTGGAAAGCATCGCCAATCCCGAAGACCCGGAATGCGAAAGCGAAGGGTGGGTCCTGGAGAACAGCCTGAAGGACACTTTCAAATCTGCGCTGGAGAACTTGAAAAAGCTGGGTAAGTTCAACCAGGTGGAAGCAGGAGCCGAAGGGGCCGAAGGAGAGGAAGGTGGGAAGACGCCAGCCATCACAACAGTCAGCTGA
>GgENSGALT00000014690
GCTGGGCGGGGGGAACCGCGCCGCCGTGCCGCCACCTGCGCCCTCGACGCGCGGCTCACCGGGCTCTCCCGGCCCTATCTGCCTTTCCCCGCAGAACGTTGGCTGCCCGGCCTCGGCAGCGAGGATGTGGTGAAGGAATGGGGCTGTCTCCCGCGGGAGCTCGCCATGGCCAGGGAGGACTCGGTGAGGTGCCTGCGCTGCCTGCTCTACGCCCTCAACCTCCTCTTCTGGTTGATGTCCATCAGTGTATTAGGTGTTTCTGCTTGGATCAGAGACTACCTGAATAATGTTCTCACTTTAACTGCAGAAACAAGGGTGGAGGAGGCTGTCATTTTGACTTACTTTCCTGTGGTCCATCCAGTCATGATTGCAGTCTGCTGTTTCCTTATCCTAGTTGGAATGTTGGGCTACTGTGGAACAGTGAAAAGAAATCTGTTGCTCCTTGTCTGGTACTTTGGAAGCTTGCTTGTAATATTCTGTGTTGAACTGGCCTGTGGTGTTTGGACCTATGAGCAGGAAATAACGGTTCCAGTACAGTGGTCTGATATGATCACTCTGAAAGCCAGGATGACCAACTATGGCCTACCTAGGTACCAGTGGTTGACACACGCTTGGAATTTCTTTCAGAGGGAGTTTAAATGTTGTGGGGTGGTGTACTTCACAGACTGGCTGGAAATGACAGAGATGGACTGGCCGCCTGACTCCTGTTGTGTCAGAGAGTTCCCAGGATGCTCTAAGCAGGCACATCATGAGGATCTCAGTGACCTTTATCAGGAGGGATGCGGTAAAAAAATGTACACTTTTTTGAGGGGGACGAAGCAATTGCAAGTACTGAGATTTCTTGGAATCTCTATTGGAGTAACACAGATTCTGGCTATGATCCTCACTATTACTTTACTATGGGCTCTGTACTATGACAGAAGAGATCCTGGGGCAGATCAAATAATGTCCCTGAAGAATGATACCTCACAGCAACTGTCATGCCATTCTGTGGAGCTACTGAAACCAAGCCTAACAGGAATCTTTGAACATACATCCATGGCAAACAGCTTTAATACACACTTTGAAATGGAAGAACTGTAGAATTGTAGGTGATACAATTAGTCTAAAAAGTTACCAGGGTTCCAATTGTTCTTTTTTTTTTTTTTAATTATTTCTTTATTCTGTTCCATTAAGTATACAAAATAGACAGGTCTTCCTATGCTTCCAAAACCAGCTAGGGATTGATAAAGAAGCCTGTGTAGTAAGACAAATAAGCGTCTTCCTTTCAGCCTCTTAGAAGAGCCATGAAACAGAATTTTTTTTGTTTTCTTGTTGTTGTTTGTTTGTTTTTTAAGGCATTCATTCACTGGGCACAGTAACAGTAACTTATTGTTACAAGATGTGTAAAATACTGATTCATTCACACATAGATAGACAGAACCTCTACGGAAGCATCAAAATACTTGTCTTCTGAGGAGATGACTGTGCTTTGGACAAACAAAATGTGACATTACTGAAATTGACTTTTGCATTTTTAATAAGCCATTTGGAAAACATGTTAAAATAATCAGGGATCTATGTATATATAGTTGTTTGTTTTTGTGTGTGCATGGATGACAGAACTATAATTCAAGTAAATACTTGGATTAAAAGAATTGCAAGATCTGTAAAAAGGACAAGATTTTCTTTTTCTAACAAAACCTTTATCTTAGTTATTATTGTTTAAGATGTTCTAAAACTTATATTTTTATGTAACTATGTGACTAATTTTTAAGTTTAAATGTATTAAAGAGGGATTAAAAGCAAAAATATGATTCTGGACAATAGACTTTAATTTTCTGAGTACTAGAGAATTCTCATTTAAAACAGTTTGTTCTGTGGACTACTTCTTAGTAAAAAGAAAAGAACAAACCTAAGTATTCTTTCCAAAATGGGGATCGATATGGAGTAGCACATTTTTATAAATAATTTTTTTATCCTGTCTGTGATCCCCATGGAGATAGAAGCAAAAGACTACAAGGAAAGTGCTTACAATTCTGGATGCTATTGCAATAATTGTAAAAGTGCATAAGGAGAAATTATACTTTGGCTTGTACTTCATTAAGAGTTCTCTAGTGGCTTAAAATGCCAACTGGAAACAGCATTAAAATGTATTTATTGAGGTGGGGAAAGTGCATTTTACTGTATTTTTATGAACAATGTTTATTTCATAGGATTATTTTTACATTTGGCCACGCTCCTGAAATATACATTTGTTCCACTGACTACAGCAGTTTGTGGCAAGTGGGTTTTTACATACTACATTTTAGAAATACTTGCTATGTTTTTGAAATTTGTAAAAGAAAAGAAAATCAAGGTGTGATTTGATAGACAATAAAATCACTATTGTCTTAAATTC
>TgENSTGUT00000004857
ATGCCCAGGGAGGACTCGGTGAAGTGCCTGCGCTGCCTGCTGTACGCCCTCAACCTGCTCTTCTGGTTGATGTCCATCAGCATATTAGGTGTTTCTGCTTGGCTGAGAGACTACCTGAATAATGTTCTCACTTTAACTGCAGAAACAAGGGTGGAGGAGGCTGTCATTTTGACTTACTTTCCTGTGGTCCACCCAGTTATGATTGCAGTCTGCTGTTTCCTCATCATAGTTGGAATGCTGGGATATTGTGGAACAGTGAAAAGAAATCTGTTGCTCCTTGTCTGGTATTTTGGAAGCTTGCTTGTTATATTCTGCGTTGAACTGGCCTGTGGTGTTTGGACCTACGAGCAGGAAATAACGGTTCCAGTGCAGTGGTCCGATATGATCACACTGAAAGCCAGGATGACCAATTATGGCCTACCTAGGTACCAGTGGCTGACCCATGCTTGGAATTTCTTCCAGAGGGAGTTTAAATGTTGTGGCGTGGTGTACTTCACAGACTGGCTGGAAATGACAGAATTGGACTGGCCACCTGACTCCTGTTGTGTCAGAGAGTTCCCAGGATGCTCTAAGCAGGCACATCATGAGGATCTCAGTGACCTTTATCAGGAGGGATGCGGTAAAAAAATGTACACTTTCTTGAGGGGGACAAAGCAGTTGCAAGTGCTGAGATTCTTAGGAATCTCTATTGGAGTCATGCAGATCCTGGCTATGATCCTCACTATTACCTTGCTGTGGGCTCTGTACTATGACAGAAGGGATCCCAGAGCAGATCAGATCATGGCACTGAAGAGTGATACCTCGCAGGAGCTGTCATGTCATTCCATGGAGCTACTGAAACCAAGCCTGACCAGGATCTTTGAACATACATCCGTGGCAAACAGCTTTAATACACACTTTGAAATGGAAGAGCTG
>GgENSGALT00000016117
CCTTTGCTTGGAAGGAACCACCAGAAATAGTTGTAGGTGCTAATTGCCCACTATTCTTACTAATGTGAATTTGTGAATTTGGACCTTTGAATATCTACTTGCTTGAACCCAAGCGTGGGGAGCTCAAGATGGAGGGACCGTGCAGCACTTCGCTTCGGGCTGCATCAGCCGGAGCTTTTCTAAACGCCTGAATGGTTCTTTCTTGAATCGCTTACACGGAGAAGAGGGGTTCAGGCTGCAAAAGCTTTCAGCGTCTCACGTATTGCGACGATGGCACTGCTGAAAGTCAAATTCAACCAGAAGAAACGGGTAAAACTAGCCCAGGGGCTATGGCTCATGAACTGGTTTTCAGTCTTTGCTGGAATCATCGTTTTTAGCATGGGGTTGTTCCTCAAGATTGAGCTCCGGAAGCGAAGCGAAGTGATGGACAATTCTGAAAGCCATTTTGTGCCCAATTCTTTGATATTGATGGGTATATTATCCTGCGCCTTCAATGGTTTTGCTGGCAAAATTTGTTACGATTCTCTGGATCCCGCTAAATTTGCCAAGTGGAAGCCTTTGCTGAAACCTTACCTGGCACTATGTTTCTTCTTCAACATACTCCTCTTCTTTGTCGCTCTGATTTGCTTTCTCATGCGGGGCTCCCTGGAGAGCACGCTGGCTCAGGGGCTGAAGAACAGCATGAAGTTCTACCGGGACACAGACACCCCTGGAAGGTGCTTCATGAAGAAGACAATCGACATGCTCCAAATCGAGTTCAAGTGCTGTGGGAACAATGGCTTCAAAGACTGGTTTGAAATTCAGTGGATCAGCAACAGATACCTGGACTTCAGCTCCAAAGAAGTGAAAGATCGAATCAAAAGCAACGTTGATGGACGGTACCTGGTTGATGGTGTCCCCTTCAGCTGCTGCAACCCCAGCTCCCCGAGGCCCTGCATCCAGTACCAGGTCACCAACAACTCGGCTCACTACAGCTACGACTACCAGACGGAGGAGCTCAACCTCTGGGGCCGTGGCTGCCGGGAAGCCCTCCTGCACTACTACAGCAGCATGATGAGCTCCATGGGTGCCGTTGTCCTCCTTGTCTGGCTTTTTGAGATGTCCGTGATGGTTGGCTTGCGTCTTTTGCACACCTCTCTGGAAAGCATCGCAAATCCTGAAGACCCTGAGTGTGAAAGTGAAGGGTGGATTCTAGAGAACAGCCTGAAAGACACTCTGAAGTCTGCGTTGGAGAGCTTGAAAAAGATTGGTAAGTTCAATCAGGTGGAAGCAGGTGCCGAAGGGGCTGAAGGAGAAGAAGCTGGGAAGACTCCAGCCATCACAACAGTCAGTTGAGCTTCTAAATGATGCGAACTCTGATCAGAGGAATGAAAAAACTGAGGATTGTGAATACCTACTTTTTAAAAGCTACGTATCAACCATCAGAATACACGTTTCTACACACGCTATCTTTTTTATTATTATTATACATGCATACGGAAGGATACAGCATAGCGCACCATGGGATAATGCGTTTATCCTCTCAGTGAGTACACCAGATTCATAACTTCTGGGGGAAAATGACCCCACTAGGACTTTCAATACTTACGTGTTCCCTTACCAGGGACTGCTAGCATTAAAAAGAAATCATAATAATTGTTGGCATCACACTGATCCGTTCCATCTTATCTTGAAATTAAAAGTGGAATTTGAAATGTTAGTATTTTTTCTCAAGTTGGCTTGCCATCATACTTAATGTACGTTAACCTATAACGACAAATGTCTTGGTTTTCTAGAGAGTAACGTGTTAAAAGTCAAAGGAAGAATAATTTCCAGAAGTGTATATAATAACCTAGTGTTTCGACAAACCTCTCATATAATGTGTTTTTTTTTTTTTTTTTTTTTTTGTTGATGTGCTAAGCAGTGGTATTTCCTGCTGTATTCTTAAGATGTACTTAATAGAACAAAACAAAAAGTTATTCTGAGAACTTCAGTACTAAACAAAAATTGTAACTTAAGAACAGAGCAAGCATGAAAACAACACCAAGGTAAGATTTATGGGTTTTGTTCTTGGG
>TgENSTGUT00000003424
ATGTCCGGAAAGCACTACAAGGGGCCTGAAGTCAGTTGTTGCATCAAATATTTCATCTTCGGCTTCAATGTCATTTTCTGGTTCCTTGGCATAGCATTTCTTGGGATTGGATTGTGGGCATGGAATGAAAAGGGAGTGCTGTCCAATATCTCCTCCATCACTGACCTGGGAGGCTTTGATCCTGTTTGGCTCTTCCTAGTGGTAGGAGGAGTTATGTTCATTTTGGGATTTGCAGGATGCATTGGAGCTTTACGAGAAAACACTTTTCTTCTCAAATTTTTCTCTGTATTTCTTGGAATTATTTTCTTCTTGGAGCTCACTGCTGGTGTTCTAGCATTTGTTTTCAAAGACTGGATAAAGGACCAGCTGTATTTCTTTATAAACAACAACATCAGAGCATACCGAGATGACATTGATTTACAAAACCTCATAGACTTCACACAGGAATATTGGCAATGCTGTGGGGCTTTTGGAGCCGATGACTGGAACCTTAATATTTACTTCAATTGTACAGATTCCAATGCGAGCCGAGAGCGCTGTGGTGTGCCATTCTCTTGCTGTACTAAAGACCCTGCTGAAGATGTTATTAATACTCAGTGTGGCTACGATGCAAGGCAAAAACCAGAAGTTGATCAGCAGATTGTTATCTACACTAAAGGCTGTGTCCCTCAGTTTGAGAAATGGTTGCAGGACAACCTTACCATAGTTGCTGGTATATTCATTGGGATAGCATTACTGCAGATATTTGGCATATGCTTAGCCCAGAATTTGGTTAGCGACATTGAGGCTGTCAGAGCCAGCTGGTAA
>RnENSRNOT00000021381
AGGATGTCCGGGAAGCACTACAAGGGTCCTGAAGTCAGTTGTTGCATCAAATACTTCATTTTTGGCTTCAATGTCATATTTTGGTTTTTGGGAATAACGTTTCTTGGAATTGGACTGTGGGCGTGGAATGAAAAAGGTGTCCTGTCCAATATCTCGTCCATCACCGACCTCGGTGGCTTTGACCCAGTCTGGCTTTTCCTCGTGGTGGGAGGAGTGATGTTCATTCTGGGGTTTGCAGGGTGCATCGGAGCACTGCGGGAAAACACCTTCCTTCTCAAGTTTTTTTCTGTGTTCCTGGGAATTATTTTCTTCCTGGAACTCACTGCTGGGGTGTTGGCATTTGTTTTCAAAGACTGGATCAAAGACCAGCTGTATTTCTTTATTAACAACAACATCAGAGCCTACAGAGATGACATTGATCTGCAGAACCTCATAGACTTCACCCAGGAATACTGGCAGTGCTGCGGGGCTTTTGGAGCTGACGATTGGAACCTAAATATTTACTTCAACTGCACAGACTCCAATGCAAGCCGAGAGCGATGTGGTGTGCCATTCTCCTGCTGCACTAAAGACCCCGCGGAAGACGTCATCAACACTCAGTGTGGCTATGATGCCAGGCAAAAACCAGAAGTTGACCAACAGATTGTGATCTACACAAAAGGCTGTGTGCCCCAGTTTGAGAAGTGGCTACAGGACAATTTAACCATTGTGGCTGGTATTTTCATAGGAATTGCACTGCTTCAGATTTTTGGGATATGCCTGGCACAGAATTTGGTGAGTGACATTGAAGCTGTCAGGGCTAGCTGGTAGAACCCTGCAACCACTGCTGTCAGACACTGGACTGATCCCCCCTCGCTGACTGACCCTCTGTGCGCCGGCCGGCTGATGGCGGGTTGCAGAGACCTGGTCACAGGCTTGCAGTCTCACCCAATGGAGCTGCCAAGAACTTAACTTTCTGCAGGGGTAGAACTTGGAAATGCTGCTCACGGACGGTCCCTTGAACAAGAAAAATGAAACAGCGTGCAAGTCACCGAGTCGCTGTGCGGTGAATCTCTACTGTAGCCGTGAATTGATGGACAGATGGATGCTACCAGAAGGGGGGAAGGGGGAGGTTGGGCACCGCATGTACTTGACTTTATGGAGAATACAGTGCTGTCCACATCTTGGCTAAAACTTGGGTCCTTATCCGCCAGGGCCAGGTGTCCTGAAATCCCTCAATGCACATTTCCAGAAACTGTTGCAACTGTCCTCCAGAGAAGAAAACAGCGCCCCGGTGTTCAGATTCTGCGAGGGGTGGAAGAGGTCATTTACAGAGTCCGCTCTCCTTCCCAAGTTTACCCCTAAGAGAGCTGGGTGTTGGTGGCAAACTGAGGCCTTGATCCACATTTCCACAGGACTGATCTTTCCTGAGTGGCCAGCCGGAGTCTGAGTTTTATCAGTGACATCTGAGGAGAAAATGAGGTTAATGAGAGACACTAATTAAACACCCCCTCGCCCCACCTTATCAGACTATCTATCGGGTTCTTCTGATATTCTGGAATATTCTGGGCTGCGTTTTGTGTTCTCTCTCTCTCTCTCTCTCTCTCTCTCTCTCTCTCTCTCTTTCTCTCTCTTTTTATGACTGGTTGTTGTTTTGGTTCTTTTTTCGTCTCCCAAAGGCAAAGGCTATATGACACAGTCCTCTGTAATGGTTTCCTATTCAACTTAAACAGTAAGTTTCTGTAGACACTTCACCTGCATGTACCGTGACGCCCCCAAACCCATGTTCTTTTCAGAGAGACATTTGCGAGTGTTTGTTGGTGTTCACGCCTTGGGTGGTCGTGGCATGTTGTCCTAACTTTGTCTTCATACGCCCCATGGGCTCACTGCCTCTCCCAGCATCCAGCTCGGCTTCTGTCCACTCCCCCATCCTCCATAAAGCCCAGTTCCAAAGCAGGGTTGTCACGGTCAAAAAGCATTTAATGGGGCTTTCCTTTCTTTTCTCTCTCTCTCTCTCTCTCTCTCTCTCTCTCTCTCTCTCTCTCTCTCTCTCCCTTTTTGCAACTTCAGTTTTGTTGTATATTAAATAAAAAAGCAAGCCAAGTATAGTGCATGGCAGAGCTCTGTCCTCGCTGAGGTGGCCTCAGGGCAGTAACAAAGCACAAATATTTGTGAGTCTGCACCGAAAGCCCAGCCAGGGTTCTGTGATGCTAGGTGGGAAGCCACCTCCGGGTCCTTCTCGTGCCCACCGGGAGGATGGGATTGAGCCCCAGGCTTTCACCCAGCTTGTGATAACCCGTGGATGTTGCTTTCATGGGGAGCAGATTTTAGTTTGTGGGTCGCTGGGAAGACCACAGCCTCTGTGATAGCAGCTCCTCTTTCGCCAGCCAGCATTCTGAGCAATGCTATTTTCCACGTCCACAGCACGTGCGTGCATTGTGTGGCTGGTGGACACGGTCCACTCACAGGGAGGTCAGGCATTCCTCTGAAGTCTCATCTCCACAGTTTGGGTGTATGTGGCCCTGCATGTTTGTATTGGTGTCTGTTGTAGGTAGATATAGTCATTCCATCCATGGCTGTGAGGTCACGTGACTTCACCTCTGCCCATACCACAGCCGTCGCTTGTGATGCCCTTCAACATGGACACGCGTGCTCTCGGATTGGCACTTGTGTCTTCTTTATTACCTCATTCTCCAGTGAACTACATCTGGCCAGTTGATTCAGAATCAGGCAAGATCCCCACCCCGTGGCACATACAGTGAAAGCCAAAACACAAGCCCAAGTGAGTTTTAAATTTTAATCACCCTTTATTTTTTACACTCGAGAGTGATTGTAATAAAAGCTGTCATTAATAAACTCGGTTCTACCTT
>MdENSMODT00000026378
TGCTTCGGGGGCTCCGACCTCTGGCTGCCCAGGAAAGTGCCTTCATGATCCCAGAGGATGTCCGGGAAGCATTACAAGGGTCCTGAAGTCAGTTGTTGCATAAAATATTTTATCTTCGGCTTCAATGTGATTTTCTGGTTCTTGGGCATAGCGTTTCTTGGAATTGGACTCTGGGCATGGAATGAAAAAGGAGTCCTGTCGAATATCTCTTCAATCACAGATTTGGGAGGATTTGATCCTGTTTGGCTGTTCCTGGTTGTGGGGGGAGTTATGTTCATTTTAGGATTTGCAGGATGCATTGGAGCTCTCCGAGAAAACACTTTCCTTCTCAAGTTTTTTTCTGTGTTCCTGGGAATTATTTTCTTCCTGGAGCTCACGGCTGGGGTTCTGGCATTTGTTTTCAAAGACTGGATCAAAGACCAGCTGTATTTCTTCATAAACAACAACATCAGAGCTTACAGGGATGACATCGACTTACAAAACCTCATAGACTTTACCCAGGAATATTGGCAGTGCTGTGGGGCTTTTGGAGCGGATGACTGGAACCTAAATATTTACTTCAATTGCACAGATTCCAATGCAAGTCGAGAACGATGTGGTGTACCATTTTCATGTTGTACTAAGGATCCTGCAGAAGATGTCATCAACACTCAATGTGGATATGATGCCAGGCAAAAACCAGAGGTCGATCAACAGATTGTAATCTACACAAAAGGCTGTGTGCCCCAGTTCGAAAAGTGGTTGCAAGACAACTTAACCATAGTGGCTGGTATTTTCATAGGCATTGCATTGCTTCAGATTTTTGGGATATGCCTAGCCCAGAATTTGGTTAGTGACATTGAAGCTGTCAGGGCCAGCTGGTAGAACTGCTGAA
>EcENSECAT00000014831
CAACGCTGCGGCTCCCTCGTGCCCCAGCTACACACCGGGCTGCTCCGAGCAACGGTGCTCCCGGGCTCCAAACTCGGGCTGGCGGGGCAAGTGTCTTCATGAACCCAGAGGATGTCCGGGAAGCACTACAAGGGTCCTGAAGTCAGTTGTTGCATCAAATATTTCATATTTGGCTTCAATGTCATATTTTGGTTTTTGGGAATAGCATTTCTTGGAATTGGACTGTGGGCATGGAATGAAAAAGGGGTGCTGTCCAACATCTCTTCCATCACGGACCTCGGCGGCTTCGACCCCGTCTGGCTCTTCCTTGTGGTGGGAGGAGTCATGTTCATCCTGGGATTCGCAGGCTGCATCGGAGCTCTTCGGGAAAACACCTTCCTTCTCAAGTTCTTTTCTGTGTTCCTGGGAATTATTTTCTTCCTGGAGCTCACTGCCGGGGTTCTGGCATTTGTTTTCAAAGACTGGATCAAAGACCAGCTGTATTTCTTTATAAACAACAACATCAGAGCCTACAGGGATGACATTGATTTGCAAAACCTCATAGACTTCACCCAGGAATACTGGCAGTGCTGTGGGGCTTTTGGAGCTGATGATTGGAACCTAAATATTTACTTCAATTGCACAGATTCCAACGCAAGTCGAGAGCGGTGCGGCGTGCCCTTCTCCTGCTGCACTAAAGACCCCGCGGAAGATGTCATCAACACTCAGTGTGGCTATGATGCCAGGCAAAAACCAGAAGTTGATCAGCAGATTGTAATCTACACGAAAGGCTGTGTGCCCCAGTTTGAGAAGTGGTTGCAGGACAATTTAACCATCGTGGCTGGTATTTTCATAGGCATTGCATTGCTACAGATTTTCGGGATATGCCTGGCCCAGAACTTGGTTAGTGATATTGAAGCTGTCAGGGCTAGCTGGTAGGGCCCTGCAACAGCTTCCGCAAGACACTGGACAGAGCCAGC
>CfENSCAFT00000016340
GCGTTTGCCCGAAGCTCGGAGACCGACGGACGGACAGTCGCCGGGCGGACGGACGCGGGCTCTCGCCTTGGGCTCGGGGCCAGCTTCGGCGAGGCTCGGGGCTTGCAGCGCGCGGTTCTCCGCCGGCTCGCGGCCACCCCGGCTCCGGCGGCCTCGACGCGCAGGGGGCTGGAGGTGCGGGAGCGGCTCCCCGCGGTCGGTCGGCCGGTCCCGGACCTGCGTCCCCGCCCCGCGTCCCCGGCCCCCTGTCCCCCCGCCCCCCCCGCCCCGGGGCTGCTCTGAGCGACGGTGCTCCGGGGCTCCAAACTCGGGCTGCCGGGGCAAGTGTCTTCATGAACCCAGAGGATGTCCGGGAAGCACTACAAGGGTCCTGAAGTCAGTTGTTGCATCAAATATTTCATATTTGGCTTCAATGTCATATTTTGGTTTTTGGGAATAGCATTTCTTGGAATCGGACTGTGGGCGTGGAATGAAAAAGGAGTTCTGTCCAACATCTCTTCCATCACTGATCTCGGCGGCTTTGACCCAGTTTGGCTCTTCCTGGTGGTGGGAGGAGTGATGTTCATTTTGGGATTCGCAGGGTGCATCGGAGCGCTACGGGAAAACACGTTCCTTCTCAAGTTTTTTTCTGTGTTCCTGGGAATTATTTTCTTCCTGGAGCTCACTGCTGGGGTTCTGGCATTTGTTTTCAAAGACTGGATCAAAGACCAGCTGTATTTCTTTATAAACAACAACATCAGAGCGTACAGAGATGACATTGATTTGCAGAACCTCATAGACTTCACACAGGAATATTGGCAGTGCTGTGGGGCTTTTGGAGCTGATGATTGGAACCTAAATATTTACTTCAATTGCACAGATTCCAACGCAAGTCGAGAGCGATGCGGCGTGCCATTCTCCTGCTGTACTAAAGACCCAGCAGAAGATGTCATCAACACTCAGTGTGGCTACGATGCCAGGCAAAAACCAGAAGTTGACCAGCAGATTGTAATCTACACAAAAGGCTGTGTGCCCCAGTTTGAGAAGTGGTTGCAGGACAATTTAACCATCGTGGCTGGTATTTTCATAGGCATTGCATTGCTACAGATTTTTGGGATCTGCCTGGCTCAGAACTTGGTTAGTGATATTGAAGCTGTCAGGGCTAGCTGGTAG
>BtENSBTAT00000016375
CCAGCATCCGCGGCGGTCGCGTTTGCCCGAAACCCGGAGGCTGACCAACGTCCGGCGGACGGGCTTGGGAGCTCGCCTTGTGCTGGGGGCCAGCCTCAGCGAAGCTCGGGGCTTGCAGCGTGCTTCCCTGCCCGCTCGCGGCCACCCCGGCTCCGGCGGCCTCGGCGCGCGCCAAGGGCTGGAGGTGCGGGAGCCACTCTCCGCTGCTCGGTCCCTGCGCTGCTCAGCCCTGGTTGGCCGCCGCGCCGCGGCTCCGAGCGGCGTCCCCGATCCCCAGCTTCCCGCCGGCTGCTCCGAGCAACGGTGCTCCGGGGCTCCAAACTCGGGCTGCCGGGGCAAGTGTCTTCATGAACCCAGAGGATGTCCGGGAAGCATTACAAGGGTCCTGAAGTCAGTTGTTGCATCAAGTATTTCATATTTGGCTTCAATGTCATATTTTGGTTTTTGGGAATAGCATTTCTTGGAATCGGACTCTGGGCGTGGAATGAAAAAGGAGTTCTGTCCAACATCTCTTCCATCACCGATCTCGGCGGCTTTGACCCCGTTTGGCTCTTCCTCGTGGTGGGAGGAGTGATGTTCATCCTGGGATTTGCTGGGTGCATTGGAGCTCTGCGGGAAAACACTTTCCTTCTCAAGTTTTTTTCTGTGTTCCTGGGAATTATTTTCTTCCTGGAGCTCACTGCTGGGGTTCTGGCATTTGTTTTCAAAGACTGGATCAAAGACCAGCTGTATTTCTTTATAAACAACAACATCAGAGCATACAGGGATGACATAGATTTGCAGAACCTCATAGACTTCACCCAGGAATATTGGCAGTGCTGTGGGGCTTTTGGAGCTGATGATTGGAACCTAAATATTTACTTCAATTGCACAGATTCCAATGCAAGTCGAGAGCGATGCGGCGTGCCCTTCTCCTGCTGTACTAAAGACCCCGCGGAAGATGTCATCAACACTCAGTGTGGCTATGATGCCAGGCAAAAACCAGAAGTTGATCAGCAGATTGTAATCTACACAAAAGGCTGTGTGCCCCAGTTTGAGAAGTGGTTGCAGGACAACTTAACCATTGTGGCTGGTATTTTCATAGGCATTGCCTTGCTACAGATCTTCGGGATCTGCCTGGCCCAGAACCTGGTGAGTGATATAGAGGCTGTCAGGGCTAGCTGGTAGAGCGCCTGCCACAGCCACTTCCAGACACTGGACAGACCCAGCCTTCCTGACCCTCCAGTGCGCCCACCTGATACCCATGCTGCACGGACTCTGATCTCAGAGGCATCCCGCAATCCCAACTGATGGAGCTGCCAAGAACTTAGTTTTGGTGGGGGAGGTAAAACTGGGAAATGCTGCTCACTGACAGAATTAAAAAATAACCAGTATGAAAGTCTTTGCGCCATGAATCTCTACTGTAGCCATGAATTTCTGGAAGGTTGGATACTTACCAAATG
>BtENSBTAT00000023198
GAAGCCGCAGCCGCCGGGCTAGGCCCCGGGCGGCTCTAGCCCAGGGCGGCCCGCTGAGGGCTGGGCCCAGCCTCCGGGCCCGGTTCCCGGGCCGGCGTGCGGCCACTCACCATGCCCGGCAAGCACCAGCACTTCCAGGAACCCGAGGTCGGCTGCTGCGGGAAATACTTCCTGTTTGGCTTCAACATCGTCTTCTGGGTGCTGGGGGCCCTGTTCCTGGCCATCGGTCTCTGGGCCTGGAGTGAGAAGGGCGTTCTCTCCAACATCTCGGCACTGACAGATCTGGGAGGCCTTGACCCTGTGTGGCTGTTTGTGGTGGTTGGAGGCGTCATGTCCGTGCTGGGCTTTGCCGGCTGCATTGGGGCCCTCCGGGAGAACACCTTCCTGCTCAAATTTTTCTCTGTGTTCCTTGGCCTCATCTTCTTCCTGGAGCTGGCAACAGGGATCCTGGCCTTCGTCTTCAAGGACTGGATTCGAGACCAGCTCAACCTCTTCATCAACAACAATGTCAAGGCCTATCGGGATGACATTGACCTCCAGAACCTCATTGACTTTGCTCAGGAATACTGGTCTTGCTGCGGAGCCCGAGGGCCCAACGACTGGAACCTCAATATCTACTTCAACTGCACTGACTTGAACCCCAGCCGGGAGCGCTGCGGGGTGCCCTTCTCCTGCTGTGTCAGGGACCCAGCGGAGGATGTCCTCAACACTCAGTGTGGCTACGACGTCCGGCTCAAACTGGAGCTGGAGCAGCAGGGCTTCATCCACACCAAAGGCTGCGTGGGCCAGTTTGAAAAGTGGCTGCAGGACAACCTGATTGTTGTGGCAGGGGTCTTCGTGGGCATCGCCCTTCTCCAGATCTTTGGCATCTGCCTGGCCCAGAACCTCGTCAGCGACATCAAGGCAGTGAAGGCCAACTGGTGAGGCTGCCACGCTGGCCATGGCCATTCGCCTGGCTGACCCAGGGACCCTCCACTCTGCCCATAATGGGCAAGGCTGCAGGAGGTGTTTCTGCTTGGACCTGAAGCCCACATGGGGCTCGCAGGCCACTGCACTGTGCGCCCATGGAGAGCCGCATGGCTCTGTCCGGCTGCCTGTCCTGGAGCTGTGTGTACGGAGGGTGGGTGTCACAGGGAGCCGCCGTCTGGGCTGCTGTTGGGTGGTTGGCTCTCCAGGGGACTAGGAAGGGCCCAGCTAGGAGGGAGCAGGCCAGGTGGGGTGGGCTTGGGGACTGCTGTTGCCTGGGACTCAGTCTCACGTATCTCAGAATTCTCTTCACTAGTGATCCCTCCAGGAGCCCACTTCAGCCTCAGTGTCTCAGACTCTAAAATGGGTCCAAGAATCTTCTCTCCCTTGCTTGCCTCTCAGGATCAAATATGATGACGGCTACAAACTACTCAAATAAACAAATCCTTGAAAACCCGTGGCTTC
>AcENSACAT00000014178
ATGTCCGGGAAGCACTACAAGGGTCCTGAAGTCAGTTGTTGCATCAAGTATTTCATCTTCGGCTTCAATGTGATCTTCTGGTTCCTGGGAATAGCATTTCTTGGAATTGGACTGTGGGCCTGGAATGAAAAAGGAGTGTTGTCCAACATCTCCTCCATCACTGACTTGGGAGGATTTGATCCAGTTTGGCTTTTCCTTGTGGTCGGAGGAGTGATGTTCATTTTAGGCTTTGCAGGATGCATTGGAGCTCTGCGGGAGAACACCTTCCTTCTCAAGTTCTTCTCAGTATTCCTGGGAATTATCTTCTTCCTGGAACTCACAGCCGGTGTTCTGACATTTGTTTTCAAAGACTGGATCAAAGACCAGCTATATTTCTTTATCAACAACAACATCCGAGCATACAGAGATGACATTGATTTGCAAAACCTCATTGACTTCACTCAAGAATATTGGCAATGCTGTGGTGCCTTTGGAGCAGATGACTGGAACCTCAACATCTATTTCAACTGCACGGATTCCAACGCCAGTCGAGAGCGCTGTGGGGTCCCCTTTTCCTGCTGTACTAAAGATCCTGCTGAAGATGTCATTAATACTCAATGTGGCTACGATGCCAGGCAAAAACCCGAAGTTGACCAGCAGATGGTTATTTACACAAAAGGTTGTGTCCCTCAGTTTGAGAAATGGCTTCAAGACAACCTCACTATAGTGGCTGGCATATTCATTGGGATCGCATTGTTGCAGATATTTGGGATATGCTTGGCTCAGAACCTGGTTAGTGATATCGAAGCTGTCCGAGCCAGCTGGTAAACTGACTGACCCCAAGTGGCACAAGGCGCTGGACAATTAAACCTCAACCCTTGGAAGACTCCATTGTGTCCTGTGGACACCCCACTATATGGAAATGGGTAACAGGGAAATTTGAGTTCTCAGATAGTTGGAACTGCATGGGACCCTTGTTCATTCCAGAGGGAACAGCTTCAGCCTCATGCTTGCTAGTGAGAGTTTTTGGAAAAAGCTCTCTTTTCAAATGTTTTGAGCCATGTATCTCTACTGTATTCATGCCCAAGTAAAGTGG
>CfENSCAFT00000026359
GGCTCTAGCCCAGGGCGGCCCGTCATGCCGGGCAAGCACCAGCACTTCCAGGAACCGGAGGTCGGCTGCTGCGGGAAATACTTCCTGTTTGGCTTCAACATTGTCTTCTGGGTGCTGGGAGCCCTGTTCCTGGCCATTGGCCTCTGGGCCTGGGGTGAGAAGGTAAGCATCTCAGCGCTGACTGATCTGGGAGGCCTGGACCCCGTGTGGCTGTTTATAGTGGTTGGAGGTGTCATGTCAGTGCTGGGCTTTGCTGGGTGCATCGGCGCCCTCCGGGAGAACACCTTCCTGCTCAAGTTTTTCTCAGTGTTCCTTGGCCTCATCTTCTTCCTGGAGCTGGCAACAGGGATCCTGGCCTTTGTATTCAAGGACTGGATTCGAGACCAGCTCAATTTCTTCATCAACAACAACGTCAAGGCCTATCGGGATGACATTGACCTCCAGAACCTCATTGACTTTGCTCAGGAATATTGGTCTTGCTGCGGAGCCCGAGGGCCTAATGACTGGAACCTCAATATCTATTTCAACTGCACTGACTTGAACCCAAGCCGGGAGCGCTGCGGGGTGCCCTTCTCCTGCTGCGTCAGGGACCCTGCGGAAGATGTCCTCAACACCCAGTGTGGCTATGATGTCCGGCTCAGACTGGAGCTGGAGCAACAGGGCTCCATCCACACGAAAGGCTGTGTGGGCCAGTTTGAGAAGTGGCTGCAGGAAAACCTGATCATCGTGGCTGGGGTCTTTGTGGGCATCGCTCTCCTCCAGATCTTTGGTATCTGCCTGGCCCAGAATCTTGTGAGTGACATCAAGGCAGTGAAGGCCAACTGGATCAAACATGATGATGGCTACAAACTACTCAAATAAACAAAACCTTGAAAACCACTGGCTTACGCCCACCATCTCAGAGGTTCTATCAGCTGCGGGGCCTCAGCATTGCTGTCCATCTGAGGCCCCAGCCTGGACCCACCCTGCCAACATGTTTTCTTGGCCTGGATAGTGTATACATTTGAGCCAACCTTTAAAACTTGGTATATTTCACGTAGAAGTCCAGATCCAGATCCCCAGCATCTTGTGAAGAATGGCCATGTGGCCACAGGGGCTGTTCAGTGTCATCATCTCCTGGGACATGTGCTTCCCGTTCTCTGAGAACCTGGCCCGTTCTGCTCACCTAAGTGCCCTGCCTGATCCTGTAGGCTGGGAGTCGGCTTCCTCCACCTCTGCAAAGTTCTTCCTGCAAATGCTGCAAGCCTAATGTGGGCCAGGCCAAGATCCAAGCATGGGAATGTGAAGAAGGGGGAGAGGCTGGAGCCTGCCTGGAAGAGGCCATAGCCTGGGAAGAGTCTGGTCCTCCTGGGGGCTGAGATGGGTGCCAGCATACTCAGGAGAATGGTTGAGGGGTGGGATGGAGGTCAGGAAGGATTTGGGAAGGAGGTAGCTGGAAGCCTG
>XlENgnlUGXlS20966794
GTCATCGGTCTGGAGCTGATCCATCAGCAGCTGAGCAGGAGGGACATATAAACACAGTGGCTGCAACTCACGCGGCTGTATGCACGGAGGAATTATACTCCTACCCATATAAAGCAAAGCGGCACTTTCATTCCCCGCGTACACTTGCTTTCCACACAGCGCTGCACACATTGCCCAGAAGAGCTCCAGAGCCTCAGCAGTATAAGAGAGCCATTGCACACGGTGCCCGGGAGGAGCTGCTTTGGTTCGACTAGATCTGTGGGCCTGATCTACTGCTTCCACCTGGCTCCATCCCGGGCAGTCAGTCCTGACCCCCCTCGCTGCCAGCCTGGGAATCTGCCTTCATGTTCCGGCAGCATGTCTGGCAAGCACTACAAGGGACCCGAGGTCAGCTGCTGCATCAAGTACTTCATATTCGGCTTCAATGTCATCTTCTGGCTCTTGGGACTTACGTTTCTTGGAGTTGGTCTGTGGGCATGGAGTGAAAAGGGTGTGCTTTCCAACATTTCCTCTATCACAGATCTTGGGGGTTTTGATCCAGTGTGGCTGTTTCTGGTAGTCGGAGGGGTCATGTTTATCCTGGGCTTTGCAGGCTGTATTGGGGCACTCCGTGAGAACACCTTCCTGTTGAAATTTTTTTCTGTGTTTCTTGGAATTATTTTCTTTCTGGAGCTCACGGCGGGAGTTCTTGCCTTCGTGTTCAAAGACTGGATTAAAGACCAACTGCAGTTCTTTATTAACAACAACATCAGAGCCTACAGAGATGACATCGACTTACAGAACCTTATTGACTTCACACAGGAATATTGGCAGTGCTGCGGGGCGTTCGGAGCTGATGATTGGAATTTAAACATTTATTTCAACTGCACCGACTCTAACGCGAGCCGAGAGAGATGTGGGGTGCCATTTTCCTGCTGCACAAAAGACCCTGCTGAGGATGTAATAAACACACAGTGTGGCTATGATGTCAGACAAAAGCCTGAACTGGATCAACAGGAGACAATTCACACAAAAGGCTGTGTCCCACAGTTTGAGAAATGGCTGCAGGATAACCTTACCATTGTGGCAGGGGTGTTCATTGGTATTGCGCTTTTACAGATATTTGGAATCTGTTTAGCGCAGAATTTGGTGAGCGACATTGAAGCCGTCCGAGCCAGCTGGTAGAATTATTATCCTGGATACAAAGTGCAATGGAAAAGTGTGTAGTCTCACAGGCCAGTATTACTGACTGCTTCCGAGGGTCAGAACTACAAATCTAACATTTGTTAATCAGGCAGGTTCAGTGATCTCTTCTAGTCTGGGAACTGAAGGACTCGGGCAGCACAAGGACACTGCTATGGGACAGTCGATGAAGAGACGCGTGCTAATTATTTCACTGTAAGATGCATGTCAGTAATTGAGGATCAATGTGCTGCCTGTTTCATTTCCAGTAAATAGCAAACAATTGTTTTACACTGATGGACTCTAGGAATCTTCAATCTGCTTTACATTAAATGTGGTTACACAACTCCCAGCAGCACTGACAGCCCCAGGCTCTGGAGCCTCAACAAGGCAAGATGGATGTATAAACTGGGTTCCACAAACTGGCACATTTCAGACTTCTTTATAGACCTCTCTTGTGACTGTAGGGGTTGGGGCTAAAGTGAttttttttATTCACCTGTATTTTGAGTGACAGATGGGTGAGTGCAatatatatatgtatatatatatatatatatatatatatatatatatatatatatatatatatatatatatatatatatatataCACACACACAACTGGTGGATTGTGGCTAAAATGTTTCTTTGCTGTGTATAAGTGTTGTCCTATTACAATATAATTATTACTTTGGAAAAACAAAAATAATTTTTAATGAATTCTCATATTACTGGATTAAAGTTTCGTTACACTTTaaaaaaaaaaaaaaaaaaaaaaaaaaaaaa
>XtENSXETT00000020527
TACTGCCTCCACCTGGCTCCGTCCCGGGCAGTCAGTCCTGATCCTCCGCGCTGCCAGCCTGGGAATCTGCCTTCATGCTCCCACACCATGTCTGGCAAGCACTACAAGGGTCCTGAGGTCAGCTGCTGCATCAAGTACTTCATATTCGGCTTCAATGTCATCTTCTGGCTCTTGGGAATTACATTTCTTGGAGTTGGTCTGTGGGCATGGAGTGAAAAGGGTGTGCTGTCCAACATCTCTTCTATCACAGACCTTGGAGGCTTTGATCCTGTGTGGCTGTTTCTGGTAGTTGGAGGAGTCATGTTTATCCTGGGCTTTGCTGGGTGCATTGGGGCACTCCGGGAGAACACTTTCCTGCTGAAATTTTTTTCCGTGTTTTTGGGAATCATTTTCTTTCTGGAGCTGACGGCAGGAGTTCTTGCCTTTGTGTTTAAAGACTGGATTAAAGACCAGCTGCAGTTCTTTATTAACAATAACATCAGAGCCTACAGGGATGACATCGACTTACAGAACCTTATTGACTTCACACAGGAATATTGGCAGTGCTGTGGGGCGTTTGGAGCTGATGATTGGAACTTAAACATTTATTTTAACTGCACAGATGCTAACGCAAGCCGAGAGAGATGTGGTGTACCATTTTCCTGCTGCACAAAAGATCCCGCTGAGGATGTAATAAACACACAGTGTGGCTATGACGTCAGACAAAAGCCTGAATTGGATCAACAGGAGACAATTCACACAAAAGGCTGTGTCCCACAGTTTGAGAAATGGCTGCAGGACAATCTCACCATCGTGGCAGGCGTGTTCATAGGAATTGCGCTTTTACAGATATTTGGAATCTGTTTAGCACAGAATTTGGTGAGTGACATTGAAGCTGTCCGAGCCAGCTGGTAG
>XlENgnlUGXlS24639662
ACATACAAACCCAGTGACTGGAACTCATCGCGTCGCATGCGGCTGACGCAGCGAGGATTTCTATCTCGGCGGCACATTCCCCGCATACGCTCGGTGACACACACAGTCTGCTGGAAGAGCTGCACCCATTGCCCAAAAGAGCTCCAGTGTGTGCATTTGGCAGCTACACGCAGTGCCCAGGAGAAATACACTTGAGGGGTTGCAGAAATACACTAGAGGCGATCTGCTTCGGTGCTACTAGATCTGTGGGCCTGAATTCACTGCTTCCAACTGGCTCCTTCCCGGGCACTTAGTCCTGCGCCTCCTCACTGGCAGCCTGGCAATCTGCCTTCATGCACCCGCAGCATGTCTGGCAAGCACTACAAGGGTCCTGAGGTCAGCTGCTGCATCAAGTACTTCATATTCGGCTTCAATGTCATCTTCTGGCTCTTGGGAATTACATTTGTGGGAGTTGGTCTGTGGGCATGGAGTGAAAAGGGTGTACTGTCCAACATCTCCTCTATCACAGACCTTGGGGGCTTTGATCCTGTGTGGCTGTTTCTGGTAGTTGGAGGGGTCATGTTTATCCTGGGCTTTGCAGGGTGCATTGGGGCACTCCGGGAGAACACCTTTCTGCTGAAATTTTTTTCTGTGTTTCTGGGAATTATATTCTTTCTGGAGCTCACGGCGGGCGTTCTTGCCTTCGTGTTTAAAGACTGGATTAAAGACCAGCTGCAGTTCTTTATTAACAACAACATCAGAGCCTACAGAGATGACATTGATTTGCAGAACCTTATTGACTTCACACAGGAATATTGGCAGTGCTGTGGGGCATTCGGAGCTGATGATTGGAACTTAAACATTTATTTCAACTGCACCGACTCTAACACGAGCCGAGAGAGATGTGGGGTGCCATTTTCCTGCTGCACTAAAGATCCTGCTGAGGACGTAATAAACACACAGTGTGGCTATGACATCAGACAAAAGCCTGAATTGGATCAACAAGAGACAATTCACACAAAAGGCTGTGTCCCACAGTTTGAGAAATGGCTGCAGGATAACCTCACCATAGTGGCAGGGGTGTTCATAGGAATTGCGCTTTTACAGATATTTGGAATCTGTTTATCACAGAATTTGGTGAGCGACATTGAAGCCGTCCGAGCCAGCTGGTAGAAGTATTATCCTGGAAACAAAGTGCAGCGGAAAAGTGCATCGTCTCCCAGCCCAGTATTACTGACACATTTGTTATTCAGACAGGTTCTGTGATCTCTTTAGTCTGAGAACTGCAGGACTCGGGCAGCACACAGACACTGCTATGGGACAGTTAATGAAGAGACGATCACGTGCTAATTATTTCACTGTAAGATGCATGTCAGTAACTGAGGATCAATGCGCAGCCTGTTTTATTTCCAGTTAATAGCAGATAATGTTTTACACTGATGGACTGTAGGCCAGGAATCTTCAATCTGTTTTGCATTCTATGTGGTTACACAGCTCCCAGCAGCACTGAAAGCTCTAACTGGACACATCTGACCTCGACAAGGCAAGATGGATGTATAAAGTGTGTTCCACAAACTGGCAGGTCCGGACTGGGATTCACAAAAGGCCCTGGCATTCCAAGTACACAGAGGCCCAAGCAGCCCCCCACTAGCCCAATAAATAGTGACTTTCTATGGCAATTTACAGCAGCTCCTCTGGCATTTGCCAGAACCCACAGATTACCAGTCCGGGCCTGCAAACTGGCATATTTCAGACCACTCTTCTGAATGTCAGAGGTTGGGGCTAAAGTGTTTTTTTATTCACCTGTATTTTGAGTGACAGATGGGTGAGTACAAAatatatatatatatatatatatatatatatatatatatatatatataaatatatatatatatatagtagttgtatatatatgtgtatatatgtgtatatatatatatatatatatatatagtagttgtatatatgtatgtgtgtgtgtatatatatatttatatatatatatatatatatatatatatatatatatatatatatatacaaacacacacacacaACTGGTGGACTGTGGCTAAAATGATTCTTTGCTGTGTTGTCCTATCACTATATAATTATTATTATTACTTTGGAAAAACAAAACTTTACACAGTTGAATTTTTAATGAATTCTCGAATAACTGAATTAAAGTTTCGTTACACTTTaaaaaaaaaaaaaaaaaaaaaaaaaa
>EcENSECAT00000020357
GTCTGCAGCTGCTGGGGGATCCTGAAGATGGCCAAGGACGACTCCACTGTTCGTTGCTTCCAGGGCCTGCTGATTTTTGGAAATGTGGTTATTGGTATGTGCGGCATCGCCCTGACCGCAGAGTGCATCTTCTTTGTATCCGACCAACACAGCCTCTACCCGCTGCTTGAAGCCACCAACAATGACGACATCTATGGGGCAGCCTGGATCGGCATGTTTGTCGGCATCTGCCTCTTCTGCCTGTCCGTTCTAGGCATCGTGGGCATCATGAAGTCCAACAGGAAAATTCTTCTGGCGTATTTCATTCTGATGTTTATCGTATATGGCTTTGAAGTGGCATCTTGTATCACGGCAGCAACACAACGAGACTTTTTCACACCCAACCTCTTCCTGAAGCAGATGCTGGAGAGGTACCAAAACAGCAGCCCTCCAAACAACGACGACCAGTGGAAGAACAATGGCGTCACCAGAACCTGGGACAGACTCATGCTGCAGGACAATTGCTGTGGTGTAAACGGTCCATCAGACTGGCAGAAATACACGTCTGCCTTCCGGACTGAGAACAGTGATGCCGACTATCCCTGGCCTCGTCAGTGCTGTGTTATGAACAATCTCAAAGAACCTCTCAACCTGGAGGCCTGCAAACTCGGAGTGCCCGGTTATTATCACAATCAGGGCTGCTATGAACTCATCTCTGGACCAATGAACCGACACGCCTGGGGGGTTGCCTGGTTTGGATTTGCCATTCTCTGCTGGACTTTTTGGGTTCTCCTGGGTACCATGTTCTACTGGAGCAGAATTGAATATTAACCATAAAGTGTCATCACCACACCACCTTCCCCCCATGACTCCGGATTTGGTGCTGGAACCCCACTCTCCTAATATTCCACATTTGTGCTCCACGGGAACACGTGCATTCTTCC
>CfENSCAFT00000017318
ATGGCCAAAGATGACTCCACTGTTCGTTGCTTCCAGGGCCTGCTGATTTTTGGAAATGTGATTGTTGGTATGTGCGGCATCGCCCTGATGGCAGAGTGCATCTTCTTTGTATCCGACCAGCACAGCCTGTACCCGCTGCTTGAAGCCACCGACAACGATGACATCTACGGGGCGGCCTGGATCGGCATGTTTGTGGGCATCTGCCTCTTTTGCCTGTCTGTTCTAGGCATTGTAGGCATCATGAAGTCCAGCAGGAAAATCCTTTTGGCGTATTTCATTCTGATGTTTATAGTATATGGCTTTGAAGTGGCGTCTTGTATCACAGCAGCCACACAACGAGACTTTTTCACACCCAACCTCTTCCTGAAGCAGATGCTGGAGAGGTACCAAAACAGTAGCCCTCCAAACAATGATGACCAATGGAAAAATAATGGAGTCACCAAGACTTGGGACAGACTCATGCTCCAGGACCACTGCTGTGGGGTAAACGGTCCATCAGACTGGCAGAAATATACGTCTGCCTTCCGGACTGAGAACAACGATGCCGACTACCCATGGCCTCGTCAGTGCTGTGTGATGAATAATCTTCAAGAACCTCTCAACCTGGAAGCCTGCAAGCTAGGAGTGCCTGGTTACTATCACAAGCAGGGCTGCTATGAACTGATCTCTGGACCTATGAACCGACACGCCTGGGGGGTCGCCTGGTTTGGATTTGCCATTCTCTGCTGGACTTTTTGGGTTCTCCTGGGTACCATGTTCTACTGGAGCAGAATTGAATATTAA
>RnENSRNOT00000010989
CGCTGTCCGCCGCGGCTTCAGCGGCGGCGCCGTTCTCCGGCCGCGCGGCTCCCCGACGCACAGTTCGGGCGGCTCCCGGCGCGGCGCGGCTGCCCAGGCGTTCGGGTCCCCGTGGCCCCGCGGCTCCCGCCCCCGGCTGCAGGACGCGCAGGTGGGCCGGCGGCCGCTGGGAGATAGGCCCCCCGGGGGCAGCAGTGGACCATGGCGCGGAGACCTGGCGTGCCCGCTGCCTACGGGGAGGAGTTCTCCTTCGTCAGCCCGCTGGTGAAATACCTGCTCTTCTTCTTCAACATGCTCTTCTGGGTAATTTCCATGGTCATGGTGGCTGTGGGTGTCTATGCCAGGCTGATGAAGCACGCAGAAGCAGCCTTGGCTTGTCTGGCGGTGGACCCTGCTATCCTGCTGATCGTGGTGGGCGTTCTCATGTTCCTTCTCACCTTCTGCGGCTGTATCGGATCCCTTCGGGAGAACATCTGCCTTCTGCAGACTTTCTCCCTCTGCCTCACCATCGTGTTCCTGCTGCAGCTGGCTGCTGGCATCCTGGGCTTCGTTTTCTCAGACAAGGCTCGGGGGAAAGTGAGTGAGATCATCAACAATGCTATCGTGCATTACCGAGATGATCTGGATCTGCAGAACCTCATCGACTTTGGCCAGAAGAAGTTCAGCTGCTGCGGAGGGATTTCCTACAGAGACTGGTCTCAGAATATGTACTTCAACTGCTCGGAGGACAACCCTAGCCGTGAGCGCTGCTCTGTGCCTTATTCCTGTTGCTTGCCCACCCCCAACCAGGCAGTGATCAACACAATGTGTGGCCAAGGTATGCAGGCTCTGGACTACTTGGAAGCTAGTAAAGTCATCTACACTAACGGCTGTATTGACAAGTTGGTCAACTGGATACACAGCAACCTGTTTCTACTTGGCGGTGTGGCATTAGGCCTGGCCATCCCCCAGCTGGTGGGAATCCTGCTGTCCCAGGTCCTTGTGAATCAGATAAAAGATCAGATCAAGCTGCAGCTCTACAACCAGCAGCACCGTGCTGACCCGTGGTACTGAGACTCCTTCCTGTGCTTCCTCACCATGGTGACGAGCATCCTCATGGACCAGCAGTGGAGGGTGCTAAGAGCAGCACCCAGTGCAGATTTAGATTCCAGCCCCCAGAGTGAAGGCCCAGTGGAAAGACGAAATCCCAAAGGAAGGACACAGATGGCTCAGGTCTCAGAAGGATGTGCCTCATCTCCCCATCCCAGCCTCAATACTGCCTGAGAATTATTTTGTCCTGTTTGTAACCTTGAACATTTGAGTTTATGTTTTTTGGTTTCCTGTGGGCAGAGGTGTGGAAGCGGCAGTGGTACAGAAAGCTGTAGGGTTACTAGCTGCACACTTCGCTGAGGCACAACAGACAGCTCTGTTAAGGCTGCTGCTGAGCTAGGTGGACATAGAGTCTGCTGCCAGGGAGACCTGGCTGTGTGGAGCAGACACTAGCAGGCCTGCCTGGAGTCCAGTTGGCATAATCCCAGCTCCAGAGAGCAAGGGAGTGAAGCAGGCAGAGCAGAGTGAGCCTAGGGGTTGGATGGGGACAGCTGGGTATATGGGGGATAGAGTGGAAGGGGGTGTGTTTACCAAATGCTTGCCTTGCTGTACTCCCAGGTAGTCAGAGTGAGCTATATCCTGCCCCTCCCTCGTTGCCATGGAAACATGGCAGCAAGGGCAAGAAGTGGCCAAATTCATCCCCATCCCCCTCATACAGTGTTTGGAACCATGGTCCCTATATTCCGCATTCGGGAGAAGCTGGACTAAGCCATACGTGCCCTTGAATTCCTCTCTGTCTAGCCTTCCTGCCCCAGCAAGTGGGGTTTTCTTTAACTTGGCAGAGGAGTGGCAACACCTCCTACCCGCATCCCCTGCACCAGAACTCAGTGTTTCTACAGTGTAAGAATCAGGAATCTGGCAGAAATGGCAATAAAAGTTTGTTGACATGGGC
>BtENSBTAT00000011866
CTTCCCTGGTCCCAGAGGTTCAAAGGATTGGTGCGGGGTAGAAAAGCACCTCTGGCCAGAGCAGCGTGCAGAGAGCCGACACAGTACCAGGAGGAGGAGGAGAGGGTAAGCTTGGGGGAAATCCTGAAGATGGCCAAAGACGACTCCACTGTTCGTTGCTTCCAGGGCCTGCTGATTTTTGGAAATGTGATTATCGGTATGTGCGGCATCGCCCTGATGGCAGAGTGCATCTTCTTTGTATCAGACCAAAACAGCCTCTACCCACTGCTTGAAGCCACCAACAATGACGACATCTATGCAGCAGCCTGGATTGGCATGTTTGTTGGCATCTGCCTCTTCTGCCTCTCTGTCCTGGGCATCGTAGGCATCATGAAGTCCAACAGGAAAATTCTTCTGGTGTATTTCATCCTGATGTTTATTGTATATGCTTTTGAAGTGGCATCTTGTATCACAGCAGCAACACAACGAGACTTTTTCACACCCAACCTCTTCCTGAAGCAGATGCTGGAGAGATACCAAAACAACAGTCCTCCAAACAATGATGACCAATGGAAAAACAATGGAGTCACCAAGACCTGGGACAGACTTATGCTCCAGGACAATTGCTGTGGTGTAAATGGCCCGTCAGACTGGCAGAAATACACCTCTGCCTTCCGGACTGAGAACAGCGATGCTGACTACCCCTGGCCTCGTCAATGCTGTGTTATGAACAGCCTTAAAGAACCTCTCAACCTGGACGCCTGCAAATTAGGAGTGCCTGGATACTACCATAGTCAGGGCTGCTATGAGCTGATCTCTGGACCAATGAACCGACATGCCTGGGGAGTTGCATGGTTTGGATTTGCCATTCTCTGTTGGACTTTCTGGGTTCTCCTGGGTACCATGTTCTACTGGAGCAGAATTGACTATTAAGAATGAAGTGTATGCACCATACCACTCCCCACAGTGACTTTGGATTTGGTGCTGGAAATGCTGTCTCCTAATGTTCTACCTTTGTGCTGCCCGGGAACTTACGCATTCTTCCTCACATTGCCAAGTCAGTTGGTATGGGGTTCCTTTAAGCTCTCAGACTCCTGAAATTTTCAGCACATGTGTTTTCACCCTGATCTAGGATTCTGCAACATTGTTATAGACTGTAGGAAAGGGAGGATTTAGGATAGTAGATAATAACTATTCCCATCTTTGTTTATTTTTAATGTGGGGGCATAAAGACATTCCTAGGAACCTGTGTTATACTGCAAGCCAAGTCTGTATTGGGACAGCAAATCTGCCTGTATTTCTCACTGCTTTCTAAAAGTACCCCGATGGCACCCCACTCCAGTACTCTTGCCTGGAAAATCCCATGGACGGAGGAGCCTGATGGGCTGCAGTCCATGGGGTCACAAAGAGTCGGACCCGACTGGGCGACTTCACTTTCACTTTTCACTTTCATGCATTGGAGAAGGAAATGGCAACCCACTCCAGTGTTCTTGCCTGGAGAATCCCAGGGATGGAGGAGCCTGGAGGGCTGCCGTCTATGGGGTCACACAGAGTCGGACACGACTGAAGCGACTTAGCAGCAGCAGCAGCAAAGGCTTTCATTGTATCAGTATTGTCCCAGTGAGAGAACTAAGGAGAAGACTGCTGAAACATCTTTTGCCTTTGTTCTATGGTGGCTCCCACCTACAGACTCAAGTGATTCTCTTAAAGCTAGCTTGGGAACCCTTTATTATCCAAGACAAGGCCTGATCTTGAACAAACAGTGGTTGAAATTTCCTCTCAGACACTGCAGAGTAATTCATGCTGGTAACCTCAATTCTCCCACTAATTAAAAGTACGTGAACTTTTGGGACAAAGGAGAGACCTGTTACACATTTACCACCTTCAACCTAAAACTGCTTTCCAACAGGGAAGAAGCAAGCCAGCTGTTACTTAGGTGATTTAGGGTGATTTGTGCACTGCAAAATATTTTTCTTCTGATCTGTTTCCTTTTGTGATCCTGAAGGAATTTCTTATAACAACATTTGTCTTTATATAAATAAAGAGAGTTTT
>BtENSBTAT00000009542
GCCGCAGCGGAGTCTCCGCCGCTCACGCTGCCAGCGGCAGCTCCCGCGACTCCCGGCGGCTCCAGTGGCGGCGCCGTTCCCTTGCCCGCGCTTCTCCCGGACGCACGGCGCGGGCACCTCCCGCCGCGGCGCAGTTCCCCCGCCGCTTAGGCTCCGGCGGCGGTGCAGCTCATGCCTCCCGGCGCGGAGCGCGCAGGTGGGCCGGCCGCCGTGTGGAGATAGGCCCCCGGGGGCAGCGGCAACTGGACCATGGCCCGGAGACCCGGGGCGCCGGCCGCCTATGGGGAGGACTTCTCCTTCGTCAGCCCGCTGGTGAAATACCTGCTCTTCTTCTTCAACATGCTCTTCTGGGTGATTTCCATGGTGATGGTGGCTGTGGGCGTCTACGCTCGGCTGATGAAGCACGAAGAGGCGGCACTGGCCTGCCTGGCTGTGGACCCGGCCATCCTGCTGATCGTGGTGGGCATCCTCATGTTCCTGCTCACCTTCTGCGGCTGCATCGGATCTCTCCGCGAGAACATCTGCCTCCTGCAGACGTTCTCTCTCTGTCTCACCGTCGTGTTCCTGCTACAGCTGGCAGCTGGCGTCCTGGGCTTCGTCTTCTCAGACAAGGTGCGGGGCAAAGTGAGTGAGATTATCAATAATGCCATCGTGCACTACCGAGATGACTTGGACCTTCAGAACCTCATAGATTTTGGCCAGAAGGAGTTCAGCTGCTGTGGAGGGATTTCCTACAAGGACTGGTCCCTGAACATGTATTTCAACTGTTCAGAAGACAACCCCAGCCGTGAGCGCTGTTCAGTGCCTTACTCCTGTTGCTTGCCTACCCCCAACCAGGCAGTGATCAACACCATGTGTGGCCAAGGTATGCAGGCCCTTGACTACCTGGAAGCTAGTAAAGTCATCTACACCAACGGCTGTATTGACAGATTGGTCAATTGGATACATAGCAACCTCTTCGTACTTGGTGGTGTGGCACTGGGCCTGGCCATCCCCCAGCTGGTGGGAATCCTGCTGTCCATGATCCTCGTGAGTCAGATCAAAGATCAGATCAAACTACAGCTCTACAATCAGCAGCACCGGGCGGACCCATGGTATTGAAGATCCATCCTGCACCTCCTCTGTAGGGCAGCAGGCGAGCCTCATCAACCGATGGCAGTGGTTACAGCTGCCGGCACCCAGCGGAGATTGGATTCCAGCCCTGCAAGCCACAGCCCAGCAGGAGGAAGCAAACTCCAGGCAGCAGAAGGCAGGGTGCATAGGTGGCTCTAGTCTGAGAAGGATGTGCCTCCTCTCCTCATCCCAGCTCTCAGCATTGTTATTTTGTATTCTCTCTAACCTCAATCATTTGGGTTTTTGTTTTGTCTGAGACAGATGCTTGAGCAACAGCAGTTACACAGAGTTGTGGGGGCACTGGGCTTTTCACCAAGCCATGACAACTGACGGCCCTACTAGGGCTGCTACTGAGCTTGACCAACATACTCAGATTCTTACTGTTGCCAGCAAGCCCTGCCTGGAGTCCAGTTGGCATGATACCAGCTCCAGAAGGGACTGGGGCGGAGCAGGCAGTGAGCCTGGGGGTCGACTGGGGACAGCAGTCTGTATTGGGTAGGAGTGGAAGGCGATGTGTTTACTAACTGCCTGTCCTGCCACCCTCCCAGGTAGTCAGAGTGAGCTACATCCTGCCCCTCCCTCATTTCCATGGAAACGTGGCAGCAAGGGCAAGGGGTACAACAGCAACCAAATTCATCTCTTCTCCTTTCCCTTAAAAAATGTTTGGAACCATAGTCTATATTCTGCAGCCAGCAGAGGTGGGACTGAGCCATAGGCGCCCTTGAATCCCACCCTGTATGGCCCTCCCTGCCCAGTAAGTGGATTTTCTTTTTAAACATTGGCAGTGTGCAGAGAAAGAGAAGTTAACACCCGCCCACCACCGCCATTCCTCTGCAGCAGAGCCCAGTGTAAGCAGGGATCTTGATGGGGCTGGGGGAGCCAGAAATGGCAATAAAAGTTTGTTGACCTGG
>AcENSACAT00000000664
ATGGCGTTGTTGAAACTCAAGTTCAACCAGAAGAAAAGGGTAAAACTAGCACAAGGACTATGGCTCATGAATTGGTTTTCAGTGTTTGCAGGGATCGTTGTTTTCTCAATGGGGTTGTTCCTGAAAATTGAGCTCAGGAAGCGAAGTGATGTGATGGACAATGCAGAAAGCCACTTTGTGCCCAATTCCTTGATATTGGTGGGTATACTAGCATGTGCGTTCAATGCATTTGCAGGCAAGATATGCTACGATTCTCTGGATCCTGCTAAATTTGTGAAGTGGAAGCCTCTTGTAAAAGTTTATCTATTGTCATGCTCATTTTTTATCATCTTCATCTTTTTTGTTGCTCTCTTTTGCTTTCTGCTGAGGGGTTCTCTGGAAAGTACACTAGCGCAAGGGCTAAAGAGCGGGATGAAATTCTATCGTGATACAGATACTCCTGGAAGGTGCTTCATGAAGAAAACAATTGATTTGCTCCAGATGGAGTTCAAATGCTGTGGAAACAATGGTTTCAGAGACTGGTTTGAGATTCAGTGGATCAGCAACAGATACTTGGACTTTAGCTCCAAGGAAGTGAAAGACCGTATTAAAAGCAATGTGGATGGCAGATACTTGGTGGATGGTGTCCCCTTCAGCTGCTGTAACCCAAGCTCTCCACGACCCTGCATCCAGTATCAGGTTTCGAACAACTCAGCTCACTACAGTTACGACTTCCAGACAGAAGAGCTCAACTTGTGGAACCGGGGATGCAGGGAGGCTCTGCTGAAGTACTACGGTGGCATCATGAGCTCCATGGGGGTCTTCGTTCTCTTCGTCTGGCTTTTTGAGCTGTCGATCATGATAGGCTTGCGGCTGCTGCATACCTCCCTGGAGAGCATTGCCAACCCAGAAGATCCAGAATGCGAGAGTGAAGGGTGGGTTCTGGAGAAGAGCCTGAAGGACACTTTCAAAAGCACCTTGGAAAATTTGAAAAGTATGGGTAAATTTAATCAAGTGGATGCAAGTGCGGAAGGTGCAGAAGGCGAAGGAGCAAAAACCCAAGCAGTCACAACCGTCAGTTGA
>XlENgnlUGXlS16291555
CTTTCCTGATTGTGCTATTGATATCCTCACCTTCGGTGATACCAGGATTCCTCTTGCCCCACGTAGGGTCTTCATTATGGAACTCTGTCACCTCTTGCCTCCATTATTCAAGGACTGATTGGTCATCTCTGACAAATCCTCGTTGGAGAAAAGGAAATATAATTATCTTTGTTTTTGCAACCAACCCCCTCTGCCAGCATGGCCCTGATGAAAACAAAATTCAATCTAAAGAGGAGAGTGAAACTGGCCCAAGGGCTATGGTTCATGAACTGGTGCTGCGTCTTAGCAGGCATTGCCCTTTTCAGCATGGGGATATTCCTGAAAATTGAGCTCAGAAAGCGCAGCGAGGTGATGGATAATGAAGAGAGCCACTTTGTACCCAATTCTTTAATACTGATGGGAGCCCTGGCCTGTGCCCTTAATGCATTTGCAGGTAAAATCTGCTATGATTCCCTGGATCCTAACAAGTTTGCCAAGTGGAAGCCCATGCTGAAACCTTATCTGATCGTCTGTCTCCTCTTCAACGTCTTCATATTCTTCACCGGTGTGGTCTGCTTCTTAACCAGGGGCTCCTTGGAGAGCACCTTGGCACACGGCTTAAAGAATGGCATGCGATACTACAAGGATACCGATACCCCCGGCAGGTGCTTTATGAAGAAGACCATTGACTTGCTGCAGATTGAGTTCAAATGCTGCGGAAACAAGGGCTTCAGGGACTGGTTTGAGCTCCAGTGGATCAGCAACCGCTATCTGGACTTCAGCTCCAAGGAAGTGAAAGATCGAATTAAGAGCAACGTTGACGGCAAGTTTTTGATTGACGGGGTTCCCTTCAGTTGCTGCAACCCGAGCTCCCCCAGGCCCTGCATTCAGCTGCAAGTGACAAATAACTCAGCTCATTACAGTTACGATCACCAGACAGAGGAGTTGAACCTGTGGCCCAAAGGCTGCAAGGAAGCTCTGCTGAACTACTACACCAGTATGATGAGCTCCATGGGTGGCATGGTCTTTCTGGTCTGGATCATGGAGATGGCTGTGATGATCGGGCTGAGGTTTTTGCACACGTGTTTGGAGAGCATTGCAAACCCTGAAGATCCCGAGTGTGAGAGCGAAGGTTGGATACTGGAGAAAAGCCTGAAGGACACCATCAAATCCTCCTGGGAACTGGTGAAGGGCATGGGTAAGCTGAACAAGGTGGAGACCGCTGGAGGTGAGGGAGGAGACAAAGAAGCAGGAGTAGCAACTGTCAGCTGAACATCTGGACTAAGTGGGACTTTTATTAAATAATCAACTAAATGTAAATATTGTCACTGCAAGCAAAGACAAGTAAGCCATCAAGGCCTCTCTGCTTGTGTCTCTTCATCAGGCTTCTCTCTACAACACAAGAGCAATGACTCCAGCTAATACCAGTGTCGCACCCACTCTCTCCAAATCAGCGCACACAGAGTCCGACACTCGGCATTAGCTACACACACTGATGATACCCCCCTATAAAATCTATGACTCTTTGGGTCAATACTAAATAAAGAAACCCCCTTTTTTATTTCAGACTTTGTAGATATCTGAATAAAACCAAGAGAATCCCTGTAATCTGTATATAAGATATTACACATAAAGCATTCACATCCACACCTACATCAATACTGAGTATAAACTTGGGAAACCATCGCTATTCAAAATGCCAGTGTAGTTCCCGCATACGGTTCCACCTCAGCAGTCTGTTCTTCAGCAGTTCAAACACAAAAAAGTGTCCCAAAAAAGCTCTATGGTAGGGTTAAAGAGTTAGCTTTTAGTATTAGCTATTCAGCCTTGCGCGTTTCATACCCTCTGGTACTTATTCAAAAGCCTATGAGTAAATGCCCGAGGGTGTGAAACGCGTAAGGCAGAATACTAGTTGGTCTGTATGACTACTTTTTTAATTCTATGCTAAATAAAAGCTAACtttttaactttattgtggagtttttttgggatattttttGCACCGTCCGCGTTTAGTCACGTATTTCCATTTATATGATGAAATATAATATATATCCATTAATTCTGACGTAATTGAAATTTGTAAAATTTGaaaaaaaccaaaaaaaaaaaaaaaaaaaaaaaaaaaaaaaaaaaaaa
>MdENSMODT00000018688
ATGGCCCGGAGATCGGGGCCAGCGCCGGCAGTCTATGGAGAGGAGTTCACCTTCGTCAGCCCGGTGGTGAAATACCTGCTCTTTTTCTTCAACATGCTTTTTTGGGTGATCTCCATGGTACTGGTTGCTATAGGAGTCTATGCACGGCTAATGAAGCATGCAGAGGCAGCTATGGCTAGCCTGGCAGTGGACCCAGCCATCCTGCTGATTACAGTGGGCATCCTCATGTTTCTCCTCACTTTCTGTGGCTGCATTGGATCCCTTCGTGAAAACATCTGCCTCCTACAAACATTCTCTCTCTGCCTCACCATTGTGTTCCTGCTCCAGTTGGCTGCCGGAGTCCTGGGCTTTGTTTTTTCAGACAAGGCTCGTGGAAAAGTGAGTGAAATCATTAACAATGCCATCGTACACTACCGAGATGACCTGGACCTACAGAACCTCATTGATTTTGGCCAGAAGGAGTTCCACTGCTGTGGTGGTATCTCCTACAAGGACTGGTCCCAGAACATGTATTTCAATTGCACAGAAGACAACCCCAGCAGGGAGCGATGTTCTGTGCCTTTCTCCTGCTGTTTGCACAAATCCAGACAGACAGTAATCAACACCATGTGTGGCCAAGGTATGCAGGCTCTTGACTACCTGGAGGCTGGTAAAGTCATCTACACTAACGGCTGCATTGACAAGCTAGTCAACTGGATCCACACCAACCTCTTCCTCATTGGGGGTGTGGCACTGGGTCTAGCCATCCCTCAGCTGGTGGGCATCCTGCTATCTCAGATCCTTATTAATCAGATCAAAGATCAGATCAAGTTACAATTCTACAATCGGCAGCACCGGGCTGACCCATGGTACTGA
>RnENSRNOT00000024540
CTCTGGCCATGAAGCCGCAGCCGCCGGGCTAGGCCCGGGGCGGCTCCACGCCTGGGCAGCCCGCAGAGGGCTGGGCCGGTTCCCGGCTCGGGTTCCCAGGGCGGCAGGTGGCCGCTCACCATGCCCGGCAAGCATCAGCAATTCCAGGACCCTGAGGTTGGCTGCTGCGGGAAATACTTTCTGTTTGGCTTCAACATTGTCTTCTGGGTGCTGGGAGCCCTGTTCCTGGCCATCGGCCTCTGGGCCTGGGGTGAGAAGGGCGTTCTTTCCAACATCTCAGGGCTGACAGATCTAGGCGGTCTTGACCCCGTGTGGCTGTTTGTGGTGATTGGGGGAATCATGTCAGTGCTGGGCTTTGCCGGCTGCATTGGGGCCCTCCGGGAAAACACCTTCCTGCTCAAATTTTTCTCTGTGTTCCTCGGCCTCATCTTCTTCCTGGAGCTGGCGGCCGGGATCCTGGCCTTCGTGTTCAAGGATTGGATCCGAGACCAACTTAACCTCTTCATCAACAACAATGTCAAAGCCTACCGGGACGATATTGACCTTCAGAACCTTATCGACTTTGCTCAGGAATACTGGTCTTGCTGTGGAGCCCGAGGGCCCAATGACTGGAACCTCAACATCTACTTCAACTGCACTGACTTGAACCCAAGCCGCGAGCGCTGTGGGGTGCCCTTCTCCTGCTGTGTTAGGGACCCTGCGGAAGACGTCCTCAATACCCAGTGTGGCTATGACATCCGACTCAAACTGGAGCTGGAGCAGCAAGGCTCCATCTACACCAAAGGCTGCGTGGGCCAGTTTGAGAAGTGGCTCCAAGATAACCTGATTGTGGTGGCCGGGGTCTTGGTGGCCATTGCCCTCCTCCAGATATGTGGCATCTGCTTGGCCCAGAACCTCGTGAGTGACATCGAGGCAGTAAAGGCCAACTGGACCACACATGGTGATGGCTACGAGCGACTCAATAAACACTTT
>BtENSBTAT00000031335
CGGGCAGCGAGGGACCCAGCCCGGGAGCCCCCCAGGATGCCCCGCGGGGACTCGGAGCAGGTGCGCTACTGCGCGCGCTTCTCCTACCTCTGGCTCAAGTTCTCGCTCGTCATCTACTCCACGGTGTTCTGGTTGATCGGGGGCCTGGTCCTGTCTGTGGGGATCTATGCAGAGGTCGAGAGGCAGAAATACAAAACCCTGGAAAGCGCCTTTCTGGCCCCAGCCATCATCCTCATCCTCCTGGGGGTCGTCATGTTCATCGTGTCCTTCATCGGCGTCCTGGCTTCCCTCCGCGACAACCTGTGTCTCCTCCAAGCGTTCATGTACATCCTTGGGATTTGCCTCATAATTGAGCTCATTGGTGGCGTGGTGGCCTTGATCTTCCGGAACCAGACCATCGACTTTCTGAATGACAATATTCGAAGAGGAATTGAGAACTACTATGATGATCTGGACTTCAAAAACATCATGGATTTTGTTCAGAAGGAGTTTAAGTGCTGTGGCGGGGAAGACTACCGAGATTGGAGCAAAAACCAGTACCACGACTGCAGAGCCCCCGGACCCCTGGCCTGTGGGGTGCCCTACACCTGCTGCTTCAGAAACACGACAGAAGTTGTCAACACCATGTGTGGCTACAAAACTATCGACAAGGAGCGCCTGAGCGTGCAGAACGTCATCTACGTGCGGGGCTGCACCAACGCCGTGCTCATGTGGTTCACGGACAACTACACCATCATGGCGGGCGTCCTGCTGGGCATCCTGCTCCCCCAGTTCCTGGGAGTGCTGCTGACATTCCTGTACATCACCCGGGTAGAGGACATCATCACGGAGCACTCTGTCACCGACGGGCTCCTGGGGCCCGGCACCAAGGCCGGCGTGGAGGCGGCAGGAACGGGGTGCTGCATGTGTTACCCCATTTAGGGCTGTGGCCTGAGCATCGGCTCCAGAAGGACCGTGACAGGACAGCTCTGCTGAGGCCGCGTCGGGAGGCACATGGGGGGCTGGACAGGCCTGCGGCTCCTCTCTCCATACTCAGCACTGACCAAAGCCCCGGCTGTGTTTGCTCAGGGCTCCCGGACTACTGCGTGTCGGGAGGCAGAGCCACTCCCCAGCTGCGGGACTCTGTCTGCCCAGCCCGCTGGGCATGGGGAACCGGGCGCCCCTTCTCCAGGCTCCGGCCGCTGGGAAAGGGGAGCTCAGTGCTGGCTTCAGGCCCACTTCATTTCTGGTAGTGCCTTGGCCTCGGGGTTTGGGCCCTTGAAGGCAGTTTTGTACTGACTTGTAATCGGGGAGCGAGGAGACACACGTGCCCCGTGGTGAGGGAGGGGAGGAGTGCCGTCCCCGGCCCCTGTCCTTTGGCCTCACTCCTGAGGCCAGGGTGGGCATTCTTCTCAGCCTCCCAGGTGCCTTGAGCCCTCCCCAGGGCTGCTGCTTTGCTGACCTGTTTTTTTACATGATTTTTGTAACATTCATTTTGTACACTGTTAGGACTTTCTGACTAATCAAAGCTGGATGTTCCCCGCCCCCTTACATTCTTCCCTCTCCAAGCCAGTTCATTAATCAGACAATAAAGATGTGATTTTTTTTTT
>TnENSTNIT00000013681
CCTGCCCGAAGACCAGCATCCGGCCAGATGATGCCAGGGAAGTATTTTAAAGCTCACGAGGTGAGCTGCTGCATCAAGTATTTCATCTTCGGGTTCAACATCATCTTCTGGTTCCTGGGAGTGGCCTTCCTCGCCATCGGCCTGTGGGCGTGGAGTGAGAAGGGCGTCCTCTCCAACATCTCCTCCATCACAGACCTTGGGGGTTTCGACCCAGTGTGGCTCTTCCTGGTGGTGGGCGGAGTGATGTTCATCCTCGGCTTTGCCGGTTGCATCGGCGCGCTTCGAGAAAACTCCTTCCTGCTCAAATTTTTCTCCGTGTTCCTGGGAATCATCTTCTTCCTGGAGCTGACGGCGGGAGTCCTGGCCTTTGTCTTCAAAGACTGGATCAAGGACCAGCTCAACTTTTTCATTAACAACAACATTCGGGCCTACAGAGACGACATCGATCTGCAGAACCTGATAGACTTCACCCAGGAATACTGGGAGTGCTGTGGAGCTTTTGGAGCTGACGACTGGAATCTGAACATCTACTTCAACTGCACCGACTCCAACCCCAGCCGTGAGAAATGCGGCGTTCCCTTTTCCTGCTGCACCAAAGACCCGGGGGAGGATGTCATCAACACTCAGTGCGGCTATGACATACGAGCGAAAGCGGACTCTGAGCAGCGGACACACATCTATATTAAAGGCTGCGTTCCCCAGTTTGAAAAGTGGCTCCAGGATAACCTGACTGTGGTCGCCGGCATCTTTATTGGGATCGCGCTGCTACAAATTTTTGGCATCTGTTTGGCACAGAACCTTGTCAGCGACATCGAAGCTGTGAGGGAGAGTTGGTAG
>XtENSXETT00000000451
ATGGCCCTAATGAAAACGAAATTTAACCTAAAGAGGAGAGTGAAACTAGCCCAAGGGCTATGGCTGATGAACTGGTGCTGCGTCTTGGCAGGCATTGCCCTCTTCAGCATGGGGATATTCCTGAAAATCGAGCTGAGGAAGCGCAGTGAGATAATGGACAACGAAGAGAGCCATTTTGTACCCAATTCCTTGATACTGATGGGCGCCCTGGCCTGTGCCCTCAATGCGTTTGCAGGGAAAATCTGCTACGATTCCCTGGATCCCAACAAGTTTGCCAAGTGGAAGCCCATGCTGAAACCTTATCTGACCGTCTGTCTCCTCTTCAACGTCTTCATCTTCTTCACTGGCGTGGTCTGCTTCTTGGCCAGGGGCTCCTTGGACAGCACCTTGGCCCACGGCTTAAAGAATGGTATGCGCTACTATAAGGATACTGACACCCCCGGCCGGTGCTTTATGAAGAAGACCATTGACTTGCTGCAGATCGAGTTCAAGTGCTGTGGAAACAAAGGCTTCAGAGACTGGTTTGAGCTCCAGTGGGTCAGCAACCGCTATCTGGACTTCAGCTCCAAGGAAGTGAAAGATCGCATTAAGAGCAATGTAGACGGCAAGTATTTGATCGACGGGGTTCCCTTCAGCTGCTGCAACCCCAGCTCCCCCCGGCCCTGCATCCAGCTGCAAGTGACAAACAACTCAGCTCATTACAGTTACGATCACCAGACGGAGGAGTTGAACCTGTGGACCCGAGGCTGCAAGGAGGCTCTGCTGACCTACTACACCAGTATGATGAGCTCCATGGGAGGAATGGTGATGCTGGTCTGGATCCTGGAGATGGTTGTTATGATTGGCCTGAGGTTTCTGCACACGTGTTTGGAGAGCATTGCCAACCCTGAAGATCCCGAGTGTGAGAGTGAAGGTTGGATACTGGAGAAAAGCCTAAAGGACACAATCAAATCCTCCTGGGAATTGGTGAAGAGTATGGGTAAGCTGAACAAGGTGGAGACCGCTGGTGGTGAGGGAGACAAAGAAGCAGGAGTAGCGACTGTCAGCTGA
>RnENSRNOT00000041709
CTCTGGCCATGAAGCCGCAGCCGCCGGGCTAGGCCCGGGGCGGCTCCACGCCTGGGCAGCCCGCAGAGGGCTGGGCCGGTTCCCGGCTCGGGTTCCCAGGGCGGCAGGTGGCCGCTCACCATGCCCGGCAAGCATCAGCAATTCCAGGACCCTGAGGTTGGCTGCTGCGGGAAATACTTTCTGTTTGGCTTCAACATTGTCTTCTGGGTGCTGGGAGCCCTGTTCCTGGCCATCGGCCTCTGGGCCTGGGGTGAGAAGGGCGTTCTTTCCAACATCTCAGGGCTGACAGATCTAGGCGGTCTTGACCCCGTGTGGCTGTTTGTGGTGATTGGGGGAATCATGTCAGTGCTGGGCTTTGCCGGCTGCATTGGGGCCCTCCGGGAAAACACCTTCCTGCTCAAATTTTTCTCTGTGTTCCTCGGCCTCATCTTCTTCCTGGAGCTGGCGGCCGGGATCCTGGCCTTCGTGTTCAAGGATTGGATCCGAGACCAACTTAACCTCTTCATCAACAACAATGTCAAAGCCTACCGGGACGATATTGACCTTCAGAACCTTATCGACTTTGCTCAGGAATACTGGTCTTGCTGTGGAGCCCGAGGGCCCAATGACTGGAACCTCAACATCTACTTCAACTGCACTGACTTGAACCCAAGCCGCGAGCGCTGTGGGGTGCCCTTCTCCTGCTGTGTTAGGGACCCTGCGGAAGACGTCCTCAATACCCAGTGTGGCTATGACATCCGACTCAAACTGGAGCTGGAGCAGCAAGGCTCCATCTACACCAAAGGCTGCGTGGGCCAGTTTGAGAAGTGGCTCCAAGATAACCTGATTGTGGTGGCCGGGGTCTTGGTGGCCATTGCCCTCCTCCAGATATGTGGCATCTGCTTGGCCCAGAACCTCGTGAGTGACATCGAGGCAGTAAAGGCCAACTGGTGAGGCTGCCGGGGGTGATGGCCACATGCCTGGCCCACAGGGCTGTAGTGGGGGCCTCCTAGGACGCTCTGCCTCACTCACAATGGCAAGGCCTGTGGGACGTCTGTTATGACCTGAGCCCGAGGCTCTGTGAGCATGGTACTCAGGAAGCCACTGAGGCTGGACTGGGGCTGAACTGGGGCTGTACTGGGGCTGGACTGGGGCTGTTTACCACAGAGCTGTGTGTGTGGGGTGTACACATGTGTGTGTGTGTGTGTGTGTGTGTGTGTGTGCGTGTGCCTGTGCCTGTGTGTGCGTGTGCGTGGCATGCACGTGTGCGCACTCGTGAGTACACCTGGAGTCTCCACCCCGCTGCTGTGAGGTGGTGGCCCTTCCAGAGCTCTAAGGGAGATGGAGCCAGGAGGGTAGGGCATGTACCTGCGTCCCCTAGTCTACTGTGGGATGTATCCCTGTGTGGCTTAGGAGCCTGCTGTCTCAGACCACTCCATATTCACCATGACCTTGAACCTGCCTGGAGCTCACCTTGGCCTCAGTGTCACAGCCTCTGAAATGGGTCCAAGAATCCTCTCTGTCTCTCTCTCTCGCTTGCCTCTCAGGACCACACATGGTGATGGCTACGAGCGACTCAATAAACACTTTG
>RnENSRNOT00000004315
CAGGAAGAGACGGCAGAAGAGACCAGGCAGCCAGTCCAGTGGGAAATCCTGAAAATGGCCAAAGACGATTCCACCGTTCGTTGCTTCCAGGGCCTGTTGATTTTTGGACACGTGATTGTTGGTATGTGTGGGATCGCCCTGACAGCAGAGTGTATCTTCTTTGTATCTGACCAACACAGCCTTTATCCACTTCTTGAAGCCACCAACAACGATGATATCTTTGGGGCAGCTTGGATAGGCATGTTTGTGGGCATCTGCCTCTTCTGCTTGTCTGTTCTAGCCATAGTAGGAATTATGAAGTCCAACAGGAAAATCCTCTTGGCGTACTTCATCATGATGTTTATAGTGTATGGTTTTGAAGTGGCGTCTTGCATCACAGCAGCCACACAACGAGACTTTTTCACGACCAACCTCTTCCTGAAGCAGATGCTGATGAGGTATCAAAACAACAGCCCCCCAACCAATGACGACAAATGGAAGAACAGCTATGTCACCAAGACCTGGGATAGGCTCATGCTGCAGGACCACTGCTGTGGGGTAAACGGTCCGTCAGACTGGCAGAAATACACCTCTGCCTTCCGAGTGGAGAATAGCGATGCTGACTACCCCTGGCCTCGGCAGTGCTGTGTCATGGACAAGCTTCAAGAGCCCCTCAACCTGGACGCTTGCAAACTCGGAGTGCCTGGTTATTACCACAGTCAGGGCTGTTATGAGCTAATCTCTGGACCAATGGATCGGCACGCCTGGGGAGTTGCCTGGTTTGGATTTGCTATTCTCTGCTGGACCTTCTGGGTTCTCCTGGGCACCATGTTCTACTGGAGCAGAATTGAGTACTAAGCACACAGTGTCTCTCGGCCATACCTCCCTCCCGGGTGACTTTGAATTTGGTGCTGGAACCTGCTGTTTCGTGACATGCCCTCTGGTGACACATGCTTGTCTCTCTCAAGTGCCAGGCCAGGTGGAACGGCTCTCAAGATGCTGCAATCCTTAGCAGAAATATTTCTCACCCCTGCCTGAGATTCCGCCACATATTTATATACGATAAGACAGAGAGTGTACTATATGTGTGCTATATGTACTTATATTACTATATATAACTATATATAGTGTGGTACTTACATGTTCTATATAAGACAGAAAACTTGGAGAGGGGAGGTGACTCTCAGCCCTGTTTATGTTTAATGTGGAGGCACAGTGATGTTCAAAGGAACCTGCTTCGCCATTGTAAGCTCTGTCTGTATTGAGTTAGCAAAGTCATGAAACACAGAGCCCGTCTATCTCAACGTTTTCTTTAACCTGGCAAGGCTTTTGCTTGTCACTGTGTAGGTTGGGGGGAGGGGAGTTGCACTGTGCAGGAGGGGGAAATGGCAGAGCTGTGCCTTCTGCCTCTGGTTCTGCTGTGACTTCTGTCTGCCCCAGTACTGTTCCTGACACCTTTGGATACTGTTACGCTCCAGGACGACCCTTGGTTTTCATTTAACGGAGTGTTCAGACGTCCTCTCATGTCCTGTGGGGTGATGTGCATTTAGCAACCCCCGTCTCTGTTCACGGAGAGCTTGTAAACCTTGGCAGCATTCCCCATGCCCATTTTACATCAGCTCAGTCTTTGCCCTCAAGGTTTCAACCTGAAACAGTTCTCAAACCCTGGTATCAGTGATTTATGGGGACTTGTGTTTGCTGTCACAATAGTTTGCTTGCACTAACGATCCCGAAGGAAGTCCTGACAAGTCACCATTTGTTTGCTTATCCATAAATAAAGAAGCCC
>CfENSCAFT00000002392
GTTTCCTGGGAGCCGGGCGGGCCGGGCTGGTACGGGGAGGAGTTCACCTTCGTCAGCCCGCTGGTGAAATACCTGCTCTTCTTCTTCAACATGCTTTTCTGGGTGATTTCCATGGTGATGGTGGCTGTGGGAGTCTACGCTCGGCTGATGAAGCATGCAGAAGCAGCCCTGGCCTGCGTGGCAGTGGACCCTGCCATCCTGCTGATTGTGGTGGGCATTCTCATGTTCCTGCTCACCTTCTGCGGCTGTATTGGATCCCTTCGTGAGAACATCTGCCTCCTACAGACGTTCTCGCTCTGCCTCACCATCGTGTTCCTGCTACAGCTGGCTGCAGGGGTCCTGGGCTTCGTCTTCTCCGACAAGGCACGAGGGAAAGTAAGTGAGATCATCAATAATGCCATTGTGCACTACCGAGATGACTTGGATCTACAGAACCTCATTGATTTTGGCCAGAAAAAGTTCAGCTGCTGTGGAGGGATTTCCTATAAGGACTGGTCCCTGAACATGTACTTCAACTGTTCAGAAGACAATCCCAGCCGTGAGCGCTGCTCTGTGCCTTATTCCTGTTGCTTGCCTACCCCAAATCAGGCAGTGATCAACACCATGTGTGGCCAAGGTATGCAGGCCCTTGACTACTTGGAAGCTAGTAAAGTCATCTATACCAATGGCTGTATTGACAAATTGGTCAACTGGATACACAGCAACCTCTTCTTTCTTGGTGGTATAGCACTGGGCCTGGCCATCCCCCAGCTGGTAGGAATCCTGCTGTCCCAGATCCTCGTGAATCAAATCAAAGATCAGATCAAGCTACAGCTGTACAACCAGCAGCACCGAGCTGACCCATGGTACTAAGATTCCATCCTGCACCTCCTCACTATGGCAACAGGCGAGCCTCATCTACCAAAAGCAATGGGTATAGCTTTCAGCACCAAATGGAGATCTGGATTCCAGTCCCCCAGCGACAGCCCAG
>XtENSXETT00000042498
CAATAGGCTGAGCTCCCAGCGCTCCCCGCACCTTCCCAATGTCAGCCTTAAGCGCCCGGGAAGCTTTGGTATCGTTCACTCCGCCAGCCCTGCTCAGCGCTCCTTTCTGATCAGGTATCCCTACGCCTGTTGGACTGATCCATTCCTGCTGCTCCCCCCCTCCCCAGCTGGATACAAACCATGTCAGGCAAACACCAGCATTTTAAAGGTCCCGAAGTAAGCTGCTGTGTGAAGTATTTCTTGTTTGGATTCAACATAGTGTTTTGGTTGCTTGGAGCTGCTTTTCTAGCTATTGGCTTATGGGCATGGGCAGAAAAGGGCGTCTTGTCCAACATTTCGTCCATCACAGACCTTGGTGGGTTTGACCCTGTCTGGCTCTTCATAGTCACTGGAGCTGTCATGTTTGTGCTGGGCTTTGCTGGCTGCATTGGAGCCTTGAGAGAAAACACGACACTTCTAAAATTTTTCTCAGTCTTCCTGGGGTTGATCTTCTTCCTGGAGCTGACTGCAGGGATCTTGGCCTTTGTTTTCAAAGACTGGATCAAAGATCAGCTTAATTTTTTTATCAACAACAACGTGAAGGCGTATCGTGATGATATTGACCTCCAGAACCTCATTGATTTTGCTCAGGAATATTGGTCCTGCTGTGGTGCACATGGACCAAATGACTGGAACCTCAACATCTACTTTAACTGTACAGACTCCAACCCAAGCAGGGAGCGCTGCGGAGTGCCGTTCTCCTGCTGTGTGAAGGACCCTGCGGAAGATGTTCCTAACACACAGTGTGGATATGATGTGCGGCTGAAACTGGAACTGGAGCAGCAGAGCTACATCTATACCAAGGGATGTGTGGGCCAGTTTGAGAAGTGGCTGCAAGATAACCTAATCGTAGTGGCCGGAGTATTTGTCGCAATTGCTTTATTACAGATTTTTGGCATTTGTTTGGCTCAGAATTTAGTTAGCGACATCAAAGCTGTGAAAGCAAACTGGTGACCCATTGCCGTCCTCATCGGAACTCTCTCTTAACACTGGAGCCTGCCTTTTTTTTGCACTGCCCTTAAACATCACACAGACTCGCAAGCATGAACTTCTGGGGGATAATGCTCCTTGATAGTATTTGGTGGAGAGCCATTTAGTGGCTAATTCTGTTTTATTATGGGTTTTACACATAACAGGGGACATGATGTTGTTTGTGCCACAATCCACACATCTAGCCCGAGCTTCCTTCCCTCCCTGGACCTGGAGGGGCTGGCACTGGAAGCCATGGTGTATTTAAGTGCATGTGCGATGTCAGAAGGCGGTGTGACTGTGATTTATATTTATATATATAAATATCTATATTGTAAAAATGTAAAGACTCTAAGGGCCACGCCAGCCCTCCTTTTATTGGAGAGGCCCCAGGCTTTGTATGTGGAAGGGGCTTTAAATGTCTGAATGATCCCTGTCCTTTGGTGCTCTATGGGGGTTCAGGCTGTCAGCCAAAAAAACTCCCAATGTTGTCTGACACTGGAGGCATTGTAGATTTTTGATTTTGTATTAACCTGTTTAGTCTCCAGAGCTGCCCATGTGACTTTTATTGTCAATGCTACTTTCTTCCTTAATTTTGTTTCATTTGTTTTTTTTTTTTTTGTTACCTTTCAATGCTTTGTTGTTTGTGCCAGTTACGGCTATAGCAGTAGTTGAGTACTTTAATTGCTCTCATCTTTAAGAAAGACCAAGAGCACAGGGTGATGCACCAGAGATTTCATTTGTAGGGAACATGGTAGGCCTCTGTCTGCCACAATTATCAGTGCTGCCCTCAACAGGAAAAAGCTCTTTTTATACCAAAGCAGCAATTGTGACAACATAGAATCTGCAAATTACAATTAGCTTCCCTGCTCATTGTGTCTTTAATTTGTGGAAGCCATTTTTTAAACCTGTTAAAACTCCAGCTTTAATACCTGCTTGGGATTCAGCTTATAGCCATCGACAATGTCAGGATGAACTTCTTCCCTAAAATAAGGAGTGCTCCAGCCATCATGCTCCTTTTAGCTGAGAGATGCAAAGGTTTCACCTACGTTTTAATAAATTGTTCAGCTTGAA
>GgENSGALT00000019968
TTTGGTTTGGGGGTAGTCTGTCAATTCCTTGGCATAGCATTTCTTGGGATTGGATTGTGGGCATGGAATGAAAAGGGAGTGCTGTCCAACATCTCTTCCATCACTGACCTGGGTGGCTTTGATCCAGTTTGGCTCTTCGTAGTGGTAGGAGGAGTTATGTTCATTTTGGGATTTGCAGGATGCATTGGAGCTTTGAGAGAAAATACCTTTCTTCTCAAATTTTTTTCTGTGTTTCTTGGAATTATTTTCTTCTTGGAACTCACTGCTGGTGTTCTAGCATTTGTTTTCAAAGACTGGATCAAGGATCAGCTGTATTTCTTTATAAACAACAACATCAGAGCATACCGAGATGACATTGATTTGCAAAACCTCATAGACTTTACGCAGGAATATTGGCAGTGCTGCGGGGCTTTTGGAGCTGATGACTGGAACCTTAATATTTACTTCAATTGCACAGATTCCAATGCAAGTCGAGAGCGCTGTGGTGTGCCATTCTCTTGCTGCACTAAAGACCCTGCCGAAGATGTTATTAATACTCAGTGTGGCTATGATGCAAGGCAAAAACCAGAAGTTGATCAGCAGATTGTTATCTACACTAAAGGTTGTGTCCCTCAATTTGAGAAATGGTTGCAGGACAATCTTACCATAGTTGCTGGTATATTCATTGGGATAGCATTACTGCAGATATTTGGGATTTGCTTAGCCCAGAATTTGGTTAGTGACATTGAGGCTGTCAGAGCCACCTGGTAAAACTGCTGAAGTAACCACAACAAGACACTGGACAACCGAAACCCTCTGAAACCTCCAGTGTGTCTCTCCGGCACCAAGCTGTATGGACATGGGTGACAGGGAAACCTTCTCTCCCACATAGTCTCAAGTTTTAAGTTCCTGATATTGCAGTGAACTCATATTTCTTTGGGGGTGGGGATGAGAAGAGTGAGCTTTTTAAAACCTGCTGCTCACGGGCAATTTTTTTTTCTTTTTTTCTTTTTTTTTTTTTTTTTTTTTGCTTTAAACCACCAGTTTGAAAGCTGTTGAGCCGTGAATCTCTACTGTATTCTTGATCCTGAGTAACAAGTGGACACTTTTTTAAAATTGGTGTATTCAGTGGGACAGAGTTTCATCATTGTAATCTGTGCATATACTGTTTATTCTTCATGTCATGAGCTCTTAGTAGCTGCCAAGTATTCCTGAGA
>TrENSTRUT00000013989
ATGTCGGGGAACCATTACAAAGGCCACGAAGTCAGCTGCTGCATCAAATACTTCATCTTCGGATTCAACATCCTGTTCTGGCTCCTGGGCATGGCCCTCGTTGGAATCGGTCTGTGGGCCTGGAGTGAGAAGGGAGTCCTGTCCAACATCTCGTCCATCACGGACCTGGGCGGTTTGGACCCAGTCTGGCTCTTTATGGTGGTCGGAGGGGTCATGTTCATCCTGGGCTTCGCAGGATGCATCGGGGCGCTGCGTGAAAACACGTTCCTGCTCAAGTTTTTTTCTGTGTTCCTGGGGATCATCTTCTTCCTGGAGCTGACCACAGGCGTGCTGGCCTTTGTCTTTAAGGACTGGATCAAGGACCAGCTCAACCTGTTCATCAACAACAACATCCGCGCGTACCGGGACGACATTGATCTGCAGAACCTCATCGACTTCACTCAAGAATACTGGGAATGTTGTGGAGCGTTTGGAGCAGACGACTGGAACCTGAACATCTATTTTAACTGCACCGATGGGAATCCCAGCCGGGAGAAATGTGGCGTTCCATTCTCCTGCTGCACCAAGGACCCAGCTGAGGATGTGATCAACACACAGTGTGGATATGATGTTCGTGCTAAACCAGACTCCGAGCAGAAGGACTCCATCAACGTGAAGGGCTGCGTGCCGCAGTTTGAGAAGTGGCTGCAGGACAACCTGACCCTGGTGGCTGGCATCTTCATCGGAGTGGCGCTGCTGCAGATTTTTGGGATTTGTTTGGCGCAGAACTTAGTGAGCGACATCGAGGCCGTGCAGGCGAGCTGCTTCTTCACCTAA
>MdENSMODT00000001940
ATGCATTATTACAGATATTCTAATGCGGAAGTCAGCTGTTGGTATAAGTATCTACTTTTCAGCTACAACATTGTCTTCTGGTTAGCTGGAGTGGTTTTTCTTGCTGTTGGACTCTGGGCATGGAGTGAGAAGGGTGTGCTCTCAGACCTGACCAAAGTGACCCGTCTCCATGGCGTGGATCCTGTCGTGTTGGTCCTGATTGTGGGAGTGGTGATGTTCACACTGGGCTTTGCTGGTTGTGTGGGAGCCCTGAGGGAAAACATCTGTCTCCTGAAGTTCTTCTGTGGGGCTATTGTGCTGATATTTTTCCTGGAGCTGGCAGTAGCGATGTTGGCCTTCCTGTTCCAAGACTGGGTGAGAGACAGGTTCAGGGAGTTCTTCGAGATCAATATCAAGTCTTACCGAGATGACATCGATCTGCAGAACCTCATTGACTCCTTGCAGAAAGCTAACCAGTGCTGTGGGGCTTACGGCCCTGAAGACTGGGACCTCAATGTTTACTTTAACTGCAGTGGAGAAAGTTATAGCCGAGAGAAATGTGGTGTCCCTTTTTCTTGCTGTGTACCAGATCCTGCACAAAAAGTTGTGAACACACAGTGTGGATATGATGTCAGGACTATGACAAAGAACAAATGGGACGAATCAATCTTTACCAAAGGCTGTATCCCTGCTCTGGAGGGCTGGCTGCCTCGGAACATTTACATAGTGGCAGGGATCTTCATCGCCATCTCCTTACTCCAGATATTTGGCATCTTCCTGGCCAGGACCCTGATTTCGGATATCGAGGCTGTGAAGGCTGGCCATCACTTCTGA
>CfENSCAFT00000022143
ATGCCGCGCGGGGACTCGGAGCAGGTGCGCTACTGCGCGCGCCTCTCCTACCTCTGGCTCAAGTTCTCGCTGATCGTCTACTCCACGGTGTTCTGGCTGATCGGAGCCCTGGTCCTGTCCGTGGGGATCTACGCAGAGGTGGAACGGCAGAAATATAAAACCCTTGAAAGTGCCTTTCTGGCCCCAGCCATCATCCTCATCCTCCTGGGAGTCATCATGTTCATCGTCTCCTTCATTGGCGTGCTGGCTTCCCTCCGTGACAACCTGTGCCTTCTCCAAGCGTTTATGTACATCCTTGGGATTTGCCTCATAATTGAGCTCATTGGTGGTGTGGTGGCCTTGATCTTCCGGAACCAGACCATCGACCTTCTGAATGACAACATTCGAAGAGGAATCGAGAACTACTACGATGATCTGGACTTCAAAAACATCATGGACTTTGTTCAGAAGGAGTTTAAGTGCTGTGGTGGGGAAGACTACCGGGATTGGAGCAAAAACCAGTACCACGACTGCAACGCCCCCGGACCCCTGGCCTGCGGGGTGCCCTACACCTGCTGCGTCAGAAACACGACAGAAGTGATCAACACCATGTGCGGCTACAGAACTATTGACAAGGAGCGCCTCAGCGTGCAGGACGTCATCTACGTGCGGGGCTGCACCAACGCCGTGCTCATCTGGTTCATGGACAACTACACCATCATGGCAGGCCTCCTGCTGGGCATCCTGCTCCCCCAGTTCCTGGGGGTGCTGCTGACATTCCTGTACATCACCCGGGTGGAGGACATCATCATGGAGCACTCGGTCACCGACGGGCTCTTGGGGCCTGGCACCAAGCCCAGCGTGGAGGCGGCAGGCACAGGATGCTGCATGTGCTACCCCAACTAG
>XlENgnlUGXlS22245796
>BtENSBTAT00000011802
CGCCTCCAGCCGCCGCCGCCGCCGCCGGAGCTCTGTAGTATGGCATCGAGGAGAATGGAGACCAAACCTGTGATAACCTGTCTCAAAACCCTCCTCATCATCTACTCCTTCGTCTTCTGGATCACTGGGGTGATCCTGCTGGCCGTTGGAGTCTGGGGCAAACTTACTCTGGGCACCTACATCTCCCTTATCGCCGAGAACTCCACAAATGCTCCCTATGTGCTCATCGGCACTGGCACCACCATCGTCGTGTTTGGCCTGTTTGGATGCTTTGCCACATGCCGTGGTAGCCCATGGATGCTGAAACTGTACGCCATGTTTCTGTCCTTGGTGTTTCTGGCTGAGCTCGTGGCTGGCATTTCAGGGTTCGTGTTTCGTCATGAGATCAAGGACACCTTCCTGAGGACTTACACAGACGCCATGCAGAATTACAATGGCAACGACGAGAGGAGCCGGGCAGTGGACCACGTGCAGCTCAGCCTGAGCTGCTGTGGCGTGCAGAACTATACCAACTGGAGCACCAGCCCCTACTTCCTGGAGCACGGCGTCCCCTCGAGCTGCTGCATGAATGACACCTATTGCAACCCCCAGGATCTGCACAACCTGACTGTTGCCGCCACTAAAGTGAACCAGAAGGGTTGTTATGATCTGGTGACCAGTTTCATGGAGACCAACATGGGAATCATCGCTGGAGTGGCTTTTGGGATTGCATTCTCCCAGCTGATTGGCATGCTGCTGGCCTGCTGTTTGTCCCGGTTCATCACGGCCAACCAGTATGAGATGGTGTAAGGAGTCTTTCAAGAATGATGGAATAAGAGACCTGTTTTCAAAAGGAACTGCAGCAATCTTTGAAAGACTTCCAAAGAATGTTAGAGCACAGTACATAATACACCTGTCCTAACCCCCACCCCACCCCGCGTGCAACTGCAACTGACGCTCCCACACAGCCTCTGCTCCACCTTTCAGCCTGCGTCATGCGTAGCATTCCATTTCGTGAAGCCCTGTTGTGCCACAGTGTAGCCAGGTTCCCTGCATCTAGTCCTAGGGGACCCCGCCCAAGGCCCTGTGCGTGCCAGCTCCTCCATCTGTACTTGGTCCAACTGCAGCTCATTGTAGGTGACTGGTTCTCCACACCATCACTGGCCCTGCTGGGCCCTGCATGTAGTGTGGGAGGCTCCTGTTAGCCCTTGATCATGATTGATAAACGCTGCACACCCCCTAGATATAGATAAGCAGATAGCTATCTGTTCTTTTGGCTTAATCTCCTTTGGTTGGGTTTTCCCTTTTACTAAGGCTCTTTCCTACCTTCTTCAGGCTGCCTAGGCATGTAATACTTTGCAATTGTCCTTGAGGAGAAAAGGGCATGTGTCATGCACGAAGGAGATTATTGAGCTTTGGGTGGCCTCCTTACTCCTTGCTGTTACATGCCTGGGAACATATAGAGGGTTTAGTGCACCTGTATAACCCTGTTACAAAGCTGTATTGTTGCTTCCTGTGAAGGAAATAATTACTTCTGTTTTTCCCCAATTAATTGCTATTGTGTTATTTTACTTCTTTCTATATTTTTTCTTTGCATTGACATTACGGACATCGAGGACCTCATCAAAATCAATTTAAAAATGAGTGTGAAGGGGGAACAAAAGTCAAGATATTTTTAAAAGATCTTTAAAAATGCCTCTGTCTCGCATGCCAACAAGAATGCATTGATATTGTGAACATTTGTGATACATGTATTAATAAATAGTCATTAC
>BtENSBTAT00000005102
CCGAGCCCGGCCGCGTCGCTGCTGTCGCCGCCGCCGCCGCCGCCACCGCTCCCGGATCCTGCTTCTCAGAAGATGCACTATTATAGATATTCTAACGCCGAGGTCAGCTGCTGGTACAAGTACCTCCTCTTCAGCTACAACATCGTCTTCTGGCTGGCTGGAGTTGTCTTCCTCGGAGTTGGATTATGGGCGTGGAGCGAGAAGGGGGTGCTATCCGACCTCACCAAAGTGACCCGGATGCATGGAATTGACCCGGTGGTGCTGGTGCTGATGGTGGGCGTGGTGATGTTCACCCTGGGCTTTGCTGGCTGCGTGGGGGCCCTGCGGGAGAACATCTGTCTGCTCAACTTTTTCTGCAGCACCATCGTGCTCATCTTTTTCCTGGAGTTGGCCGTGGCCGTGCTGGCCTTCCTGTTCCAGGACTGGGTGAGGGACCGGTTCCGGGAGTTCTTTGAGAGCAACATCAGATCCTACCGGGATGACATTGACCTGCAGAACCTCATTGACTCCCTTCAGAAAGCCAACCAGTGCTGTGGGGCGTATGGCCCTGAAGACTGGGACCTCAATGTCTACTTCAACTGCAGTGGCGCCAGCTACAGCCGTGAGAAATGTGGGGTGCCCTTCTCCTGCTGCGTGCCTGACCCCGCGCAAAAAGTTGTGAACACACAGTGTGGCTATGACGTCAGGACTCAGCTGAAGAGCAAATGGGACGAGTCCATCTTCACGAAAGGCTGCATCCAGGCGCTGGAGAGCTGGCTCCCGCGGAACATCTACATCGTGGCTGGCGTCTTCATCGCCATCTCCCTGCTGCAGATATTTGGCATCTTCCTGGCGAGGACCCTGATCTCAGACATTGAGGCGGTGAAGGCAGGCCACCACTTCTGAGGAGCCAGAGGCAGGCAAGCGGAGCTGAGCCACACCGTGGAGGCAGCAGCCCTTCTCCAGCATTAGCGTCATGTCCACAGGGAGAGAAGCAGAAGCACCTGGCCAGAGCCGGCACCCCGCCTTCGGCATCCGCGTGATGTGACCTCTGTTTCTGCTTGCCGGTGCTGAAGACCGAGGGGCCCCCTCTAACCCGCAGAGACTTGTGACTGACACCCCCACGGGGGTCCGCCCAGAGTCAGAGGCTCCGTTTTTAAGTGGGGGAAGTGACTGAGGGACCGACTGCTCTGGTGGCTGCACCCTGGCCTCCATCGCACATGTGGTTGGTGCTGGCCTCAGGGGCAGCCCCATCTTCTGTGGACCTCCGAGTGCCAGCGGGGCCTGCGGTGTCTGCACACATTGGGGGTGTGGGCGGGGATCCTCAGCCACATCCAAGTGAAGTAAGCCTGAGCCAGCACGTGGCTGGTGCCACGGGAGTGCCTCGTCCCCTGTCCCCTCCAGCCCCCCAGGACGGGAACTGCTCCAGCCTAACAGCATTATGCCCTGATGGCACGGGGGGCGGGGGGGGGGCGGGGGGCGTGGCTTTCCTCTTGAGCGTCAGCTCTCCTTTTCCTAAAGTGTGTAAATAGTTTATTTATAGGGGTAAGAATGTTCTCACACCACGTCTTCATTTCCTCTGGCATTCTCTCAACAGCCTTACGCGGTGTCTGGGACTGACGCCATCCCTTTCAGTTCCCTTGAGTGTCTCTCAAACCAACTCCATCAGCTTCTCCTTATCATCCCTCATCACCTAGCTGCACTCACATACTCCCCCTTTGTCTACGTGCCCCTGACACGCATACCGTCACTCCCCTCCCCACTTGGCCTCACTGTCTTCTGGTCTTGGTGCTACTGAAACTGTTACCCGGAACTTGAATCCTGACCCTTCTCTACCGCAAAGCCAGGGAACCCTAGCCAGAGACAGCCAGCCGGAGACCTTTGGCCAGGGCTCCTCTCCAGGCTGCATGCAAAGGGCCGGCTGGCCGGCCTGGCATTTTTTTGCCTCTCCTTGGACAGAGAAGCCCTGTAGCCAGCCCCTGGGCTGAGCCATGGACCCCAGCCTGTAGCTGGATAGAGGCTCATATATTTCGTTGAAGACTTTCGTGGTGACCCTCCAACCCCTGAAGGGGATATCTGTGGTCATTGTGTCCACCCTTCGTGTCAGGGTTTATTGGGGGCCTGCTTTTGGAAATGAAGTCTGTCTGATGTCCTGAATAACTTCCCGGGGGAAGCTGGGATGTCTGTGCCGCTTTGGCTGGGCTACACTCTAACGCCTCTCTGGATCTTGTCCTGCCAGTTCTGTCCTCCTCGTTCAGGAATGAGCGCTACCTTCACTCACTCGCCGAAGTGTACATGCCGGTGTTTGTTGATGATGTTGGTTTTGTTGTTTTTTACAGTTTTCTCTGTAGACTAGAGGAAGAAGAATGCTTGTGTTTTTAGGAAGTGTGATGCTTTTCTTTGACTGCCAAACTCTTTTATGGAATATATCTTTATATT
>RnENSRNOT00000014772
GCCGTGCTGCCGCCGCTGCTGCCGCGCCCGGGTCCTGCTTCTCGGAAGATGCACTATTACAGATACTCGAACGCCGAGGTCAGCTGCTGGTACAAGTACCTGCTCTTCAGCTACAATATCGTCTTTTGGTTGGCTGGAGTTGTTTTCCTTGGAGTCGGGCTGTGGGCATGGAGCGAAAAGGGCGTGCTGTCCGACCTCACGAAGGTGACCCGGTTGCATGGAATCGACCCTGTCGTGCTGGTCTTGATGGTGGGCGTGGTGATGTTCACACTGGGATTCGCGGGCTGTGTCGGGGCCCTGCGGGAGAACATCTGCCTGCTCAAGTTTTTCTGTGGGGCCATTGTGCTCATCTTCTTCCTGGAACTGGCTGTGGCTGTGTTGGCCTTTTTATTCCAAGACTGGGTGAGGGATCGTTTCCGGGAATTCTTCGAGAGCAACATCAGGTCCTATCGGGATGACATTGACCTGCAGAACCTCATTGACTCTCTTCAGAAAGCCAATCAGTGCTGTGGGGCTTACGGCCCTGAAGACTGGGACCTCAATGTCTACTTCAACTGCAGTGGTGCCAGCTACAGCCGAGAGAAATGTGGGGTGCCCTTCTCCTGCTGTGTGCCGGACCCTGCACAAAAAGTCGTGAACACACAGTGTGGCTATGATGTCAGGATTCAGCTGAAGAGCAAGTGGGATGAGTTCATCTTCACGAAGGGGTGCATCCAGGCTCTGGAGGGCTGGCTTCCCAGGAACATCTACATTGTGGCTGGTGTCTTCATTGCCATCTCCCTGCTGCAGATCTTCGGCATCTTCCTGGCAAGGACCCTGATCTCAGACATTGAGGCAGTGAAGGCAGGCCATCACTTCTGA
>OlENSORLT00000008977
ACACAAACCGGGAGAAAGACGCAAATATGCGCTAACAGAGACAGCGGAATGGCTGTTAAGATGAAAAGCCACCAGCTTTAAACCGTCTCGCCGGTGCTCGCGGCGAAATCAACAACCGTTCGCTAAGGTATCGGCGGGAAAGCAGATGGATTTCGGTGCCGTCCACTTCGGCGTCCCGGGATTTGTTGTTATTAGCAGCTAATGCTAACTTAAAGTTGCGAGTTAGCTGGCCTAGCTTGCCAATGGTCAGCGCGAGGAGAAGATAATTCGCTACTTATGTGTGTTTTCGAAGTACACCCGGTGATAAAGCAGAGGAAGTTTGTTTAGCTGATGGAGACCTCGAACTTGGAATACAGAAGTCCCTTAGCCGCAGCTTTTCAGAGTCCCCATCCCAGTAGTTGCCTAGCTTCGCAGACAGCCACCACCATCCCAGGAAGAATGAGCAGAAAACGTCGCCACTTTAAAGGAACCGAAGTCAGCTGCTGCGTAAAATACATTTTATTCGGATTCAACATTATATTCTGGTTACTAGGAGCAGCATTCTTGAGCATTGGCCTGTGGGCATGGGCGGAGAAGGGCGTGCTGTCCAATATTTCATCAATCACAGATCTGGGGGGTTTGGACCCAGTGTGGCTTTTCATCGTGGTGGGAGGAGTCATGTTCATCCTTGGCTTCGCTGGCTGTATTGGAGCTCTCAGAGAGAACACAGTGCTGCTTAAATTTTTTTCCGTGTTCCTGGGTTTGATCTTCTTCTTGGAGCTGACTACAGGGATCCTGGCCTATGTCTTTAAGGACTGGATCAAGGATCAGCTAAACCTTTTCATCAACAATAATGTTAAGGCCTATCGCGATGACATCGACTTGCAGAACCTCATCGACTTTGCCCAGGAATATTGGTCATGCTGTGGAGCTCATGGACCTGATGACTGGAACCTCAACATGTACTTCAACTGCACTAACAGCAATCCCAGCAGGGAGCGCTGTGGAGTCCCCTTCTCCTGTTGCGTCAAAGATCCAGCCGAGGATGTGATCAACACACAGTGCGGTTATGATGTCCGCCGATTAACGAAAAAGGATCTGGAGCGGCAGCCTTTTATCCACACCAAAGGCTGCGTGGGGCAGTTTGAGAAGTGGCTCCAGGACAACCTAATTTTAGTAGCCGGGATATTTGTGGGAATTGCACTTTTACAGATATTTGGTATTTGCCTTGCTCAAAACTTGGTGAGTGACATCAAAACCGTCAAAGCCAACTGGTGA
>CfENSCAFT00000025149
ATGCACTATTATAGATACTCTAATGCCGAGGTCAGCTGCTGGTACAAGTACCTCCTTTTCAGCTACAACATTGTCTTCTGGTTGGCTGGAGTTGTCTTCCTTGGAGTTGGACTGTGGGCATGGAGTGAAAAGGGGGTGCTTTCTGACCTCACCAAAGTGACCCGGCTGCATGGGATCGACCCTGTGGTGCTGGTCCTGATGGTGGGCGTGGTGATGTTCACGCTGGGGTTCGCTGGCTGCGTGGGGGCCCTGCGAGAGAACATTTGCCTGCTCAAGTTTTTCTGCGGCACCATCGTGCTCATCTTCTTCTTGGAGCTGGCCGTGGCCGTGCTGGCCTTCCTATTCCAGGACTGGGTGAGGGACCGGTTCCGGGAGTTCTTCGAGAGCAACATCAGATCCTACCGGGACGACATTGACCTGCAGAACCTCATTGACTCCCTTCAGAAAGCGAACCAGTGCTGTGGGGCCTATGGCCCTGAAGACTGGGACCTCAACGTCTACTTCAACTGCAGTGGTGCTAGCTACAGCCGCGAGAAGTGTGGGGTGCCCTTCTCCTGCTGTGTGCCGGACCCTGCGCAAAAAGTTGTGAACACACAGTGTGGCTATGATGTCAGGACCCAGCTGAAGAGCAAGTGGGACGAGTCCATCTTCACAAAAGGCTGCATCCAGGCGTTGGAGGGCTGGCTGCCGCGCAATATCTACATCGTGGCAGGCGTCTTCATCGCCATCTCCCTGCTACAGATATTTGGCATCTTCCTGGCGAAGACCTTGATCTCGGACATTGAGGCGGTGAAGGCAGGCCATCACTTCTGA
>TnENSTNIT00000012050
ATGAGTAGAAAACATCATCATTTCAGGGGAGCGGAAGTAAGCTGCTGCGTAAAATACTTCTTGTTTGGATTCAACATTTTATTCTGGTTACTGGGAGCAGCATTCTTGGCAATAGGCCTGTGGGCATGGAAGGAGAAGGGCGTGCTGTCCAACCTCTCATCTATAACAGACCTCGGGGGCTTCGACCCTGTGTGGCTCTTCATTGTCGTCGGAGGTGTAATGTTCATCCTGGGTTTCGCCGGCTGCATCGGAGCGCTCAGAGAGAACACCTTCCTACTTAAATTTTTTTCCGTGTTCCTGGGTTTGATCTTCTTCCTGGAGCTGACTGCTGGCATCCTTGCCTTCGTCTTCAAGGACTGGATCAAAGACCAGCTCAACTTTTTCATCAACAATAATGTCAAATACCGCGACGACATCGACTTGCAGAATCTCATCGATTTCGCCCAGGATTATTGGTCCTGCTGTGGAGCTCACGGACCCGATGACTGGAACCTGAACATCTACTTCAACTGCACCGACCTCAACCCCAGCCGGGAGCGCTGCGGAGTCCCTTTCTCCTGCTGTGTCAAAGACCCGGCGGAGGATGTCATCAACACGCAATGTGGCTACGACGTTCGTCACAAAGTGGAACTGGAGCGTCAGAAACATATCTACACCAAGGGCTGCGTGGGACAGTTTGAGAAGTGGCTTCAGGACAACTTGATATTTGTAGCTGGGATATTTGTGGGTATTGCACTTTTGCAGATCTTTGGAATCTGTCTCGCTCAAAACCTGGTGAGTGATGTCAAAGCTGTCAAAGCCAACTGGTGA
>TrENSTRUT00000030718
ATGAGTAGGAAACACCATCATTTTAAAGGAGCAGAAGTAAGCTGCTGCGTGAAATACTTCTTGTTTGGATTCAACATTTTATTCTGGTTACTGGGAGCAGCGTTCTTGGGAATAGGCCTGTGGGCCTGGGCGGAGAAGGGCGTGCTGTCCAATCTGTCATCCATAACGGACCTCGGGGGCTTCGACCCTGTTTGGCTCTTCATTGTCGTCGGAGGTGTTATGTTCATCCTGGGCTTTGCCGGTTGCATCGGAGCCCTGAGGGAGAACACCTTCCTGCTTAAATTTTTTTCCGTGTTCCTGGGTTTGATCTTCTTCTTGGAGCTGACTGCCGGCATTCTTGCCTTCGTCTTCAAGGACTGGATCAAAGACCAGCTCAACTTCTTCATCAACAATAACATCAAAGCCTACCGCGACGACATCGACTTGCAGAATCTCATCGATTTTGCACAAGAATATTGGTCCTGCTGCGGAGCCCACGGGCCTGACGACTGGAACCTGAACATCTACTTCAACTGCACGGACCTCAACCCCAGCCGGGAGAGCTGTGGAGTCCCTTTCTCATGCTGTGTCAAAGACCCGGCAGAGGATGTCATCAACACACAGTGTGGCTACGACGTTCGACGCAAAAGGGAACTGGATCGTCAGCAAGACATCTACACCAAGGGCTGCGTGGGACAGTTTGAGAAGTGGCTTCAGGACAATTTGAAATTTGTAGCTGGGATATTTGTGGGTATTGCACTTTTACAGATCTTTGGGATCTGTCTTGCTCAAAACCTGCTGAGCGATGTCAAAGCTGTCAAAGCAAACTGGTGA
>MdENSMODT00000023080
ATGGCCAAGGGTGACTCCACTGTGCGCTGCTTCCAAGGTCTTCTGATTTTTGGAAATGTGATTATTGGAATGTGTGGCATCGCCCTGACAGCAGAATGCATCTTCTTTGTATCGGACCAACACAGCCTGTACCCTTTACTCGAAGCCACTGATAATGATGACATCTATGGAGCAGCCTGGATTGGCCTCTTTGTGGGCATCTGCCTTTTCTGCTTGTCTGTTCTTGGCATTGTGGGCATCATGAAGTCAAGCAGAAAAATACTTCTGGCGTATTTTATTCTGATGTTTATAGTATATGCCTTTGAAGTGGCATCCAGTATCACAGCGGCTGTGCAGCGAGATTTTTTCACGACCAATCTCTTCCTGAGGCAGATGCTGGAAAGGTACCAGAACAAAAGTCAGTCCAGTAATGATGACATCTGGAAAAATATGGCCGTGACCGAAACTTGGGACCGCCTCATGCTCCAGGAAAAGTGCTGTGGTGTGAATGGTCCATCAGACTGGCAAAAGTACAAGTCAGCCTTCCGGGATGAGAATAATGATGCTGACTACCCCTGGCCTCATCAGTGCTGCGTTATGGACAATCTCTATAAGCCACTCAATCTCGACGCCTGTAAACTCGGTGTGTCTGGTTACTATCACAGCAAGGGCTGCTACAAGCTGATCTCAGGACCAATGAACCGACATGCCTGGGGTGTTGCATGGTTTGGATTTGCCATTCTCTGCTGGACTTTCTGTGTTCTCCTGGGCACCATGTTCTATTGGAGTAGAATCGAATACTGA
>MdENSMODT00000026853
ATGGCATCGAGGAGAATGGAGACCAAACCCGTGATAACCTGTCTCAAAACCCTCCTCATCATCTACTCCTTCGTTTTCTGGATTACTGGTGTTATTCTTCTGGCAGTTGGAGTCTGGGGCAAGCTTACTTTGGGCACATACATTTCTCTTATTGCAGAGAACTCCACCAATGCCCCCTATGTACTCATTGGGACTGGCACCACCATTGTGGTCTTTGGCCTATTTGGATGCTTTGCCACATGTCGTGGAAGCCCATGGATGTTAAAACTATATGCCATGTTCTTGTCCCTGGTGTTCTTGGCTGAGCTGGTGGCTGGAATCTCAGGTTTTGTGTTTCGTCATGAGATCAAGGATACCTTCCTCAGGACATACACTGAAGCCATGCATAATTACAACGGGAATGATGAGAGAAGCCGTGCGGTGGATGATGTTCAGGAGAGTCTGAGCTGCTGTGGTGTTCAGAATTATACTAACTGGAGTATCAGCCCATACTTCGCGGAACATGGGATCCCTCCCAGCTGCTGCATGAATTCCAGTGATTGCAACCCCCAGGATCTACGCAACATGACTGTGGCTGCCACTAAAGTCAATCAAAAGGGTTGTTATGATCTGGTGACCAGTTTTATGGAGACGAACATGGGAATCATAGCTGGAGTGGCTTTTGGAATTGCATTCTCCCAGCTGATTGGTATGCTGTTGGCCTGCTGTCTGTCCCGGTTTATCACTGCCAATCAATATGAGATGGTGTAA
>XlENgnlUGXlS19874626
GAATCCCCGGGAAGATCTATAACAATAAGCTGAGCTTCCAGCGCTCCCTGTACCTTCCCAATGTCAGCCTTAAGCGCTCGGGAAGCTTTGGTATCACCCCCTCCTCCTGCCTTGCTCTGCTCTCATTTCTGATCAGGAATCCCTGCGCCTGTTGGACTGATCCATTCCTGCTGCTCCCCCCTCCCCTTTCCCGACTGGATACAAACAATGTCAGGCAAACATCAGCATTTTAAAGGTCCCGAAGTGAGCTGCTGTGTGAAGTATTTCTTGTTTGGATTCAACATAGTGTTTTGGTTGCTTGGAGCTAGTTTTCTAGCTATTGGCTTTTGGGCATGGGCAGAAAAGGGTGTCCTGTCCAACATCTACTCCATCACAGACCTTGGTGGCTTTGACCCCGTTTGGCTCTTCATAGTCACTGGAGCTGTCATGTTTGTGTTGGGGTTTGCCGGCTGCATTGGAGCCTTGAGAGAAAACACGACACTCCTAAAATTTTTCTCAGTCTTCCTGGGGTTGATCTTCTTCTTGGAGCTGACTGCAGGGATCTTGGCCTTTGTTTTCAAAGACTGGATCAAAGATCAGCTTAATTTTTTTATCAACAACAACGTGAAGGCGTATCGTGATGATATTGACCTCCAGAACCTCATTGATTTTGCTCAGGAATATTGGTCCTGCTGTGGTGCACATGGACCTAACGACTGGAACCTCAACATCTACTTTAACTGTACAGACTCTAACCCAAGCAGGGAACGCTGCGGTGTGCCATTCTCCTGCTGTGTGAAGGACCCTGCGGAAGATGTTCCCAACACACAGTGTGGATATGATGTGCGGCTGAAGCTGGAACTGGAGCAGCAGAGCTACATCTATACCAAGGGATGTGTGGGCCAGTTTGAGAAGTGGCTGCAAGATAACCTAATTGTAGTGGCCGGAGTATTTGTCGCAGTTGCTTTATTACAGATCTTTGGCATTTGTTTGGCTCAGAATTTAATTAGTGACATCAAAGCTGTGAAAGCGAACTGGTGACCCATTGCCATCCTCACCACGATGCCGGAACTCTCTTAACACTGGAGCCTGCCTTTTTTTGCACTGCCCTTAAACATCACACAGACTCTCAAGCATGAACTTCTGGGGGATAATGTTCCTTGATAGTATTTTGTGGAGAGCCGATTGGCTGGAGTGGTCTGGATAATTTTGTCTTATTATGGGTTTTACACATAACAGGGGACATGATGATGTTGTTTGTGCCACAATCTACCCATCCAGCCCGAGCTTCCTTCCCTCCCTGAACCTGGAGGGGCTGGCACTGGAAGCCATGGTGTATATAAGTGCATGTGCGGTGTCAGAAGGCGGTGTAGATATATAAATATCTATATTGTAAAAATGTAAAGACTCTTAAGGGCCATGCCAGCCCTCCTTTTATTGGAGAGGCCCCAGGCTTTGTATATGGAAGGGGCTTTAAATGCTTGAAGTGCTCCATGCTCTATGGGCATTCAGGCGGTCAGCCAAAAAAACACCCAATATTGTCCGACACTGGAGGCATTGTAGATTTTTGATTTTGTATTAACCTGTTTGGTCTCCAGAGCTGCCTATGTGACTTTTATTGTTAATGTTACTTTCATCCTAAtttttattttttttCCTCTTGCCATGTTTTGTTGGCAGTGCCAGTTAAGGCCATAGCAGTAGTGTAGTACTTTAATTGCTGCTACCCCCTCAAGAAAGACCAAGAGCCCAGGGTGATTCGCTAGAGCAGGGATCCCCGGCATTTAGAGCCTGTGGGCAACATTCAGAGGTGGAGGGAGTTGGGGAGCAGCACTAGCATGGAAGGTGTTCCTGGGGACCCAGATGGGGGCTGTGGTTGGCCATTTGGTAGCACCTATGTGAATTGTCGGCCTATATTGGGGCTCTGTTTGGCAGTGCACCTGGTTTTTGTGCAACTAGAATTTGTCTCCAAGCCTGGAGTTTAAAAATGGGCTCCTGGTTTGGGGCCACTgggagcgacatgttgctcgcgagctactggttggggatcattgCTCTAGAGCTTTCATCTGTAGGGAACATCATAGGCCTCTTTATCCACCCCAGTTATCAGTGCTGCCCTTCACCAGAAAACTCTTTTAATACCAAAGCAGGTTTTGTAACCGTATAAAATCTGTAACTGGCTTCCCTACTTAGTGTCTTTACTTTGTGGCAGTCTAGTAGCAGTCATTTTAAAGTTAAAACCCCAGCTTGGGATCCTTCTTTCCTGTTGCGAATTCAGCTAATACCCATGAACAAAGTAAGGATGAACTTCTTCCCTACAATATGGAGTGTTTCAGCCATCTTGTTCCTCTTAGCTGAGAGATGCAAAGGTTCCTCATATGTTTTAATAAATTGTTCAGCTTGAAACTGaaaaaaaaaaaaaaaaaaa
>MdENSMODT00000006391
ATGCCGGCCAAGCAGCAGCGCTTCCAGGAGCCCGAGGTTGGCTGCTGCGGAAAATACTTTCTGTTCGGTTTCAACATTGTCTTCTGGCTGTTGGGGGCTTTGCTACTGGTCATTGGCCTGTGGGCCTGGGGAGAGAAGGGTGTCCTGTCCAACATCTCCTCACTCACCCACCTGAGTGGCCTGGATCCCGTGTGGTTCTTTGTGGTGGTTGGAGGTGTCATGTCTGTGCTAGGCTTTGCTGGCTGCATCGGGGCCCTTCGGGAGAACACCTTCTTACTCAAGTTTTTTTCAGTGTTCCTCGGCCTCATCTTCTTTCTGGAGCTGGCCACAGGAATCCTGGCCTTTGTCTTCAAGGACTGGATTAGAGACCAGCTCAATTTATTCATCAACAACAACGTCAAGGCCTATCGTGACGATATTGACCTGCAAAACCTCATCGACTTTGCTCAGGAATATTGGTCGTGCTGTGGAGCCCGAGGGCCCAGCGACTGGAACCTCAACATCTATTTTAACTGCACTGACTGGAACCCCAGCCGTGAGCGTTGCGGGGTGCCCTTTTCCTGCTGTGTCAAGGATCCTGCGGAGGACGTGCTCAATACCCAGTGTGGCTATGATGTCCGGCTCAAACTGGAACTGGAGCAGCAGAGCTTCATCCACACGAAAGGCTGCGTGGGTCAGTTTGAAAAATGGCTTCAAGACAACCTGGTTGTGGTGGCCGGGGTCTTCGTGGGCATCGCCATGCTTCAGATCTTCGGCATTTGCCTGGCCCAGAATCTTGTGAGTGACATCAATGCGGTGAAAGCCAATTGGTGA
>EcENSECAT00000008969
AGTTGTATCCGCTCGTAAGTTTTCGGCAGTTTCCGGGGAGACGCGGGGCCTCCACGTCTCGCTCGCTCGGTTCCGATCGCCTGGTGCGGCGGGGCAGGGTCTGGGCTAGTCATGGCGTCCCCGTCTCGGAGGCTGCAGACTAAACCAGTCATCACTTGTTTCAAGAGCGTCCTTTTGATCTACACTTTCATCTTCTGGATCACTGGTGTTATCCTTCTTGCCGTTGGCATTTGGGGCAAGGTGAGCCTGGAGAATTATTTTTCCCTTTTAAATGAGAAGGCCACCAATGTCCCCTTCGTGCTCGTTGGCACTGGCACTGTCATTATTCTTTTGGGCACCTTTGGCTGTTTTGCTACCTGCCGAGCTTCTGCATGGATGCTAAAACTGTATGCAATGTTTCTGACTCTCATTTTTTTGGTTGAACTGGTCGCTGCCATCGTAGGATTTGTTTTCAGACATGAGATAAAGAACAGCTTTAAGAATAATTATGAGAAAGCTTTAAAACAATATAATGCTACGGGAGATTATAGAAGCGATGCAGTAGACAAGATTCAAAATACGTTGCACTGTTGTGGTGTCACCAACTTTAGAGATTGGGAGGATACTAGTTATTACTCAGAAAAAGGATTTCCCAAGAGCTGCTGTAAACTCGAAGATTGCTCTCCTCAGAGAGATGCAGATAAAGTCAACAATGAAGGTTGTTTTATAAAGGTGATGACCATTATAGAGTCAGAAATGGGAGTCGTTGCAGGAATTTCCTTTGGAGTTGCTTGCTTCCAGCTTATTGGAATCTTTCTAGCCTACTGCCTCTCTCGTGCCATAACAAATAACCAGTATGAGATAGTGTAACC
>TrENSTRUT00000046349
ATGGCCTTGATGTTGGTCAAGTTTGACCTGAAGAAGCGAGTGAAACTCGCTCAGACCGTCTGGTTCATGTACTGGTTTGCTGTACTGGCCGGCGTGCTGGTCTTCAGCATGGGCCTGTTCTTTAAGATCGAGTTGCGAAAGCGCTCAGAACTTATGGACAACAACGAGAGCCACTTCTTGCCCAATCTGCTCATACTCATGGGTCTCATAGCCTGCGGCATGAACGTCTTTGGAGGCAAAGTCTGCTACGACTCACTGGACCCTGCCAAGTTTGTAAAGTGGAAGCCGATGCTGAAGAACTTCCTGGTGTTCTGCGTGGTCTTCAACAGTTTGCTCTTTGTGACGGCCCTGCTGTGCTTCGTGATGAGGTTCCCCCTGCAGTTCACCCTGGCAGAGGGTCTGAGGAACGGCATGAAGTACTACAAGGACACGGACACGCCGGGACGCTGCTACATGAAGAGGACCCTGGACCTGATGCAGATAGAGTTCCGTTGCTGCGGAAATGACAACTACAGAGACTGGTTTGAGATTCAGTGGGTTAGCAACCGCTACCTGGACTTCAGCTCTAAGGAGGTCAAAGACCGCATCGGCAGCAACGTGGACGGCCAGTACCTGATGGACGGCGTCCCGTTCAGCTGCTGCAACCCCAGCTCCCCCAGACCGTGCATCCAGCTCCAGATGACCAACAACTCGGCCCACTACAGCTACGACCACTACACCGAGGAGCTAAACGTGTGGCGGCGTGGCTGCCGCGAGGCCCTGCTGTCCTACTACGGAGGCATGATGACCTCCATCGGAGTCCTGGTGCTGCTGGTGACTATTCTGGAGTTCGGCGTGACGGTGGGCCTGCAGTACGTGAACAGCTCCCTGTCCACGCTGGCCAACCCCGACGACCCCGAGAGCGAGAGCGAGGGCTGGGTCCTGGAGAAGACGGTGAAGGAGACGTTCACCGACATCATGGCTAAGATGAAGGCCATGGGCAAAGGCGCCAAGGTGGAGGAAGGAGACGAGGCTGCGGTCGCCACCGAGAGAGGA
>OlENSORLT00000014938
AGAACCGGAGCGGACGACGACGATGGATCCCCGGAGCGCTGACCCGGTTCCGTCCCGCCTCTAAACTAGCAGGCCGGCTCTTGTTGTGGTGGCGGCGGCGGCGGACGATGCTCCAACATGTCGGGGAATCCGTACAAAGGAGGCCACGAAGTCAGCTGCTGCATCAAATACTTCATCTTCGGCTTCAACATCCTCTTCTGGCTGCTGGGCATGGCTTTGGTTGGAATCGGAATCTGGGCCTGGAGTGAGAAGGGGGTTCTGTCCAACATCTCCTCCATCACGGACCTGGGGGGTCTGGACCCCGTCTGGCTCTTCGTGGTGGTTGGGGGGGTCATGTTCATCCTGGGCTTTGCCGGCTGCATCGGAGCTCTGCGGGAAAACACCTTCCTGCTGAAGTTTTTCTCCGTGTTTCTAGGAATCATCTTCTTCCTGGAGCTGACGGCTGGAATTCTGGCGTTTGTCTTCAAGGACTGGATCAAGGACCAGCTCAACCTGTTCATCAACAACAACATCCGGGCCTACAGAGACGACATCGATCTGCAGAACCTCATCGATTTCACTCAGGAGTATTGGGAGTGCTGTGGGGCTTTTGGAGTCGACGACTGGAACCTGAACATCTACTTCAACTGCACCGACGGGAATCCCAGCCGGGAAAAGTGTGGCGTCCCGTTTTCCTGCTGCACCAAGGACCCAGCGGAGGACGTGATCAACACTCAGTGTGGGTACGACATCCGAGCCAAACCGGACTCGGAGCAGAAGGACTACATCAACGTTAAAGGCTGTGTGCCGCAGTTTGAGAAGTGGCTCCAGGACAACCTGACCCTGGTGGCTGGGATCTTCATCGGAGTGGCGCTCCTGCAGATCTTTGGGATCTGTCTGGCTCAGAATTTAGTGAGTGACATCGAAGCGCTCATCCGCCTCTCAGTAACGTCTAAAAAACAAAGTGACCCCCCCTGGTTT
>OlENSORLT00000024152
TTTAACATCGGCCATGTCTGTTGTGGAAACTGCGGGTCAGATGGAAGTCCGTGGGTTTGGATCACGGGGTGGATTCATGTCACGCGCAATGCTCCCATCGAGGCGCTAAATGAACTGACAGTGCGTTTCTTTGCTGACCATCATCATCATCATCATCATCATCATCATCATTACACTAAAGGGTGTTTCCTCCAGAGACCTGTCAAACAATACCGAGGCTTCGATGTGATCCGTTCCTGGCGCGAGGACCAGAGCAGATCCTTCCAGATGATCTCGGGAAAGCATTTCAAGGCTCACGAGGTGAGCTGCTGCATCAAGTACTTCATCTTCGGATTCAACATTATATTCTGGTTCCTCGGTGTGGCGTTCCTTGGCATTGGATTGTGGGCATGGAGTGAAAAGGGTGTTCTCTCTAACATCTCTTCCATTACTGATCTGGGGGGCTTTGACCCCGTCTGGCTCTTCCTCGTGGTGGGTGGTGTCATGTTCATCCTCGGTTTTGCCGGTTGTATAGGAGCGTTACGGGAAAACTCATTTCTGCTCAAGTTTTTCTCCGTCTTCTTGGGTATCATCTTCTTTCTGGAGCTGACTGCTGGAGTCCTTGCTTTTGTTTTCAAAGACTGGATCAAGGATCAGCTGAACTTTTTCATCAACAACAACATCCGAGCTTACAGAGACGACATTGATTTGCAAAACCTTATTGACTTCACCCAGGAATACTGGGAGTGCTGTGGGGCTTTCGGAGCTGATGACTGGAATTTGAACATCTACTTTAACTGCACCGACTCAAATCCAAGCCGTGAGAAATGCGGAGTGCCGTTTTCCTGCTGCACCAAAGATCCAGCGGAGGATGTCATCAACACTCAGTGTGGATACGACATCCGCGCAAAAACAGACTCGGAGCAGAGGACCTTCATTTACATAAAAGGCTGTGTTCCCCAGTTTGAGAAATGGCTTCAGGACAACCTGACCGTGGTGGCAGGCATCTTTATTGGAATTGCATTACTACAGGTAATACTGGTG
>AcENSACAT00000014617
ATGGCATCGAGGAGAATGGAGACCAAACCCGTGATAACGTGTCTGAAAACCCTCCTCATCATCTACTCCTTCGTTTTTTGGATAACTGGTGTTATCCTTCTGGCTGTTGGTGTCTGGGGGAAGCTGACTTTAGGCACATACATCTCTCTTATTGCTGAAAACTCCACTAATGCCCCTTATGTTCTCATTGGGACGGGCACTACGATTATTGTCTTCGGATTATTTGGATGTTTTGCCACATGTCGCGGGAGCCCATGGATGCTGAAACTGTATGCCATGTTCTTGTCTCTGGTCTTCCTGGCTGAGTTAGTGGCTGGCATCTCAGGATTTGTGTTTCGCCATGAGATCAAGGACACTTTCCTTAGGACATACACTGAAGCCATCCAGAATTACAATGGAAATGATGAGAAGAGCCGTGCAGTGGATGATGTACAACAGAGTCTGAGTTGCTGTGGAGTCCAGAATTACACTAACTGGAACACTAGCCCATATTTCAATGAACATGGCATCCCACCAAGCTGCTGCATGAACTCCAGTGACTGTAATCCCGGGGACCTCCGTAACATGACCATTGCTCCTACTAAAATAAATCAGAAGGGGTGTTATGACCTAGTGACCAGTTTTATGGAGACAAATATGGGAATCATTGCTGGAGTGGCTTTTGGAATTGCATTCTCACAGTTAATCGGAATGCTGTTGGCATGCTGTTTGTCACGATTTATTACCGCCAATCAGTATGAGATGGTGTAA
>CfENSCAFT00000027757
TTCTCAGTTGTAGACGCTCGTGAGTTTCCGGCAGTTTCCGGGGAGACTCGGGGACTCTGCGTCTCCCCCGCTCCGCTCCGCGCGCCCGGTGCGGTGGGGCAGGGTCGTGGCGTCATGGCGTCCCCGTCTCGGAGACTGCAGACGAAACCAGTCATTACTTGTTTCAAGAGCGTCCTCCTGATCTACACTTTCATCTTCTGGATCACTGGCCTAATCCTTCTTGCCGTTGGCATTTGGGGCAAGGTGAGCCTGGAGAATTATTTTTCCCTTTTAAATGAGAAGGCCACCAATGTCCCCTTCGTGCTCATTGGCACTGGCACTGTCATCATTCTTTTGGGCACCTTTGGCTGTTTTGCTACCTGCCGAGCTTCTGCATGGATGCTAAAACTGTATGCAATGTTTCTGACTCTCATTTTTTTGGTTGAATTGGTCGCTGCCATCGTAGGATTTGTTTTCAGACATGAGATTAGGAACAGCTTTAAGAGTAATTATGAGAGAACTTTAAAGCAGTATAACTCTACGGGAGATTATAGAAGCGATGCAGTAGACAAGATTCAAAATACGTTACATTGTTGTGGTGTCACCGACTATAGAGATTGGAGGGATACTAATTATTACTCAGAAAAAGGATTTCCCAAGAGTTGCTGTAAACTTGAAAATTGTTCTCCACAGAGAGATGCAGATAAAGTAAACAATGAAGGTTGTTTTATAAAGGTGATGACCATTATAGAGTCAGAAATGGGAGTGGTTGCGGGAATTTCTTTTGGAGTTGCTTGCTTTCAGCTGGTTGGAATCTTTCTTTCCTACTGCCTCTCTCGCGCCATAACAAATAACCAGTATGAGATAGTGTAATCATCAAACCACGGGCTTACTATTGTTCAGCTTTAAGGACATTTACATTCCCCCCTGTGAGCTATGAGATTGCCTGGATGGAAGATTGCCTAATACTACTTACGATAGACCAAAAAATTCCATCAGTAATAGTCTGATTCAATCAAGACATTTGTGTAGGTCCACCTTTTGTCCCATTGGTGTTAATCATTGAAACCCCTGTATCACTGTGAAACACTGGAAGAGCTAATAAATTATAAATGAAGC
>TgENSTGUT00000006954
AGCCGGGATCTCAGTATTATGGCATCGAGGAGAATGGAGACCAAACCCGTGATAACGTGTCTGAAAACCCTCCTCATCATCTACTCCTTCGTGTTCTGGATCACCGGCGTTATCCTCCTGGCTGTCGGCGTCTGGGGCAAGCTCACCCTCGGCACCTACATCTCCCTCATTGCTGAGAACTCCACCAATGCCCCCTACGTGCTCATCGGCACGGGCACCACCATCATCGTCTTCGGCCTCTTCGGCTGCTTCGCCACCTGCCGTGGCAGCCCATGGATGCTGAAGCTGTATGCCATGTTCTTGTCCCTGGTGTTCCTGGCTGAGCTAGTGGCTGGCATTTCAGGGTTTGTCTTTCGCCACGAGATCAAGGATACTTTCCTTAGGACATACACTGAAGCAATCCAGAATTACAACAAGAACGATGAGCGGAGCCATGCAGTGGATAACGTACAGGAAAGTCTGAGCTGCTGTGGCATTCAGAGCTACACCAACTGGAGCACCAGCCCTTACTTCTTCAAGCACGGCATCCCTACGAGCTGTTGCATGAACTCCAGTGACTGCAACACTCAGGATCTGCGCAACATGACCGTGGCTGCCACTAAAGTAAACCAGAAGGGCTGTTATGACTTGGTGACCAGTTTTATGGAGACAAATATGGGAATCATAGCTGGAGTGGCTTTTGGGATTGCATTCTCACAGTTGATCGGGATGCTGCTGGCATGCTGTCTGTCCCGGTTTATTACTGCTAACCAGTATGAGATGGTGTAACAAGTCTTTCGAGGAGTGCGAAGTCCAGAGCCTGTGTGAAGACCAGGAGCTGCAGAATTGGAGAAAGACTGCCATGAATGTTATAGCACACACTGTCTCTCGCACGCACGCACGCACACCCCCACGAGCAAGCCCGTGCGCGCGCACACTCGCACCCCGCCTCCCGAACTGTCCCATGCGTAGTGTCCCATTCTGTGAAGTTCCACGGTGCCACCCCGAGTGGCCGGGTCCCCTCGGCCTCCAGAGCCAGCCCCCACCCCACGGCTCGGCCCAGGACGGCACCGTCTGTATGTTCTTGGTCACACAGTAGTTGCATCGTAAGTTAACAAAGGTAACTCATTAACAGCGTTGATCGGGCTGTGCATGTAGTGACTGGAGGGCATAATTAGCCTTTCACCATGGTTAATAAGTGTTGCACACATTCATATAAACCGGTATATGAAATATATATTCTTTTGGTTTTTATCTTAATTTCTTGTTTTGTTTATTGCTTTACTAAGGTTTCCATCCTTTCCCCCCCTCCCCTGCGCCTGTCCCCCTCTCCCCAAAAAACAAAGGAATCAGTAACATGACATAAAGATACTTGAAAATGATGTTAAAATGTTGTGCTTGAAGGGAACTGTTATTCCTGATGTTCTTCTACATCTTTGATTCTTACTCAGTGTTGTATGCCTAGTGCGTATCCCGGTAGGCTTTGTCTAGTGCATTTTGCCTCGGAACCTGATCCTGTGTAATACTGTTATT
>CfENSCAFT00000011087
ATGGCTTCAGCGGCGACAGAGGCCGAGAAGGGGTCTCCGGTCGTGGTGGGACTGCTGGTGGTGGGCAACATCATAATTCTGCTGTCAGGCCTGGCCCTGTTCGCCGAGACCGTGTGGGTGACCGCTGACCAGTACCGCGTGTACCCACTGATGGGCGTCTCGGGCAAGGATGACGTCTTCGCTGGCGCCTGGATCGCCATCTTCTGCGGCTTCTCCTTCTTCGTGGTGGCCAGCCTTGGGGTGGGCGCAGCGCTGTGCCGCCGCCGGTCCATGATCGTCACGTACCTGGTGCTCATGCTCATCGTCTACATCTTCGAGTGCGCCTCCTGCATCACGTCCTACACTCATCGCGACTATATGGTGTCCAACCCATCCCTGATTACCAAGCAGATGCTGACCTTCTACAGTGCAGACACGGACCAGGGCCAGGAACTGACTCGCCTCTGGGACCGCATCATGATTGAGCAAGAGTGCTGTGGCACGTCTGGTCCCATGGACTGGGTGAACTTCACGTCAGCCTTCCGGACAGCCACCCCGGAGGTGGTGTTCCCCTGGCCTCCGCTGTGTTGTCGGCGGAATGGCAACTTCATCCCCCTCAATGAAGAGGGCTGCCGCCTGGGTCACACGGACTACCTGTTCACCGAGGGCTGCTTCGAGCACATCGGCCACGCCATCGACAGCTACACATGGGGTATCTCGTGGTTTGGGTTTGCCATCCTCATGTGGACGCTCCCCGTGATGCTGATAGCTATGTACTTCTACACCACCTTGTGA
>TnENSTNIT00000017699
ATGGCCTTGATGCTGGTCAAGTTTGACCTGAAGAAGCGAGTGAAACTGGCCCAGACGGTCTGGTTCATGTACTGGTTTGCTGTCCTGGCTGGAGTGCTGGTCTTCAGCATGGGCCTGTTCTTCAAGATCGAGCTGCGGAAGCGCTCAGAGCTCATGGACAACAACGAGAGCCACTTCTTGCCCAACCTGCTTATACTTCTGGGTCTCGTGGCCTGCGGCATGAACGTCTTTGGAGGCAAAATCTGCTACGACTCTCTGGACCCTACCAAGTTTGTGAAGTGGAAACCCATGTTGAAGAACTTCCTGGTGTTCTGCGTGGTCTTCAACAGCTTGCTGTTCGTTACGGCCCTGCTGTGCTTCGTGATGAGGATCCCCCTGCAGTTCACCCTGGCAGAGGGGCTGAGGAACGGCATGAAGTACTACAAGGACACGGACACGCCGGGACGCTGCTACATGAAGAGGACCCTGGACCTGATGCAGATGGAGTTCCGTTGCTGCGGAAACGACAACTACAGGGATTGGTTCGAGATCCAGTGGGTCAGCAACCGCTACCTGGACTTCAGCGCCAAAGAAGTCAAAGACCGCATCGGGAGCAACGTGGACGGCCAGTACCTGATGGACGGCGTCCCCTTCAGCTGCTGTAACCCCAGCTCCCCCCGTCCCTGCATCCAGGCCCAGATGACCAACAACTCCGCCCACTACAGCTACGACCACTACACCGAGGAGCTGAACGTGTGGCGGCGCGGCTGCCGCGAGGCCCTGCTGTCCTACTACGGAGGCATGATGACCACCATCGGAGCCCTGGTGCTGCTCATCACGCTGCTGGAGTTCGGCGTCACCATCGGCCTGCAGTACGTTAACAGCTCCCTGTCCACGCTGGCCAACCCCGAGGACCCGGAGAGCGAGAGCGAGGGCTGGATCCTGGAGAAGACGGTGAAGGAGACCTTCACCGACATCATGGCCAAGATGAAGGCCATGGGCAAAGGCGCCAAGGTGGACGAGGGGGGTGAGGCTGCGGTCGCCACGGTGAGCTGA
>GacENSGACT00000004225
GGGTTCTTCTTGCTGTGTTTTTTTTTCGTTGCTGTGGGATGGATCACAGGCTGAGCTGACTCTCCCGTCCCGTTGGACCAGCCAGAGGAGACTGTGACAGCGAAGAGACCGCGAGGCTCTAGATTATCAGTCGACTGTCTACTTCTCAGACAAGGACAAATCTACGGTTGAATAATGGCGTTGGGGTTGGTCAAGTTTGACCTGAAGAAGCGAGTGAAGCTCGCTCAGACGGTCTGGTTCATGTACTGGTTTGCCGTAATGGCCGGCGTGCTGGTCCTAAGCATGGGCCTGTTTTTTAAGATCGAGCTGCGGAAGCGCTCAGAACTTATGGACAACAACGAGAGCCACTTCTTGCCCAACCTGCTCATATTTATGGGCCTGGTGGCCTGCGGCATCAACGGCTTCGGAGGCAAAGTCTGCTACGACTCACTGGACCCTACTAAGTTTCTAAAGTGGAAGCCCATGTTGAAGGGCTTTTTGTTGTTCTGCATGGGGTTCAACGCCCTTCTGATGGTGACGGCCCTGCTGTGCTTCTTGATGAGGATCCCCCTGCAGTTCACCCTGGCTGAGGGGCTGAAGAACGGCATGAGGTACTACAAGGACACGGACACGCCGGGACGCTGCTACATGAAGAGGACCCTGGACCTGATGCAGATAGAGTTTCGTTGCTGCGGAAACGAAAACTACAGAGATTGGTTTGAGATTCAGTGGGTTAGCAACCGCTACCTGGACTTCAGCTCTAAGGAAGTCAAAGACCGCATCGGGAGCAACGTGGACGGCCAGTATCTGATGGACGGAGTCCCCTTCAGCTGCTGTAACCCCAGCTCCCCCAGACCCTGCATCCAGCACCAGATGACCAACAACTCTGCGTACTACAGCTACGACCACTACACCGAGGAGCTCAACGTGTGGAAGCGCGGCTGCCGCTCCGCCATGGTGTCCTACTACGGGGGCTTGATGAACACCATCGGAGTCCTGGTCATGCTGGTCACTCTGCTGGAGGTTGCCGTGACCATCGGCCTGCAGTACATCGACAGCTCTCTGTCAACGCTGGTCAACCCGGAGGACCCGGAGAGCGAGAGCGAGGGCTGGATCCTGGAGAAGACGGTGAAGGAGACGTTCACCGACATCATGGACAAGATGAAGTCCATGGGTAAAGGCACCAAGGTGGAAGAGGGGGAGGAGGCGGGTGTCGCCACGGTGAGTTTGGCGGGG
>EcENSECAT00000014849
ATGGGCCAGTGCGGCATCACCTCATCAAAGACCGTGCTGCTGTTTCTCAACCTCATCTTCTGGGGGGCAGCTGGCATTTTATGCTACGTGGGAGCCTATGTCTTCATCACTTATGATGACTATGACCACTTCTTTGAAGATGTGTATACTCTCATCCCTGCTGTTGTGATCATAGCTGTAGGAGCCCTGCTTTTCATTATTGGGCTAATTGGCTGCTGTGCCACAATCCGGGAAAGCCGCTGCGGACTCGCCACATTTGTCATCATCCTACTCTTGGTTTTTGTCACAGAAGTTGTGGTAGTGGTTTTGGGATACATTTACAGAGCAAAGGTGGAAAATGAGGTTGATCGCAGCATTCAAAAAGTGTATAAGACCTACAATGGAACCAACCCTGATGCTGCTAGCCGGGCTATTGATTATGTACAGAGACAGCTGCACTGTTGTGGAATTCACAACTATTCAGATTGGGAAAATACAGACTGGTTCAAAGAAACCAAAAACCAGAGTGTCCCTCTTAGCTGCTGCAGAGAGACCGCCGGCAGCTGTAATGGCAGTCTGGCCCACCCCTCTGACCTCTATGCTGAGGGGTGTGAGGCTTTAGTTGTGAAGAAGCTACAGGAAATCATGATGCATGTTATCTGGGCAGCGCTGGCATTTGCAGCTATTCAGCTGCTGGGCATGCTGTGTGCATGCATTGTATTGTGCAGAAGGAGTAGAGATCCTGCTTATGAACTGCTCATCACCGGCGGAACCTACGCGTAGTAGAAAACTCAAGCCTGAGCTTTTCAGTCTTGTTCTGATTTGGAAGGTGAATCGAGCAGGTCTACTGCTGTTGGCCTCCTGAGTTCATTTAGTTAAAGCACATGTACACAGGTGTTGCACAGAGCAGCTTGGCTCTTCATGTGCCCACCTACTTACCTACCCACCCATGACTTTCTTTTCCCCATTCTAGCTGACTCTCCATGTCCCTAAGTTTTTAAGTACAGCGGTAAATATTCTAATTTCAGAACCATTTGTGAGTTGCATAGTGTGGTAGAATTAAAGGAGGCTATGGGCCTGCTTCTGTTACCTCCAGGCAATTATGGGACTGCTGCCGAAGTATCACCATGTCCTTTCAGTCTTCACAATGGAGAACTCTTGGCCAAAGGTTTTTGGGGGAAGAGAGAGCAAGCCAGCTGTCTGGTCAAAGTTGACAGCAGATGATGCCACTCATCAGTGTCCTTTTAAAAAATATATGCTGTAGTCCAATAAGATAGCAACTGTACAAAATGGCTAAAATAGATTTTAGAATCATACAGTGTGTATCTTGGTTCATCTTCAAAATCAGACTGATCTTTGAAACTAGCGATTTTTAATTAAAGCTGGCTTTGTAGGAGG
>GgENSGALT00000006771
CTGCCGGGAGGCGGCGGCGGGATGGCGACGGGGGACGCGGAGCAGGCGCGGTATTGCGCGCGACTCTCCTACCTCTGCCTCAAGTTCAGCCTCATATACTGCACCGCCTTCTGGGTGATCGGGGGCCTTGTTCTCGCTGTTGGGATCTATGCAGAAGTTGAAAGACAGAAGTTCAAGACTCTGGAAAGTGCCTTCCTAGCCCCGGCCATCATTTTAATCCTTCTGGGCATTATCATGTTCTTTGTATCTTTTGTGGGCGTGCTGGCTTCCTTGAGGGACAACCTCTGCCTTCTTCAAGCATTCATGTACATTCTGGGTCTGTGCCTGATGATCGAGCTGGCCGGTGCTGTCGTGGCCTTGATTTTCAGAAACCAGACAATCAAGTTTCTGAACGATAACATTAGAAGAGGAATTGAGAATTACTATGATGATTTAGACTTCAAGAACATCATGGATTCTGTTCAAAAGCGGTTTAAGTGTTGCGGTGGGGAAGACTACACGGATTGGTCGAAGAATGCGTACCACGACTGTGCTGCTCCGGGACCGCTGGCCTGTGGAGTGCCTTACACGTGTTGTGTCCGGAATAAGACAGACATTATCAACACCATGTGTGGATACAAGACCATTGACCAAGAGCGCTTGAGTATCCAAGATGTCATCTACATCCGCGGGTGCACCAATGCGGTGCTCATCTGGTTTTTGGACAACTACAGCATCATGGCTGGTGTTTTGCTGGGTATCCTGCTCCCCCAGTTCCTGGGGGTGCTGCTGTCCTTACTGTACATCACACGGGTGGAAGACATTATAGCTGAGCACAAGCTTGGAGAGAGCCTGTTCGGGGGGACGCGGCAGCACCCTGATCCTGAGTTTGCCAGCCCAGGCTGCTGCATGTGTTACCCGGGCTGACAGCAGGAACCTCCAGAACCCATCAGCCTGCATGCTGGTTTGTGTTTCTGTGGCCATTACAGGCGTTGGGTGCGACTGATCAACTCTAACTCTTCTTTGGTATTTCTTTTAAAGCAGAATACCAAAAGCAGAGTCTCTTCTTTACCCTGTGGTCTTAATATTTCTAACGTTTCTGCTGCCTCTGGGTGTGTGTTGAGCTCTTATGAGACCCCTGGGTGCCGTGCTCAGGTTGCTCCTAGCTCTTTGGGAAGTGGACCAGGTAACCGCCGTGCCTACACCGCCGTGGAATCACCGTGCACGCCCTGTTCCACGTCGCCTTCCTCCCTCCTCGTCCCCTTCCTCCCTCTGGAGGGGCCAAAACCAGGCAGAATGCTGGGGGCTGTCCACTGACCCCAAAGCGGGGTGCTGCTGGTATCATGGAATCACAGCATGGCTTGAATTGAAAGGGACCTCCAACACTGCCAAGTTCCTGTGCACCCCAGGGCCTCACTGCAAGCAGGGCAGCCGTGCCAGCAAATAAAGCTGTTGGCTGTATGTTGGAAGGTGAGGCTGGGGCTCTGTGTCCTGGGCAGCCTCACTGTGCCCTTCCCAACTTCATTTCCTTACTGGTTGCAAATTGGAGGAGAGATTTCTTGCTGAGCTAGAGGGTGAATATTAAACACGTGTTTAATGACTTTTTTATGCTAATCTTGATCGATTTACTGATGGTAATGGATGTGACACTGAACACTTAATTGCTCAATCCTTTGTGCCTTTTAATGATGGGGCAAATGCCAATGTTGGATTAATCAGGTAATGCTTGATAGACTTATAACGCGGTTTGTTACTGTCTGGCTTTTGCATCAGTTTATGAGATGTTTGAGTCTTGTACGTACTGTATTTTTCCTCATTAGTAAATGAAGTGTTAGACGGGTTTGGGGGGGAATTATTTGTGTTGAAATGTTTCTGAGTTTGATTCTTGTCAAAATAAATAATATATATTTTTTTTCAAAACG
>EcENSECAT00000023790
GGCTGTTGGTGCCTCACCCTCAGCTCTTTGCTGCTGCTTCTGCAGGTGCTGGGAGCCCTGTTTCTGGCCATCGGCCTCTGGGCCTGGGGTGAGAAGGGCGTTCTCTCCAACCTCTCGGCGCTGACAGATCTGGGAGGCCTTGACCCCGTGTGGCTGTTTGTAGTAGTGGGAGGCATCATGTCTGTGCTGGGCTTTGCTGGCTGCATAGGGGCTCTCCGGGAGAACACCTTCCTGCTCAAGTTTTTCTCCGTGTTCCTTGGCCTCATCTTCTTCCTGGAGCTGGCGACAGGGATCCTGGCCTTTGTCTTCAAGGACTGGATTCGAGACCAGCTCAACCTCTTCATCAACAACAACGTCAAGGCCTATCGGGACGACATTGACCTCCAGAACCTCATTGACTTTGCTCAGGAATACTGGTCTTGCTGCGGAGCCCGAGGGCCCAACGACTGGAACCTCAATATCTACTTCAACTGCACTGACTTGAACCCGAGCCGGGAGCGCTGCGGGGTGCCCTTCTCTTGCTGCGTCAGGGACCCTGCGGAAGATGTCCTCAACACCCAGTGCGGCTACGATGTCCGGCTCAAACTGGAGCTGGAGCAGCAGGGCTCTATCCACACCAAAGGCTGTGTGGGCCAGTTCGAGAAGTGGCTGCAGGACAACCTGATCGTCGTGGCTGGGGTCTTTGTGGGCATCGCCCTCCTCCAGATCTTCGGTATCTGCCTGGCCCAGAACCTCGTGAGCGACATCAAGGCAGTGAAGGCC
>CfENSCAFT00000024520
ATGGCCCGTTACAAGGTGGAGCAGGACGACTGGCTAATCGTCTACCTGAAGTATTTACTCTTCGTCTTTAACTTCTTCTTCTGGGTGGGCGGGGCCACCGTCCTGGCCGTGGGCGTCTGGACCCTGGTGGAGAAGAGCGGCTACCTCAGCATCCTGGCCTCCAGCACCTTCGCTGCATCCGCCTACATCCTCATCTTCGCGGGGGCTCTTGTCATGGTGACCGGCTTCCTGGGCTTCGGCGCCATCATCCGGGAGGATAGGAGCTGCCTCTCCACGTATTTCTGCCTGTTGCTGGTGATCTTCCTGGTTGAGCTGGTGGCGGGGGTCCTGGCGCACATGTACTACCAGAGGCTCAGCGAGGAACTGAAGCAGCACTTGACCCGGACCCTGGCTGAGAACTACAGGCAGCCCGGAGCTGTGGACATCACCTTGTCGGTGGACCGCCTCCAGCAGGACTTCAAGTGCTGCGGGAGTAACAGCTCTGCCGACTGGCAGCACAGCGCGTACATCCTGTCTCAGGAGGCCGAGGGCCGCCGGGTGCCGGACAGCTGCTGCAAGACGGTGGTGGTGCGCTGTGGCCAGCGGGTCCATCCCTCCAACATCTACAAGGTGGAGGGAGGCTGCATCACCAAGCTGGAGCAGTTCTTGGCTGACCACCTACTGCTCATGGGGGCGGTGGGCATCGGGGTGGCCTGTCTGCAGATCTGTGGGATGGTTCTCACCTGTTGCCTGCACCGGAGGCTCCAGCTGCATTTTTACTAA
>TrENSTRUT00000023224
ATGTCAGGGAAGCATTTTAAAGCTCACGAAGTGAGCTGCTGCATCAAGTATTTTATCTTCGGATTCAACGTCATATTCTGGTTCCTCGGAGTGGCGTTCCTCGCCATCGGGTTGTGGGCGTGGAGCGAAAAGGGCGTCCTCTCCAACATCTCCTCCATCACGGACCTCGGGGGTTTCGACCCGGTGTGGCTGTTCCTGGTGGTGGGCGGCGTGATGTTCATCCTCGGGTTCGCCGGTTGCATCGGCGCGCTGCGGGAGAACTCCTTCTTGCTCAAGTTTTTCTCCGTGTTCCTGGGTATCATCTTCTTCCTGGAGCTGNGCCTTTTCTTCAAAGACTGGATCAAGGACCAGCTCAACTTTTTCATCAACAATAACATCCGGGCCTACCGAGACGACATTGATCTGCAGAACCTGATAGACTTCACCCAGGAATATTGGGAGTGTTGCGGAGCTTTTGGAGCCGATGACTGGAATTTGAACATCTACTTCAACTGCACCGACTCCAACCCCAGTCGGGAGAAGTGCGGAGTGCCCTTTTCCTGCTGCACCAAGGACCCGGGGGAGGACGTCATCAACACTCAGTGTGGCTACGATATACGAGCGAAAACGGACTCTGAGCAGCGGACGCACATCTACATGAAAGGCTGCGTTCCCCAGTTTGAGAAGTGGCTTCAGGACAACCTGACGGTGGTCGCTGGCATATTTATCGGGATCGCGTTGCTCCAAATTTTTGGCATCTGTTTGGCGCAGAATCTCGTGAGCGACATCGAAGCGGTGAGAGAGAGCTGTTTGTTCACCTAA
>RnENSRNOT00000049339
CGCTGAGAGTTTGTGCAGCTGGCCCTGGCTGCTGCCGCTGCTGCCTTGTCCGGACTTGGCGAGGACTTGGGAGGGACAGCGGCGTTGGGAGGTGGCTTAGCAGAGACTTTCCAGCGACTGCTGCCCAGGATTTTTTTTTTTTTTTTCTTCCCTTTTCTTTTTCCCAGGAGTCAGCGACGGCGACGGCTGGGGAGAGGAAGGCGAGCAAGCGTCTGCTGTTGGAGCCAATGCAGCCCTTTGGCTCTCCGCGAGGAGCGTCTCTCCCCGGATGAGTGTCTGCCTTGTGTCCCCGAGTGTCCCCCCGCAGGAGCGCAGCTCGAACGATCGCTGCTGCTCTGCTTGGACCAGTAGAATGTGGTGAGAGGATGGGGCTTCTCCCTCCCAAGACTCACAATGGCCAGAGAAGATTCCGTGAAGTGTTTGCGCTGCTTGCTCTACGCCCTCAACCTGCTCTTCTGGTTAATGTCCATCAGTGTCTTGGCAGTTTCTGCTTGGATGAGGGACTACCTGAATAACGTTTTGACTTTGACTGCAGAGACAAGGGTAGAAGAGGCGGTCATCTTAACTTACTTCCCTGTGGTTCACCCCGTCATGATTGCTGTCTGCTGTTTCCTTATCATCGTGGGAATGCTGGGATACTGTGGGACCGTGAAAAGGAATCTGTTGCTTCTTGCATGGTACTTTGGAACTTTACTCGTGATCTTCTGCGTAGAACTGGCTTGTGGTGTGTGGACATACGAGCAGGAAGTTATGGTGCCAGTACAGTGGTCAGATATGGTTACTTTGAAAGCCAGAATGACAAATTACGGCTTACCCAGGTATAGGTGGCTTACGCATGCTTGGAACTATTTTCAGAGAGAGGGTTGTGGGAAGAAAATGTATTCCTTTTTGAGAGGAACCAAACAATTGCAAGTACTAAGGTTTCTGGGGATCTCCATTGGTGTGACACAAATTCTAGCCATGATTCTCACCATTACTCTGCTCTGGGCTCTGTATTATGATAGAAGGGAGCCTGGGACAGACCAAATGCTATCTCTAAAAAATGATGCGTCACAACACTTGTCCTGTCACTCTGTGGAACTGTTAAAACCAAGCCTTTCTAGGATCTTTGAACATACATCAATGGCAAACAGCTTCAATACCCACTTTGAGATGGAAGAATTATGAAGAATGTCAAAGAAGGAAATCACAAACTTGTGGGACTAGTGGGTTTTGGGGTACACAGCTATCTCAGAAATTTTTAGACATACTAATATTCTGAAAAGGAATGTCTAAGCTTATAATTTATCCACTCTTTAAAACAAAGGTTCCACATATTAATACACAGACAATAACTAGCGTCCTTTAAAATGCTGAACCCAGAGTTCATAACAACTGTGTTTGTTTTCTTTCTTTCTTTCTTTTTCTTTCTGAGCACAATTATGTTTTGAGGTGATACAGTTTGACCAGCGTTTCTGCATCCATTCATGGAAATGAACTGTCATGGGGGCACTCATGCTGCTATGAAGGTTAACTAACTCCTCTAGTTAGGCTATAAACTATCCACTGACTGCTAACATAGGGATTTAGTGCTAAAGACCTTTATTACCTGATGATGTATTGCTTCGACGATGATTTGATTATATATAAAAATCTTTCAAGGTTGGTAACTACCTAAATATGATTTTTGTGGGTTACTAAAATAATCTTATTAATGACACTTGTAAGAGCTAACACGCTGTCTTAAACTTATCAGGGATATATATGTGTATAAGTCTGTGCCATGTCTGTATAATTCAGTAGATTTCAGTTCTTATAAATGTTACGAAGAACAATATTTGAAAATGACAAAATTGTCTTATATAGCACCATTACTTTTTTTCTCTCCCAACCACAGAGCGTTTAAATGCCGTCTTGCTTCTGTATTGTTACCCATCACTGTTAATTTAAGTTGTTAACCATTAATTTTGGAAATTACCAGTGTGATACGTAAGAATCATTGTAACTCTGGCTGCAGGAGGTATTAACTACAGAATTTACACACAGTTGATTCAGCCAAAGTTCAGTTGGCTTTTTTTTCACCCCAATCTACGCCTTGTCAAAGAGCTTACGTTTTTCTTTTGCAAACAAGAAGCGACAACTTGAAGTCAATGTGATTTTACAGAGGAGGAACATTCTGTGCAGAGATAATCATGGGAATCTCTAAAATAAGGGGTAGTCTAACTAGAGAGAAGCCTTGCTTTATTTCATCCATATACTGTAGCAAATTATACAGAATATTAATTTTTTTTACAAGAGTAGAAGATATTTATTTGAAACGGGAAAAGTGCATTTTACTGTATCTTGTGTGTTCTGTTCATTTCTTGAATTATGGAAAGAAAATTAATACAGGTGTCAATAAATATTTTCTAGATC
>RnENSRNOT00000005165
CAGGGTCTCGGGGTAGTCATGGCGTCCCCATCTCGGAGACTGCAGACCAAGCCAGTCATTACTTGTTTCAAAAGCGTTCTCTTGATCTACACTTTCATCTTTTGGATCACTGGTGTTATCCTTCTTGCCGTTGGCATTTGGGGCAAGGTGAGCCTGGAAAATTATTTTTCCCTCTTAAATGAGAAGGCCACCAATGTGCCTTTTGTGCTCATTGGCACAGGCACTGTCATTATTCTCTTGGGCACCTTTGGTTGTTTTGCTACCTGCCGAGCCTCAGCATGGATGCTGAAACTGTATGCGATGTTTCTGACTCTCATTTTTTTGGTCGAGCTAGTTGCAGCCATTGTAGGATTTGTTTTCAGACATGAGATTAAGAACAGCTTCAAAAGTAACTACGAAAATGCTCTGAAGGAGTACAACTCCACAAGAGACTATAGAAGTGAAGCTGTAGACAAGATCCAAAGTACGTTGCATTGCTGTGGGGTCACCAATTACAGGGATTGGAAAGGTACAAACTATTACTCAGAAACAGGATTTCCCAAGAGCTGCTGTAAACTGGAAGGCTGTTATCCACAGAGAGATGCAGATAAAGTCAACGAAGAGGGTTGTTTCATAAAGGTAATGACAACTATAGAGTCAGAAATGGGAGTCGTTGCTGGAATTTCTTTTGGAGTTGCTTGCTTTCAGCTAATTGGAATCTTTCTCGCCTACTGCCTCTCTCGTGCCATAACGAATAATCAGTATGAGATAGTATAATCAGTATGAACACGGGCTTATATCTCTTCAGTTCTAAGGTTACCTTTGTGAGTTATAACAGCGCCTGGATGGAGACTGACACATTAGCCTGAAAAGCTACACCAGTAGACTGATTCAATCAAGATATTTGTGTATTGTGTTCTATGTCCACTTTCTGTCCTATTCTTACACCCCTGTATCTCTAAAACACTGGAAGAGCTAGTAAATTGTACATGAAATAATACTGTGCTTCCATTGGATTTTCTTTTCCAGTGTGGGAATTGTGAGGAGTGCTGTGGATTTGCTCTCTTCATAGCAGTGTTCCTGATGGAAGTTTAACCTCTACAAATTTGCTGTTGACGTAGTGTGATTGAAAATTGGCCTCCTTAAGTGGGCCTCCTATTAGTCAAGATTAGCTGGCTTGATTGTGTAATCTGCAACAAAAAGGACAATGTTTCCTTAGTCTCTGATGGTAGGCAGAGTGGCATGGTATACCATTCCAGCTAGTCATCACATGGTGCCCATCATTGGCATTCCTGGGTGGTGGTGCCAGTCTCAGGCTTTGGGTGCAAAGGACAGAGACTAAGAACTGCTACCTGTATTTTGTGATACATCAACTTTCAGCACACAACGTATGTATTTTTGTTTCCAAACTAAGGCCTTTATACTGATCAGACCTTGTTATTTGAAAGGTTATCCTTTAGTGGCATCAGAACTCTTGTATTTTCCTTATAATTTACTGGAACTTACTTGATTAACTTTAGCTAGATTTTCCAGCAAATAATACTTCATATCAACTGTCAACATTTTGGTGAATTTTAATAGTATTTGTTTTGTTTTGTACCCTTGATTAATAAATATAAATCCTTTAC
>RnENSRNOT00000022419
CCAGCAGTTCTCGGCGGAGCCGCCGGCGCCATTGCCTCCTCGCTCGGTGAGCGCCGCTCCGCTCGCCCAGCCCGGCCTCCGCCGGCCGTCGGCACCATGGGCCAATGCGGCATCACCTCCTCTAAGACCGTGCTGGTCTTCCTCAACCTCATCTTCTGGGGGGCGGCTGGCATCCTCTGCTACGTGGGAGCCTATGTCTTCATCACTTACGACGACTATGACCACTTCTTTGAGGATGTGTACACGCTCTTCCCTGCCGTGGTGATCATGGCTGTAGGGGCCTTGCTCTTCATCATCGGCCTGATCGGCTGCTGTGCTACAATCCGGGAGAGCCGCTGTGGGCTGGCCACGTTTGTCTTCATCCTGCTCTTGGTTTTCGTCACAGAAGTAGTAGTTGTGGTTTTGGGATATGTGTACAGAGCAAAGGTGGAGAATGAGGTTGATCGTAGCATTCAGAAAGTGTATAAGACCTATAACGGGACCAACTCTGATGCTGCCAGCCGTGCTATTGACTATGTGCAGAGACAGTTGCACTGCTGTGGAATTCATAACTATTCAGACTGGGAAAATACAGATTGGTTCAAAGAGACAAAAAACCAGAGTGTTCCTCTTAGCTGCTGCAGAGAGACTGCCAGAAGCTGTAATGGCAGCCTGGCCAACCCCTCCGACCTCTATGCCGAGGGCTGCGAGGCTCTTGTTGTGAAGAAGCTACAAGAAATCCTGATGCATGTTATCTGGGCAGCTTTGGCCTTTGCAGCTATTCAGCTGCTGGGCATGCTGTGTGCATGCATCGTGCTGTGCAGACGGAGTAGAGACCCTGCCTATGAGCTCCTCATCACTGGTGGGACCTACGCATAGCGGACAGTGTGAGCCTGAGCTAATTTGTAGTGTCCTTGTTCTGATTTGGAAGGTGGATTGAGCAGGCCTGCAGCAGCTGGTTCCTGAGTTCATCTAGTCAAAGCACACGTACACTGGTGTTGGACAGCAGGTTGGCATTTCATGTACCCACCTTCTTACCTACCCATCTATGGCTTTCTTACCCTTGTTCTAGATGGTTCTCCATGCCCTTAATCTCAGAACCATTTACAAGTTTTGTAGTATGGTAGAGCTAAAGGAGGGTGTAGCCTGCTTCTTCACCTCTGAGGAGTAATGGGACTGTGTTGTGGTATCACTGGGCTCTTTTTGTCCTCATAATGAGAACTCTTGGCCAAAGGTTTGGGGGTAAGAGGGAGGACGCCAGCTGTCTGGTGCCGCTCACCAGTGTCCTTTTAAAGAATATATACTGTAGTACAATAACATAGCAATTGTACAAAATGGCTAACATAGATTTTAGAATCAAACAGTATGTGTCCTTGTTCATCTTCAGAATCAGAGACTGATCTTTGAAACTAGTGGTTTTTAATCAAAGCTGGCTTTATAGGAAGACTATAATGTATGCACTGTTTTAAAGCAGTTAGTGTGAGTGTGTGCGTTTCTGTGTGATTGAACCCATTCATCATAAGTCTTACACTCGTTAGAGATAATGTACCCATGGAGACTAGCAAAATAGTATGTAGATGTGATCTCAATTGTAAATAGAAAAATTTAATTCAATAAACTCTGTATCAGTCCTC
>DnENSDNOT00000011926
ATGCCCCGCGGGGACTCCGAGCAGGTGCGCTACTGCGCGCGCTTCTCCTACCTCTGGCTCAAGTTCTCGCTCATCGTCTACTCCACAGCGTTCTGGCTGATCGGGGGCCTGGTCCTGTCTGTGGGAATCTACGCCGAGGTCGAGCGGCAGAAATACAAGACCCTGGAGAGCGCCTTCCTGGCCCCCGCCATCATCCTTCTCCTCCTGGGGGTCGTCATGTTCATCGTCTCCTTCATCGGCGTGCTGGCTTCCCTCCGCGACAACCTGTGCCTCCTCCAGGCGNNNNNNNNNNNNNNNNNNNNNNNNNNNNNNNNNNNNNNNNNNNNNNNNNNNNNNNNNNNNNNNNNNNNNNNNNNNACCATTGACTTCCTGAACGACAACATTCGCAGAGGCATTGAGAACTACTATGACGATCTGGACTTCAAAAACATCATGGACTTTGTCCAGAAGCAGTTTAAGTGCTGTGGCGGGGAAGACTACGATTGGAACAAAAACCAGTACCACGACTGCAACGCCTCTGGACCTCTGGCCTGCGGGGTGCTCTACACTTGCTGCTTCAGAAACACGACCGACGTCGTCAACACCATGTGTGGCTACAAAACAATCGACAAGGAGCGCCTCAGCGTGCAGGACGTCATCTACGTGCGGGGCTGCACCAACGCCGTGCTCATCTGGTTCATGGACAACTACGCCATCATGGCGGGCATCCTGCTGGGCATCCTTCTTCCCCAGTTCCTAGGGGTGCTGCTGACCCTGCTGTACATCACCCGGGTGGAGGACATCATCACGGAGCACTCTGTCACCGACGGGCTCCTGGGGCCTGGCGCCAAGGCCAGTGTGGAGGCCGCGGGCACCGGCTGCTGCATGTGCTACCCCATTTAG
>CfENSCAFT00000005588
ATGGCCAGAGAAGACTCGGTGAAGTGCCTGCGCTGCCTTCTCTACGCCCTCAATCTGCTCTTCTGGTTAATGTCCATCAGTGTGTTGGCAGTTTCTGCTTGGCTGAGGGACTACCTAAATAATGTTCTGACTTTAACTGCGGAAACAAGGGTGGAGGAGGCTGTCATCTTGACTTACTTTCCTGTGGTTCATCCAGTCATGATCGCTGTTTGCTGTTTCCTCATCATTGTGGGGATGTTAGGATACTGTGGAACAGTGAAAAGGAATCTGTTGCTTCTTGCATGGTACTTCGGAAGTTTGCTGGTCATCTTCTGTGTGGAACTGGCGTGTGGCGTTTGGACCTACGAGCAGGAGATCATGGTGCCAGTGCAGTGGTCCGACATGGTCACCTTGAAAGCCAGAATGACAAATTATGGCTTACCTCGATACCGGTGGCTTACTCACGCTTGGAATTTTTTCCAGAGAGAGGGTTGCGGGAAGAAAATGTATTCCTTTCTGAGAGGAACCAAGCAACTGCAGGTGCTGAGGTTTCTGGGAATTTCCATTGGAGTGACACAGATCTTGGCCATGATTCTCACCATCACTCTACTCTGGGCTCTCTACTATGATAGAAGGGAGCCCGGGACAGACCAAATGATGTCCCTGAAGAATGACACGTCTCAGCATCTGTCCTGTCACTCAGTGGAACTGCTGAAACCGAGCCTGTCGAGGATCTTTGAACACACGTCAATGGCAAACAGCTTTACCACACACTTTGAGATGGAGGAATTATAG
>AcENSACAT00000007038
ATGCCAGGCAAAGCCCAGCACTTCCAAGGGCCCCAGGTCAGCTGCTGCTCCAAGTACCTGCTCTTCGCCTCCAACGTGCTCTTCTGGTTGTTGGGAGCTGCGTTCTTGGCCATTGGTCTTTGGGCCTGGGCAGAAAAGGGGGTGCTCTCCAATCTGTCCTCCATCACAGACCTGGGAGGCTTTGATCCTGTCTGGCTCTTCCTCGTGGTTGGAGTGGTAATGTTTGTGCTGGGATTTGCTGGCTGCATTGGAGCCTTGAGAGAGAATACATTCCTGCTCAAATTTTTCTCTGTGTTCCTGGGGCTCATCTTTTTCCTGGAGCTGACGGCAGGTATCCTGGCCTTCATCTTCAAAGACTGGATCAAGGACCAGCTCAATTTCTTCATCAATAATAATGTCAAGGCCTACCGTGATGACATCGACCTCCAGAACCTCATAGACTTTGCTCAGGAATATTGGTCTTGCTGTGGAGCGCATGGGCCTAATGACTGGAATCTCAACATTTACTTCAACTGCACTGACTCCAACCCCAGCAGAGAACGCTGTGGGGTGCCCTTTTCCTGCTGTGTCAAGGATCCTGCGGAAGATGTTCTCAACACACAGTGTGGCTACGATGTCCGCCTTAAACTGGAGCTGGAGCAGCAGAGCTTCATCCACACCAAAGGATGTGCTGGCCAATTTGAGAAATGGGTTCAGGACAATCTCATTGTGGTGGCCGGGACCTTTGTGGGTGTAGCGTTGCTCCAGATCTTTGGCATCTGCCTGGCGCAAAATCTAGTGAGCGACATTAATGCTGTGAAAGCCAATTGGTGA
>TgENSTGUT00000004181
AGGATGGCGGCGGGCGACCCGGAGCAGGCGCGGTACTGCGGGCGGCTCTCCTACCTGTGCCTGAAGCTCAGCCTCATCACCTACTCCACCACCTTCTGGGTGATCGGAGCCCTCGTCCTTGCAGTTGGGATTTATGCAGAAATTGAAAGACAGAAGTACAAAACTCTAGAAAGTGCCTTTCTAGCCCCAGCAATTATTTTAATACTTTTGGGCATCGTGATGTTCCTGGTATCCTTTGTGGGTGTACTGGCTTCTCTGAGAGACAATTTATGCCTTCTGCAAGCTTTCATGTACATCCTTGGACTCTGCCTGCTGATCGAGCTGACTGGTGGAGTGGTGGCCCTGATCTTCAGGAACCAGACAATCAAATTTTTAAATGATAACATTAGAAGAGGAATTGAGAATTACTATGATGATTTAGACTTCAAGAACATCATGGATTCTGTCCAAAAGCAGTTCAAGTGCTGTGGTGGGGAAGATTATAGAGATTGGTCCCAAAACGTGTATCACAACTGTGAAGCTCCAGGACCACTGGCTTGTGGGGTGCCCTACACTTGCTGCATCAGAAATAAGACAGACATTATCAACACTATGTGTGGATACAAAACCATTGACCAAGAGCGCTTGAGTGTTCAGAACGTTATCTACGTCCGAGGGTGCACCAATGCTGTGCTCATTTGGTTTTTGGACAACTACAGCATCATGGCTGGCGTGCTGCTCGGCATACTGCTGCCCCAGTTCGTGGGCGTGCTGCTGAGCTTGCTGTACGTGACGCGGGTGGAGGACATCATCGCGGAGCACAAGCTGGGCGAGCGCCTTTTTGGGGACCCCCGTCACAGGGCTGCCCCCGAGCTCAGCGGGGCTGGCTGCTGCATGTGCTACCCGGGCTGAGCCCGAGCCCCAGCCCTGCAAACAGGCAAACCCAGTGCTCTGGGCTGGGCCAGACTGGGGGTGCTGGAGCAGCCAGCAGCTGGCAGTGGTGCCAGCCAGGACACGGAGGGACCCCAGGCGGGTCTGTGGGTGATGAAATTCCTTCTGCGTGATTGCTGAGTGGTGACACGGCCAGAAAAAACTGGAGAAGATTTGAACCTCGATTTCTAGGAAGTGTCTTTGCGTCTCGGGATGTCCTATTTAAGTGTTTGTC
>RnENSRNOT00000050930
NTCATCATCTACTCCTTCGTCTTCTGGATCACAGGGGCGATCCTGTTGGCTGTTGGAGTCTGGGGAAAGCTGACTTTGGGAACCTACATCTCCCTTATTGCGGAGAACTCCACAAATGCTCCCTACGTGCTCATTGGAACCGGCACCACCATTGTGGTCTTTGGCCTCTTTGGATGCTTTGCTACGTGCCGTGGTAGCCCATGGATGCTGAAACTGTATGCCATGTTCCTGTCCCTGGTGTTCCTGGCTGAGCTGGTTGCTGGCATTTCTGGATTTGTGTTTCGTCATGAGATCAAGGACACCTTCCTGAGGACTTACACGGATGCCATGCAGAACTACAACGGCAAAGATGAAAGGAGCCGGGCAGTGGACCATGTGCAGCGCAGCCTGAGCTGCTGTGGCGTGCAGAACTACACCAACTGGAGCAGCAGCCCCTACTTCCTGGAACATGGTATCCCCCCCAGTTGCTGCATGAACGAAACTGATTGTAATCCGCTGGATCTGCACAATCTGACTGTGGCTGCCACCAAAGTTAACCAAAAGGGCTGTTATGATCTGGTGACCAGTTTTATGGAGACTAACATGGGGATCATTGCTGGAGTGGCATTTGGAATCGCATTCTCCCAGTTGATTGGCATGCTGCTGGCCTGCTGTCTGTCCCGGTTCATCACTGCCAATCAGTACGAGATGGTGTAAAGAGAAGTCTTTCAAGAATTCTGGAATAAGAGGCCTGTTTTTAAAAAAGGAACTGCCGCAATCTGAAAGACTTCCAAAGAACGTTAGAGCACAGTACATACTACCCCTGCCCTGCTCCCACCACCCGCTCTCCACAACCCTCCCCCATGTGCAACTGACACTCCTCCCCAGTCGATGCTCCTACCTACCTTTCAGCCCACGTCATTCGTAGTGTCCATCTTGTGAAGCCCTGTTGTGCCACACAGTGTAGCCAGCCCCCCTGCAGCTAGTCATAGTGAACCCCGCCCTAAGGCCCTGTGAAGTGCCAGCTCCCTCACATGTACTTGGTCCAACTGTAGGTGACTGGTTATCACATCCTCACTGGCCCCTGTGGCCTTGCATGTAGTAGGGGAGGCTTCAGTCAGCCCCTCGCTGTGGTCCAAGAATGCCACACACTTTTCTGTAGATAATGCAGATGGTAATTATCTTTTCTTTCTGGCTTAATCTGATTTGGTTTGCTTTTCCCTTTCCTGGGATTCTTTCCTACCTTCTTTAGGCTGTCTAGCACATTAGAGGAGACACAGTGGGAGGGATTCATGAGGAGAAAACAGCATGTGGCGTGCATGGCAGAAAGTGCTAAGTATTAGCTGCTGCCTTGCTCATTGTTCCAAGAGGTGGGTGTGGAGAGATCCTGTTACAAGGTTGTGTTGTTACTTCCCTGGAAGGCAAAGACGCTACTTTTGATTTGCCCCAACTAATTTCTATTATTTTGCCTTTTCTTTCCGTATGTTATTTTCTTTCTTGCATTGACATTATAGACTTTGAGGACCTCATCAGATCAATTTAAAAGTGAGTGTGGAAGGGAAACAAAGGTCAACATATTTTTAAAAGATCTTAAAAATAATGCCTCTGTCTAGCATGCCAACAAGAATGCATTGATATTGTGAACATTTGTGATACACGTATTAATAAATAGAGCAATT
>OaENSOANT00000018143
ATGCCCGGGAAACGGGCGGCCTCTGCCGCCTCCGGAGAAGAGTTCTCCTTCGTCAACCCCGTGGTGAAATACCTGCTCTTCTTCTTCAACATGCTCTTCTGGGTGATCGCCATAGTGTTGGTTGGTGTGGGAGTCTATGCACGACTAATGAAGCATGCAGCAGAGACAGCCATGGCCTGCCTGGCGGTGGACCCAGCCATCCTCTTGATTACAGTGGGCATCCTCATGTTCCTGCTCACTTTTTGTGGCTGTATCGGCTCCCTGCGGGAGAACATCTGCCTTCTACAGATGTTCTCTGTCTGCCTCACCGTCGTGTTTCTGCTGCAGCTGGCTGCCGGAGTCCTGGGCTTCGTCTTCTCAGATAAGGCACGGGGAAAGGTGAGTGAGATCATCAATAAAGCTATCGTACACTACCGTGATGACCTGGACCTGCAGAACCTCATCGACTTTGGCCAGAAGGAGTTCAATTGCTGTGGAGGCGTCTCGTACAAGGACTGGTCCCGGAACTTGTATTTCAACTGCACGGATGACAACCCCAGTCGGGAGCGCTGCTCTGTGCCCTTCTCCTGCTGCCTGCATGTCCCCGACCAGACGGTGATCAACACCATGTGTGGCCAGGGCATGCAGAGCCTTGACTACCTGGAGGCCGGTGAGGTCATCAACACCAATGGCTGCATCGACAAGCTGGTCAACTGGATTCACAGCAATCTCTTCCTGTTGGGGGGCCTGGCACTGGGCTTGGTCATCCCCCAGTTAGTAATAATAATATACAAGAGGATCCTCATCAATCAAATCAAAGACCAGGTCAGGCTCCAGTTCTACAACCAGCAGCACCGGGCTGATCCTTGGAACTGA
>GgENSGALT00000026207
AAACCCGTGATAACGTGTCTGAAAACCCTCCTCATCATCTACTCCTTCGTCTTCTGGATCACAGGTGTTATCCTTCTTGCAGTCGGCGTCTGGGGCAAGCTCACTCTAGGCACGTACATCTCTCTCATTGCGGAGAACTCCACCAATGCCCCCTATGTGCTCATCGGGACAGGTACCACAATCATCGTCTTCGGGCTTTTTGGCTGCTTTGCCACTTGTCGTGGCAGCCCATGGATGCTGAAACTGTATGCCATGTTCTTGTCCCTGGTGTTCCTGGCTGAGCTAGTGGCTGGCATTTCAGGGTTTGTGTTTCGCCACGAGATCAAGGATACCTTCCTTAGGACATACACTGAAGCAATCCAGAATTACAACAAGAATGATGAGCGGAGCCATGCAGTGGATAACGTACAGGAAAGTCTGAGCTGCTGTGGCATTCAGAGCTATACCAACTGGAGCACCAGCCCTTACTTCTTCAAACATGGCATCCCTACAAGCTGTTGCATGAACTCCAGTGACTGCAATACTCAGGATCTGCGCAATATGACCGTTGCTGCCACTAAAGTAAACCAGAAGGGCTGTTACGATTTGGTGACCAGTTTTATGGAGACAAATATGGGAATTATAGCTGGAGTTGCTTTTGGAATTGCATTCTCACAGTTGATCGGGATGCTGCTGGCGTGCTGCCTGTCCCGGTTTATTACTGCTAACCAGTACGAGATGGTGTAACAAGTCTTTCGGAAGCGTGAAGCCCAGCGCCTGTCCCAGGATCAGGAACTGCAGCGTTCAAGAAAGACTGACACGAATGTTATAGCACACACTGTCTCTCGCACGCACGCGCGCACACCCCCACAAGCAAGCACGTGCGCGCGCGCACACTCGCCCCCCCACCTCCCGACCTGTCCCATGCGTAGTGTACCATCCTGTGAAGCACCGCCGTGCGCCCAGAGCCGACCCCCGGGCCAGGACGGCGCGCTCTTGGTCACGCTGTAGTTGCATTGTAAGTTAACACAGGTAATTCATTAACAGCATCGATCAGGCTGTGCATGTAGTGACCGGAGGGCACAATTAGCCTTTCACCATGGTTAATAAGTGTTGCACACATTCATATAAAACGGTATATGAACTATGTATTCTTTTGGGTTTCTCTTAATTTCTTGGTTTGTTTATGCTTTACTAAGGTTTTTCACCCTTTCCC
>EcENSECAT00000021137
CTGTTTCTACAGGTGATTTCCATGGTGATGGTGGCCGTGGGAGTCTACGCTCGGCTGATGAAGCATGCAGAAGCAGCCTTAGCCTACCTGGCAGTGGACCCTGCCATCGTGCTGATCGTGGTGGGCGTCCTCATGTTCCTGCTCACCTTCTGCGGCTGTATTGGATCCCTCCGAGAGAACATCTGCCTCCTGCAGACGTTCTCGCTCTGCCTCACCATTGTGTTCCTGCTGCAGCTGGCTGCTGGGATCCTGGGCTTCATCTTCTCAGATAAGGCACGGGGGAAAGTGAGTGAGATCATCAGTAATGCCATTGTGCACTACCGAGATGACTTGGACCTGCAGAACCTCATTGATTTTGGGCAGAAGAAGTTCAGCTGCTGTGGAGGGATTTCCTACAAGGACTGGTCCCTGAACATGTACTTCAACTGTTCAGAAGACAACCCCAGCCGTGAGCGCTGCTCTGTGCCTTACTCCTGTTGCTTGCCTACCCCCAACCAGGCAGTGATCAACACCATGTGTGGCCAAGGTATGCAGGCCCTTGAATACTTGGAAGCTAGTAAAGTCATCTACACCAATGGCTGTATTGACAAATTGGTCAACTGGATACACAGCAACCTCTTCTTAGTCGGTGGTGTGGCACTGGGCCTAGCCATCCCCCAGCTGGTGGGAATCCTGCTCTCCCAGATCCTAGTGAATCAGATCCGCGATCAGATCAAGCTACAGCTCTACAACCAGCAGCACCAGGCTGACCCATGGTACTGAGAATTCATCCTGCACCTCCTCACTATGGTGACAGGCAAGCCTCATCAACCAGAAGCAATGGG
>XtENSXETT00000018775
GGGGATAAACTGCAGGCAGGAGGGGCTGTGAGCGGCAACAGTAACACCCGGCTACCGGATCTCAGTAGCATGGCATCAAGGAGAATGGAGACCAAGCCAGTTATAACGTGTCTGAAGACGCTGCTTATTATCTACTCTTTCGTCTTCTGGATCACAGGAGTTATCCTTCTAGCAGTAGGTGTTTGGGGAAAGCTCACTTTAGGCACCTACATCTCTCTCATTGCTGAAAACTCTACAAATGCCCCCTATGTCCTTATTGGAACTGGAACAACAATCATTGTCTTTGGCCTTTTCGGGTGCTTTGCTACCTGTCGTGGGAGCCCATGGATGCTAAAACTGTATGCTATGTTTTTATCCCTGGTGTTCTTGGCTGAATTGATTGCTGGCATATCTGGATTTGTGTTTCGCCATGAGATCAAGGACACTTTCCTGCGGACATATACTGAAGCCATACAGAACTACAATGGCAATGATGAAAGGAGTCAAGCTGTTGATGATGTGCAGCGCAGTTTGAGGTGCTGCGGGGTGCAGTATTATACAAACTGGACCACCAGCCTGTACTGGCATGACCATGGTTTCCCATCCAGCTGCTGTGCCAATACTAGTGATTGCAATCCACAAGATCTGCGCAACATGACTATCAATTTCACTAAAGTGAACCAGAGGGGATGCTATGAATTAGTGACAAGCTTTATGGAGACTAACATGGGCATTATAGCTGGTGTGGCTTTTGGAATAGCATTCTCACAGCTGATTGGAATGTTGTTGGCTTGCTGTCTTTCTCGGTTTATAACTGCAAATCAGTATGAGATGGTGTAACAAGGTGGCGCTAGTTTACAGAGCGCAATAAAGGAATCAAACAGAGGATCATTGAAGAATGTTAGAGAACTCATTCACCTAGCACTCTGTGTTCCCTACTATATACCATTTTGTAGTGTATCCATCCACTGACACAACTGTGCCATGACAAGTAGCCTACGTAGTGTCTAACCACACACTTCCTCATGGAAGGCTTTTCGTATGATGGCACTGGACGTGTGTTCTTATTCATAAAGTTTTAGTATTTGATAATTCATTAACTGCCTCGACTTGGCTGTGCATGCAGTGGCTGCAAAAAAGGGACAAACACTCCCTTACCAATGGTTTATTAAATGTCCCACACATTTATATAAATCCATACATGAGGAAACAAATATATTGAATTTTTTATATACATATATTTATTTACAAGGCGTACTTAACATTTTCTTTCTTTACCACTTGCGGTTTTCATGTAAGAAGAAAAAAAATCTGTGATACGACAATACTTGAAGAGTAATGTTCTAAATATGTTGTGCTTTTCACAGGATCCATGCTGCCTAATATTAGACTGCAGCATGGACGCTCCTCCTGTGCCATTTGCCTATTGCTTCTATCATTGTCTAGTAGTGGATTTGGCATCAGAATCAGAACCTGTGTTTCACTGTTACAGAACTGTTGTTGCTTGCTGTGCGGCCAGTGTAATAATGCTTCTTTTTAATCCTTAGTGTACAACTAATCTGAATTGTGCTGTAATGCTACTTCTTTTTGTCTATGTTCCTTTCTCTCCCCTTTCTTTGCTTTGGAAGTGCAACAACCAAATAATACTTTGAGATAAGTGTGAAACCAGTATAGGTAAGGACAGAAGGCTGAAAGACTGAAAACTTTTTAAAGACAAAGAAAACTGATTTTTTTTTTTTTATATAATGTCTCCACCTAGCATGCTGGGAAAAAAACAATGCTTTGATATTGTGAGCATTTGTGAAATATATATTAATAAACTGAACTATGACCG
>XtENSXETT00000007597
GATTCTACAACTCTTAAGAGAAGTTGCATTATGGAACTATTGCAACCTTAAACTAGAAGATTGATTTCTCAGCTCTAACCAGGAACCACTGCGGTAATCTTAACTGCTGCAAACATGCACTACTACCGGTACAGCACTGCAGAAGTCAGCTGTTGTTATAAGTACCTCCTGTTTAGCTACAATATCATATTCTGGCTATCGGGAATGGTTCTTTTAGGAGTTGGTTTGTGGGCATGGAGTGAAAAAGGCATATTGTCAGATATTACAAAAGTAACACGTCTCCATGGATTTGACCCAGTGTGGCTAGTCCTGGTGGTTGGTGTCATCATGTTTACTCTTGGCTTTGCTGGCTGTGTTGGTGCTTTACGAGAAAATATCTGCCTTCTGAAATTTTTTTGTGGTGCTATAGTCTTGATTTTCTTCATGGAGCTCGCTGTTGCAGTTCTTGCCTTCCTATTCCAGGACTGGGTGAAAGACCGAGCCAAGGATTTTTTTGAGAACAATATAAAATCATACAGAGATGATATTGACTTGCAGAACCTCATAGATTCCCTTCAAAAAGCGAACCAGTGTTGTGGTGCTGTGTCCCCAGATGACTGGGACCTAAATGAATATTTCAACTGCAGTGTTGAAAATCCAAGTCGTGAGAGGTGTGGTGTTCCTTTTTCTTGTTGTGTTCCTGATCCAGCTCAAACAGTTGTGAACACACAGTGTGGTTATGATGCTCGCAGAAAGAAGCCCAACGAGAGACCAAATACAACATTCTCAAAAGGCTGTATATCTGCACTGGAGGCATGGTTACCGAGAAACATATATATTGTGGCTGGAGTTTTTCTAGTGATCTCAATTTTACAGATTTTTGGTATTTACCTTGCTCGGACACTGATGTCAGATATTGAAGCAGTGAAGGCCGGTTACCGCTTTTAAGGGCGACCCTCATCGTTCAAAGTCATTACAGAGACTTTCTGTATTTTTTCCCATCTTTTAAATCTTTGTTTGCAGTTAGAGACTTTTCAACATTGCCATTATCAATAAAGATCTGCAGAGTGTCTACTTTTGCACAGAAGGACCCGTTGTAATTAATCTAGGGTTTCCATGCATCCTGCAATATGTAAAAGGATAGACTTGAAATGTTACTATATTTAACCACTAGTCATTTATTATTCCTCCTGGAACTTCTCCAAGAAGAGACTACACTTTGTTTTGAAGAAAGGTTCTCTGAATCTCCCTACTATTCTGGCTTTACATTTTCCTTCAGCTTTTTTCTTCAGTGCTGGAATATATGTCGACCCGGATTACTTATTGATGGACAGTAAACATTCATATGAGTTCTCTGGACAAAGAACTCAGGCATTTACCTTCATCTAACAATGTCATTAAACCTTTTTTAAACCGAATGATTTACAAGTTCACCAAAGCCTTACCAAGTTAAGACACGTTCACTTATGTCAATAATGCTGCCATAGATTTTTAGAGGTATAACATAACTTTTGTTTGCCAACATGTCAAGGAGTAATGTTTTACTATAAAAAAATGTATTACTACTGTAAATCATTACATTCACAAGTATCTTATTTATGGAAAGGAAAACCAAGTAATCCCCAAAAATACTCAATTTGAAATCTAAACATAAGAGATATCAAGGGCTATTAGTCTGGGATTTGACTGTAGTTCTTTGTATTTCACTGTTGGAGAAATATAGGTTATCCCAAAGGAATTATTTCTACTGTGAAAAGCAAATACATGATTCTCTGTTGATATAAGGACACAACAGTGTCAACATCATTGAGTTGTTTTTTGTTTTGTTTTTTTATATAAAAAAACCCACTATATTATTGCAGGATATATGTTCTTTTACCAGAGAATCTGTTGTAGAGTTACGTGTTTATTTTGTAAAAAAAATTATATGGGAAAAAATTGAATATAGCTGTATCTATTGCTTTACAGATGTTCACAGAAGTCTATAGATTTTACTTAGTAGCACAATTTGTTTTAAATATGTACAATATTATATACCTGCATATCCACACATACATTAAGGGCTGTGTGCCCATTTGGAGTTACTTCTTTCAAATGGTTCCCCAGTAATGTTAAGAGTAGTTATTGTTTCATTTCAGCGCTTACTCTGTGTGGCTTTAGCAGCACATTCATGATTTGATAACAGTTTGCATTCAGGCTTAGGCTGGAAATGTATTGTCCATACACCAGCATGATCAAATTCAGCATGGCATTTCTAAATACACATTTATTGTATAACTAGGAAGGGGCTTGCTCCTGTGTCAAGTTCTAAATGAGCTGGTCCTGACTTAGAGCCCCGTTTGAAGATATTGTTTGTAGTAAACAAACTATGGGGCCCACTTCAGCCATCTGACTGAAATTTGAAATTAACCACGTATTGGGGTATATTTATAAAAGCCTGCCAAACATTTTGCAGCAAAAACAGTGTACATTTGGTGGAACATAGAGAGCATGTTTATACAGCTCCTGTATATTTTATTTACGCCATACTAACCCTGAAAATAAAATCATTGTTTTAC
>XtENSXETT00000007600
CTGTGTTCTGCTTGTTTGGGTTGGATGCTGTAACTTTCAACAGGGAGAGTTTGCTTAGTCCGGGTATTTTTGCTGTAGCCTTTTTTTTTTCCCTCCGTGCCATGGAATCTTGAAAAAGTGTTGTGATAGTGGGGCAGTGCGGTAATCTTAACTGCTGCAAACATGCACTACTACCGGTACAGCACTGCAGAAGTCAGCTGTTGTTATAAGTACCTCCTGTTTAGCTACAATATCATATTCTGGCTATCGGGAATGGTTCTTTTAGGAGTTGGTTTGTGGGCATGGAGTGAAAAAGGCATATTGTCAGATATTACAAAAGTAACACGTCTCCATGGATTTGACCCAGTGTGGCTAGTCCTGGTGGTTGGTGTCATCATGTTTACTCTTGGCTTTGCTGGCTGTGTTGGTGCTTTACGAGAAAATATCTGCCTTCTGAAATTTTTTTGTGGTGCTATAGTCTTGATTTTCTTCATGGAGCTCGCTGTTGCAGTTCTTGCCTTCCTATTCCAGGACTGGGTGAAAGACCGAGCCAAGGATTTTTTTGAGAACAATATAAAATCATACAGAGATGATATTGACTTGCAGAACCTCATAGATTCCCTTCAAAAAGCGAACCAGTGTTGTGGTGCTGTGTCCCCAGATGACTGGGACCTAAATGAATATTTCAACTGCAGTGTTGAAAATCCAAGTCGTGAGAGGTGTGGTGTTCCTTTTTCTTGTTGTGTTCCTGATCCAGCTCAAACAGTTGTGAACACACAGTGTGGTTATGATGCTCGCAGAAAGAAGCCCAACGAGAGACCAAATACAACATTCTCAAAAGGCTGTATATCTGCACTGGAGGCATGGTTACCGAGAAACATATATATTGTGGCTGGAGTTTTTCTAGTGATCTCAATTTTACAGATTTTTGGTATTTACCTTGCTCGGACACTGATGTCAGATATTGAAGCAGTGAAGGCCGGTTACCGCTTTAGGGCGACCCTCATCGTTCAAAGTCATTACAGAGACTTTCTGTATTTTTTCCCATCTTTTAAATCTTTGTTTGCAGTTAGAGACTTTTCAACATTGCCATTATCAATAAAGATCTGCAGAGTGTCTACTTTTGCACAGAAGGACCCGTTGTAATTAATCTAGGGTTTCCATGCATCCTGCAATATGTAAAAGGATAGACTTGAAATGTTACTATATTTAACCACTAGTCATTTATTATTCCTCCTGGAACTTCTCCAAGAAGAGACTACACTTTGTTTTGAAGAAAGGTTCTCTGAATCTCCCTACTATTCTGGCTTTACATTTTCCTTCAGCTTTTTTCTTCAGTGCTGGAATATATGTCGACCCGGATTACTTATTGATGGACAGTAAACATTCATATGAGTTCTCTGGACAAAGAACTCAGGCATTTACCTTCATCTAACAATGTCATTAAACCTTTTTTAAACCGAATGATTTACAAGTTCACCAAAGCCTTACCAAGTTAAGACACGTTCACTTATGTCAATAATGCTGCCATAGATTTTTAGAGGTATAACATAACTTTTGTTTGCCAACATGTCAAGGAGTAATGTTTTACTATAAAAAAATGTATTACTACTGTAAATCATTACATTCACAAGTATCTTATTTATGGAAAGGAAAACCAAGTAATCCCCAAAAATACTCAATTTGAAATCTAAACATAAGAGATATCAAGGGCTATTAGTCTGGGATTTGACTGTAGTTCTTTGTATTTCACTGTTGGAGAAATATAGGTTATCCCAAAGGAATTATTTCTACTGTGAAAAGCAAATACATGATTCTCTGTTGATATAAGGACACAACAGTGTCAACATCATTGAGTTGTTTTTTGTTTTGTTTTTTTATATAAAAAAACCCACTATATTATTGCAGGATATATGTTCTTTTACCAGAGAATCTGTTGTAGAGTTACGTGTTTATTTTGTAAAAAAAATTATATGGGAAAAAATTGAATATAGCTGTATCTATTGCTTTACAGATGTTCACAGAAGTCTATAGATTTTACTTAGTAGCACAATTTGTTTTAAATATGTACAATATTATATACCTGCATATCCACACATACATTAAGGGCTGTGTGCCCATTTGGAGTTACTTCTTTCAAATGGTTCCCCAGTAATGTTAAGAGTAGTTATTGTTTCATTTCAGCGCTTACTCTGTGTGGCTTTAGCAGCACATTCATGATTTGATAACAGTTTGCATTCAGGCTTAGGCTGGAAATGTATTGTCCATACACCAGCATGATCAAATTCAGCATGGCATTTCTAAATACACATTTATTGTATAACTAGGAAGGGGCTTGCTCCTGTGTCAAGTTCTAAATGAGCTGGTCCTGACTTAGAGCCCCGTTTGAAGATATTGTTTGTAGTAAACAAACTATGGGGCCCACTTCAGCCATCTGACTGAAATTTGAAATTAACCACGTATTGGGGTATATTTATAAAAGCCTGCCAAACATTTTGCAGCAAAAACAGTGTACATTTGGTGGAACATAGAGAGCATGTTTATACAGCTCCTGTATATTTTATTTACGCCATACTAACCCTGAAAATAAAATCATTGTTTTACAACTCTAGACTGTAGACCTATTTAAGTGGTGGTTCACCTTTAAGTTAACTTCTAATATGTTATATTATGGCTAATTTTTGGCAACTTTTTGAATTGGTCTACCTTTTTTATTTGTATAGTTTTTTTAATTAATCGTGACCCCCCAGCAGCCAAAAAAACAAATTTTTATTGTTATTTTTTATACTTTATCTTTGTATTCAGACCCTCTTCTATTTATATTGCAGTCTCTCAGACTCAAACTACTGCCTGTTTGCTAGGGTAAGTTAGACCCTAGCAACCAGTAGGTACTGAAATCCCAAACCAGAGAGCTGAACAAGAAGCTAAAGAATAAGAATAAAAAATAAAGACCAATTGCACATTGCATTAGAATAGCACTATCTACATCAGGGGTCCCCAATCTTTCTTACTCGTAAACCACAGCCAAATGTAAAAAGACTTAGGGGAGCAACAACAAGTATCCTAAAAGTTCATGGAAGTGGCAAATAAGAACTAAGGTTGCCTATTAGGTAGCCTCTATGAACACACTCAACTTACAAGAGGCTTTATTTGGTAGTAAATCTTTTTTCGTTTTTATTCAACCAAAGCTTGCCACCGAGGCACAAATTAAAATAATAACTACCTGGTTTGGGGGCACTGAGAGCAACATCCAAGGGGTTGGTGAGCAGCACGTTACACACTTCTAAATATACCCTATTATGTATTCCCTAGGTGTTTACTATTTATGGTTGATTTTTAAGTTACCCAGTTATTCAATAACAGACATTTTCAGCAATTAAAAAAAAAAAA
>XtENSXETT00000007598
CTGTGTTCTGCTTGTTTGGGTTGGATGCTGTAACTTTCAACAGGGAGAGTTTGCTTAGTCCGGGTATTTTTGCTGTAGCCTTTTTTTTTTCCCTCCGTGCCATGGAATCTTGAAAAAGTGTTGTGATAGTGGGGCAGTGCGGTAATCTTAACTGCTGCAAACATGCACTACTACCGGTACAGCACTGCAGAAGTCAGCTGTTGTTATAAGTACCTCCTGTTTAGCTACAATATCATATTCTGGCTATCGGGAATGGTTCTTTTAGGAGTTGGTTTGTGGGCATGGAGTGAAAAAGGCATATTGTCAGATATTACAAAAGTAACACGTCTCCATGGATTTGACCCAGTGTGGCTAGTCCTGGTGGTTGGTGTCATCATGTTTACTCTTGGCTTTGCTGGCTGTGTTGGTGCTTTACGAGAAAATATCTGCCTTCTGAAATTTTTTTGTGGTGCTATAGTCTTGATTTTCTTCATGGAGCTCGCTGTTGCAGTTCTTGCCTTCCTATTCCAGGACTGGGTGAAAGACCGAGCCAAGGATTTTTTTGAGAACAATATAAAATCATACAGAGATGATATTGACTTGCAGAACCTCATAGATTCCCTTCAAAAAGCGAACCAGTGTTGTGGTGCTGTGTCCCCAGATGACTGGGACCTAAATGAATATTTCAACTGCAGTGTTGAAAATCCAAGTCGTGAGAGGTGTGGTGTTCCTTTTTCTTGTTGTGTTCCTGATCCAGCTCAAACAGTTGTGAACACACAGTGTGGTTATGATGCTCGCAGAAAGAAGCCCAACGAGAGACCAAATACAACATTCTCAAAAGGCTGTATATCTGCACTGGAGGCATGGTTACCGAGAAACATATATATTGTGGCTGGAGTTTTTCTAGTGATCTCAATTTTACAGATTTTTGGTATTTACCTTGCTCGGACACTGATGTCAGATATTGAAGCAGTGAAGGCCGGTTACCGCTTTTAAGGGCGACCCTCATCGTTCAAAGTCATTACAGAGACTTTCTGTATTTTTTCCCATCTTTTAAATCTTTGTTTGCAGTTAGAGACTTTTCAACATTGCCATTATCAATAAAGATCTGCAGAGTGTCTACTTTTGCACAGAAGGACCCGTTGTAATTAATCTAGGGTTTCCATGCATCCTGCAATATGTAAAAGGATAGACTTGAAATGTTACTATATTTAACCACTAGTCATTTATTATTCCTCCTGGAACTTCTCCAAGAAGAGACTACACTTTGTTTTGAAGAAAGGTTCTCTGAATCTCCCTACTATTCTGGCTTTACATTTTCCTTCAGCTTTTTTCTTCAGTGCTGGAATATATGTCGACCCGGATTACTTATTGATGGACAGTAAACATTCATATGAGTTCTCTGGACAAAGAACTCAGGCATTTACCTTCATCTAACAATGTCATTAAACCTTTTTTAAACCGAATGATTTACAAGTTCACCAAAGCCTTACCAAGTTAAGACACGTTCACTTATGTCAATAATGCTGCCATAGATTTTTAGAGGTATAACATAACTTTTGTTTGCCAACATGTCAAGGAGTAATGTTTTACTATAAAAAAATGTATTACTACTGTAAATCATTACATTCACAAGTATCTTATTTATGGAAAGGAAAACCAAGTAATCCCCAAAAATACTCAATTTGAAATCTAAACATAAGAGATATCAAGGGCTATTAGTCTGGGATTTGACTGTAGTTCTTTGTATTTCACTGTTGGAGAAATATAGGTTATCCCAAAGGAATTATTTCTACTGTGAAAAGCAAATACATGATTCTCTGTTGATATAAGGACACAACAGTGTCAACATCATTGAGTTGTTTTTTGTTTTGTTTTTTTATATAAAAAAACCCACTATATTATTGCAGGATATATGTTCTTTTACCAGAGAATCTGTTGTAGAGTTACGTGTTTATTTTGTAAAAAAAATTATATGGGAAAAAATTGAATATAGCTGTATCTATTGCTTTACAGATGTTCACAGAAGTCTATAGATTTTACTTAGTAGCACAATTTGTTTTAAATATGTACAATATTATATACCTGCATATCCACACATACATTAAGGGCTGTGTGCCCATTTGGAGTTACTTCTTTCAAATGGTTCCCCAGTAATGTTAAGAGTAGTTATTGTTTCATTTCAGCGCTTACTCTGTGTGGCTTTAGCAGCACATTCATGATTTGATAACAGTTTGCATTCAGGCTTAGGCTGGAAATGTATTGTCCATACACCAGCATGATCAAATTCAGCATGGCATTTCTAAATACACATTTATTGTATAACTAGGAAGGGGCTTGCTCCTGTGTCAAGTTCTAAATGAGCTGGTCCTGACTTAGAGCCCCGTTTGAAGATATTGTTTGTAGTAAACAAACTATGGGGCCCACTTCAGCCATCTGACTGAAATTTGAAATTAACCACGTATTGGGGTATATTTATAAAAGCCTGCCAAACATTTTGCAGCAAAAACAGTGTACATTTGGTGGAACATAGAGAGCATGTTTATACAGCTCCTGTATATTTTATTTACGCCATACTAACCCTGAAAATAAAATCATTGTTTTACAACTCTAGACTGTAGACCTATTTAAGTGGTGGTTCACCTTTAAGTTAACTTCTAATATGTTATATTATGGCTAATTTTTGGCAACTTTTTGAATTGGTCTACCTTTTTTATTTGTATAGTTTTTTTAATTAATCGTGACCCCCCAGCAGCCAAAAAAACAAATTTTTATTGTTATTTTTTATACTTTATCTTTGTATTCAGACCCTCTTCTATTTATATTGCAGTCTCTCAGACTCAAACTACTGCCTGTTTGCTAGGGTAAGTTAGACCCTAGCAACCAGTAGGTACTGAAATCCCAAACCAGAGAGCTGAACAAGAAGCTAAAGAATAAGAATAAAAAATAAAGACCAATTGCACATTGCATTAGAATAGCACTATCTACATCAGGGGTCCCCAATCTTTCTTACTCGTAAACCACAGCCAAATGTAAAAAGACTTAGGGGAGCAACAACAAGTATCCTAAAAGTTCATGGAAGTGGCAAATAAGAACTAAGGTTGCCTATTAGGTAGCCTCTATGAACACACTCAACTTACAAGAGGCTTTATTTGGTAGTAAATCTTTTTTCGTTTTTATTCAACCAAAGCTTGCCACCGAGGCACAAATTAAAATAATAACTACCTGGTTTGGGGGCACTGAGAGCAACATCCAAGGGGTTGGTGAGCAGCACGTTACACACTTCTAAATATACCCTATTATGTATTCCCTAGGTGTTTACTATTTATGGTTGATTTTTAAGTTACCCAGTTATTCAATAACAGACATTTTCAGCAATTAAAAAAAAAAAA
>CfENSCAFT00000022303
CTGACCGGGCCTGGGAGGGCTCTCAGACCTGTATTAACATGCATTTTTAAAAATTTCTTCTCCCCCGCCATCCCTTTTCAGATCACTGGGGTGATCCTGCTGGCCGTTGGAGTCTGGGGCAAACTTACTCTGGGCACCTACATCTCCCTGATTGCTGAGAACTCCACAAATGCTCCCTATGTGCTCATTGGAACTGGCACCACCATTGTGGTCTTTGGCCTATTTGGATGCTTCGCAACCTGCCGTGGTAGCCCGTGGATGCTGAAACTGTATGCCATGTTTCTGTCCCTGGTGTTCCTGGCTGAGCTGGTCGCTGGCATTTCAGGCTTTGTGTTTCGTCATGAGATCAAGGACACCTTCCTGAGGACTTACACGGACGCCATGCAGAATTACAACGGCAATGACGAGAGGAGCCGGGCTGTGGATCATGTGCAGCGCAGCCTGAGCTGCTGTGGTGTGCAGAACTACACGAACTGGAGCACCAGCCCCTACTTCCTGGAGCATGGCATCCCCCCGAGTTGCTGCATGAATGAAACCGACTGCAATCCCCAGGATCTGCACAATCTGACTGTGGCGGCCACCAAAGTGAACCAGAAGGGTTGTTACGATCTGGTGACCAGTTTCATGGAGACCAACATGGGGATCATCGCTGGAGTCGCTTTTGGAATCGCATTCTCCCAGCAACAGCTGATCGGCATGCTGCTGGCCTGCTGTCTGTCCCGATTCATCACGGCCAACCAGTATGAGATGGTGTAA
>CfENSCAFT00000028709
ATGGGCCAGTGCGGCATCACGTCCTCCAAGACCGTGCTGGTGTTCCTCACCTCATCTACTGGGGGGGCAGCTGGCATTTTATGTTATGTGGGAGCCTATGTCTTTATCACTTACGATGACTATGACCACTTCTTTGAAGATGTGTATACTCTCATTCCTGCTGTAGTGATCATAGCTGTAGGAGCCCTGCTTTTCATTATTGGCCTAATTGGCTGCTGTGCCACAATCCGGGAAAGCCGCTGTGGACTTGCCACGTTTGTCATCATCCTACTCTTGGTTTTTGTCACAGAAGTTGTTGTTGTGGTTTTGGGATACGTTTACAGAGCAAAGGTGGAAAATGAGGTCGATCGCAGCATTCAGAAAGTGTATAAGACCTACAATGGAACGAACCCTGATGCTGCTAGCCGGGCTATTGATTATGTACAGAGACAGCTGCATTGTTGTGGAATTCACAACTATTCAGACTGGGAAAATACAGACTGGTTCAAAGAAACCAAAAACCAGAGTGTCCCTCTTAGCTGCTGCAGAGAGACCGCCAGCAGCTGTAATGGCAGCCTGGCCCACCCCTCCAACCTCTATGCCGAGGGATGTGAGGCTCTAGTTGTAAAGAAGCTACAGGAAATCATGATGCATGTTATCTGGGCAGCGCTGGCATTTGCAGCTATTCAGCTGCTGGGCATGTTATGTGCATGCATCGTACTGTGCAGAAGGAGTAGAGATCCTGCTTATGAGCTCCTCATCACCGGTGGAACGTATGCATAG
>XlENgnlUGXlS21313200
GTTCGTGCTTTTCTTGATTTTGCCTAATTCTCTCTGTGCCATGGAACTTTGACAAAGTGTTCTGAGAGTGGGGGAGTGCGATTCCACAACTCTGAAGAGAAGTAGCATTATGGAAATATTGCAACCTTAGAAAACAGAAGATTGATTTCTCAGCTGTAACAAGGAACCACAGTGGTCGTTCTAACTGCAGCAAACATGCACTACTACCGGTACAGCACTGCAGAAGTCAGCTGTTGTTATAAGTACCTCCTATTCAGCTACAATATCATATTCTGGTTATCTGGAATGGTTCTTTTAGGAGTTGGTTTGTGGGCTTGGAGTGAAAAAGGAATACTGTCCGATATTACAAAAGTGACACGTCTCCATGGGTTTGACCCAGTTTGGTTGGTCCTGGTGGTTGGTGTAATCATGTTTACTCTAGGCTTTGCTGGCTGCGTTGGTGCTCTACGAGAAAATATCTGCCTTCTGAAATTTTTTTGTGGTGCCATAGTGTTGATTTTCTTCATGGAGCTCGCTGTTGCAGTTCTGGCCTTCCTCTTCCAGGACTGGGTGAAAGACAGAGCTAAGGATTTTTTTGAGAACAACATAAAATCATACAGAGATGACATTGACTTGCAGAACCTCATAGATTCCCTTCAAAAAGCGAACCAGTGCTGTGGTGCTGTGTCCCCAGATGACTGGGACCTGAATGAATACTTCAACTGCAGTATTGAAAATCCAAGCCGTGAGAGGTGTGGTGTACCTTTTTCCTGCTGTGTTCCTGATCCAGCTCAAACAGTTGTGAACACACAGTGTGGCTATGATGCCCGCAAAAAGAAGCCCAATGAGAGACCCAATACAACATTTTCGAAAGGCTGCATATCTGCAATGGAGGCATGGTTACCGAGAAACATCTATATTGTGGCTGGAGTTTTTCTAGTGATCTCTGTTTTACAGATATTTGGTATTTACCTTGCTCGGACACTTATGTCAGATATCGACGCGGTAAAGGCTGGCTATCGCTTTTAAGGACAATCTTCTTCATTTGAAGGCGTTACAGAGACCTTCTTTATTACTCCCACCTTGTAAATTATTGCCACCATTAATAACAATCTGCAGAATTCCCACTTTTGCACAGAAGACCCATTTTAATTCCCTAGGATTTACATGCGTCCTGTGAAATGTATAATGGTAGACTTGAAGTGTTATTGTTAATCTCTAGTGATTCATTCTCCCTCCTGGAACCTCTCCAAGAAGAGACTCCCTACTTTGCTTTAAAGAAACGTTCCCTGGAACTCTCTACTATTTTGAGTTTACATGTTTTCCTTCAGAATGTCTTCAGTGCTGGAATGTCGGCCCTGATTACTTATTGATGGGCAGTAAACATTCAAATTAATTATCTGTCCAAAGATCTAAGGCATTTACCTTCATCTAACAATATCATTAAACTTTTTTAAACTGGACGATTTCCAAATTCACCAATGTCTTACCAACTTAAGAAATGTCCACTTATGTCTGTTATTTTGCCATGGATTTGTAGAGGTATAACATAACTTTTGTTTACCAATATGTCATTAAGGAGTTATGTTTTACTATACAATATTTAGTGAATTTGATTTGAATCATTACCTTCATTAATTATTTATGGAAAGGAAACACGTCCACAAAGTCGTCCACTGAAATCTTCAGTTTAAAATCTAAAAAGATGAGCGACCTGCTTTATGCACATTTTCCTTACAGTTTGACATCAAGAGTTATAAGTGTGGGATTTGACTGCAGTTCTTTGTAATTCACTCTTGGAGAAATTTAGGATACCCCAAAGGAATAATTTCTACTGTGAAAGGCAAATACGTGATTCTCTGTTGATAAAAAGGATGCAACTCATTTAGTAGTTTCATTCTTATTTTTGAAAACCACTATATTAGGGCAGGATAATGGTTATTTTACCGGAGAATCAGTTGTAGTATAATGtttattttttaaacaaattttttttATAAAAAGAAAAATTATAGCTGTATCTATTGCTTTATAGATATTCACAGAAGTTTATACATATAACCAATTTGTTTTAAATATACAAAATATTATATACATACAAATACCAAGGGCTGTGTGCGCCCATTTGGAGTTATTTCATTCTAATGGTTTCCCGCATGAACAGAAAGGGTCAAAGCTGATAAAAATCAGCTTGGCACTTGTAAATTGCTGGGAAGGGTCTTACTCCATTTCCAAGTTCATACTGAGCTGGTCCTGTGTTTATAGCCGTGTTTAAAGATAATGCTTGTAGCGGGCTGAGTATGGGCCACATGTCACATCTTGCTGCAGTTGCACTGCAATTCACTGATTGGCTAATCATGGTTTGCAGAACCATTGCACAGCCTACACGTGTTGATGGGTGTATGTTTGTGTTCCAGAGAAGGCAATAAACCATGTACTGTGGTATATTTATAAAGGTTTGTCAAATATTTTGCAGCAGAAATGGTGTACATTATGTATTTAAACCTCAGCTGTATAACTAGATGATTTTTGTACACTGCAATATGGTGTTAAGTGGTGGTTTGGTGTGTTTCAAGCTCTGTTTTATACACACTCTTATAAATATACCCAGTTATGTAATCCCTATGTGTTTATTGGTCATAGTTTATTGTTTAAAAGTTGACAGTTATTCAACAGATGTTTTTAGCAATGTAAAAAAAGAGAAACTGCAATGGTTAACCCTCCTAAGGACAAGTTTTTTTCCTTTGGTATGCTGCAGGTTTAACACTCAAGTTCCTAAAAGGCAAATTAGGGGATATACATTTATACATTTATACTATATGTTTTTGCCCATCTGAGGTGCAGTCCCCAACAATTGCATACAGCAGTACTAAAAATTTGGAATATGTTGTGACTTTACTTCAGTGGTATACCTGCAGTTGAAATGCTTCAAGATGCATCTCAGTTTGTCAATCACAGGTGCCCAGCTTTATTCCTAATCAACAATCTGTCCCCCGTTTTATTTTCTTGCGCTGCATTCCATGCAATGCTGTACTTAGAACAAAACCTCAAATATTTATTTTAACTTATGTACATATACCCTCAAGCCAACAATAAACAATGTGTTTGCAGTCaaaaaaaaaaaaaaaaaaaaaaa
>XlENgnlUGXlS14232373
CGGCTACCGGATCTCAGTAGCATGGCATCAAGGAGAATGGAGACCAAGCCAGTTATAACGTGTCTGAAAACGCTGCTCATTATCTACTCTTTCGTCTTCTGGATCACAGGAGTTATCCTTCTATCAGTCGGTGTTTGGGGAAAGCTCACCTTAGGCACCTATATATCCCTCATTGCTGAAAACACTACAAATGCTCCTTATGTCCTTATTGGAACTGGAACAACAATCATCGTCTTTGGCCTTTTTGGGTGCTTTGCTACCTGTCGTGGGAGCCCATGGATGCTAAAACTGTATGCAATGTTTTTATCCCTGGTGTTCTTGGCTGAGTTGATTGCTGGCATCTCTGGTTTTGTGTTTCGCCATGAGATCAAGGACACTTTCCTGCGGACATACACTGAAGCCATACAGAACTACAATGGCAATGATGAAAGGAGTAATGCTGTTGATGATGTGCAGCGCAATTTGAGGTGCTGTGGGGTTCAGTATTATACAAACTGGACCTCCAGTCTGTACTGGCATGATCATGGTTTCCCACCCAGCTGCTGTGCTAATAATAGTGATTGCAACCCAGAAGATCTGCGCAACATGACTATTAATTTCACTAAAGTAAACCAGAGGGGCTGCTATGAATTAGTGACAAGCTTTATGGAGACTAACATGGGAATTATAGCTGGTGTGGCTTTTGGAATAGCATTCTCACAGCTGATTGGAATGTTGTTGGCTTGCTGTCTTTCTCGATTTATCACTGCAAATCAGTATGAGATGGTGTAACAAGGGGGTGCTGGTCTGCAGAGCAAAAGAAAGGAATTGGAGGATTATTGACGAATGTTAGAGAACTCATTCACCTAGCACTCTGTGTTCCCTACTATATACCATTTTGTAGTGTATCCATCCACTGACACACAAATGTGCCATGACAAGTAGCCTATGTAGTGTCTCACCACACTCTTCCTCATGGAAGGCTTTTCGTATGATGGCACTGGACTGTGTTCTGAATCATGCAGTTTTAGTATTTGATAATTCATTAACTGCCTCGACTTGGCTGTGCATGCAGTGGCTGCAAAAAGGGACAAACACTCCCTTACCAATGGTTTATTAAATGTCTCACACATTTATATAAATCACATACACAAGGAAACaaatatataaaatttttatatatgtatatttatttaCAAGGCATATGTAACACTTTCTTTCTTTACCACTTGCTGTTTTCATGTAAGAAAAAATCTGTGATACGACAATACTTGAAGAGTAATGTTCTAAATATGTTGTGCTTTTCACAGGATCCATGCTGCCTAATATTAGACTGCAGCATGGACGCTCCTCCTGTGCTGTTTGCCTATTGCTTCTATCATTGTCTAGTAGTGGATTTGGCATCAGAATCAAAACCTGTGTTTCACTGTTACAGAATTGTTGTTGCTTGCTGTGCGGCCATTGTAATAATGCTTCTTTTTATCCTTAGTGTACATCTAATCTGAATTGTGCTGTAATGCTGTTTATTTGGTCTTTGTTCCTTTTTCTTCCCTTTCTTTGCTTTGGAAGTGCAACAACCAAATAATACTTTGAGATAAGTGTGAAACCAGCATAGGGAAGGACAGAAGGCTGAAAAACTGAAAACTTTTTAAAGACAAAGAAAAATTGAtttttttttttATAATGTCTCCAACTAGCATGCTGGGAAAAAAACAATGCTTTGATATTGTGAGCATTTGTGATATACATATTAATAAACTGAATTATGACCGCTaaaaaaaaaaaaaaaa
>TgENSTGUT00000006378
ATGCACTATTACCGCTATTCTAATGCAGAAGTCAGCTGTTGGTACAAATACTTGCTCTTCAGCTACAACATTGTCTTTTGGCTAGCTGGAGTGGCCTTCCTTGCAGCTGGTCTGTGGGCATGGAGTGAAAAGGGTGTATTGTCTGATCTGACAAAGGTGACTGGTCTTCACGGTCTGGACCCAGTGGTGCTTGTCTTAGTGGTGGGAATAGTGATGTTTACTTTGGGATTTGCTGGTTGTGTGGGAGCACTGAGAGAAAACATCTGCCTGCTGAAGTTTTTCTGTGGAACAATTGTTTTTATATTCCTGTTGGAGCTGGCAGTAGCAGTTATGGCTTTCCTGTTCCAGGATTGGGTGAGGGACAGGGTAAAAGAATTCTTTGAGAATAACATTAAATCCTACCGAGATGACATTGACCTCCAGAACATCATTGATTCACTGCAGAGAATTAACCATTGCTGTGGTGCCCAAGGTCCAGAAGACTGGGACTTCAACATATACTTTGACTGCAAGAGTGAAAGCAAAAGTCGCGAGAAGTGCGGAGTTCCTTTTTCCTGTTGTATACCTGATCCTGCTCAAAAAGTTGTGAATACTCAGTGTGGCTATGATATCAGAAAGAAGAGCAAAAGTCAATGGGATGATCAGATTTTTGTCAAAGGATGTATTCATGCGCTTGAAGCTTGGTTACCCCGAAATATCTACATTGTTGCAGGTGTCTTCATAGCTATCTCACTGCTCCAGATTTTTGGGATTTTCCTAGCCAGAACACTGATTTCTGATATTGAAGCTGTAAAGGCAAGTAATGCCTTCTGA
>RnENSRNOT00000007198
CAGCCGGCCACGGCCACCGCGGGCCAGTGGGCAGGGAGCGGGCTGCTGTGGCCAGGACAACCACAATCACTGCTCTGGACTCCGGATCCCTGGCTGCATCCAGCCTGGCGGTTGTGGCCCGGCCCAGCTGCCATGGCGCACTGCAAGACAGAGCAGGATGACTGGCTGCTGGCCCACCTGAAGTACCTGCTTTTTATCTTCAACTTCTTCTTCTGGGTAGGTGGGGCAGCTGTCATGGCCGTGGGTATCTGGACACTGGTGGAGAAGAGTGTTTACCTCAGCATCTTGGCCTCCAGCACGTTTGCTGCCTCTGCCTACGTCCTCATTTTCGTTGGCGGTCTTGTCATGACAACTGGCTTCCTGGGCTTCGGGGCCATCATCCGGGAGCAGAAGAGCTGTCTCTCCACATATTTCTGCCTGTTGCTGGCCATCTTCCTGGTGGAGCTGGTGGCAGGGGTCCTGGCGCATGTGTACTACCAGAGGCTAAGCGATGAACTGAAGCGGCATCTGCACAGCACCCTGACTGAGCACTATGGGCAGCCCGGAGCCGCAGAGATCACAGCCTCAGTGGACCGTCTGCAGCAGGATTTCAAATGTTGTGGCAGTAACAGCTCAGCCGACTGGCAGCACAGCGTATACATCTTGTCTCAGGAAGCCATCGGTCGCCAAGTGCCCGACAGCTGCTGCAAGACAGTGGTAGCCCGCTGTGGTCAGCGGGCCCACCCCTCCAACATCTACAAGGTAGAGGGAGGCTGCATGGCCAAGCTGGAGCAGTTCTTGGCTGACCACCTGCTGCTCATGGGAGCAGTGGGCATTGGGGTAGCCTGTCTTCAGATCTGCGGAATGGTTCTCACCTGCTGCTTGCACCGAAGGCTCCAGCAGCACTTTTATTAAAGGGATACCCCTGTAGCCTGCTGACTGGCCCACACCAAAGCCCACATCTCCACATCCTGAACCAGGCCTGCAAAGTCAATGCTGGGGCCATGGACTCCCTCCACCCTGTGCAGAGGCCACCAAATGCCGGTGATTGTGACTCCTGTGTATCCTGGCTGGGCAGGGTCCTCCGCTCACTCCTCCACTTCTAAGCACTTAGCCACTGCCAGAATCCTTGGCAAGGGATGGTCCTGGCAAGAGACAGACACAGCCCTTTGCCAGGCACTGGGACACTGGACTACGGGGAGGCCATATTCATCTCAGAGTCTGGAATAGAAGATGTCCCTCCAAGACTCCTGCAGGGCTTGGTGTGCGCTTCTCATGGGCACGGGGCCCCAACTGGGTCTCCTCAGAGAAAAGCAGCACTTTGGGCACACTGGGTTAGCTCACCCCTTCCCAAAATCTAGCTGGTTTTTCAGTGTCCCCCACAGAATAGCCAGCCATATTCTTCCTGTAAGGCACGGGGCAGGAGCCATCTAAGGTGGCATCTTAAGGCTGTTGACGCCACCAGGACAGGGCACTAAGGAGGCAGGTTGGTTGCTACACTCAGGAGAGAGTCACAGGATGGCCACAAGCCCCAGCCTCTGGTCCTGGTCCCAGGCTTGACTCCCAAAGTGTAAAACTCTTCCCCAGGGGGGCATACCACAGTCTCAGCTCCTGAGGAGAGGAAACTGTGGGGAAGGAGGTACCCTGCCTGTACCCCATTTCCTGGGGACCCCACTGTTTCTCTTCCATGCGTTCTCCACTTCCTTCTCCGCTATCCTGGAATAGACGCCATCATCCCCTCCTTTGTTCCCCTCTCTAGTCATGGAATGACACACAGAGGATATTTCAGGGGAGGGGGGCTCATGTGTTAAAAGACACAGAAAGAAAATCCTAGAAAAATTAAAGGTTGGTAATAGGAATCAACTCATAGACAACCATAGGGACCCCCTCCGATTACTATTACTGTAGGCAGCTTTGCACGCCAGGACTCCACTCCCAGCTTCTGCACCCCTATCCTGGGTCCTGCTCATCTCTCCAGAACAGCAGATCTCAGTTCCCACAGATCCTGCTGAGCTGGGTCAGTTGCTGGAGGGAGATGAGCTCCCACTCATACTTGGGTGGACCAAGGGCCACTGTTGCTGTCACCGGCATAGGTGGGATTCCACTCTCAGGGCAGAAAGTAGCTGTGTGGACAGAGGGAGCATCAGGCTCTCGGGTCAGAAACCCTCCCCCACTCTGGCATCTCGGGGGGCTACTTGGAGCCTGCACTGGCTTGTGTCATCCACCTGAAGGAGCCTGGGTTGTCTGTACAGACAGTAAAAAGAAGACATTCCCAACACTTCCAGACTACACTATGGCTAAGAGAAAAACCTTAACTGCCCTCCTCTCCATCTGCAGATACTCAGAGGCTGGCTATGGTTCCTGAGTTTATAGAGGGAGGATTGAGGAGAAAAAGCTGTGGGGCTCAGACCCTCTTCTTCCCAAAAAGGCCCCTGAGGGGGGCAATAGTGATCAAAGGGATACTGTGGCCTCGGGTATCTGCTTTGGTAGGCTTCTTCAGGGAGAGGGTCAGAGGTGACAAGCGGGCGCCATTTGTACAGACTTGAGGCAGAGGTAGTTCAGGAGAGCAGGGACATGGCCACAGTCAGAGCTGCAGGGTGAGCGGACAGCCCCAAATGTGACTTCCTTGATCATACATCAGCCTTGGTGACAAGATGGGGTCAGAGGACATGAGACACATAGTAGGCCAGATTCTGTCCAGCAGCTGCGGAGAGAAGGCTGCAGCCAAGTCTGTGGTGAGGTGGGCCCATCAGAGGCCAGAACAGGTGCTGCGTGTGGGGGGACGTACAGAAGGTCAGAGCGAGGAGCCACTGTGAGCTCAGAATCTGCCCCTCTGGGCAGCTTCCAAGGTTTTGAAGTCAGGGGGATAATGGATCAGTTACAACCCTGTCAGCTTTGAAAACACCCCCTTGCCCATTGGCTTTACTGGGCTAGGGGCAAAAAGGAAAAAGAAGCGAGGGTGGCTGTAGCTGTTTAGGAGGAGAGCAGCTGGCTGTGTGGCTGCCAGGTGGCTCTTATGCCCTCCCTGGCCACTGCAATGTGTCAGCACCTCCCGAGGACTCTTCAGGACAGAATACTGCCTCCCCAGAGTGGCTCTAAGGAAGCCGGAGCCTCCAGGTGACCTTCCTGCTAAGTTCCCAGATAGCGGTGATGGGCATCCACACCGCGCCACAGGATGGACCACGTGAGGGCACCACCCCCTCCCTTCATATGTCAGAGCCCCCAAGTGCCCAAAGGCACGCAGGCCATCTGGCCTGTGTCACACATGGAGCAACTAGAGACTGTTTCCACTGGGTCCACAGAGAGGGTGGGATGAAGCCAGCCACCGAGTGGTTTACAAAACCAGCCACGTACGTGCCTCTCAACAGTGTGCGCTCGACACACCCGCCCTACTGATCTACGACTTGGTCAGTAGGTCAGATGGAAGGGGATTCCGTGTACTCCCAGATCACGCCCTTTTCTCTATGCCTTGGGGTGGCTCTGCTGCCCCCTGGTCACTCTAGCATGTCCAGCTGGACATCAAGCCTCCCTCATCCTCCCCTCCTGCTCATGTACCTGTGAAACCTGCTCGTATCCCGTGCCAGTACTGACAGAAATCCCAGTGGGCCCATCGTTAGGAAGCCAGATGGGCTCCTGGGTCCAGTTGGCCCAGGCATGTGAATTATCAGACATTCTACAAAGACAGACGTTGCCTTACCCTACCGCTTACAGTGAAACTCCTATGTGGGTTGTGCCTCTCCACTGGTCAGTGTATGCTTGGTGCCTTGTCTCTATGAACTCAATAATAAAGGACTTTACCACGG
>RnENSRNOT00000060857
ATCCATTCTTATCTCTTTTGGATCACAGGGGCGATCCTGTTGGCTGTTGGAGTCTGGGGAAAGCTGACTTTGGGAACCTACATCTCCCTTATTGCGGAGAACTCCACAAATGCTCCCTACGTGCTCATTGGAACCGGCACCACCATTGTGGTCTTTGGCCTCTTTGGATGCTTTGCTACGTGCCGTGGTAGCCCATGGATGCTGAAACTGTATGCCATGTTCCTGTCCCTGGTGTTCCTGGCTGAGCTGGTTGCTGGCATTTCTGGATTTGTGTTTCGTCATGAGATCAAGGACACCTTCCTGAGGACTTACACGGATGCCATGCAGAACTACAACGGCAAAGATGAAAGGAGCCGGGCAGTGGACCATGTGCAGCGCAGCCTGAGCTGCTGTGGCGTGCAGAACTACACCAACTGGAGCAGCAGCCCCTACTTCCTGGAACATGGTATCCCCCCCAGTTGCTGCATGAACGAAACTGATTGTAATCCGCTGGATCTGCACAATCTGACTGTGGCTGCCACCAAAGTTAACCAAAAGGGCTGTTATGATCTGGTGACCAGTTTTATGGAGACTAACATGGGGATCATTGCTGGAGTGGCATTTGGAATCGCATTCTCCCAGTTGATTGGCATGCTGCTGGCCTGCTGTCTGTCCCGGTTCATCACTGCCAATCAGTACGAGATGGTGTAAAGAGAAGTCTTTCAAGAATTCTGGAATAAGAGGCCTGTTTTTAAAAAAGGAACTGCCGCAATCTGAAAGACTTCCAAAGAACGTTAGAGCACAGTACATACTACCCCTGCCCTGCTCCCACCACCCGCTCTCCACAACCCTCCCCCATGTGCAACTGACACTCCTCCCCAGTCGATGCTCCTACCTACCTTTCAGCCCACGTCATTCGTAGTGTCCATCTTGTGAAGCCCTGTTGTGCCACACAGTGTAGCCAGCCCCCCTGCAGCTAGTCATAGTGAACCCCGCCCTAAGGCCCTGTGAAGTGCCAGCTCCCTCACATGTACTTGGTCCAACTGTAGGTGACTGGTTATCACATCCTCACTGGCCCCTGTGGCCTTGCATGTAGTAGGGGAGGCTTCAGTCAGCCCCTCGCTGTGGTCCAAGAATGCCACACACTTTTCTGTAGATAATGCAGATGGTAATTATCTTTTCTTTCTGGCTTAATCTGATTTGGTTTGCTTTTCCCTTTCCTGGGATTCTTTCCTACCTTCTTTAGGCTGTCTAGCACATTAGAGGAGACACAGTGGGAGGGATTCATGAGGAGAAAACAGCATGTGGCGTGCATGGCAGAAAGTGCTAAGTATTAGCTGCTGCCTTGCTCATTGTTCCAAGAGGTGGGTGTGGAGAGATCCTGTTACAAGGTTGTGTTGTTACTTCCCTGGAAGGCAAAGACGCTACTTTTGATTTGCCCCAACTAATTTCTATTATTTTGCCTTTTCTTTCCGTATGTTATTTTCTTTCTTGCATTGACATTATAGACTTTGAGGACCTCATCAGATCAATTTAAAAGTGAGTGTGGAAGGGAAACAAAGGTCAACATATTTTTAAAAGATCTTAAAAATAATGCCTCTGTCTAGCATGCCAACAAGAATGCATTGATATTGTGAACATTTGTGATACACGTATTAATAAATAGAGCAATT
>OaENSOANT00000017214
GTGCAAGGGAAGAAGATGCAGTATTACAGATATTCTAATGCTGAGGTCAGCTGTTGGTACAAATATCTGCTGTTCAGCTACAATATCATCTTCTGGTTAGCTGGAGTCGCATTTCTTGGGGTCGGACTCTGGGCGTGGAGTGAGAAGGGGGTGCTGTCCGACCTGACTAAAGTGACCCGTCTCCATGGCGTGGACCCGGTGGTGCTCGTCCTGATCGTCGGGGTGGTGATGTTCACTTTAGGCTTCGCTGGCTGTGTCGGGGCTCTGAGGGAGAACATCTGTCTTCTGAAGTTTTTTTGTGGAGCCATTGTATTGATATTTTTCTTGGAGTTGGCAGTGGCGGTGCTGGCTTTCTTGTTCCAGGACTGGGTGAGGGATAGGTTCAAGGAGTTCTTTGAGATCAACATCAGATCTTACCGAGACGATATCGACCTCCAGAACCTCATCGATTCCCTGCAGAAGGCCAACCAGTGCTGTGGAGCTTACGGCCCCGAAGACTGGGACCTCAACGTCTACTTCAACTGCAGCGGAGAAAGTTATAGCCGGGAAAAATGTGGCGTTCCCTTTTCCTGCTGTGTCCCCGATCCTGCGCAAAAGGTTGTGAATACGCAGTGTGGATATGATGTCAGAAATCTGGCCAAGAACAAGTGGGATGAGTCCATTTTTATCAAAGGCTGCATCCCTGCTCTGGAAGGCTGGCTACCGCGAAACATCTATATCGTGGCAGGAGTCTTCATAGCCATCTCATTATTGCAGATTTTTGGCATATTCCTTGCCAGAACCCTGATTTCCGACATCGAAGCTGTGAAAGCGGGCCAC
>OaENSOANT00000019581
ATGGCCAGGGAAGATTCCGTCAAGTGCCTGCGCTGCCTGCTCTACGCCCTCAACATGCTCTTTTGGGTGATGTCCGTCAGCGTTTTGGCAGTGTCCGCTTGGATGAGAGATTACCTGAATAACGTTCTGACATTAACTGCCGAGACCAGGGTGGAAGAAGCTGTCATTGTGACTTACTTTCCTGTGATCCATCCAGTCATGATTGCTGTCTGCTGTCTCCTTATCATTGTGGGGATGTTAGGATATTGCGGAGCGGTGAAAAGAAATTTGTTGCTTCTCGCATGGTACTTCGGAAGTTTGCTCGTGATTTTCTGTGTTGAACTCGCCTGTGGAGTTTGGACCTATGAGCAGGAAGTCACGGCCCCTGTCCAGTGGTCAGATATGGTCTCCTTAAAAGCCAGGATGACAAACTACGGTTTGCCTAGGTACCGGTGGTTGACTCATGCTTGGAATTTCTTTCAGAGAGAGGGCTGTGGGAAGAAGATGTACACATTCCTGAGGGGCACAAAGCAGCTGCAAGTGCTGCGATTCTTGGGAATCTCCATTGGTGTGACCCAAATCCTGGCTATGATCCTTACCATTACCCTTCTCTGGGCACTGTACTACGACAGAAGGGACCGTGGGGCTGAGCAGATGACGCCCTTGAAGGAAGAAGCCTCCCAGCACCTGTCCTGTCATTCAGTAGAGCTGCTGAAACCAAACCTGACCAGGATCTTCGAACACACATCCGTGGCCCACAGCCTGAATACGCACTTTGAAATGGAGGAGCTGTAG
>EcENSECAT00000017616
CTTCCTCCTCTTCAGATCACTGGGGTGATCCTGCTGGCTGTTGGAGTCTGGGGCAAACTCACTCTGGGCACCTATATCTCCCTTATTGCTGAGAACTCCACAAATGCTCCCTATGTGCTCATCGGAACTGGCACCACCATTGTCGTTTTTGGCCTGTTTGGATGCTTTGCTACATGCCGCGGAAGCCCATGGATGCTGAAACTGTACGCCATGTTTCTGTCCCTGGTGTTCCTGGCTGAGCTCGTAGCTGGCATTTCAGGGTTTGTGTTTCGTCATGAGATCAAGGACACCTTCCTGAGGACTTACACGGATGCCATGCAGAATTACAATGGCAATGATGAGAGGAGCCGGGCAGTGGATCATGTGCAGCGCAGCCTGAGCTGCTGTGGTGTGCAGAACTACACCAACTGGAGCACCAGCCCCTACTTCCTGGAGCATGGCATCCCCCCGAGCTGCTGCATGAACGAAACCGACTGTAATCCCCAGGATCTACACAATCTGACCGTGGCTGCCACCAAAGTTAACCAAAAGGGGTGTTATGATCTGGTGACCAGTTTCATGGAGACTAACATGGGAATCATCGCTGGCGTGGCTTTTGGAATCGCGTTCTCCCAGCTAATTGGCATGCTGCTGGCCTGCTGTCTGTCCCGGTTCATCACGGCCAACCAGTATGAAATGGTGTAAGAAGTAGTCTTTCAAGAACGATGGAATGAGAGACCTGTTTTAAAAAGGAACTACAGCAATCTTTGAAAGACTTCCAAAGAACGTTAGAGCACAGTACATAATACACCTGCCCTGCTTCCCCTAACCCCCCACCCAAC
>MdENSMODT00000015439
ATGGGCCAGTGCGGCATCACCTCCTCCAAAACCGTGCTGGTCTTCCTCAACCTCATCTTCTGGGCTGCAGCAGGCATCCTATGCTACGTGGGAGCCTATGTCTTCATCACTTACGATGACTACGACCATTTCTTTGAAGACGTGTACACACTCATCCCTGCAGTGGTGATCATAGCCGTGGGAACCCTTCTTTTCATCATCGGGCTAATCGGATGCTGCGCCACCATTCGAGAAAGCCGCTGTGGACTCGCCACATTTGTGATCATCCTGCTGTTGGTTTTTATTACAGAAGTTGTCGTAGTGGTTTTGGGATATGTTTACAGAGCCAAGGTGGAAAGTGAGGTTGATCGCCGCATCCAGAAAGTATACAAGACCTATAATGGAACCTCTCCGGATGCTGCCAGTCGAGCCATTGACTATGTACAAAGACAGCTACACTGCTGTGGGATTCGCAATTACTCAGACTGGGAGAATACAGACTGGTTCAAAGAAACGAAGAATCAGAGCGTCCCTCTCAGCTGCTGCAAGGCCTCCGCCAGCACCTGCAACGGCAGCCTGGCCCACCCTGCAGATCTCTACTCGGAGGGCTGTGAAGCCTTAGTTGTGAAGAAGCTCCAGGATATCATGATGTACGTTATTTGGGCCGCGTTGACATTCGCTGCTATTCAGCTTCTGGGCATGCTCTGTGCCTGCATCGTGTTGTGCCGGAGGAGTCGAGATCCTGCCTATGAGCTTCTCATCACGGGAGGCACCTATGCCTAG
>DnENSDNOT00000005616
ATGGGCCAGTGCGGCATCACCTCCTCCAAGACCGTGCTCGTCTTTCTCAACCTCATCTTCTGGGGGGCAGCTGGTATTTTATGCTATGTAGGAGCCTACGTCTTCATCACTTATGATGACTATGACCACTTTTTTGAAGATGTGTATACTCTCATCCCTGCTGTAGTGATCATAGCTGTAGGAGCCCTGCTTTTCATTATTGGGCTAATTGGCTGCTGCGCCACAATCCGAGAAAGCCACTGCGGACTTGCCACGTTTGTCATCATCCTCCTCTTGGTTTTTGTCACAGAAGTTGTTGTTGTGGTTTTGGGATATGTTTACAGAGCAAAGNNNNNNNNNNNNNNNNNNNNNNNNATTCAGAAAGTATATAAGACCTACAATGGAACCAGCCCTGATGCTGCTAGTCGGGCTATTGATTATGTGCAGAGACAGCTGCACTGTTGTGGAATTCACAACTACTCAGACTGGGAAAATACAGACTGGTTTAAAGAAACCAAAAACCAGAGTGTCCCTCTTAGCTGTTGTAGAGACACTGCCATCAGCTGTAATGGCAGTCTGGCCCACCCTTCTGACCTCTATGCTGAGGGGTGTGAGGCTCTAGTTGTGAAGAAGCTACAGGAAATTATGATGCATGTTATCTGGGCAGCACTGGCATTTGCAGCTATTCAGCTGCTGGGCATGCTGTGTGCATGCATCGTGTTGTGCAGAAGGAGTAGAGATCCTGCTTATGAGCTCCTCATCACCGGTGGAACCTATGCATAG
>OlENSORLT00000023476
ATGGCTTTGATGGTGGTCAAGTTTGACCTGAAAAAGCGAGTGAAGCTCGCTCAGACAGTCTGGTTCATGTACTGGTTTGCTGTTCTGGCTGGCATCCTTGTCCTCAGCTTGGGTTTGTTCTTCAAAATAGAGCTGCGAAAACGCTCAGAACTGATGGACAACAATGAAAGTCACTTTCTGCCCAACTTGCTCATACTCATGGGTCTCATAGCATGTGGCATCAATGCGTTTGGAGGCAAAGTGTGCTACGACTCTCTAGATCCGGTCAAGTTTGCCAAGTGGAAGCCCATGCTGAAGTACTTCTTAGTGTTCTGCGTGTGCTTCAACGGCCTGCTGCTCATGACTTCCCTGCTGTGCTTCCTGATGAGGATCCCTCTGCAGTTCACCCTGGCTGAGGGAATAAAAAACGGCATGAAGTTCTACAAGGACACAGACACTCCGGGACGGTGCTACATGAAGAGGACCCTGGACCTGATGCAGATGGAGTTTCGATGCTGTGGAAATGACAATTTTAGAGATTGGTTTGAGATCCAGTGGGTCAGCAACCGCTACCTTGACTTCAGCTCAAAGGAAGTTAAAGACTTGGTTAATACAACACTTTGTCTTCTTAGTCGCATTGGGAGCAATGTGGACGGCCAATATCTGATGGATGGAGTGCCGTTCAGCTGCTGTAACCCCAGTTCCCCACGACCCTGCATTCAGTACCAGATGACAAACAATTCGGCCCACTACAGTTACGACCACTACACCGAGGAGCTCAATGTGTGGAAGAAAGGCTGCCGCGACGCCCTGCTGTCCTACTATGGAGGCATCATGAACACCATAGGAGCACTGGTGGTGCTGGTGACAATGCTGGAGGTAGCTGTGACCGTTGGCCTGCAGTACGTCAACAGCTCCTTGTCCACCCTGGCAAACCCGGAGGAGGTGGAGAGCGAAAGCGAGGGCTATCTGCTGGAGAAGACCGTCAAGGAGACGTTCACAGATATCATGGCTAAAATGAAGGCCATGGGCAAAGGCGGCAAAGTGGAGGAAGGTGGGGAGGAAGCTGTT
>GacENSGACT00000026084
GCCTCGAGTCTCAAGTCTCTTCATCACTGTTGAGCTGCCGGTCTTTACTTTGCCCCCCGGCAGCTCGTTTCGTGGCCGCATAACAGCGCATCGGCGCGGCCACTTGGAGACGGCGCTTGGGTCATTGACACCATGGGAGGACGCGGAGGCGCACCGGGATCAGGCGATGACTACTCCTTCGTCAGTCCAGTTGTCAAGTACCTGCTGTTCTTGTTCAATTTTATATTTTGGATATGTTCCCTGGTGATGGTGGCCATCGGCGTGTTCGCGCGCTTGATGAAACATGCCGAGGCAGCACTTGCATGTCTGGCGGTGGACCCCGCTGTGATGCTGATGGTCGTGGGCTTCCTCATGTTCATCATCACCTTCTGCGGCTGCGTGGGCTCCCTGCGAGAAAACATCTGCCTTCTGCAGACATTCTGTATCTGCCTGACGGTGATCTTCCTGCTCCAGCTCATCGCCGGGATTCTTGGCTTCGTCTTCGCCGATAAGTCTCGGGACCGAGTGACGTGGATGATCAACAACGCCATCGTCCACTACAGGGAGGACATCGATCTGCAAAACCTCATCGACTTTGGTCAGAGAGAGTTTGGCTGCTGCGGCGCCGTGACGTACACGGACTGGTCCCAGAACATGTACTTCAACTGCACGCAGGACAACCCCAGCAACGAACGCTGCTCCGTCCCCTTCTCCTGCTGCAACCTGTCCGAAGACAAGGTGGTCATCAACACCATGTGTGGCGCCGGCATGCAGCATTTAGAGTACATTGAAGCCGGAGACCACATTTACACCAATGGCTGCATAGACAAACTGGTGAATTGGATCCACAGTAACATGTTCCTACTGGGAGGGGTCGCCCTGGGACTGGCTATACCACAGCTGGTTGGAATCCTCTTGTCTCAGATCTTAATCAACCAGATCAAAGACCAGATCGCGCTCCAGAACTACAACCTCAAGCACCGCTCTGACCCGTGGAGCTGACCCAGTCAGGGGGGGGGCACCCGCAGTGAGGACGGTTCCACAAAGAGTTATCTGTGCCTGTAATGATTGCTGTTTGACTTTCCAACACAAGACCGGTGATCAGCCCGCATGTGGACTAACAGTAAACGCGCTTTCAAATACTGAGAACTAGAGGAGGTCAAAATAAACTCACGGAGAAACGGGACTCTGTCGCCACCTACCGGACGTAGATCCTTGAATTTACCAAACTTTAGACGGTACTTGATGAGGGTATTTGGTCATATTAACTCAAGATCTGCAATTGGGGTAATATATTATTCGCCTCTATTTTTTTTTGTCAAAGACGCCAAACAAGAGTGGGACTTACGGCAGATGTATTTCTTTACGGGAAAATGTGAACTACCCTGAAATGGGAAATTTTCTAACATATTTTTTTTTGTAGAATTTTTTTTTTATTTTCTAAATGGAATGCATGCACAACAGTATTTCTAGTGGCTGCGAGTATCTCTGAGGTTGCTCTGATATTTGGTTCATAGTTTCTTTTTATCTCATCAGCAATTTTTATCCTAATATATGCACTTCTTCAATGGGATGATGAAATACCTGTGTCATAGGTCAGACTACTTCATAGTTGGGATGTCTTTTTTACATTTTCACAGGCTTATATGTTTTTAAAAAATGTTACCACCCAAGAAATGCCATTTAACTTTCTAATAAAAAAGTACAATACATTTTTT
>GgENSGALT00000011062
CCTGCTCCGCTCATACTCTGGGAGGGACCCGTGTTGCTGGTGCACTCTCATCAAGAACTGAAGAGGTGCAGCATGGCTCACAACTGCCTGCAGTGTATCAAGTACCTAATGTTTGTCTTCAACCTTCTCTTCTGGCTGGGAGGCTGTGGTATCCTTGGAGTGGGCATCTGGCTGGCAGTTACTCAAGGGAACTTTGCCACCCTCTCCTCATCTTTCCCATCACTGTCAGCTGCCAATCTGCTGATTGTCACAGGAACTTTTGTCATGATCATTGGCTTCGTGGGCTGCATAGGTGCCATCAAAGAAAACAAGTGCCTCCTGCTGAGTTTTTTTATCATGCTGTTAATTGTATTTCTGTTGGAGCTCACTGTTGTGATTCTGTTCTTCGTCTACACAGACAAGATTGACAAGTATGCTCAGCGGGATCTGAAGAAAGGGCTTCATTTGTATGGGACAGATGGAAATATTGGCCTAACTAATGCATGGAGCATCATTCAAACAGATTTCAGATGCTGTGGAGTCTCCAACTACACCGACTGGTTTGAGGTGTACAACACAACCCGGGTGCCGGACTCCTGCTGCCTGGAATTCAGCGAGAACTGTGGGCTCCATTCCCCAGGGACCTGGTGGAAAGATTCTTGCTACGAAGCAGTGAAAATATGGCTCCAGGAAAACTTACTAGCAGTGGGGATCTTTGGATTGTGCACAGTTCTGGTGCAGATTCTTGGACTCACCTTTGCGATGACCATGTATTGTCAGGTAGTCAAGGCAGACACCTACTGTGCGTAGATACCATTCCCAGTCTTTTTGCTTCTCCTCCAAAGGACAGGAGGTTGTGAGCACAGAAGTAGTTAATGAAGAAGTTAATGCCCTTCACTTACCACTCGGCTTCATTGCTGTGCTAGATAGAAATATGGCACTGAAGGTAAGCAGGAAAAAAAGAAAGAAAGAAAAAAAATAACATTGATTGTGGCATTTATTCTAAAGCCCAACTCATTATTACCTTTGTCCACAAGGATTTGTGCTATGTGTGAATGATCTTCATAGCTACTTAGGCAATTCACAGTAAGAAAACGAGTCAGGACTCGCTATGGGAAATTGTG
>XtENSXETT00000006204
CACGTCCGAGCTTCGCGCTCTGCCCCTCACAGCTACTGTTACTGCCCCTCACTACTGTTACTGCCCCTTTACTGCTCCTGCCCACAGCACCATTCGCTTCCAGCGCTGCCCACGGTTCCCACCCTTTCCCTGCCTCAGCCTTCTGCTCACATGGATGCCTCAGAGGTGCGCTACTGCTCCCGCTTCAACTACCTGTGCCTTAAATTTGCCCTCGTTGTGTACAGTACCGTGTTCTGGCTTATAGGTGCCTTTGTTCTGGCCATTGGGATTTATGCTGAGGTGGAGAGACAAAAATACAAGACTCTGCATGGTATCTTTCTGGCTCCGTCTATTATCCTCATCCTCCTCGGAGTGCTCATGTTTGTGGTATCGTTTATTGGTGTTCTGGCCTCCCTCCGTGATAACGTGTGCCTGCTGAAGGTGTTTATGTACACCCTGGTTGTCTGCTTGATATTGGAGCTTGTCGGTGGGATCATCGCTCTGATCTTCAGGCACCAGACCATGGATCTTCTCAATCATAACATTGGGAAGGGAATTAGGAATTATTACGATGACCTTGACTTCAAAAACATAATGGACTTCACTCAAAAGCAGTTCAGATGTTGTGGTGGAAAAGACTACTTGGATTGGAAAAAGAATGAGTATCATGAGTGTTCTGCCCCTGGGCCCCTTGCCTGTGGCGTTCCTTACACCTGCTGCATACGTAACAAGACAGATGTAATGAACACCATGTGTGGCTACAAAGCCATGAATTATGAACGCCTGGATGCAATGAAGTTTATTTACGTTCGAGGTTGTACAGATGCAGTAATTATCTGGTTTCTAGATAATTACACTATAATGGCAGGTGTTTTGTTGGGTATCCTCTTACCACAGTTCCTTGGCATCTTGCTCTGCCTTCTCTATATTACACGTATTGAGGATATTATCAGTGAGTGGAACAGTTCTGGAGTTCTTCTGGAGGGAGAATCCGTTAAACCTGAGATTGAATTTTCAAAAGTGGGCTGTTGCAGTTGCTACCCGGGTGTTGAATCGACAGCTTGATGGCACATGAAATGTACAGTGCCAAATCTACTTCTCCAACATACACTTCTTTGAAACAGGACCTCACTAACTACCACTAAAGCTATAAAGTTTGTTTGGAAGCCTGATGTAAACAATATGTTGATTATGATAAGCCCTATAAACTACATTTTCCAGGGTCGTCAAAGCTTATGGGCTGTTGAAGAGACTGTTGGTGCTGATAGACATTGTGGTAACAATCCATAGTGTCAGTTGTATTTAAGTTAAGTTTGCTTTATCTAAACCCTGGCCCTAATTTATTCCTGTGATATAAGTTATGGTTAAAACAGACTTTGGCATGCAGTTACTTTTTCAAATTATGAGTAACATGAGTTTACACTTGGGCATACCAATTCCATTGCACACATGTAAATCTTTTTGGTAATTTTTTTCTAACAGAAATGTCAATTTTTCAAATAGGACTGTTTACTGACTGCTCTGTAAAGAAATATTACTTAGCTGCATTAGCATGGAGCAAAAATGTACTTATTTTGTAGTAAAGCAAGGAACAGACATGAGAGAGCTTTATTATTAAGCGTAGTTTAAGCAGCTGCGTACATTGCCTTACTTCTTAGCCCTGTTTAGAACAGTTTCTTTTGTCATTTGCACCCTTTTGTGCATCAGCACCTTGTCTCCAGCAGTTCCTTACCAGTAACTTACAAAAGCAAATCACATCAGAAAAATTTGTTTTGCAGTTCAACAAAAGTTGCTGGCAACAGTTTGACATCCTTAATTAGAACAGTCTGATTGGACATACTGGTTTGTACTCAGGTTTCCAAGTGCCAATAACCATTCTAAAATGCAACTATGCCTTAAGCAACACACATCCAACCACAACACTTGAATTAGTTATTTTTGTTTTTTTTAGCCACAACCAAAATCAGTGCTTTTTTAACCCTAGCCATATGATTCAGAAAGCACAGCATTACTACTTAAGTGAACACTTCCTGAAAATTCTTAAAAATCTCCTACAAAGTCAGTCCAGCCCCCTTTTTTCTGGCCGCATAACCTGTGTAGAGCATTTGAAGGGAGGCACAACAAACAAGGCTTATTTACTAACACAATGCAATAAGCAAATTTTTGTCCATCCAAATGCTATTCACAAAGGTACTTGCTCCAAAATACTGGTTGCTGTACTGAATAACGGCAAGTGCAGGTAAAACAGAAAATCATAGATGCAATTTGCATATAATTTACCAATGTGGATAAAAAATAAACTTGTTACATTGTGGGAAAGGCCACAATAAATCTGCAAGCCACCGTATTGTGGGTGAAAAACTTGGCACTTGCTATGTACCAGTCTTATATTATTTTCTGATATAACTTGGTAAAAAGCCACCCAAAGATGATTTCAGCAGTGTGCAGGACACCTTCTTCCTCTTATGATGAGTTAAAATAACTTTGCTGTGCAGAATCACCAGGCTTTTCTTTGTGACCACTGTCAACAAATTGGCATAACAGCAAAACATAAAGCATAATAGCAGAAGGAAGTTTCTGGGCACAGTTAAATGATACATCTATGCTGTCATGCTGGTGCTGTACATTCAAGCTGACTATAGCAACAGAATGAAAGAATTATGCATTTTACAAATTTTGTAATTCATACTCATAGGGAGTATTTTTTTTAGTTTTGATCAGCTGAAAACTGCCATGTCAGCAGAGAATAACCTGTAGAAACAGACAACCTATGAATATACAAATCTCAGGAACTCAAGAGTGCCAAAGGGCATTTTTATAT
>TnENSTNIT00000014502
GCAGGTGCATCAATCATTTTAGAGTATTAGTTTCCTTTTATAGCTCGTAGTACCATGGGGCAGTGTGGAATTACGTCCTCCAAAACCGTCCTGGTTTTTCTCAATCTCATATTTTGGGCTGCAGCTGGAATTTTATGCTATATCGGAGCCTACGTGTTCATCACCTACGACGACTACGACCACTTCTTTGAAGACGTGTACACCCTGATCCCCGCTGTCATTATAATTGCCGTCGGGACGCTTCTCTTCATCATCGGTCTGATCGGGTGCTGTGCCACGATACGCGAAAGCTCCTGCGGTCTTGCAACATTTGCAGCCATTCTCCTGCTGGTCTTTGCAACAGAATGTGTGGTGGTGGTGCTTGGTTACATCTACAGGGCAAAGGTTGAAGACGAAGTCAATCACTCCATTCAGAAGGTTTACAACGAGTACAACGGCACCAACAGCGACGCTCCTAGTCGTGCCATTGACTACGTGCAGAGGCAGCTTCACTGCTGCGGCATTCACAACTACTCTGACTGGAGAAACACGCGTTGGTTTAAGGAGTCCAGGAACAACAGTGTTCCAGTCAGCTGCTGTCAGCCCAGCATCAGCAACTGTACTGGTACTCTCGCGCGACCATCTGAGCTCTACCAAGAGGGCTGTGAAGCGCTCGTCGTGAAGAAGTTAAAGGAAATCATGATGTATGTCATATGGGCAGCCCTCACGTTTGCATCCATACAGATGCTGGGCATGCTCTGCGCCTGCGTGGTGCTGTGCAGGAGGACTCACGACCCGGCGTACGAGCTGCTGGTCACAACCAACAGCTATGCGTGAAAGAGGCGGCGGCCACCCAAAGGCAGCACCCGGAGCACCCAGAAGCAGCTTCTCCGGACAAGTCCACCGTAGATTTCTGCTGTAGTTGTACAAGCTCAGACACACCTCGCACACTTCACGATAGAATAACTAGCAGTACGGATGTGGTTTGGGTGGAGGGCGGGGGGCGGGGGCTTCAGGGGGAACTCTCTTATTGACCCACATGCTTAGTAAATTGATGTTACTTTCAATGTTCCTTTTTACATGAAAATACTTGCAGAAGCCAGATTAGTACATGGCTTATCAACACTATTCAGGATGAGGTTTTTAATTCTTATTTTGATATAGTCTCTTAGCATTTGGGCTCAAAGCCACCGAAAGGACTCGGAATATTCCGTACATGTGAAATAGTCGTTGGCAGTGTTGATGAAACCTGTTTCTGTTTGTGTGGTCTTCACCTTTTAACTTGAGGTGTGGACATGTATCACTATGAAATATGCTGAAAAGAACATGCACATTCATCCTCATCCTTTGTGAAAACCTATTTACTTTATTTTTGTCCCTTGGTGGCTTTGGAACTTTCAAAACCATGTGTTGATCATTTTGAGTTTGTGAATAATGAACCTTCTGTTTTGGTGTAGATGCAATAGTGAGGGACTGCCAGTATATAAACTGTGAATAAATACTTA
>CfENSCAFT00000024534
ATGGCCAGGGGCTGCCTCTGCTGCTTGAAGTACATGATGTTCCTCTTCAATTTGATATTCTGGCTCTGTGGCTGTGGGCTGCTTGGAGTGGGCATTTGGCTGTCCGTGTCCCAAGGCAACTTTGCCACCTTCTCCCCCAGCTTCCCTTCGCTGTCCGCAGCCAACCTAGTCATTGCCATAGGCACCATTGTCATGGTGACAGGCTTCCTCGGCTGCCTGGGAGCCATCAAGGAAAACAAGTGCCTCCTCCTCAGTTTTTTCATCGTCCTGTTGATCATCCTCCTAGCAGAGCTGATCTTGCTTATCCTCTTCTTTGTCTACATGGACAAGGTGAATGAGAATGCCAGGAAGGACCTGAAAGAGGGTCTACTGCTGTATAACACGGAGAACAACGTGGGGCTTAAGAATGCTTGGAACATCATCCAGGCTGAGATGCGCTGCTGTGGTGTCACGGACTACACAGACTGGTACCCAGTACTGGGGGAGAACATGGTTCCCGACCGCTGTTGCATGGAGAACTCCCAGGGCTGTGGGCGCAACACCACCACCCCTCTCTGGAGAACGGGCTGCTATGAAAAGGTGAAGATGTGGTTTGATGACAATAAGCACGTGCTTGGCACGGTGGGGATGTGCATCCTTATCATGCAGATTCTGGGCATGGCCTTCTCCATGACTCTCTTCCAGCACATCCACCGGACTGGTAAGAAGTATGACGCCTGA
>XlENgnlUGXlS20755926
GCTGTAGGTGTTTCAGCTCGATCTGCTTCCCCCGCTGCTGATCTGCTTCCCCCGCTGCTGCCCACCCTGTCCCAGCTCTCCGCACACATGGATGCCTCGGAGGTGCGCTACTGCTCCCGCTTCAACTATATCTGCCTTAAATTTGCCCTCATCGTGTACAGCACCATATTCTGGCTTGTAGGGGCCTTTGTTCTGGCCATTGGGATTTATGCTGAAGTGGAGAGACAAAAGTACAAGACTCTGCATGGTATCTTCCTTGCTCCGTCTATTATCCTCATCCTCCTGGGGGTGCTCATGTTTGTGGTATCGTTTATTGGTGTCCTGGCCTCCCTCCGTGATAACCTGTGCCTGCTGAAAGTGTTCATGTACACCTTGGGCGTCTGCTTGATGTTGGAACTTATCGGTGGAGTCATCGCTCTGATCTTCAGGCACCAGACCATGGATCTTCTCAATCATAATATTGGGAAAGGAATCAAGAATTATTACGATGATCTTGACTTCAAAAATATAATGGACTTCACCCAGCAACAGTTCAGATGTTGTGGCGGAAAAGACTACTTGGACTGGGAACAGAATGAATACCATAAGTGTTCTGCCCCTGGACCCCTTGCCTGCGGAGTTCCTTACACCTGCTGTATGCGTAACAAGACGGATGTTATGAACACCATGTGCGGCTATAAAGCCATGAATCTTGAACGCCTGGATGCAATAAAGTTTATCTATGTTCGAGGTTGTACGGATGCAGTGATTATCTGGTTTCTAGATAATTACACTATAATGGCAGGTGTCCTGCTGGGTATCCTCTTACCACAGTTCCTTGGCGTCTTGCTTTGCCTTCTCTATGTTACTCGTATTGAAGACATTATCAGTGAGTGGGACAGTTCTGGAGTTCTCCTGGATGGAGATTCCGTTAAACGTGAGATTGAATTTTCAAAAAAAGGCTGCTGCAGTTGCTACCCGGGTATGGAATCAACCGCTTGATGGTGCATGAAATGGACAGTGCCAAATCTACTTCTCCAACATACACTCTTTGTAACAGGACCTCACTAACTACCACTAAAGCTGTAAAGTTTGTTTGGAAGCCTGGTGATCTAGTAACAAAATATGTATTAATTATTATCAGGGTTAAAAACAACATATTCCAATGTTGTTGCATCTTTTGAGCTGTTGCAGAGACTTTAGGTGCTGATGGATATTGTAGCAAAAATCCATAGTGTCAGTTGTACACATTTCTGATTTATCTGAGCGCTATCCATAATTTATTCCTGTGATCTACGTTATGATTTTAAAAAGGCTTTAGCGTGCAGTTACTTATTCACGTTTCATGAGTTTACACTTTTGCAATTGCATGTAAATCTTTTAGTAATTTTTACTTACTAACAAATCAttttttttCCAGGTCATCAGTACTTACATGGATTGCTCTGTAATGAAATACTACTTTTCTACAAATATTTACTAGCATCGGGCAAAAATGTACTTATTCTATAGTAAAGGAAAGAACAGAGATATCATTAAGAGCAGTTAAACCAGCTGCTTGCATTGCCCTTTGCTTCTCACTTCTTAGCCGTGTTTAGAACAGTTTATCTTGTCATGTGCATCCTTTTGTGCATCAGCACCTTGTCTCCAGCAGTTCCTTACCAGTAACTTACAGCTACCATGCAAATCACATAAGCAAAATATTTGCAGTTAAACAAATTAGAACAGTCTGACTGGACTAATTGGTTTGTATTCAGGTTTCCAAGTGCCAGTAACGTTTCTAAAATTTCAAATGTGCCTTAAGCAACACACATCCAACCACAACACTCTTATTAATGTTGTTTTTTAGGGTGAACCCAAAACTAAAACCCTTGCAGTGttttttttgttttttttttttAACTCTAGCCATATCTGTCTGAAAGTACAGCAGTTTTAGATGATAAAAGTGAAAGCTCCCTAAACATCTTCTACAAAGTCAGTCCCCATTTTTGTCCTGCACCCTCATCTAAGGTAGGTGCAACAAACAGCATATTAAAGGCTCGTTTACTAACACAATGCATTGCAAAGTACAAAACTTAGTCCATTCAAATGCTATTCACAAAGGTACTTGCACTAATTTGCTGATTGCAAAGATGTAACTTACAGATACTTTACCAATGTGAATAAAGCATTTAAAAAATAGCACTGTATTGTGGGTGTAAAAAGTGGCATTTGTAATATAAATGAGTCCTATAGGAGCTGCTCATATCTTGGGATACAAAGCCACCCAAAGATGATGTACAGGAGGACCCCTGACACAGCAAATCTTCCTCTCTTGATGAGGTGGTAAGATAACATTTCTGTTCTGAATCAACAGttttttttGTGACCAGGGTCAACATATTTTGGTTAACTGGTCAGACAGCAAATATCTGCATAGGAAGGGAGTTTCTGGGTATGGTTACAGCTATGCTGTCATAGTGGTGCTGTACATTCAAGCTCACTATAGCACTAGAGTCAAAGAACAATGATGATCCTGTTCTTTTGTAATTCTTACCCATAGGGAGTTTTTGTTTTCATCAGCAGAGTTTAACCATTAGGAACAGATAACCTATGAATATACATATCTCGGGAACTCAAGAGATGTCAAGGGGCATATTTATAAAAATGCATTGTTAATTTTACACAAAAAAGCTGCAAAATGTTACCGCTGTGGCATTTAAAATGTTGTAACAGGTTATCATTTGCATACATTGTGTATGTGAAAGCTCAGGTTGTGCCTATATTTAAAATGATTTACACTGGAATTCAACTCAAACGTTTACATCTCAGTGGACTAAATTCTTGCTATTTTCATATTGCCTTTATAATTATTGCCCCCAAGTTACAGATTCTACAGGTCCATTGAAATTCTTCTTGAAAAGAATTTTTATCTCAAGCAGCCAAGGATTCAAAAGTATGTCTTCTGGGTGTGTTTTGCAAATCCTTGAGACAGGGAATAGAATAGATAACACAAATTACAAGATGGAGAAGTAAATTAGTTTTCTCACTAGTGCCTCATTATTTTTTACACTGTTTGTGAAGCACTGGTACTGAAGTTGGCCATAGTATGAATGCTCTGCTGCTATAATATGTGTTGGGTTGTGTTTGTAATGTATTCTAAAAAAGCTTTAATCTAATGGGGAGTTTGTCTTTAACATGTGCCTCTTCTTAATGTGTTTTTTAATAAATAAACCATTGTAAATCTGaaaaaaaaaaaaaaa
>TrENSTRUT00000041455
ATGGGAGGAAAACGCAGAGGCGCACCTGAACGCACCTACGACGAGGACTTCACCTTTGTCAGTCCTGTGGTCAAATACCTTCTCTTCATATTTAATTTTATATTTTGGGTAATCTCCATGGTGATGGTGTCCATCGGTGTGTATGCCCGCATGATGAAACAAGCAGAGACCGCTCTGGCCTGTCTGTCAGTGGACCCCGCTATTATGTTGCTGGTCGTGGGGGTTCTCATGTTCATCATCACCTTCTGCGGCTGCGTGGGCTCGCTGCGAGAAAACATCTGCCTCCTCCAGACGTTCTGCATCAGTTTGACGGTGATCTTCTTGCTGCAGCTGGTTGCTGGAATCCTGGGCTTCGTCTTTGCGGATAAGGCTCGTGACAAAGTGACTAAAATCATCAACAAGGCCATCACCTACTACAGAGATGACATCGATTTGCAGAACCTCATTGACTTTGGTCAGACAGAGTTTGCCTGCTGCGGTGGAGTTGCATATACTGACTGGTCCAGCAACGTGTACTTCAACTGCAGCATGCAGAACCCCAGTAGGGAGCGCTGCTCCGTCCCCTTCTCCTGCTGCGTCATGACTAAAATCACGGTTCTTGAGCAGATGGTGATCAACACCATGTGTGGACAGGGAATGCAAATATTAGAGTATTCAGAAGCTGCAACTTACATCTACACCAATGGCTGCATCGACAAACTGGTGAATTTGATCCACAGTAACATGTTTCTGCTCGGAGGTATCGCCATGGGCCTGGCCATACCGCAGCTCGTTGGCATCCTCCTGTCGCAGATCTTGATCAACCAGATCAAAGATCAGATCGAGCTCCAGCGCTACAATCTCAAGCACCGTTCTGACCCGTGGCGCTGA
>RnENSRNOT00000049448
CGAACCCCGCCGCAGCTCTGCCTCCGCTCCCGTGATTACTCTGAAGTGGCGGTGTTCTTTGCTGGCGCCCACCCGAGGCTCCTAGAGCCTCCGTGCCGGCGGCAGCATCCCGAGTACCCCCTCCCGCAGTGGTGGTATATCCCGGCTACGGCATCCGAGCAAGGCCGAAAGGCCCGCGGCGCCAGCGGTTCGCGTTTCTCGTGTTGCCTTGATTGACAGCTGCTCCGCCGTGCGGTGGCGCGCACAGAGCTGAAGCGCTGCAGCATGGCGCGCGGCTGCCTCCAGGGTGTCAAGTACCTCATGTTCGCCTTCAACCTGCTCTTCTGGCTGGGTGGCTGTGGTGTCCTGGGTGTTGGCATCTGGTTGGCTGCCACACAGGGAAACTTTGCCACCCTGTCATCCTCATTCCCATCCTTGTCTGCTGCCAATCTGCTCATCGTCACCGGTACCTTCGTCATGGCCATCGGCTTCGTGGGCTGCATTGGGGCCCTCAAGGAGAACAAGTGCCTACTGCTCACTTTCTTTGTGCTGCTGCTGCTAGTGTTCCTGCTGGAAGCCACCATTGCTGTGCTCTTCTTTGCCTACAGTGACAAGATTGACAGTTATGCCCAGCAAGATCTGAAGAAGGGCCTGCATCTGTATGGCACAGAGGGCAATGTGGGCCTCACCAATGCCTGGAGCATCATCCAGACTGATTTCCGATGCTGTGGAGTTTCCAATTACACTGATTGGTTTGAGGTATACAATGCCACTCGTGTGCCTGACTCCTGCTGTCTGGAGTTCAGTGACAGCTGCGGGTTACATGAACCTGGTACCTGGTGGAAGTCGCCCTGTTATGAGACAGTGAAGGCCTGGCTCCAGGAGAACCTGCTAGCTGTGGGCATCTTTGGACTGTGCACAGCACTGGTGCAGATTCTGGGCCTCACCTTCGCTATGACCATGTACTGCCAGGTGGTAAAGGCGGACACCTACTGTGCATAGGTCTCTGTCACGGCCTCTGCTTCTCTGCCAAAGGACCTGCCCATGAGGAGATGTCAAACCCACTTCCCATGCAGGACTTGGTGCTCCGCTGAATGCAAGGAGAAGAGCTTGAGGCCACAGCATCCAGGACCCATCCCTGCACCTGAGGGACTCTGCTTGGGTGGCAGCAGAGACACCAGATTAGGGTTGGTGCCAAATGGCACCCAGGGCTAAGGGCCTGGGGAACTTTTGACACTTTTATATCCATATATTTCTTCTAGTGTTCACACAGGATGGGGTCCCCAGCCTTGCATGGATGCCAGGTTGGGGGCAGGCCCAGTCTGCTCAAGGCCCACGATGATCTTGGTGCTCCAGGCAGGTCCCATGATCCACATTCCATGACAGTGTCGTGGATCCAGATGCATCTTAATAAAGTGTGTGAGCAGTC
>RnENSRNOT00000007328
GCTCGCTCAGAACCCGAGCCCGACCGGGGTGCCCCCTCCGTCCCATTCTGGGAGAAATGCCCCCCGCCCCTCGTGCTCCCCGGGAACGAGGCGAGCATGGAGAAGTCGAGTAGCGAGGATTCTTCGATCCACCGGAGTCCATCTTTGGACAGCAAGGACTCGGACTTTGCCAAGCCGTCCACCTCTGGCCGCCCGTTCGGCCGCGGCTTCACGGCTGGCGCCTTCTACGGCACCGCGGGTTCGCGGGGTCAGAGCCGCACGGAGGCCGGCATTAAGACTGACAAGTACAATGCGCCCAAAGGCAGCAAGTACGTGGTGTTTTACCTGGACCTGTCCTTTGTGTTCCTCCTAGAATTTAAGAAGTGCAACATGGCCAGGGGCTGTCTCTGCTGCTTGAAGTACATGATGTTCCTCTTCAATTTGATATTCTGGCTCTGTGGCTGTGGACTGCTTGGAGTGGGCATCTGGCTCTCTGTGTCCCAAGGCAACTTTGCCACCTTCTCCCCCAGTTTCCCCTCGCTGTCTGCAGCCAACCTTGTCATCGCCATAGGCACCATCGTCATGGTGACGGGTTTCCTGGGCTGCCTGGGGGCCATCAAGGAAAACAAGTGTTTGCTCCTCAGCTTCTTCATCGTCCTGTTGATCATCCTGCTGGCAGAGCTAATTCTTCTCATCCTCTTCTTCGTCTACATGGACAAGGTGAACGAGAATGCCAAGCAGGACCTGAAAGAGGGGCTACTGCTGTACAACACTGAGAACAACGTGGGGCTCAAGAATGCCTGGAATATCATCCAGGCCGAGATGCGGTGTTGTGGGGTCACTGACTATACAGACTGGTATCCAGTGCTCGGGGAGAACACAGTTCCTGACCGCTGCTGCATGGAGAATTCCCAGGGTTGCGGGCGCAACAGCACCACCCCCTTGTGGAAAACGGGCTGCTACGAGAAGGTGAAGCTGTGGTTTGATGATAACAAGCACGTGCTGGGTACCGTGGGGATGTGCTTCCTTATCATGCAGATCCTGGGAATGGCCTTTTCCATGACTCTGTTCCAGCACATCCACCGGACGGGTAAAAAGTACGATGCCTGAGTGTTTGGCAGCGCCTGGCTCCACTTGGACACTGTGTGTGCCAGGGAAGAGGACCTGAGTTGTGTGTCCTGCCTGCTCTCTGATGGCCACCCTGCACCCCCTGCCAGCCTGCCCTCCCCTGCCCACATCCTTGGCCTTAGACCTCGCGGAGAGCAGAGGCCCAGGGAGGAGGCATCATGCAGAGACCTCAGGGTTTGGGCACCTGGATTCCTGCACTTGCCAAAGACGCCAGGGTGGGCAGGGTGTCAACAAGGAAGCCCCTTCAATGACGGGTTTCTGCCCCTGGCCTTCCTCACATTGACACTTGTTCCTGTGTGGGATGGAGAGTCTGCCCCACCGAGGCCACTGCCGTCCATGGCTGCCCAGCCAGAGAGCCTGCCAGGGTGCAGTATGGCACCGCCAGGTCAGGCCTCCTGGAGCACCCTGCCCGGGTTTTTATATACTATAGTGTAACTTTTTTTTTAAATTTTACTCTGATTATGATTATTCAGGAATATTATCTCTCAGATAAGTTTAGGGTTAGTTTTCTGATTTATAACTTTTTACTGTGTTGATTTCCATAATGGTTTGAGTTTCCTTTTCCCGTGGGTGGGGATGGGTAGGGAGAGAGGACCTCCATCCACTTTCAGTAAGGACATACCACTGTGCAACACTCGTGAGGCTGTAGGGTGAGAAGTGCCAGCCTTTTCCCCAGGACTCACCTCGAGGGAGAGGATGCAGTCACAGTATGGGGCCTTACCTGGCCTGGAGACCATGGATGAGGCCAGAAGAGGATACAAAGCAAGGGGCCTCCTACTCTGGGGGGAGAGGAGGAAGAGGATGCTGCTTGGGCCGGGAAGCCGCGTCAATGGGGACTGTTTAGGTTAGGAGATAGTGAAATGCTGTGCTGGGAGGAGGGGCGGTCAGAACAGTTTGTGACATTTCTTCCTCTTCCTCCCTTGGTCCTCTGTGAGCTTCCCCCTGACCCATGAGCATCCTGCATCCCAAATGGTCACTCTCACACATTCCTGCTGCAAATTCCCCTGGCTCAGACCCTGCTCTGCTCAGCCTGGTCTGGACAGTGGAAGCAGACACATTCATCTGCCTAGGCTTAAGCAGAGTCTCAGGACTACCCACGAAGGGAGGCAGAGTTGGCATCCACGGCCAACCCCACCAGACTCACTCATTGCTTACTGCCCCGCTGAGGGGAAAGGAAAGGGCCATATGGGTCTCAGGACCATTCCTCCTTAGGATCCATTGCTGTCCATGCTGGGGGGCAGGCACCACATCCCATGTAACCTCAAAGAGGCAAGATACAGAAACACTTGAGATGCCAGGCTTCCATTGCTCCAGCAGTCCTGGGGAGAAGGCCCTCATTAAATGCCTGGTGCTAGGCGTGGGAGATGGAGGCAGGCCGTATCCCAAGGTGTAGCAGCCATCTTGACGGCACTGATACCCAGCGTCTCCTTTCATAAAGACCAGGGCCTGTGGGACTGGCCAAGCGCCCCTCTGGGGTCCAGAGCAACTCATTCTTGGGCCTTCATTCAGTAGCTGCTCTTCTCATGCCGTCCGGCTCTTTCCCACCAGGCCAGGTCTTCCCTGATCTTGCCATGACATCCAACCAACCTATAAACCCCTGACCTCCTTGAATAACAGGCAGTGCGTGACCCGGGGTGTGGAACTTTCAGTGTGGTCAGGATTCAAGTGTTGGGGATGAGAGAGGACAGCAGGGAGCTCTTAGCAAATTGGGCCAAGAAGTTGCCGGTTCCAGCACGTGGAGTTGTGGTGCTGTGGAATGAAAGCCACCTCCGTGGAACCTCCAAGATGCAGACAGAGTCCAGGTAGACCCAGTAAACAGTCAGAAAACAAGTGTGGCGCCTGCTGCATTATGAGTGTTGGTGGGTGGTAGCACGGGTTTGTTTATGCTATCTGTGGGTGTTTAAACTTCATTAACGTCAACATCAAAGTCCCAGAAGCACTTGCCCTCCTTCCCTCCTCAGGCCTCTAGAGTGCTTCAGGGTGGTGCTGGTCCCTGGAGCCTTGGCCAAAGTCCCCCACCCTCACCAACCCCACCTCAGCTGCCTGCGCGGCAGAGCCAGGTCATAAGTCCCAAACTGCCTTTTTGTTTTAGCTGTGTATGGCCGTGCAGTCATCTGTAGAGTCTTCATGGGGCAGACGTCTCCATGCACACAGAAGACGTCCAAGAACCTTGCTTATCCTGGGGAAATGGCTTTTATGTGGCCTTACAAGGCCACACCAAATAAGGCCAGGGGAGAAGGCTCAGCTCTACTCCAATACTCTTGGCTCTGAGAACGCTGCAGTCCTGCCACGAGACCCTTCCCACCTTACCTGTGGCTTCCCTGGCCTAACGCAGAGCCATTTCCTTCAGGTCCCACACAAGCAATTTGTAGACCTGACTCAGAAAGTCCTCTTGGTTTGCCGGTGACCTCAAGGAAATGCCTGACGTAGACCCTGGCATTTCTCCATGGCTGACTGACTGGCAGTGGGGCTCAGAGGGTAGGGTCTGGAAACTGCTCTCAGATGACTGACACATGTCAGGATGCAAGTCTCCTTGTACCTCTAGACTCTGAGCTGGAACAGCGTCGTCCTGTCTCTCCGCCAGCCTGGACCAGCGCCTCAGCTGTCCCCCTTGCACATGCTCTGACCTGACTTAAAATTAAGTGGTCAAGCCTCCAGGCACTTCAGGTGGATGGAATTGGTTGTCCCCTCCTCTCTGGACCCCTGCCCACCCTCTGGTGGAGGTGCTAACTAGCAGGGATATGGCACAGGACTGAGCTAGGTGCCAGATGCTTGGGGTCTGTTCTTTGTCCCATGACCCCTTGGTCTGGCACCCCTTCTCACGTTCCTGTTCTCTCATTTCCCTCCCCTCCACGATGGTGGAGTTCTGGCCTCCCCTCCCTCAGTGGGCATTCTAAGGAGTGAGCCTTTGGGCCTCCACTTGCCTTGCTGCCCCTGGGTGGCCAGAGAGCCAGGAGTGCACGCTTATTGGTTTCGAATGCACTTTCTGCTTGCAATGCCTTGTCTGCAGTTCCTCCATCCCAGGTCCCGCTTTAACGAACACCATGTTTTTAGCATGTTTTTAAATAAAAGCTGATCATGTGTCAAAAGCACGA
>EcENSECAT00000011674
ATGGCCCAGTACAAGGCGGAGCAGGACGACTGGCTGAGCGTCTATCTGAAGTATCTGCTCTTCGTCTTTAACTTCTTCTTCTGGGTCGGCGGGGCTGCCGTCCTGGCGCTGGGCGTCTGGACCCTGGTGGAGAAGAGTGGCTACCTCAGTGTCCTGGCCTCCAGCACCTTTGCCGCTTCCACCTACATCCTCATCTTCGCGGGCGCTCTCGTCATGGTGACCGGCTTCCTGGGCTTCAGTGCCATCATCCGGGAGGACAGGAGCTGCCTCTCCACTTATTTCTGCCTGTTGCTGGTGATCTTCCTCGTTGAGCTGGTGGCGGGGGTCCTGGCCCACATGTACTACCAGAGGCTGAGCGATGAGCTGAAGCAACACTTGACTAGGACTTTGTCTGAGAACTACGGGCAGCCCGGAGCGGCGGCGATCACAACGTCGGTGGACCGTCTACAGCAGGATTTCAAGTGCTGCGGAAGCAACAGCTCGGCCGACTGGCAGCACAGCGCCTACATCCTGTCGCCAGAGGCCGAGGGCCGCCAGGTGCCCGACAGCTGCTGCAAGACGGTGGTGGTACGCTGCGGGCAGCGGGCCCACCCCTCCAACATCTACAAGGTGGAGGGAGGCTGTCTCACCAAGCTGGAGCAGTTCCTGGCCGACCACCTGCTGCTCATGGGGGCAGTGGGCATCGGGGTGGCCTGCCTGCAGATCTGTGGGATGCTTCTCACCTGCTGCCTGCGCCGGAGGCTCCAGCTGCGCTTTTACTAGCGGCCAGCCGCGTTCCCCCGACAGCC
>EcENSECAT00000013475
GCGGGCAGAAGGCGCGCGCAGAGCTCCAGCCTGCCTTGGCTGTGCTGACCGCTCACCCACCCGCTGGCCCACCTTCAGAGGCGCTGAGCACCGCCTGGCTTCTCACCTGTGGCAAGCCCAGAGCGGAAGCGCTGCAGCATGGCGCGCGCCTGCCTGCAGGACGTCAAGTATCTCATGTTGAATTTCAACCTGTTCTTCTGGCTGGGAGGCTGCGGCATCCTGGGCGTTGGCATCTGGCTGGCTGCCACGCAGGGGAACTTTGCCACCCTGTCTGCCTCCTTCCCGTCCTTGTCGGCCGCCAACCTGCTCATCGTCACCGGCACCTTCGTCATGGCCATTGGCTTCATGGGTTGCATTGGGGCCATCAAAGAGAACAAGTGCCTCCTGCTCACCTTCTTTGTGATGCTGCTGCTGGTGTTCCTGCTGGAGGCCACCATTGCCATCCTCTTCTTCGCCTACACGGACAAGATCGACAGGTACGCCCAGCAAGACCTGAAGAAGGGCCTGCACCTGTACGACACCCCGGGCAACGTGGGCCTCACCAACGCCTGGAGCATCATCCAGACCGACTTCCGCTGCTGCGGGGTCTCCAACTACACGGACTGGTTTGAAGTCTACAACGCCACGCGCGTGCCCGATTCCTGCTGCCTGGAGTTCAGCGAGAGCTGCGGGCTGCATGCACCCGGCACCTGGTGGAAGGCGCCGTGTTACGAGACGGTGAAGATCTGGCTCCAGGAGAACCTGCTGGCTGTGGGCGTGTTCGGGCTGTGCACGGCACTGGTGCAGATCTTGGGCCTCACCTTCGCTATGACCATGTACTGCCAGGTGGTGAAGGCTGACACCTACTGTGCGTAG
>CfENSCAFT00000039100
TTAACACTTAGCTTCACACTGCTTTTGATCATTCACATGATAGTAAGTTTTTGGAAAGGGGCAGCTGGCATTTTATGTTATGTGGGAGCCTATGTCTTTATCACTTACGATGACTATGACCACTTCTTTGAAGATGTGTATACTCTCATTCCTGCTGTAGTGATCATAGCTGTAGGAGCCCTGCTTTTCATTATTGGCCTAATTGGCTGCTGTGCCACAATCCGGGAAAGCCGCTGTGGACTTGCCACGTTTGTCATCATCCTACTCTTGGTTTTTGTCACAGAAGTTGTTGTTGTGGTTTTGGGATACGTTTACAGAGCAAAGGTGGAAAATGAGGTCGATCGCAGCATTCAGAAAGTGTATAAGACCTACAATGGAACGAACCCTGATGCTGCTAGCCGGGCTATTGATTATGTACAGAGACAGCTGCATTGTTGTGGAATTCACAACTATTCAGACTGGGAAAATACAGACTGGTTCAAAGAAACCAAAAACCAGAGTGTCCCTCTTAGCTGCTGCAGAGAGACCGCCAGCAGCTGTAATGGCAGCCTGGCCCACCCCTCCAACCTCTATGCCGAGGGATGTGAGGCTCTAGTTGTAAAGAAGCTACAGGAAATCATGATGCATGTTATCTGGGCAGCGCTGGCATTTGCAGCTATTCAGCTGCTGGGCATGTTATGTGCATGCATCGTACTGTGCAGAAGGAGTAGAGATCCTGCTTATGAGCTCCTCATCACCGGTGGAACGTATGCATAG
>BtENSBTAT00000042839
CAGCCGGCCCGGCCCCGGCGGCCCTCGCTGCGGAGCCCGCAGCCGCACCGTCTGACCCTCTCTTGCCAGCATCTGACCTCACAGAGAGCTTTGCTGAGGAGCGGCCCTGCCTGGGTCCTGCTGCCTGCCGGCTCATCGCGCCTGGAACCTGGCCCAGCAGCCATGGCCCACTACAAAGTGGAGCAGGATGACTGGCTGACCGTCTACCTGAAGTATTTGCTCTTCATCTTTAACTTCTTCTTCTGGGTGGGGGGCGCCGCGGTTATGGCCGTGGGCGTCTGGACCCTGGTGGAGAAGAGCGGCTACCTCGGCGTCCTGGCCTCCAGCACCTTCGCCGCCTCTGCCTACATCCTCATCTTCGCGGGCGCCCTCGTCATGGTGACCGGCTTCCTGGGCTTTGGCGCCGTCATCCGCGAGGACAGGGGCTGCCTCTCTGCGTATTTCTGCCTGTTGCTGGCGATCTTCCTCGTTGAGCTGGTGGCGGGGGTCCTGGCCCACGTGTACTACCAGAGGCTGAGCGACGAGCTGAAGCAGCACTTGACTCGGACCCTGGCCGAGAACTACAGGCAGCCGGGCGCCGCAGAAATCACAGCGTCTGTGGACCGTCTACAGCAGGATTTCAAATGCTGCGGGAGCAACAGCTCAGCCGACTGGCTGCAGAGCAGCTATATCCTGTCTCCAGAGGCTGAGGGCCGCCGGGTGCCGGACAGCTGCTGCAAGACGGTGGTGGCACGCTGCGGCCAGCGGGCACACCCCTCCAACATCTACAAGGTGGAGGGAGGCTGCATCAGCAAGCTGGAGCAGTTCCTGGCTGATCACCTGCTGCTCATGGGGGCCGTGGGGATCGGGGTGGCCTGCCTGCAGATTTGTGGCATGATACTCACCTGCGGCTTGCACCGGAGGCTCCAACTGCATTTTTACTAACAGCCGACCGCGTTCTGCTCCGACTGCCCCTCACAAGCTCAGGGGCCCAAGGCCCACAGGCCAGGCCTGTGGGGTCAGCACCAGCCGGCCTGGAAGCTCCCAACAACTCCCCCTCCTCTGTGCCCAGCCCTTCTGGACCACCCAGTCACTGCGACCACGGCCCCTGCAGCCCCAATCCGGCCGGGGACCCTCGGCCCTCGCCCTCCACTTCTGCATGCTTATCACCAGAATCCCGGGGCAAGAGAGCACAGCCCAAGCCTCGCCAGGCCTAGGCTCCCATGGACCCTGGGGGGCTGTGATGAAATCTGCTTTCCTCCCCACTCCGGAACCCTGAACAGGGGCTGGCCACTTTGCCCCCACTGGGATGCCCGCATACAAGCCTGTGATCCCCCATACAGGCGCTGAGCGCCCCTCTCCCACCCCTGCTGGATGTGCTCCCTGAGAAATGCATTGAATAGGCAGTTAGAGTTGGCTCTGCCCCCAGAAGACCGCGGCCTTTGCCCTCCCCGCTTCCCCTCCCCTCCCACCTGCACCAGCTCACATGGAGAGAAGTGTCCCATGGCCTTATTCCTTCCTGCAGGGCAGGGTTGGGTGGTGGCAGGGTGGGGAGCAGGTGCCTGCCTCCAGGCCCTCCTCAGGAGGGTCCCCTGGGAGCCCATGACCCCAAGCCCCAGTCTTCAGCCATGTGCCCCTCGGGGGTCTCCTCTCTGGACTGATGCTCAAAGAAAGCCAAGTTTTT
>BtENSBTAT00000045594
ATGCACCAGTGTGGCCTCACCTCCTCCAAGTCCATGCTGGTGTTTCTCAACCTCATTTTCTGGGGAGCTGCTGGCATTTTATGCTATGTCAGAGCCTATGTCTTCATCACTTGCGACGACTATGACCACTTCTTTGAAGATGTGTACACTCTCATCCCTGGTGTGGTGATCATAGCTGTCGGGGCCCTGGTCTTCATTATTGGGCTAATTGGTTGCTGTGCCACAATCCGGGAAAGCCGCTGTGGACTTGCCACGTTTGTCATCATCCTACTCTTGGGTTTTGTCACAGAAGTTGTTGTTGTGGTTTTGGGATATGTTTACAGAGCAAAGGTGGAAAATGAAGTTGATCGCAGCATTCAGAAGGTGTATAAGACCTACAATGGAACCAACCCTGATGCTGCTAGCCGGATTGACTGTGTTCAGAGACAGCTGCACTGTTGTGGAATTCACAACTATTCAGACTGGGAAAATACAGACTGGTTCAAAGAAACCAAAAACCAGAGCGTCCCTCTTAGTTGTTGCAGAGAGACAGCCAGCAGCTGTAACAGCAGCCTGGCCCACCGCTCTGATCTCTATGCTGAGGCGTGTGAGGCTCTAGTTGTGAAGAAGCTACAAGAAATCATGATGCATGTTATCTGGGCAGCATTGGCATTTGCAGCTATTCAGCTGCTGGGCATGCTGTGTGCCTGCATTGTGTTGTGCAGAAGGAGTAGAGATCCTGCTTATGAGCTCCTCATCATCGGCGGAGCCTATGCATAG
>BtENSBTAT00000053083
ACAGCCTTCCCAGGACCCCGGACCCCGGGACAGTCCCAGTGGAGCCTCTTCAGGCGGGAACTTCTGTCTACCTGCCCTACAGAGGAGCCATCCCACCAGCCAGTGATGGCGAGGGCTGCCGTGCAGCCCTCCCGGGAGGGGTCCTGGTTCCCACAGACGCTCCCAGAATCGTCACCCAGGCAGGCGGTTGGCTTGGCCCCAACCTGGGCTGGACACGTGTCCCCCGCTCCTCTCCCCGCTGGCGTTTGGCTGTCCTCCTGGGCAGCCCGTCCCCCACCCACTGGCCCCAGGATGGGCGAGTTTGGGGAGAAGTCGACAACATGTGGCACCGTCTGCCTCAAGTACCTGCTCTTCACCTTCAACTGCTGTTTCTGGCTGGCTGGTCTGGCCGTCATGGCCGTGGGCATCTGGACGCTGGCCCTCAAGAGCGACTACATCAGCCTGCTGGCCTCGGGCACCTATCTGGCCACAGCCTACATCCTGGTGGTGGCGGGCATTGTTGTTATGGTGACCGGGGCACTGGGCTGCTGTGCCACCTTCAAGGAGCGGAGGAACCTGCTGCGTCTGTACTTCGGCCTGCTCCTCATCATCTTTCTGCTGGAGATCATTGCCGGGGCCCTGGCCTACATCTACTACCAGCAGCTGAACGCAGAACTCAAGGAGAACCTCAAGGACACCATGACCAGGCGGTACCACCAGCCGGGCCACGAGGGCGTGACCAGCGCTGTGGACAAGCTGCAGCAGGAGTTTCACTGCTGCGGCAGCAACAACTCGAGAGACTGGCAGGACAGCGAGTGGATCCACTCGGGCGAGGCGGGCGGGCGAGTGGTCCCTGACAGCTGCTGCAAGACTGTGGTGCCCGGCTGTGGGCGGCGGGACCACGCCTCCAACATCTACAAAGTGGAGGGCGGCTGCATCACCAAGCTGGAGACCTTCATCCAGGAGCACCTGAGGATCATCGGGGCCGTGGGCCTGGGCATTGCCTGTGTACAGGTGTTCGGGATGCTCTTCACCTGCTGCCTGTACAAGAGCCTGAAGCTGGAGCACTACTGAGTGTGTCCACGGGCACCCGCCCTCCGTGCGCTGCAGCTTCTCACCATGCGTTGACTACTGACACTCCTGAGAGCCAGAGTGCTGCGGTCCAGGCGGCGACTCTGCCCCGTCCCCTACCGGGGAGACTATTCTGCTGCCTGGACCCCCACTGTGCCATCACCGTGCCCTCTGGGAACCCCCAAGCCCAGAGGCAGCTTCAAGTGCCTTTAGCTACACACCAAAGTCCCAAGACCTAAGGTCAGCCCCACCTATCTGCTGGGCTGGGGGTTACCCCCTCCTACCACCGTCTCCTTTGGTCTGAGATCGTGGCCTTGGGGTGCTCCCTGAGGCCTGTGCCAGTTGGGACAGAAATGGGCTGGTGCGGGGAGCTGGGCAGCAGCAGGTGAGGAGGCCCCAGGTGCCTCCCCCAGGCCCCCCGGGTACTGGGCCTCCTCCTCAACCAGGGAAGAGCCCTCCGGGCTGGGCCTCGGCCGCTCCCCCGCTGACCGCCGTCTGCAGCCTCGTACTGACTAGGTCACCGCTGTCACACTCCCCCAGAGGCAGGACCCTGAGGGTTATAGTCACTGCTGTAGTCCATGCCTAGGACTGCTCTTGCTACTTGATAGGTGCTCAATAAACATCTGTGGAATGG
>BtENSBTAT00000026074
CCCGGGCCGGCTGTGTCTTCTCTGCTCTCCCAGCCGCCGCTGCCGACCCCGCCGCCCGCCGCCCGCCGGACTCGGACGCGTGGCCGGTTGAGCCTGACCTGTGGCCTGTCCCTGGCCCTCTAGTGGAGCCTCTTCAGGCGGGAACTTCTGTCTACCTGCCCTACAGAGGAGCCATCCCACCAGCCAGCCCGTCCCCCACCCACTGGCCCCAGGATGGGCGAGTTTGGGGAGAAGTCGACAACATGTGGCACCGTCTGCCTCAAGTACCTGCTCTTCACCTTCAACTGCTGTTTCTGGCTGGCTGGTCTGGCCGTCATGGCCGTGGGCATCTGGACGCTGGCCCTCAAGAGCGACTACATCAGCCTGCTGGCCTCGGGCACCTATCTGGCCACAGCCTACATCCTGGTGGTGGCGGGCATTGTTGTTATGGTGACCGGGGCACTGGGCTGCTGTGCCACCTTCAAGGAGCGGAGGAACCTGCTGCGTCTGTACTTCGGCCTGCTCCTCATCATCTTTCTGCTGGAGATCATTGCCGGGGCCCTGGCCTACATCTACTACCAGCAGCTGAACGCAGAACTCAAGGAGAACCTCAAGGACACCATGACCAGGCGGTACCACCAGCCGGGCCACGAGGGCGTGACCAGCGCTGTGGACAAGCTGCAGCAGGAGTTTCACTGCTGCGGCAGCAACAACTCGAGAGACTGGCAGGACAGCGAGTGGATCCACTCGGGCGAGGCGGGCGGGCGAGTGGTCCCTGACAGCTGCTGCAAGACTGTGGTGCCCGGCTGTGGGCGGCGGGACCACGCCTCCAACATCTACAAAGTGGAGGGCGGCTGCATCACCAAGCTGGAGACCTTCATCCAGGAGCACCTGAGGATCATCGGGGCCGTGGGCCTGGGCATTGCCTGTGTACAGGTGTTCGGGATGCTCTTCACCTGCTGCCTGTACAAGAGCCTGAAGCTGGAGCACTACTGAGTGTGTCCACGGGCACCCGCCCTCCGTGCGCTGCAGCTTCTCACCATGCGTTGACTACTGACACTCCTGAGAGCCAGAGTGCTGCGGTCCAGGCGGCGACTCTGCCCCGTCCCCTACCGGGGAGACTATTCTGCTGCCTGGACCCCCACTGTGCCATCACCGTGCCCTCTGGGAACCCCCAAGCCCAGAGGCAGCTTCAAGTGCCTTTAGCTACACACCAAAGTCCCAAGACCTAAGGTCAGCCCCACCTATCTGCTGGGCTGGGGGTTACCCCCTCCTACCACCGTCTCCTTTGGTCTGAGATCGTGGCCTTGGGGTGCTCCCTGAGGCCTGTGCCAGTTGGGACAGAAATGGGCTGGTGCGGGGAGCTGGGCAGCAGCAGGTGAGGAGGCCCCAGGTGCCTCCCCCAGGCCCCCCGGGTACTGGGCCTCCTCCTCAACCAGGGAAGAGCCCTCCGGGCTGGGCCTCGGCCGCTCCCCCGCTGACCGCCGTCTGCAGCCTCGTACTGACTAGGTCACCGCTGTCACACTCCCCCAGAGGCAGGACCCTGAGGGTTATAGTCACTGCTGTAGTCCATGCCTAGGACTGCTCTTGCTACTTGATAGGTGCTCAATAAACATCTGTGGAATGG
>BtENSBTAT00000025806
GCGGCGCGCGGGCAGGTGTCCGCGGCCCGCCGCGGGTCCTAGCGGAGCGGCGCGCCGGGTGTCCCCCGCGGGCCGGGGCGGGGAGCCCGGCGGCCCCGCGCGATGCGCCGCTCGAGCACGGACGAGTCCACGTACCGGCGCAGCCAGTCGCCGCCGGGCAAGGAACCGGGCTTCGCGCGCGGCGGCCCCTTCTTCGGCCTGCACGCCAGCCCCGGCCCCAAGGCGGCCCAGGCGCGCTACACGTCGCCTAAGGGCAACAAGTACGTGGTCTTCTACCTGGACCTGTCCTTCATCTTCCTCCTAGAGCTGAAGCGCTGCAGCATGGCGCGCGGCTGCCTGCAGGGCGTCAAGTACCTCATGTTCGCCTTCAACCTGCTCTTCTGGCTGGGCGGCTGCGGCATCCTGGGCGTGGGCATCTGGCTGGCAGCCACGCAGGGGAACTTCGCCACCCTGTCCTCCTCCTTCCCGTCGCTGTCGGCCGCCAACCTGCTCATCGTCACCGGCGCCTTCGTGATGGCCATCGGCTTCGTGGGCTGCATCGGGGCCATCAAGGAGAACAAATGCCTCCTGCTCACCTTCTTCGTGGCCCTGCTGCTGGTGTTCCTGCTCGAGGCCTGCATCACCATCCTCTTCTTCGCCTACACTGACAAGATCGACAGGTACGCCCAGCGGGACCTGAAGAAAGGCCTGCACCTGTACGGCACCCCAGGCAACGTGGGCCTCACCAACGCCTGGAGCATCATCCAGACCGACTTCCGCTGCTGCGGGGTCTCCAACTACACCGACTGGTTCGAGGTCTACAATGCCACACGCGTTCCTGACTCCTGCTGCCTGGAGTTCAGCGAGAGCTGCGGGCTGCACGCACCCGGCACCTGGTGGAAAGCGCCGTGTTATGAGACCGTGAAGATGTGGCTCCAGGAGAACCTGCTGGCCGTGGGCGTCTTTGGGCTGTGCACGGCCCTGGTGCAGATCTTGGGCCTGACCTTCGCCATGACCATGTACTGCCAGGTGGTGAGGGCAGATGCCTACTGTGCGTAGCCGCCAGCTGCCCACCACCCTGCTTCGCTGCCAAAGGACGTCGCCCACACCCCCGCCCCCCCAGGAGCTGGACCTCTCACCAGCCTGGGCCTGGGAGCCCCTAGGACTCCTGGCCTCAGGAGCGCTGTACCCAAGCGGGCGTGGGGCTGGGGTCCACGGGGGCTTCTGGCGCTTTTCTTGCCCAAGTGTTCTCCAGGGCAGTGTTTCCCCACCAGCCCTGTCTGGGTTGGGGTGGGAGATGAGGGGCTCCCCGCTGGCCCTGGTGCTGGAGACAGGCTGCAGGCTGCTCCCCCACACCCCACAGCGGGGCCACGGCAGGCTCCGGGCACGTCTAATAAAGTGTGGGCAGCAGCCCCCCC
>AcENSACAT00000009257
AGGATGGCGGCGGGAGACTCGGAGCAGGTCCGCTACTGCGCCCGCTTCTCCTACTTGTGCCTCAAGTTCAGCCTCGTCACCTACTCCACCGTCTTTTGGCTACTAGGAGCATTTGTTCTAGCTGTTGGTATTTATGCCGAAGTTGAAAGACAGAAGTATAAAACCCTTGAAAGTGCCTTTTTAGCTCCAGCAATTATTCTAATACTACTGGGCATTGTAATGTTCCTTGTTTCTTTTGTGGGTGTGCTGGCATCCTTAAGGGACAACTTATCCCTCCTTCAAGCTTTCATGTACATCTTGGGCATTTGTTTGCTCATTGAATTAACAGGAGGAGTTATGGCCTTAATTTTCAGACATAAGACAATTGACTTTGTAAATGACAACATCCGAAGAGGAATTGTAAATTATTATGATGACCTAGACTTCAAGAACATAATGGATTTTGTTCAAGAGGAGTTTAAATGTTGTGGTGGAGAGGATTTTAAAGACTGGTCAATAAATCAGTACCATGCCTGTTCTGCACCAGGACCTATGGCTTGTGGAGTTCCTTACTCTTGCTGTATCACAAATAAGACAGCTGTTATCAACACCATGTGTGGATATAACACTATTGACAAAGAGCGCTTGAGTGTTCAGCCCTTCATACACGTGAGAGGATGCACCAATGCAGTACTCATTTGGTTTTTGGACAACTATGCCATCATGGCAGGCATTCTCCTTGGTATTCTGTTGCCACAGTTCCTTGGAGTGGTGTTAACTTTTCTCTACATCAGCCGTGTAGAGGATATAATTACGGAGCATAAGCAGAATGAGACACTGCTTGACGGAGGGAGACAGAAGATGGACGTTGAATTTGCTGGAGCTGGGTGCTGTATGTGTTTTCCTGCCTAATGCCAAGTTGTCCTCTGAAGAAAACTGTGGGACTACCATCCCTTTGCATTGCGCCTTCTGTGCTGTCAGCAGTTAAACCTATTGTGATGTTGTGTACTTAGGAGATGAAT
>AcENSACAT00000011649
ATGGGGCAGTGCGGCATCACCTCCTCCAAGACCGTCCTCGTCTTCCTCAACCTCATCTTCTGGGCAGCAGCTGGTATTTTGTGCTACGTCGGCGCATACGTCTTCATCACATACGATGATTACGATCACTTCTTTGAAGACGTTTACACATTGATCCCTGCCGTGGTCATCATCGCTGTGGGCACGCTCCTCTTCATCATAGGCCTCATTGGCTGCTGTGCCACAATCCGGGAAAGTCGCTGCGGTCTTGCAACGTTTGTGATCATCCTCTTACTGGTTTTCATTACTGAAGTTGTGGTCGTCGTCCTGGGTTACATCTACAGAGCAAAGGTGGAGTTTGAAGTTGATCACAGCATTAAGAAAGTGTACGACACATACAATGGGACTAACCCGGATGCTGCCAGTCGTGCCATTGATTATGTCCAGAGGCAGCTGCACTGCTGTGGGATCCACAACTACAGTGACTGGGAGACAACGAACTGGTTCAAAGAAGCCAAAAACCACAGTGTGCCCCTCAGCTGTTGCAAAGCCACCATCAGCAACTGCACGGGAAGCTTGAATCGCCCTTTGGATCTTTACGCTGAGGGATGTGAGGCTTTGGTTGTAAAGAAGCTGCAGGAGATTATGATGTACGTGATCTGGGCAGCGCTGGCATTTGCCGCCATCCAGCTGCTGGGTATGCTGTGTGCCTGCATTGTCCTCTGCCGGAGGAGTCGGGATCCCGCTTACGAGCTGCTCATCACTGGAGGAACCTATGCGTAGAAAGCGCAATCCTAAGCTTGAATCCCATTCTTTCCTCTGCGCCAGAAAGGGGGCTTGGCCGGGTCAGCTGCATCCATCGGTTGTTGTCTCGCCAACTTTGGCAAAAAAGCACACGTTTCCTAAGCCAGGACAGCTCAGTGCACACACTGGTGATGGGCAAAAAGCTTGGCTTTTAATACCCCCCTAATTACTGTGGCACCCACCCCCCACTCTTTTAGCCAGATTTCCACATATCTGTACATGTTAGTGACCAAGTAAATGCTATTTTTGGAACCGTTTACCAGGAAAAGGCAACATAAACTAGAGACTTGCCTACACTTGGCAGGTTTCTGCTAGCTGTTTTACTGATTTGATTCATACATGGATATTTTGCAAAACCTTTCGTTTGTTTGGGGTTCTTTTATTTACTGCTTGCCCCTCACCAGTGTTTGTCTTTAAAAGAAAAAAAAAGCATTAAAATCAAGTCCCGAACACTACAAAATGACTACTAACCAAAATGTTAGAAT
>XlENgnlUGXlS20966766
AGAAAAGCAGCCCATATCAGAGCTATTTCGATACCCATTCTGTATATTACATTTTGTTAATACTCTGCTCTACAGAATACATGAAATCTAGGGAAGGACAGACGTCGACACAGGAATCCAAGCTACAGGATGGCAGTGCTGAAAGTGAAATTCACAAAGACCAGAAGGGGAAAACTGGCACAGATTTTGTGGATCCTTAACTGGTTGTCGGTGGTGACAGGACTCATTATATTCAGCCTCGGCCTCTTTCTTAAAATTGAAATCAAGAAACGCAGCGAGCTGATGGTGAGTGGTGGAATGCACACAGTCCCCAACATGCTCATAGCCGTGGGAGTCATTGCTTGTGTCATCAACTTTTTTGGGGGCAAGATCTGCTATGACTGCTCGGACTCCAACAAATTTGTACGATGGAAGCTGTTTATGTTGCCCTACATAATCTGCACCTTCTTCTTCACCTTCTGCGTCTTTGCAGGAGCCATCATGTGTTACACAACGCGGAATGAACTAGAATCCGCATTGTATCGTGGACTTAAGGATGCATTGAAGTATTACAAAGATACGGACATTCCAGGACGTTGCTTCTTAAAATCCACCATAGACCTCTTACAGATTCAGTTTCGCTGTTGCGGAAACAATGGCTTTAGAGACTGGTTTGAGATCCAGTGGATTTCTGCACGGTACCTGGATATGGGTTCAAAAGAGGTTGTTGATCGTTTTAAAAGCAATGTTGATGGGAAGTACCTAATGGATGGAGTCCCGTTTAGTTGCTGCAACCCCAGCTCCCCTCGGCCTTGCATCCAGTACCAGATGACTAACAATACAGCTCACTACAACTATGACTACTTGACAGAAGAGCTGAACGTCTGGACTCAAGGCTGCAGAGAGGCCCTTCTGGAATATTATGATGACCTCATGCAATCTATTGGCTTGACTGTCCTTTTGATTTGGCTCTTTGAGCTATCAGTGCTGACTGGCGTACGGTACCTGCAGACCGCCATGGAAAATGTTTTGGTCCTGGGAGACCCAGAAAGTGAATCCGATGGTTGGTTACTAGAAAACAGCTGCGTGGAAACGGCCAAGCATAACTTCCAGATCATCAAGAACCTTGGAAAAGCAAACCAAATAAACACAATGGCTGGAAAATCAGACCCAAATATGGATATACCAACAGCAGACTATGGTCCAGATAATGTTCCTCCTGGTCCCATTCCATGTGACAGTTGACCTTGTTTGAGTTTGGTGCCTGCCAAGAATATTGCACCAAAGCTATAAAAGCCATTAATGCCACTGATGGCATTTCCCCCGTCCATCCCGAGTGCACTGAGACTTGGGGGCCCATTTACTTAGCTCGAGTGAAGCTAAACTTCGAATTCCGAATGttttttttGGCTACTCCGACCATCGAATTGGCTACTTCGACCTTCAACTACGACTTTGAATCGAACGATTCAAACTAAAAATCGTTTGACTATTCAACCATTCGATAATCGAAGTACTGTCTCTTTaaaaaaaaCTTCGACCCCCTACTTCGCCACCTAAAACCTACCGAAGTGCAATGTCAGCCTATGGGGAAGGTCCCCATAGGCTTTCTAATGTTTTTTAGGTCGAAGAAAAATCGTTCGATCGATGGATTAAAATCCTTCGTTTGATCGTTCGATCGAACTATTTGCGGTAAATCCTTCGACTTCGAAGTCAAAGGATTTACATTAGACAGTCGAATATCAAGGGTTAATTAACCCTCAATATTCGACCCTATGTAAATCTGCCCCATAGTGCTAGGATATCTTACTGGATCTCTCAAGGTTTTAGATTTGCAATTAAGAATTTTTAGCAGAACAACTATTTTGATTTAATTTGCTGGAAAACAAAGTGGGAAAGTCCGAGAGAGATAATTTGGAAGAAGAAAATGATTTGTGATTCAGAGAAAACAAGTCCTATTACTATACTCTTTGATAAATATACCCCTATAACTCGACCTTTGATAAATATGCCCCGAGTGATGAGACTTTTTGTCTTTTTACATTTTCAACAGACAACAGTATTTTCTTGGCCCTTCTATCCCATATTCCTAAAATGTTACAATCAGTATAGTCGAAGGAAACCAAATCAGGAACGCTTAAAAAAATGCAATAAGAAGGCCAACACGTGTATTTAATTTAGATGCTACTGTCTGATAAACCCCAAAGAAACCCATAATAGGGTAATAGCACCATATAATCAGATTATAAAGTATGTTTGTCTCCCGATAGGTCTCTGGTTCTGTTTTCTCCAAGATGTTTTTAGTTGCTGCACAAAGTAGGAGTAAATGAAGGTAAATAAAGCAAAATATCACTACTATGCAATTAAACAGAACAATGGAACAAAACATaaaaaaaaaaaaaaaaaaaaaaaaa
>XtENSXETT00000002143
ATGGCAGTGCTGAAAGTAAAATTCACAAAAACCAGAAGGGGAAAACTGGCACAGATCTTGTGGATCCTCAACTGGGTGTCAGTGGTGACGGGGCTCATTATATTCAGCCTTGGTCTCTTTCTTAAAATTGAAATCAAGAAACGCAGCGAGCTGATGGTGAGCGGCAACATGCACACAGTGCCCAACATGCTCATAGCAGTGGGGGTCATTGCTTGTGTCATTAACTTTTTTGGTGGCAAGATCTGCTATGACTGCTCGGACGCCAACAAGTTTGTACGGTGGAAGCTGTTCATGTTGCCCTACATTATCTGCACCTTCTTCTTCACCTTCTGCGTCTTTGCAGGAGCCATCATGTGTTACACAACACGGAATGAACTAGAATCTGCATTGTACCGTGGACTCAAGGATGCATTAAAGAACTACAAAGATACGGACATTCCAGGACGTTGCTTCTTAAAATCCACCATAGACCTCTTACAGATTGAGTTTCACTGTTGCGGAAACAATGGTTTTAGAGACTGGTTTGAGATCCAGTGGATTTCTGCCCGGTACCTGGATATGGGTTCAAAGGAGGTTGTTGATCGTTTTAAAAGCAACGTGGATGGGAAGTACCTTTTGGATGGAGTCCCTTTTAGTTGCTGCAACCCCAACTCCCCTCGCCCTTGCATCCAGTATCAGATCACCAACAATACAGCTCACTACAACTATGACTATCTGACAGAGGAGCTGAACATCTGGATTCGGGGCTGCAGAGAGGCTCTTCTGGAATACTATGATGACCTGATGCAATCTATTGGCTTGACTGTCCTATTAATTTGGCTCTTTGAGCTTTCAGTGCTGACTGGTGTACGATACCTGCAAACAGCAATGGAAAATGTTTTGATCCTGGGAGACCCAGAAAGTGAATCCGATGGTTGGTTACTGGAAAACAGCTGCGTGGAAACAGCCAAGCACAACATACAGATCATCAAGAACCTCGGAAAAGTAAATCAAATAAACACAGTGTCTGGAAAATCAGACCCCAATATGGATATACCAACAGCAGACTATGGCCCAGATAATGTTCCTCCTGGTTCCATTCCATGTGACAGCTGA
>TrENSTRUT00000011386
ATGGGGCAGTGTGGAATTACATCCTCCAAAACCGTTCTGGTTTTTCTCAATCTCATATTTTGGGCGGCAGCTGGAATCTTATGCTATATTGGAGCCTATGTGTTCATCACATATGACGACTACGATCACTTCTTTGAAGATGTGTACACTCTGATCCCTGCTGTCATTATAATAGCAGTTGGGACGCTTCTCTTCATCATCGGTCTGATTGGATGCTGCGCCACAATCCGTGAAAGCTCCTGTGGTCTGGCAACATTTGCAGCCATTCTCCTGCTGGTATTTTTAACAGAATGTGTGGTGGTGGTGCTCGGTTACACATATAGGGCAAAGGTTGAAGATGAAGTCAATCACTCCATTCAGAAGGTTTACAGTGAATACAACGGCACCAACAGCGACGCTCCCAGCCGTGCCATTGACTATGTCCAGAGGCAGCTGCACTGCTGCGGCATTCACAACTACTCTGACTGGAGAAACACACGCTGGTTTGGGGAGTCCAAGAACAACAGTGTCCCAGTCAGCTGCTGTCAGCCCAGCATCGGTAACTGTACTGGTGTTCTCACGCGACCATCTGAGCTCTACCAAGAGGGTTGTGAAGCTCTAGTTGTGAAGAAGTTAAAGGAGATCATGATGTATGTCATATGGGCTGCCCTCACCTTTGCATCTGTACAGATGCTGGGCATGCTCTGCGCCTGCGTGGTGCTGTGCAGGAGGACTCACGACCCGGCATACGAGCTGCTGGTCACAACCAATAGCTATGCGTGA
>MdENSMODT00000023263
ATGAACCATTTCAGCAAAGCCGAACAAGATGACTGGTTAACTGTCTACCTGAAGTATCTACTCTTTGTATTTAACTTCTTCTTCTGGGTGGGTGGAGCAGCTGTACTGGCTGTGGGCACCTGGACCCTGGTGGAGAAAAGTGGCTACCTGAGTGTCTTGGCCTCCAGCACCTTTGTTACATCTGCCTACATCCTGATCTTTGCAGGAGCATTGGTGATGATAACTGGTTTCCTGGGATTTTGTGCTGTCCTCAGAGAGCAAAAAAGCTGCCTCTCCACATATTTCTGCCTGTTGCTTGTCATCTTCCTCATTGAGCTGGTGGCTGGAGTTCTTGCCCATCTTTACTACCAGAAGCTAAGCGACGAGCTAAAACAGCATCTGAACCAGACTCTGACTGAGAACTATGGCCAGCCCAGAGCAAAGGAAATCACATACTCAGTGGACCAACTGCAGCAGGATTTCAGGTGCTGTGGCAGCAACAGCTCAGCCGACTGGGAATACAGCACCTACATCCAGTCTCCAGAAGCAGAGGGCCGGAGGGTACCTGACAGCTGTTGTAAGACAGTCGTGGTCCTCTGTGGTCAACGGGCCCACCCTTCCAATATCTATAAAGTAGAGGGTGGCTGTATCACCAAGTTAGAACATTTTCTGGCTAATCATCTCCTACTCATGGGAGCTATTGGGATTGGAGTTGCTTGCCTCCAGATATGTGGGATGGTTCTCACCTGCTGTCTATATGGACGGATCCAGATGCAGTCATACTGA
>GgENSGALT00000014960
CTCCATTGGTGTGTCAGCATAAAGACAGAACTACACAGACATCAGGAAATCAGTGCTTCACCCTTTCTCAGGATGCCACATCCAGATATTTTCTCCCCTGAACTCAGCAAGTTGCCAGTTTTGTGACCTCACTCACTCCTCTGAAGCAGATTTCTTCCGCATGCCTTGGATACATGCTTCTAAGCAGCTTATGGGCTTTCCTTGACCTACGCTTCTTTTCCTAATGCTCATCTGACTATGGCTGTCCTCAAAGTAAAATTCACCAAAACTAAGAGGGACAAACTGGCTCAGATCCTATGGATTCTCAACTGGGTTTCTGTAGTGAGTGGGATCATTCTCTTCAGTCTTGGCCTATTCCTAAAAATAGAGATCAAGAAGCGCAATGAAGTGATGGCAAAAGGGGACATTAACTCTGTTCCCAACATGCTGATCTCTGTAGGAGTCATAGCATGTGTTGTCAACTTTCTGGGGGGAAAAATCTGCTACGACTGCTCAGATGCCAACAAGTTCTCCCGATGGAAGCTAATTATGCTCCCATACATCATATGCACCTTCTGCTTTACCTTCTGCATCCTGTTGGGTGCTCTCATGTGCTATACCATGAGGAATGAGCTGGAAGAATCTCTCTATCTGGGACTGAGGGATGCTATTAAGTTCTATAAGGACACAGACATACCTGGAAGATGTTTCTTAAAAAAAACAGTGGACATGTTACAAATTGGATTCCAATGCTGTGGAAACAATGGCTTTAGAGACTGGTTTGAAGTTCAGTGGGTATCTGCTCGTTACCTGAACATGGCTTCTAAGGAAGTAATGGACCGTTTCAAGAGTAATGTTGATGGGAAGTTCCTAGTGGATGGAGTACCCTTCAGCTGTTGCAATCCAAGTTCCCCACGGCCCTGTATCCAGTACCAGCTGACCAACAACAGTGCCCACTACAATTATGATTTCCTGACAGAGGAACTCAATATCTGGGTGAAGGGGTGCAGAGAAGCGTTGCTGGAGTACTACACAGCTATAATGAGATCCATTGGTATTGCAGCATTGCTTATCTGGTTGTTTGAGCTCTCTGTACTTATTGGTGTTCGGTACCTACAAACAGCAATGAAGAACGTTCTGCTGCAAGGAGATCTGCAGGGTGAATCAGATGGTTGGTTACTAGAAAACAGTTTTGTGGAAACTGCCAAATACAACATCAATATTATCAAGAACCTTGGCAAAGCCAACCAGATCTCCACTGTCTCAGGCATGAATGACCCCAACATTAATGTTCAAAACACGAACTGTGGCAAAAGCAACGTGACAGCAAAGTCTATCCCTGCAGCTAGCTAGGCAAGTCTTCGGCAAAATGATGGCTCAAGTGCAGTTTTGACATACTACAATGTTAGAGACTGGATTTTTACTAATGGGAAAAAAATATGATAACTGAACAAAAAGTAGACTGTTTACAGCAACAGGATATCGATGCTTCTTTGGCAGGATGCATTTTCTTTACCCATTCTAATGAAATCCTTTCTTTTTATACATGTACAAAACAGTCTATTGAATTTTTCCCACTTTGTCTCCCCTGCTTACGCATTCCTGTCCTGGTCTGAATAGATCAGAATAATGATTATACATAACAGGGCTATCAGCTTGGATATCAGTATGTTCTAGATAGGATTGGTCTAGTTTGTGACTACTGTCACATCTTCAGAAATCCCAACTGCAGAGAAATTTCAACAGAAATAACTGCTCTGGATAAAAAGGTTATCAAAAGGAGAACAATCACAAAAACAGAAATGAAAATTGTGTTAAAGTCTAAGTCAGGACAGGATAAATTTTAAGCCAAATTAAAGCATGTTATCACTCCTCTAAAATAACTTATTAACTAAGTGAAATTGAAAAACAGTTGAAGGC
>GgENSGALT00000004380
GGAGGGGAGCGGAGCGGAGCCGAGCCGGGAGGCCGGAGGCTGAGGGGCGGTGGCAGCGACACGATGGGGCAGTGCGGGATCACCTCCTCCAAAACCGTCTTGGTCTTCCTCAACCTCATCTTCTGGGCAGCAGCAGGCATACTGTGCTATGTGGGAGCCTATGTGTTCATCACATATGACGACTATGATCACTTCTTTGAAGATGTCTACACGCTCATTCCAGCAGTTATCATCATAGCTGTGGGAACACTTCTTTTTATTATTGGACTTATTGGATGCTGTGCCACGATTCGCGAAAGTCGCTGTGGACTCGCTACGTTTGTGATCATCCTGCTTCTGGTTTTCATTACTGAAGTGGTGGTGGTGGTTCTTGGATACATCTACAGAGCAAAGGTAGAAGATGAAGTTGATCATAGCATTCAAAAGGTATATAACGGATACAATGGGACAAATCCTGATGCAGCCAGCCGTGCTATTGACTATGTACAGAGGCAGCTGCGCTGTTGTGGGATCCATAACTACACAGACTGGGAGAATACTGTCTGGTTCAAACAAACTAAGAACAACAGCGTGCCACTTAGCTGTTGCAAAGCAACTCTCAGCAATTGTACTGGCAGTTTGACCCGTCCAATGGACCTTTATTCTGAGGGCTGTGAGGCTCTGGTTGTAAAGAAGCTTCAAGAGATAATGATGTATGTCATCTGGGCAGCACTAGCATTTGCTGCTATTCAGCTTCTGGGCATGTTGTGTGCCTGTATAGTATTATGTAGAAGGAGTCGGGATCCTGCTTACGAACTTCTCATCACTGGTGGAACCTATGCCTAGAAGACAATGTGAACAACGTGGTTCAATCTTATCTCACTTGTGTGGAAGGTGAATGGGCCAGGTCTACTGCAATAGTTTTCTTGTCCTAAGCTTAGTCAGAGCACACCTTTCACAGATGAGGAGAGCTGTACTGTACACTGGTGACGGGCAAAGCAACTCAGCTTTACACACACCCATATATACCTGTGACTTTCACTGTTCTAGCCAGCAATTCATGTATCTAAATGTTTTAGTATACTAGTAAACTTTCTGATTTCAAAACTATTTGCAAGTTAAGTGTAAATTGGCTGATGGGGAAGTCAAAGGATGTGTGCCTACTTTGGTAGATTACCTCTACGCATTAACTGACTGATTCTTGCATAGAGAGAGATAATTTGTTAAACCTTCACTACATGGAACTTTTTTGGCCAAAGTTGTACAAAGGAAGCCAGCTGTATTTAATTTGAGAAGTATTTTAGTCTTGCCCCTCACCAGTGTCACTTTTTAAAAACACTTAAGTGAAGTCCAGTACTCTTTATATATAAATAGTAAAACAAAAACTAACCGAAATCTTAGGATCATG
>XlENgnlUGXlS20966475
TCACTGTGTACGGACAAAGGCATCCCCTATCAGAGCTATTCCGATGCCCATTCTGTATATTACACGTCATCATTTTGTTAATACACAGCTTTATAGAATACATGAAATCTAGGGGAGGACAGACGTCGACACAGGAAACAGAGCAACAGGATGGCAGTGCTGAAAGTGAAATTCACAAAGACCAGAAGGGGAAAACTGGCACAGATATTGTGGATCCTTAACTGGGTGTCAGTGCTTACAGGGCTCATTATATTCAGCCTTGGCCTCTTTCTTAAAATTGAAATCAGGAAACGCAGCGAGCTGATGGTGAGTGGTGGCATGCACACAGTCCCCAACATGCTCATAGCAGTGGGAGTCATTGCTTGTGTCATCAACTTTTTTGGGGGCAAGATCTGCTATGACTGCTCGGACGCCAACAAGTTTGTACGATGGAAGCTGTTCATGTTGCCCTACATTATCTGCACCTTCTTCTTCACCTTCTGCGTCTTTGCAGGAGCCATCATGTGTTACACAATGCGGAATGAACTAGAATCTGCATTGTACCGTGGACTTAAGGATGCAGTAAAGCATTACAAAGATACAGATATTCCGGGACGTTGCTTCTTAAAATCCACCATAGACCTCTTACAGATTCAGTTTCGCTGTTGCGGAAACAATGGCTTTAGAGACTGGTTTGAGATTCAGTGGATTTCTGCCCGCTATCTGGATATGGGTTCAAAGGAGGTTGTTAATCGTTTTAAAAGCAATGTTGATGGGAAGTACCTTTTGGATGGAGTCCCTTTTAGTTGCTGCAACCCCAACTCCCCTCGGCCTTGCATCCAGTACCAGATCACCAACAATACAGCCCACTACAACTATGACTTCCTGACAGAGGAGCTGAACATCTGGACTCAGGGCTGCAGAGAGGCTCTTCTGGGATATTATGATGAACTTATGCAATCAATTGGCTTGACAGTCCTTTTAATTTGGCTGTTTGAGCTATCAGTGCTGACCGGTGTACGGTACCTGCAGACATCCATGGAAAATGTTTTGATCCTGGGAGACCCAGAAAGTGAATCCGATGGTTGGTTACTGGAAAACAGCTGCGTGGAAACAGCCAAACACAACTTCATGATCATTAAGAACCTTGGAAAAGCAAACCAAATAAACAACGTGGCAAGAAAGTCAGACCCAAATATGGATATACCAACAGCAGACTATGGTCCAGATAATGTTCCTCTTGGTCCCATTCCAGGTGACAGTTGACCTTGATTAAGTTTGGTGCCTGCCAAGGATATTGCACCAAAGCTATAAAAGTCATTAACGCCACCAAGGGGATTTCCCCCATCTATCCCGAGTGCACTGAGTGAGACATAGTGCTAGGATACTTTATTGGATCTCTCAAGGTTCTAGATTAGCAGTAAGTTGCTTAGAAAACAACTATTTTGATTTAATTTTGCTGGAAAACTAATGGGGGAAAGACCAAAATGTGTTGATTTGTGATTCAGAGAAAACAAATCCTATTACTATAAGGAAATTGAAGAGGGTTACGGATAAGGCCTATTGATGGCACATTAATTGACCAGGTCAAATAGCAAAGACGTGCAATGTGTCTCAGCAGAGCCCACCCTCCTGATATGAACTGAAGCTCAAGATATTGTGTCTGTACCTGAGTGGTGGCATTCCTTTCTAATTCAACGTACCTGTGAGGAACTACAAACAACATATAAGCAATTTGTAGTTGGAATATTTTATTGCAATCCAAATGTATGCAAAGTAACATTAGATACTAGGGGGAGCAACTAGCACAAGATCACGTTGAGTGACAAGTCCTTGTTCTTTTTACCTTCTCCACAGACAACACAGACAAATTTACTCAGCCCTTCTATCCCATATTCCTAAAATGTTTAATGACAGCATTAGCTACATATGTATGTTTCCATTAAATTGTAACAATCAGTCTAAGGGTACCAAATCAGGAACACTAAATGCATTAAGAAGGGCAGCAAGTGTTTTAAGTatgggatccattatccggaaacccgttatccagaaagctcagaatTCTGGAGAGGCTGTCTCACGTTGACTCCATTTTATTCACATAATCAACAttttttctttttttcaataataataataataataataataataaaacagtatcttgtacttgatccaaactaagatataatttatccttattggaagcaaaaccagcctattgggtttatataaagtttacattattttctagcagacttaaggtatgaagatccaaacaatggaaagatccattgtctggaaaatgctaggtcgtgagcatcctggataactggtcccacacctgtattCAATTTAAATGCCATTGGGTAATAAACCCCCAAAGAAACCCAAAATCGACATAGGGGGTAAATAATTGAAAAAGATAGAGAGATTTGCTCAATCTAAAACATCTGTATTTTGTCTACAGTGCAGGTCAGAAACAGCCATCATATTCTATACTTTTATTGCTATCTAAACTCTATTTGGGCTTGTTAGTCAGAACGTGGTTGGTAGGAAGTAGGAACTAGgaaaaactttaaaatcagtggcaaaaatcaagaaaaaaCATCAAGGCAAACATTCTGAAGCTCCTTTCCTTAATATACTCAAGCtcatcatcatcatcatcatcatGAGCCACACTTGTGCTGGTTGCATGTACTGAATGTAGCCAAGTCATTGGTCAGGTTTTGTTGCATTTCATTTGCCATGAGCTCAAGTTCAAGGCTACTTAACTTTTGAATGGAGCCCTTATCTTCCATGTAAAATAGGATGAGAGCACAATATAAGTAGATTATAAAGTATCTTCGTCTCCCaaaaaaaaaaaaaaaaaaaaaaaaaaaaaaaaaaaaaaaaaaaaaaaaa
>TrENSTRUT00000002131
ATGGTGGTGATGAAGATGAAGTTCCCCTTTCAGAAAAGGGTGAAGCTGGCTCAGGGACTGTGGCTGCTCTCCTGGGGTGCCACAGTGGCCGGAGCACTAACCTTTAGTCTGGGATGCATCCTGAAGACAGAGCTCCGCAGGAGGGCAGAGGTGATGGATAACTCTGACATACACATTGTTCCCAACACTCTCATGATTGTCGGTGTGGCCTCTTTGGGCATCAACTACTTTGCGTCAAAGATCTGTCAGGATGCCCTGGATGCAGGCCGATTTCCTCGTTGGAAAACCTTCTTGAAGCCATATTTTGCCATCTCCTCCTTCTTCACTGTCCTCATGCTGCTGGCTGTCATTATGAGCTATGTGATGAAGGGCAGCCTGGAGTCTTCTCTGAAGGTGGGCCTGAGGAACGGCCTTCGCTTCTACAAGGACACAGACACCCCGGGCCGCTGCTTCCAGAAACAGAACATAGATCGCCTGCAGATGGAGTTTCAGTGCTGCGGAAACAGCGACTTCAAGGACTGGTTTGAGGTGCAGTGGATCAGCAATCGTTACCTCGACTTCAGCTCCAAGGAAGTGAAAGACCGTGTAAAGAGCAACGTCGATGGCCGCTACCTGGTTGATGGCGTGCCGTTCAGCTGCTGCAACCCCAGCTCCCCGCGGCCGTGCATCCAGTATCAAATCACCAACAACTCGGCTCACTACAACTATGAATACCAAACTGAGGAGCTCAACATTTACCTGCGAGGTTGCAGAGAAGCCCTGCTCAACTACTACATGGGCCTGATGAACACCATTGGGGGAGGAGTGCTGTCAGTTTTCCTTTTACAGGGTTCCGTGCTGGTAAGCCTTCGCTTCCTGCAGACCTCCATGGAAGCAGTGGCAGGGAATGAGAACACAGAGATAGAAACAGAAGGCTATCTACTGGAGAAAGGAGTGAAAGAGACCATCAAGGAGTACACTGACCCCGTGCTGAAGTTCCTGCTGCTGAAAAACCAGGTGGAGGAGGATTCCTCCGACCCTGCTCCAGCTGATGTTCCAGCCACTACCTAA
>TgENSTGUT00000003828
ATGGGGCAGTGCGGCATCACCTCCTCCAAGACCATCCTCGTCTTCCTCAACCTCATCTTCTGGGCAGCAGCAGGTATCCTGTGCTACGTGGGAGCCTATGTGTTCATCACATATGATGACTACGATCACTTCTTTGAAGATGTCTATACGCTCATTCCAGCTGTGATCATCATAGCCGTGGGAACGCTGCTGTTCATCATCGGCCTGATTGGGTGCTGCGCCACCATTCGGGAGAGTCGCTGTGGGCTGGCTACGTTTGTGATCATCTTGCTCTTGGTTTTTGTCACCGAAGTTGTAGTTGTGGTTCTTGGTTACATTTACAGAGCAAAGGTGGAGGATGAAGTTGACCACAGAATTCAGAAAGTGTACAATCGATACAACGGGACCAATCCTGATGCAGCCAGCCGTGCTATTGACTATGTACAGAGGCAGCTGCGCTGCTGTGGGATCCATAACTATTCAGACTGGGAGAATACTATCTGGTTCAAACAAACTAAAAACAACAGTGTGCCCCTCAGCTGTTGCAAAGCAGCCCTCAGCAATTGCACTGGCAGTTTGACCCGCCCCATGGACCTTTATTCAGAGGGGTGTGAGGCTCTGGTTGTAAAGAAGCTTCAGGAGATCATGATGTATATCATCTGGGCAGCACTAGCATTTGCTGCTATTCAGCTTCTGGGCATGTTGTGTGCCTGTATAGTTCTATGTAGGAGGAGTCGGGATCCTGCCTACGAGCTGCTCATTGCTGGTGGAACCTATGCCTAGAAGAGAATTCCAACATGCAGTTCCATCTTCCCCACTTCCTGGAAGGTGACTGGGCCAGCTTTACTTCCACAGCTTTCTTGCCCCAAGCTTAGTCCGAGCACACCTTTCAGACACGAGGGCAGCCGCACTGTGCACTGGTGAA
>GacENSGACT00000013875
GAGTGGTGGAGCGGACTGCTGGGACATGTCCGAGTAGAAACCCGCAACACCCGTCGACACACCCAGCATCAAAACCCTTTTGAGATGGGGCAGTGTGGCATCACGTCGTCAAAGACGGTCCTGGTCTTTCTGAACCTAATATTTTGGGCTGCTGCTGGTATCCTGTGCTACGTTGGAGCGTACGTCTTCATTACATACGACGACTACGATCACTTCTTTGAAGATGTGTACACTCTTACCCCGGCGGTGACAATTATCGCGGTCGGAGCCCTCCTTTTCATTATTGGACTCATTGGCTGCTGCGCTACTGTGCGAGAGAGCCGCTGTGGTCTGGCAACGTTTGTTGTTATTCTCCTGCTGGTGTTCATGACGGAAGTGTCTGTGGTGGTTCTCGGGTACGTTTACAGAGCAAAGGTTGAAAAGGAAGTAAATGTTTCCATCAAGAAAGTGTACGATGAGTACGATGGCACCAACAGCAATGCCCAGAGCCGTGCCATCGACTACATTCAAAGACAGCTCCAGTGTTGTGGGATCCACAATTACTCAGACTGGCAGAATACACGCTGGTATGAACAATCCAAAAACAACAGCACACCCATCAGCTGTTGCAACACTAACTTTGGAGGCTGCACGGGGTCTCTCACACATCCTGAAGATCTCTACCAAGAAGGTTGTGAAGCTATGGTCGTGAAGAAGTTGAAGGAGATTATGATGTATGTCATTTGGACTGCACTGACATTTGCTGCAATCCAGATGCTGGGGATGTTGTGTGCATGTGTCGTGCTGTGCCGCAGGCCCAGAGGTCCCGCCTATGAGCTTCTTATTACCGGAGGCACCTATGCCTAAAGGAGAACACATTTCTCACCACAACACACTTTCAGAATGTGTCATTGGTGAGAGCCTGAAAATAATATATTACCTCACTAGCAGCAACACTAAAGTTCTATATTTGACCTGTTTTTCCCCAAAAAAAAGCTACAGACCAAATTGTTAAATGGTCAATGTAAAGGAAATACAGAAAACTGATACTTAGGATGGCAAAAGGGCATAAAGGGGCATGTTAAGCGCCTGAGGATGAAGTAGAACCTCATATGTGGCGTAAAATAACGATGGGATGTTTCCTTATGTTAGTTTGCACTGTGTGTATGGCTTTGACAATTTTGTTTTTAAATCTGAAATTTTGATTAAATAAAATTTACCTCCACTAATATTATTTTACTACTATTACAGCTTGGTTTTGGTATGGAGCTCAATTTTCAGCAGAAGGATTCTGTAAAGTCGTTGACACCAAAAAATGCAGAATATCTAACTTAAGTGACGTCTGCATGTCCAATCTTTCTTTTAAGATTCAAGCTTTTGAATCCCCTTCAGTGTGTGTTTTTTTCAAGAAGTAATACATTATTGACTCAAGATAGACTTCCGGTGGTGTTTTGTTTGTTTTTGTCCCAGAAGTCCACTCCTGGTAGTTTAAGCATTTGATTTGCAGATATGTAGCAAGGGTAAGACTAAAGAATGTCAATCAAATTTGGGGGAAGGTTGAAATTAAAAGATTGCACAATTTTCTGACAATATGTTACAAAGTGGGAATGTTACTTCCCAAAATGTGTTTCTCTTTCTGACTTGATAAAGCTCATATTAAAAAGTC
>EcENSECAT00000014167
TCCAGGATGCCCCGCGGGGACTCGGAGCAGGTGCGCTACTGCGCGCGCCTCTCCTACCTCTGGCTCAAGTTCTCACTCACCATCTACTCCACAGTGTTTTGGCTGATTGGGGCCCTGGTCCTATCAGTGGGGATCTACGCAGAGGTCGAGCGGCAGAAATATAAAACCCTCGAAAGTGCCTTTCTGGCCCCAGCTATCATCCTCATCCTCCTGGGGGTCATCATGTTCATCGTCTCTTTCATTGGTGTGCTGGCTTCCCTCCGTGACAACCTGTGCCTTCTCCAATCGTTTATGTACATCCTTGGGATTTGCCTCATAATTGAGCTTATTGGTGGCGTGGTGGCCTTGATCTTCCGGAACCAGACCATCGACTTTCTGAATGACAACATTCGAAGAGGAATTGAGAACTACTATGACGATCTGGACTTCAAAAACATCATGGACTTCGTTCAGAAGGAGCTCACTCCCTGCCAAGTCAAGGACAGCAGGGATTGGGGACCAGCATGTCACCACACCCAGGGTCACCCGCAGCCCTATGCTGAAGGCACTCCCAGGACCTGCTATGTGCTAGATGTAACAGAAGTTGTCAACACCATGTGTGGCTACAAAACTATTGACAAGGAGCGCCTCAGCGTGCAGGACGTCATCTATGTGCGGGGCTGCACAAACGCTGTGCTCATCTGGTTCATGGACAACTACACCATCATGGCCGGCCTCCTCCTGGGCATTCTACTCCCCCAGTTCCTGGGGGTGCTGCTGACGTTCCTGTACATCACCCGGGTGGAGGACATCATCATGGAGCACTCTGTCACCGACGGGCTCCTGGGGCCTGGCGCTAAGCCCAGCGTGGAGGCAGCAGGCACAGGGTGCTGCATGTGCTACCCCAATTAG
>EcENSECAT00000009526
CTGGGATCTTCTTATCTGTCAGCAGCCAAGGTGTTTGCAGGAGATTCAGAGAAAATAGAATTTAAGAAGTGCAACATGGCCAGGGGCTGCCTCTGCTGCTTGAAGTACATGATGTTCCTCTTCAATTTGATATTCTGGCTCTGTGGCTGTGGGCTGCTCGGAGTGGGCATTTGGCTCTCCGTGTCCCAAGGCAACTTTGCCACCTTCTCCCCCAGCTTCCCCTCGCTGTCTGCAGCCAACCTAGTCATCGCCATAGGCACCATTATCATGGTGACAGGCTTCCTCGGCTGCCTGGGGGCCATCAAGGAGAACAAGTGCCTCCTCCTCAGTTTTTTCGTCGTCCTGTTGATCATCCTTCTAGCAGAGCTGATCTTACTGATCCTCTTCTTTGTCTACATGGACAAGGTGAGTGAGAATGCCAAGAAGGACCTGAAGGAGGGCCTGCTGCTGTACAACACGGAGAACAACGTGGGGCTGAAGAACGCCTGGAACATCATCCAGGCCGAGATGCGTTGCTGTGGTGTCACCGACTACACAGACTGGTACCCGGTGCTGGGCGAGAACACGGTGCCCGACCGCTGCTGCATGGAGAACTCCCAGGGCTGTGGGCGCAACAGCACCACCCCGCTGTGGAAGACGGGCTGCTATGACAAGGTGAAGATATGGTTCGATGACAACAAGCACGTGCTTGGCACGGTGGGGATGTGCATCCTTGTCATGCAGATCCTGGGCATGGCCTTCTCCATGACCCTCTGCCAGCACATCCACAGGACCGGGAAGAAGTACGCCGCCTGAGGGGCCGGCGGGAGCGCCTCCCCCGCCCTGCTGCCATCACCGGGGAGTGGGGGAT
>CfENSCAFT00000025933
GTGTTCCTCAACCTCATCTTCTGGGGGGCACCTGGCATTTTATGTTATGTGGGAGCCTATGTCTTTATCACTTACGAGGACTATGACCACTTCTTTGAAGATGTGCGTACTCTCCTTCCCGCTGTAGTGACCATAGCTGTAGGAGCCCCGCTTTTCATTATTGGCCTAATTGGCTGCTGTGCCACAGTCCGAGAAAGCCGCTGTGGACTTGCCACGTTTGTCATCATCCTACTCTTGGTTTTTGTCACAGAAGTTGTTGTTGTGGTTTTGGGATACGTTTACAGAGCAAAGGTGGAAACTGAGGTCGATCGCAGCATTCAGAAAGTGTATAAGACCTACAATGGAACCAACCCTGATGCTGCTAGCCGGGCTGTTGATTATGTACAGAGACAGCTGCATTGTTGTGGAATTCACAACTATTCAGACTGGGAAAATACAGACTGGTTCAAAGAAACCAAAAACCAGAGTGTCCCTCTTAGCTGCTGCACAGAGACCGCCAGCAGCTGTAATGGCAGCCTGGCCCACCCCTCCAACCTCTATGCCGAGGGATGTGAGGCTCTAGTTGTAAAGAAGCTACAGGAAATCATGATGCATGTTATCTGGGCAGCGCTGGCATTTGCAGCTATTCAGCTGCTGGGCATGTTATGTGCATGCATCGTATTGTGCAGAAGGAGTAGAGACCCTGCTTATGAGCTCCTCATCACCGGTGGAACGTACGCA
>XlENgnlUGXlS16181748
ACAGGTGTTTCCCATCTCTCAGGCAGGACAGAAGGGAAAATGAAAGACGATTCTGGCATTCGGTGTTTCCAGTCCCTCCTTATCTTCGGCAATGTGGTCATTGGGCTCTGTGGTCTGGCCCTGACAGCCGAGTGCATCTTCTTTGTGTCGGACCAGAGTGGTATCTACCCGCTGCTGGAGGCCACCGACAACGATGACATATTTGGCGCAGCCTGGATTGGCATCTTTGCTGGATTCTGTCTTTTCGTCTTGTCTATCCTCGGCATCATTGGCATCATGAAGTCGAACAGGAGACTGCTAATGGTGTATCTCATCCTGATGTTCATTGTGTATGCCTTCGAAGTGGCCTCCGCCATCACTGCTGCAACTCAACAAAACTTTTTCATTCCAGAACTCTTCCTGAAACAGATGCTAGAATTTTACCAAAACCCAAACCCAATCAACAATGACAACCTTTGGAAAATTAATGGAGTCACTCGCACCTGGAACCGCTTTATGCTTCTGAACGGCTGCTGTGGAGTCAACGGACCACAAGACTGGCAGACCTACAACTCCGTGTTCAGGCAGTTTAACAGTGACTCTGCCTACCCTTGGCCTCAGCAGTGCTGCGTCATGAACAGCCTCGGGCAACCCGTAAACCTGGATGCCTGTAAGCTTGGTGTTGCTGGATATGTGAATCTGAATGGTTGCTACGACCTGATGGCTGGCCCTATGACCCGTCATGCCTGGGGAGTTGCCTGGTTTGGATTTTCCATTCTCTGCTGGACATTCTGGGTTCTCCTTGGGAGCATGTTCTACTGGACCCGTATTGAGTATTAAGGCAGTTCAGACTGACTTTCTTCCTAAACCTTTTATAAAGGAAGGTCTACACTATCTTGGCCAGCATGAAGGACATGCCTTTTGGGCCTTTGCCAATCTCAAGCACGAACAACTGTTTTATGAAATATTGGCCCATGGACATGTTTGGAAGGAGAAGCCACGTGGGACACGCCTCTGTGTGTATAAAGTGTCACTGATTCCTGATCCATCCCTACTAGGACAAAACTGGTCAAATGAGTCTTAGAATAAGGTATTTGCTTCTGTTGACCAAGCTTGGATGATCTTTAACCTTCATCGTTTTGGAACGCCCTCCTCCCCCTCCATCCCACTGTAGACACGTGCATTTTAATAGGAGTTACACAGTCCTGCCAATTATAGAtttttttttttttgtctgttttatgttttttctttttAATTATATATTAAAGTTTATAGTATATCTTTTCaaaaaaaaaaaaaaaaaaaaaaaaaaaaa
>GacENSGACT00000010641
ATGGCGGTCTTAAGAATGAAGTTCACCAAGAACAAGCGAGACAAGCTGGCTCAGGTGCTGTGGATCCTAAACTGGATCTCAGTGTTGACCGGGATCCTCCTCTTCAGCTTGGGGCTCTTCCTCAAGGTGGAGATCAACAAGCGAGGGGAGCTGATGGCGGAGAGGGACATCCAGTACGTGCCCAACATGCTGATTGCCGTGGGCCTCATCGCCTGTGCCATAAACTTCTTGGGCGGAAAGATCTGCTACGACTGCGTGGACACCACCAAGTTCTTGCGCTGGAAGCTGATCATGCTGCCCTACATAGTGTGCACCTTCTTCTTCACCTTCTGCGTGCTGGTAGGAGCTCTGATGTGCTACAGCATGCGAGGGGAGCTGGAGGAGTCTCTGAACCTGGGGCTGACGGACGCCATACGGTTCTACAAGGACACGGACACGCCGGGGCGATGCTTCCTGAAGCGGACGGTGGACATGTTGCAGATCGAGTTCCACTGCTGTGGGAACAATGGCTACAGAGACTGGTTTTACATACAGTGGATCAGCAACCGGTACCTGGATATGTCCCAAAAAGAGGTGGTGGACCGACTGAGGAGCAACGTGGAGGGCAAGTACCTGACGGACGGGGTCCCCTTCAGCTGCTGCAACACCAACTCCCCTCGGCCCTGCATCCAGCAGCGGATCACCAACAACTCCGCACACTTCAACTACGAGCACCAGACGGAGGAGCTGAACCTGTGGGTGAAAGGCTGCCGCCAGGCGCTGCTGGAGTACTACACGGACATCATGCAGTCCATCGGCCTCACCGTGCTCATCACCTGGCTGTTTGAGCTGTCTGTGTTGACAGGGGTTCGTTACCTGCAGACTTCTCTGGAGAACGTGGTCAGGCAGGGTGACCCGAACTCAGAGTCCGACGGCTGGCTCCTGGAAAACAGCTTCATGGAAACCGCCCGCACCAACCTGAACATCATCAAGTGCCTCGGCAAGGGCAACCAGATAGACACGGCCAATAACGGAGACCCCAACATCAACGTCCCCTCCACCTCCAAAGCGCACTACGGGCCGGACAACGTGCCGCCGAAGGAGACGCCTGAAGCCAGTTGA
>GacENSGACT00000001202
GACCGCCCGCTCTCCACCTTCCGCGACTCCGCGTGCGCACGCTTCCAGAAGCCCGCGACATGCTCCCGATGCGGATTCGAAGCCGGCTGTGAGAAGGTTCGAAGCGGACCCAGTGGTAATGCCTCCCCGCAGCGCTGAACCTGTTCCACCCCGCACACAAAGCCTGTAAAGCAGGCCGTGTTCCTCCCCTCAAACATGTCGGGGAATCAGTACAAAGGCAACGACGTCAGCTGCTGCATCAAATACTTCATCTTCGGATTCAACATCCTGTTTTGGCTGCTGGGCATGGCCTTGGTGGGCATCGGCCTGTGGGCATGGAGTGAGAAGGGGGTTTTGTCCAACATCTCGTCCATCACGGACCTGGGGGGGCTGGACCCAGTCTGGCTCTTCATGGTGGTCGGGGGAGTCATGTTCATTCTGGGCTTTGCGGGATGCATCGGAGCCCTGCGGGAAAACACCTTTCTACTCAAGTTTTTTTCTGTGTTTCTGGGGATTATCTTTTTCTTGGAGCTGACGACGGGAGTCCTGGCGTTTGTCTTTAAGGATTGGATTAAAGACCAGCTCAACCTGTTTATCAATAACAACATCCGGGCGTACCGGGACGACATCGATCTGCAGAACCTAATCGACTTCACTCAGGAATACTGGGAATGCTGCGGTGCGTTTGGAGCAGACGACTGGAACCTGAACATCTATTTTAACTGCACTGATGGGAATCCTAGTCGAGAAAAGTGTGGCGTTCCCTTCTCCTGCTGCACCAAGGACCCGGCGGAGGATGTAATCAACACTCAGTGTGGATACGACATCTTTTGTGCTAAAGGCAGACAAAAAGAAAATGTAGTGTCACTGTTGCAGGCGCGTCCCGCATTCGAGAAGTGCTGCAGAACAACTCCCTTGGTGGCCGGGATCTCATGTTACCCTTTTCTTCTTTTTCATCCACAGATCTTTGGGATTTGTTTGGCCCAAACCCTTGTGAGTGACATCGAAGCTGTGCAGGCGAGCTGTTTCTTTACCTGA
>EcENSECAT00000013556
ATGGCTTCTGCAGCAGAAGAGGCAGAGAAGGGGTCTCCAGTTGTGGTGGGACTGCTGGTTGTGGGCAACATCGTTATTCTGCTGTCAGGCCTGGCCCTGTTTGCCGAGACAGTATGGGTGACAGCTGACCAGTACCGCGTGTATCCACTGATGGGCGTCTCAGGCAAGGATGATGTCTTCGCTGGTGCCTGGATCGCCATCTTCTGCGGCTTCTCCTTCTTCGTGGTGGCCAGCTTTGGTGTGGGTGCTGTGCTCTGCCACCGCCGGTCTATGATGCTCACGTACCTGGTGCTCATGCTCATCGTCTACATCTTTGAGTGTGCCTCCTGCATCACGGCCTACACCCACCGAGACTACATGGTGTCCAACCCATCTCTGATCACCAAGCAGATGCTGACCTTCTACAGTGCAGACACGGCCCAGGGCCGGGAACTGACCCGCCTCTGGGACCGCATCATGACTGAGCAAGAGTGCTGTGGCACATCTGGTCCCATGGACTGGGTGAACTTCACATCAGCCTTCCGGGCGGCCACCCCGGAGGTGACGTTCCCCTGGCCCCCACTGTGCTGTCGCCGGACTGGCAACTTCATCCCCCTCAGTGAAGAAGGCTGCCGTCTGGGCCACATGGACTACCTGTTCACCAAGGGCTGCTTCGAGCACATCAGCCATGCCATTGACAGCTACACATGGGGCATCTCGTGGTTTGGGTTTGCCATCCTGATGTGGACGCTCCCTGTGATGCTGATAGCCATGTATTTCTACACCACCTTATGAGGAACACGAAGCGAAGGCCACTTGTGCACCTCACCTCCTCCTACTCCTGCTTCCTCCAGCTGAGGCCTGGATGGCTGCCTCACTTCTGCCCCGCCCACTTCCCTCACCCTTCCCCTCCTTCCACTCCAAAGATCTTT
>EcENSECAT00000013923
GAGGCTGCCCAGGGTATTGGGGTCAGGGTGGCATTAGCCCAGCTCAAGCCGAGCTGGGCTGACTCAGCATCCTGCCCCGGCCAATCCCCAGCCCTGACAGCTCTGCTCTCCCTTGGGTAGAGATGGGAGATGGCGCCGGTGTTGCCCCTGGTGCTGCCCCTCCAGCCCCGCATCCGTCTGGCACAGGGGCTCTGGCTCCTCTCCTGGCTTCTGGCGCTGGCTGGTGGCCTCACCCTCCTCTGTAGCGGGCATCTCCTGGTCCAGCTGTGGCACCTTGGCACCTTCCTGGCTCCCTCCTGCCCATTTGCTGCCCTGCCTCAGGTTGCCCTGGCAGCCGGTGCAGTGGCTCTGGGCACAGGACTGGTGGGTGCAGGAGCCAGCAGGGCCAGTCTGGATGCAGCTCAATACCCTCCCTGGCGAGGGGTCCTGGGCCCACTGCTGGTGGCTAGCACTGCTGGGGGCGGGGGGCTCCTGGTCCTTGCCCTGGGGCTAGCCCTGGCTCTACCTGGGAGTCTGGACATAGGGCTGGAGGAGGGCCTGGCGACTGCCTTGGCTCACTACAAGGACACAGAGGTGCCTGGACACTGTCATGCCAAACGGCTGTTGGATGAGCTGCAGCTCAGGTACCACTGCTGCGGACGCCATGGGTACAAGGATTGGTTTGGGATCCAGTGGGTCAGCAGCCGTTACCTGGATCCCAATGACCAGGACGTGGTTGACCGGATCCAGAGCAATGTGGAAGGCCTATATCTGATTGACGGGGTCCCTTTCTCTTGCTGCAACCCCCACTCACCCAGGCCTTGCCTGCAAAGCCAGCTCTCAGACCCACATGCTCACCCCCTCTTCGATCCCCGACAACCCAACCTAAATCTCTGGGACCAAGGATGCCATGGTGTGCTGCTGGGGCAGCTGCAAGGGTTGGCAAGCACACTGGGCAGCATGCTGGCTGTCACCTTTGTGCTGCAGACTCTGGTGCTCCTGGGCCTGCGGTACTTGCAAACAGCACTGGAGGGGCTTGGAGGAGTCATCAATGGGGAGGGAGAAACACAGGGCTATCTCTTTCCTAGTGGGCTGAAAGGCATGCTGAAAACAGCATGGCTAAAGGGAGGGGTTGCCCACAGGCCAGCACCTGAGGAGGCCCCATCACTAGAGGCCCCTCCTAAGGAGGGTCTACCTGAGGCCTAGTGGCCTAGAGCTTGGGGTGGGCATTGGGAGGGGGGGAAGGGGAGGGATGGACAAGACAGGAAACCTCACAACTCCTTACCAAGGCTCTCGGGGAGGGGGGGCCCTGGGATT
>DnENSDNOT00000009544
ATGTGCGGGATTGCCCTGACGGCAGAGTGCATCTTCTTTGTATCAGACCAGCACAGCCTCTACCCGCTGCTTGAAGCCACTGACAATGACGACATCTACGGGGCCGCCTGGATCGGCATGTTTGTCGGCATCTGCCTCTTCTGCCTCTCCGTTCTAGGCATTGTAGGTATCATGAAGTCCAACTGGAAGATTCTTCTGGCGNNNNNNNNNNNNNNNNNNNNNNNNNNNNNNNNNNNNNNNNNNNNNNNNNNNNNNNNNNNNNNNNNNNNNNNNNNNTTCACACCCAACCTCTTCTTGAGGCAGATGCTGGAGAGGTACCAAAACAACAGTCCTCCAAACAATGATGACAGATGGAAAAACAATGGAGTCACCAAAACCTGGGACAGGCTCATGCTCCAGGATAACTGCTGTGGTGTAAATGGGCCTTCAGACTGGCAGAAATACATGTCTGCCTTCCGGACTGAGAACAGCGATGCGGACTTCCCCTGGCCTCGTCAGTGCTGTGTTATGAACAAGCTAAAAGAACCGCTCAACCTGGAGGCCTGCAAACTGGGAGTGCCTGGTTATTACCACAAGCAGGGCTGCTATGAACTGATTTCTGGACCAATGGACCGGCACGCCTGGGGGGTTGCTTGGTTTGGATTTGCCATTCTCTGCTGGACTTTTTGCGTTCTCCTGGGTACTATGTTCTACTGGAGCAGAATTGAATACTGA
>BtENSBTAT00000003131
GGAGCCGCTGGCATTTTATGCTATGTTGGAGCCTATGTCTTCATCACTTACGACGACTATGACCACTTCTTTGAAGATGTGTACACTCTCATCCCTGCTGTGGTGATCATAGCTGTTGGGGCCCTGCTCTTCATTATTGGGCTAATTGGTTGCTGTGCCACAATCCGGGAAAGCCGCTGTGGACTTGCCACGTTTGTCATCATCCTACTCTTGGTTTTTGTCACAGAAGTTGTTGTTGTGGTTTTGGGATATGTTTACAGAGCAAAGGTGGAAAATGAAGTTGATCGCAGCATTCAGAAGGTATATAAGACCTACAATGGAACCAACCCTGATGCTGCTAGCCGGGCCATTGACTATGTTCAGAGACAGCTGCACTGTTGTGGAATTCACAACTATTCAGACTGGGAAAATACAGACTGGTTTAAAGAAACAAAAAACCAGAGCGTCCCTCTTAGTTGTTGCAGAGAGACAGCCAGCAGCTGTAACGGCAGTCTGGCCAACCCCTCTGATCTTTATGCTGAGGGGTGTGAGGCTCTGGTTGTGAAGAAGCTACAAGAAATCATGATGCATGTTATCTGGGCAGCATTGGCATTTGCAGCTATTCAGCTGCTGGGCATGCTGTGTGCCTGCATCGTGTTGTGCAGAAGGAGTAGAGATCCTGCCTATGAGCTCCTCATCACCGGCGGAGCCTATGCATAGTAGAAAACTCAAGCCTGAGCTTTTTAGTCTTGTTCTGATTTGGAAGGTGAATTGAGCAGGTCCACTGCTACTGGTCTCCTGAGTTCATTTAGTTAAAGCACACATACACAGGTGTTGGACGGAGCAGCTTGACTCTTCATTTGTCTACCTTCTTACCTACCCACCTATGACTTTTTTTTTTTCCCTCTGTTTTAGCTGACTC
>AcENSACAT00000015553
TGTGGTTTCTACAGGCTGTTTGTACAATGGCTCTTTTCGTCTTGGAGAAGCAGTTTCCTGAGGCTATGCTAGTAAATGTACAGAAGAAAGAACTGTTACCGTCTTTAACAACTGAGAGAGAGAGCGATATCCAACAACATCAGCAAACAAACCTGCCCCAACTTCTTGAATTCAGCAGACTTGTGCAGCTCCTGTGGTAGCATTGATCTAGCTTGGCAGAGCCACAAATCAGAACTGAAGAGGTGCAGTATGGCTCACAACTGCCTGCAGTGCATTAAGTACCTCATGTTTGTCTTCAACCTCCTGTTCTGGCTGGGAGGCTGTGGGATCCTTGGAGTTGGCATATGGCTAGCCGTCACTCAAGGGAACTTTGCCACCCTGTCCTCTTCCTTCCCTTCACTGTCAGCTGCCAACTTGCTGATCATCACGGGAACTTTTGTAATGATCATTGGTTTTGTGGGGTGCATAGGAGCCATCAAAGAAAACAAGTGCCTCCTACTCAGTTTTTTTATCATGCTGTTAATTATATTTGTGCTGGAGCTCACCGTGGTGATTCTCTTCTTCGTCTACACCGACAAGATTGATAAGTATGCTCAGCGGGACCTGAAGAAAGGGCTTCATTTGTATGGAACTGAAGGAAACATTGGCCTCACTAATGCATGGAGCATCATACAAACAGATTTCAGATGCTGTGGAGTGTCAAACTACACTGACTGGTTTGAAGTGTACAATACTACACGTGTCCCGGATTCATGCTGTTTGGAATTCAGTGAGAATTGTGGTCTTCATTCCCCAGGGACCTGGTGGAAAGCTCCTTGCTATGAAACAGTGAAAATATGGCTGCAGGAAAATCTGTTAGCAGTGGGAATTTTTGGATTGTGTACAGCTTTGGTTCAGATTCTTGGACTGACATTTGCAATGACCATGTACTGTCAGGTTGTCAAGGCAGATACCTACTGTGCA
>AcENSACAT00000015881
ATGGCTGTCCTTAAAGTAAAATTCACCAAAACAAAGAGAGATAAGTTGGCTCAGATCTTGTGGATCCTGAACTGGGTTTCTGTGGTGTCCGGTGCAATTCTCTTCAGCCTAGGACTCTTTCTCAAAATAGAAATCAGGAAGCGCAGTGAGGTGATGGCCAAAGGAGACGTAAACTCTGTCCCCAATATGCTAATCTCTGTTGGAGTAATTGCCTGCATTATCAACTTTCTTGGAGGTAAAATCTGCTATGACTGCACAGACATCAATAAGTTTAACCGATGGAAGATGGTTATGCTCCCATACATTGTATGCACATTCTGTTTCACCTTTTGTATCTTGGTGGGTGGCATTATGTGTTACACCATGAGAAATGAGCTGGAGGAATCTCTATACCTGGGACTGAGGGATGCTATCAAGTTCTACAAGGATACCGATATTCCCGGGAGGTGCTTTTTAAAGAAGACTATAGATGCATTACAGATTAGATTCCAGTGCTGTGGAAACAATGGCTTCAGGGACTGGTTTGAAGTCCAGTGGGTCTCGGTTCGCTATCTGGATATGGCATCAAGGGATGTTCTAGACCGCCTGAAGAGTAACGTGGATGGGAAGTTCTTGGTGGATGGTGTCCCCTTCAGCTGTTGCAATCCAAACTCCCCCAGGCCCTGCATTCAGTATCAGCTCACAAACAACTCAGCTCACTACAACTATGACTTTCTGACAGAAGAGCTTAACATTTGGATAAAAGGATGCAGGGAAGCCCTACTGGATTATTATACTGACATCATGAGATCCATCGGCATCACTGTGCTGATCATCTGGTGTTTTGAGCTGTCTGTGTTGACTGGGGTCCGTTACCTTCAAACAGCAATGAGTAACGTCCTTCTCTTGGGAGATCCACAGAGTGATTCAGAAGGCTGGCTACTTGAGAACAGCTTTGTAGAAACTGCCAAATACAACATCAGTGTCATTAAAAATCTTGGGAAAGCAAATCAGATATCTTCGGTTTCAGGAATCAATGACCCCAACATGAATGTTCAAACTGTAAACTATGGTCAAGAGACTGTTCCCACAAAAAGCATCCCC
>XtENSXETT00000020533
ATGTCTGGCAAGCACTACAAGGGTCCTGAGGTCAGCTGCTGCATCAAGTACTTCATATTCGGCTTCAATGTCATCTTCTGGCTCTTGGGAATTACATTTCTTGGAGTTGGTCTGTGGGCATGGAGTGAAAAGTTTTCCGTGTTTTTGGGAATCATTTTCTTTCTGGAGCTGACGGCAGGAGTTCTTGCCTTTGTGTTTAAAGACTGGATTAAAGACCAGCTGCAGTTCTTTATTAACAATAACATCAGAGCCTACAGGGATGACATCGACTTACAGAACCTTATTGACTTCACACAGGAATATTGGCAGTGCTGTGGGGCGTTTGGAGCTGATGATTGGAACTTAAACATTTATTTTAACTGCACAGATGCTAACGCAAGCCGAGAGAGATGTGGTGTACCATTTTCCTGCTGCACAAAAGATCCCGCTGAGGATGTAATAAACACACAGTGTGGCTATGACGTCAGACAAAAGCCTGAATTGGATCAACAGGAGACAATTCACACAAAAGGCTGTGTCCCACAGTTTGAGAAATGGCTGCAGGACAATCTCACCATCGTGGCAGGCGTGTTCATAGGAATTGCGCTTTTACAGATATTTGGAATCTGTTTAGCACAGAATTTGGTGAGTGACATTGAAGCTGTCCGAGCCAGCTGGTAG
>TnENSTNIT00000020742
ATGGCTGTCTTGAAAGTGAAGTTTACCAAGACCAAGAGGGACAAGCTGGCCCAGGTGCTGTGGATCCTGAACTGGATCTCAGTGGTGACAGGGGTAATCCTGTTCAGCTTGGGGATCTTCCTCAAGGTGGAGCTCTTCAAGCGCAAGGAGCTGATGGCAGAGCGAGCCATCCAATATGTGCCCAACATGCTGATCTCTGTGGGCCTCATCGCCTGTGCCATAAATTTCCTGGGGGGAAAGATCTGCTACGACTGCGTGGACAGCACCAAGTTCCTGCGCTGGAAGCTGATTTTGCTGCCCTACATCATCTGCACATTCTTCTTCACCTTCTGCGTGTTGGCCGGGGCGCTGATGTGTTACAGCATGCGTGGGGAGCTGGAGGAGTCTCTGAACCAGGGGTTAGCGGAGGCCATGAGGTTCTACAAGGACACAGACACACCTGGCCGCTGCTTCCTGAAACGCACCGTGGACATGCTGCAGATTGAGTTCCAGTGCTGCGGAAACAACGGCTACAAGGACTGGTTCCAGATCCAGTGGATCAGCAGCCGTTACCTGGACATGTCCAAAAAAGAGGTGGTGGACCGGTTGAGAAGTAATATTGAGGGGAAGTACCTGATGGACGGCGTTCCTTTCAGCTGCTGCAACACCTTCTCCCCTCGCCCCTGCATCCAGCATCAGATCACCAACAGCTCGGCCCACTTCAACTACGAGCACCAGACTGAGATCCTGAACCTGTGGATGACGGGCTGCCGCCAGGCCCTGCTGGACTACTACACCCACATCATGCAGTCCATCGGGCTCACGGTCCTCATCACCTGGCTCTTTGAGCTCTCCGTGCTAACAGGGGTCCGCTTCCTCCAGACCTCCCTGGAGAACGTGCTGAAACACGGCGACCCCAACTCTGAATCTGACGGCTGGCTGCTGGAGAACAGCTTCATGGAAACAGCCCGGATCAACCTGAACATCATCAAAAACCTCGGCAAGAGCAACCAGATCGACTCAGCCAACAACGGAGACCCCAACATCAACGTGCCCTGCTCCTCCAAGGCCCATTATGGGCCTGACAACGTTCCCTGCAAACACCCAGCTGATGCCAGCTGA
>TrENSTRUT00000008885
ATGGCGGTCTTGAAAGTGAAGTTTACCAAGACCAAGAGGGACAAGCTGGCCCAGCTGCTTTGGATCCTGAACTGGATCTCAGTGGTGACGGGGGTCATCCTGTTCAGTCTGGGGATCTACCTCAAGGTGGAGCTCATCAAGCGTGAGGAGCTGATGGCTCAGCGAGCCATCCAGTATGTGCCCAACATGCTGATCGCTGTGGGCCTCATCGCCTGTGCCATAAACTTCCTGGGTGGGAAGATCTGCTACGACTGCGTGGACAGCACCAAGTTCCTGCGCTGGAAGCTGATTTTGCTGCCCTACATCATCTGCACCTTCTTCTTCACCTTCTGCGTGCTGGCGGGGGCGCTGATGTGTTACAGCATGCGCGGGGAGCTGGAGGAGTCACTGAACCAGGGGTTGGCGGAGGCCATGAAGTTCTACAAGGACACCGACACGCCGGGCCGGTGCTTCCTGAAACGCACCGTGGACATGCTGCAGATTGAGTTCCAGTGCTGCGGAAACAACGGCTATAAGGACTGGTTTCAAATCCAGTGGATCAGCAGCCGTTACCTGGACATGTCCAAAAAAGAGGTGGTGGACCGGTTGAGGAGCAACGTCGAGGGGAGGTACCTGATGGATGGTGTTCCGTTCAGCTGCTGCAACACCTTCTCCCCTCGTCCCTGCATCCAGCAGCACATCACCAACAACTCGGCCCACTTCAACTACGAGCACCAGACGGAGATCCTGAACCTGTGGATGAAAGGCTGCCGCCAGGCCCTGCTGGAGCACTACACCCACATCATGCAGTCCATCGGGCTCACCGTCCTCATCACCTGGCTGTTTGAGCTCTCCGTGTTAACAGGGGTCCGCTTCCTTCAGACCTCCCTGGAGAATGTGCTGAAGCACGGCGACCCCAACTCTGAATCCGAAGGCTGGCTGCTGGAGAACAGCTTGATGGAAACGGCCCGGATCAACCTGAACATCATCAAAAACCTCGGCAAATGCAACCAGATCGACACGGCCACCAACGGAGACCCCAACATTAACGTCCCCTGCAGCTCCAAAGCGCATTACGGGCCTGACAACCTTCCCTGCAAGCAAACGCCTGACGCCAGCTGA
>RnENSRNOT00000027760
GACCGCCCGCTCCAGGACCAACCCAAGCTCCGCAGGCCGCGCGCCGCCATGGGGGTGGAAGGCTGCACCAAATGCATCAAATACCTGCTCTTCGTCTTCAATTTCGTCTTCTGGCTGGCTGGAGGTGTGATCCTAGGTGTAGCTCTGTGGTTGCGCCATGATCCACAAACCACCAGCCTTCTCTACCTGGAACTGGGAGACAAACCAGCACCTAGCACCTTCTATGTGGGCATCTACATTCTCATTGCTGTGGGAGCTGTGATGATGTTTGTAGGCTTCCTGGGGTGCTATGGGGCCATCCAGGAGTCCCAGTGCCTGCTGGGGACGTTCTTCACTTGCCTTGTGATCCTGTTTGCCTGTGAGGTAGCTGCGGGCATCTGGGGCTTTGTAAACAAAGACCAGATCGCCAAGGATGTGAAGCAGTTCTACGACCAGGCCCTTCAGCAGGCTGTGATGGATGATGATGCCAACAATGCCAAGGCAGTGGTGAAGACCTTCCATGAGACGCTCAACTGTTGTGGCTCCAATACGCTGACCACACTGACCACCACCGTGCTGAGGAACAGCCTGTGTCCCTCAAGCAGCAACTCATTCACTCAGCTTCTGAAGGAAGACTGCCATCAGAAAATCGATGAGCTCTTTTCTGGGAAGCTGTACCTCATTGGAATTGCAGCCATTGTGGTAGCTGTCATTATGATCTTCGAGATGATTCTGAGCATGGTGCTGTGCTGTGGCATCCGGAACAGCTCCGTGTACTAAGGCCCTTCGCTTCGCACCAGAGGGTCCCTGGAATGACCAGAGGCCACCTTGGGGGCCATGGCCTGTGTATATACTATTTCTGTATTACTCTGCTACACTTAGCCTTTTTACTTTTGAGTCTTTTTTGTTCTGAACTTTTCCTGTCACCTTTTGGAGCCGACACCACACATAGGTGGCGTATGTGGGGACGTAGAGGTGGAGCTGGCCCTAGCTGGCAGGGCCCTGTACTTCTGGGACCCCTGGAGAGTTCTGCCTGCTGAGCCAAACCTCCTCCATAGCTACTTGTCCAGAGGCCACATAGCCAAGCTAGAAGGCCATGTCCACCCACTCTGCCCACTGTGGGTCACATCGCTCCCATCTTTTTAATCCTTGTCCCTTTCCTGCCTCCATTTCAAGAGCTGGGTTTGTAAGCACTCTTATGCCTTCAATGCACTTATTCTTTCTAACGTGTCACCTTCAACTGTAATTAAATCTTGAAACAGTCATTTAATAAAGGAGGAAAAAATCAGGCATGC
>RnENSRNOT00000058771
GGCAGCCCGGGCCGAGGGAGGCCTCTGTGTGGCGCGTGGGGACCAGGCGGACGCAGGAGCCACAAGGGTCGCCCGGGCCTTGCGGTCTTGGAGCCCTTGGGGGCGGCTGGCATCCTCTGCTACGTGGGAGCCTATGTCTTCATCACTTACGACGACTATGACCACTTCTTTGAGGATGTGTACACGCTCTTCCCTGCCGTGGTGATCATGGCTGTAGGGGCCTTGCTCTTCATCATCGGCCTGATCGGCTGCTGTGCTACAATCCGGGAGAGCCGCTGTGGGCTGGCCACGTTTGTCTTCATCCTGCTCTTGGTTTTCGTCACAGAAGTAGTAGTTGTGGTTTTGGGATATGTGTACAGAGCAAAGGTGGAGAATGAGGTTGATCGTAGCATTCAGAAAGTGTATAAGACCTATAACGGGACCAACTCTGATGCTGCCAGCCGTGCTATTGACTATGTGCAGAGACAGTTGCACTGCTGTGGAATTCATAACTATTCAGACTGGGAAAATACAGATTGGTTCAAAGAGACAAAAAACCAGAGTGTTCCTCTTAGCTGCTGCAGAGAGACTGCCAGAAGCTGTAATGGCAGCCTGGCCAACCCCTCCGACCTCTATGCCGAGGGCTGCGAGGCTCTTGTTGTGAAGAAGCTACAAGAAATCCTGATGCATGTTATCTGGGCAGCTTTGGCCTTTGCAGCTATTCAGCTGCTGGGCATGCTGTGTGCATGCATCGTGCTGTGCAGACGGAGTAGAGACCCTGCCTATGAGCTCCTCATCACTGGTGGGACCTACGCATAGCGGACAGTGTGAGCCTGAGCTAATTTGTAGTGTCCTTGTTCTGATTTGGAAGGTGGATTGAGCAGGCCTGCAGCAGCTGGTTCCTGAGTTCATCTAGTCAAAGCACACGTACACTGGTGTTGGACAGCAGGTTGGCATTTCATGTACCCACCTTCTTACCTACCCATCTATGGCTTTCTTACCCTTGTTCTAGATGGTTCTCCATGCCCTTAATCTCAGAACCATTTACAAGTTTTGTAGTATGGTAGAGCTAAAGGAGGGTGTAGCCTGCTTCTTCACCTCTGAGGAGTAATGGGACTGTGTTGTGGTATCACTGGGCTCTTTTTGTCCTCATAATGAGAACTCTTGGCCAAAGGTTTGGGGGTAAGAGGGAGGACGCCAGCTGTCTGGTGCCGCTCACCAGTGTCCTTTTAAAGAATATATACTGTAGTACAATAACATAGCAATTGTACAAAATGGCTAACATAGATTTTAGAATCAAACAGTATGTGTCCTTGTTCATCTTCAGAATCAGAGACTGATCTTTGAAACTAGTGGTTTTTAATCAAAGCTGGCTTTATAGGAAGACTATAATGTATGCACTGTTTTAAAGCAGTTAGTGTGAGTGTGTGCGTTTCTGTGTGATTGAACCCATTCATCATAAGTCTTACACTCGTTAGAGATAATGTACCCATGGAGACTAGCAAAATAGTATGTAGATGTGATCTCAATTGTAAATAGAAAAATTTAATTCAATAAACTCTGTATCAGTCCTC
>MdENSMODT00000017803
CTTGTGTTACAGGGAGTCATGGCAGGAGAAAAAGGATCCCCAACTGTGGTGGGCTTACTGGTCCTTGGAAACATCATCATCCTGATGTCAGGCTTGGCCCTGTTTGCGGAGACTGTTTGGGTGACAGCAGATCAGTACCGGGTCTACCCTCTGCTCGGAGTTTCTGGCAAGGATGACGTCTTTGCAGGAGCCTGGATTGCCATTTTCACCGGCTTCTCCTTTTTTGTGGTTGCCAGCTTTGGTATCGGAGCAGTACTGTGCCACAGCCGAGGAATGCTTCTCACGTACCTGCTATTAATGCTGATTGTCTATGTGTTTGAGTGTGCCTCCAGTATCACATCCTATACCCACAGAGACTACGTGGTGTCAAACCCAGCACTTATTACCAAGCAGATGCTGACATACTACAATGCCCCAACTAGCCAGGGCCAGGAACTAACTCGTTTCTGGGACCGAGTCATGATTGAGCAACAATGCTGTGGTACCTCAGGGCCCCTAGACTGGGTGAACTTCACATCAGCCTTCCGAGAGGCCACCCCTGAGGTTGTGTTTCCTTGGCCCCCACTGTGTTGCCGTAGAGATGCCAACTTCAATCCTCTCAATGAGGATGGATGTCGGCTTGGCCACCAAGACTACCTCTTCACCAAGGGCTGCTTTGAGCATATTGGTCATGCCATTGATAGCTACACATGGGGGATCTCTTGGTTTGGATTCGCCATTCTTATGTGGACGCTCCCTGTGATGCTGTTGGCCATGTACTATTATACGATACTCTGA
>GacENSGACT00000026847
GTGGCACACTGGATGGTACATAGTTGTCGGTGGAGATAACTGGACATTTTACTGGACTTTTTGGGGAGGCAAATAAGAAGAAACCCTTGTGACTTTGTTGCTCTCCTTCCCCTGTTCCCGCGCTAAGACTCGGATTCCCTCGCTGCAACCATGGTGGTCATGAAGATGAAGTTCCCCTTTGAGAAAAGGGTGAAGCTAGCCCAAGGACTGTGGCTGCTCTCCTGGTGTGCCACAGTTGCTGGTGCTATCACCTTCAGCCTGGGCTGCATCCTCAAGACAGAGCTCCGCAGGAGGGCAGAGGTAATGGATAACTCAGATATACATCTTGTGCCCAACACCCTCGTGATTGTTGGTCTGGCGTCCTTGGGCATCAACTACTTTGCCACGAGGGTCTGCCAGGATGCTCTGGATGCAGGGCGGTTTCCTCGCTGGAAGACCATGCTGAAGCCCTATTTCGCTGTTTCTTGCTTCTTCACTGTCCTCATGCTGCTAGCCGTCATCATGAGCTATGCCATGAAGGGCAGCCTGGAGTCATCCCTTAAGGTTGGCCTGAAGAATGGCGTCCGCTTCTACAAGGACACAGACACCCCGGGACGCTGCTTCCTAAAACAGAACATTGACCGGCTGCAGATGGAGTTTCAGTGCTGTGGAAACACTGATTTCAGGGACTGGTTTGAGGTCCAGTGGATCAGCAACCGCTACCTTGATTTCAGCTCCAAGGAAGTGAAAGACCGCGTCAAGAGCAACGTGGATGGGCGATACTTGTTAGATGGAGTCCCGTTCAGTTGCTGCAACCCCAGCTCTCCACGGCCATGCCTCCAGTACCAGCTAACCAACAACTCGGCTCACTATAACTATGACTACCAAACCGAGGAGCTCAATATCTACCTCCGAGGCTGCAGGGAGGCTCTGGTCAACTACTACATGGGCCTGATGAACACCATCGGGGCTGGAGTAATGTCAGTCTTCCTCTTACAGGGCTCTGTGCTGGTGAGCCTGCGGTTACTACAGACTGCCATGGAGGCAGTGGCCGGTAATGAGAATACAGAGATTGAGACAGAAGGGTACTTGTTGGAGAAATCGGTGAAAGAAACCGTCATGGAGTACATCGAACCAGTGATGAAGTTCTTCCTGCTCACAAACCAGGTGGAGGAGGGCAATCCTGAAAACCCAGCTTCCGCTTAAATTTCAAATGATGGACACAGATGTAAATAATTTTTACACAGAGATAATTCATTATTTTAATTTAAAAAGCAAAATATTAATGACAAATATCAGCAATTTCAAAGATCTAATGATAGTATTTTTTATTGTCCAATCACCATCACAGGTGAAGGTGAATTTTTTCCTATATTACTGTTCTTTCCTGTTCACATTCCATATGAGGAATTGATAACCCGCAGGACTTATTGTAAGCCTATCGTTTTTCAGTTAATTGTCAATAAGATCTTCATTCAAAATAAATTACTTCCCAGTTTTATTTTTATGTAATATAAGGTGAGTAGACATGAGGCACTATGCTCTGCTGCACAACAAGACTAATGGACATAATATA
>GgENSGALT00000003801
CGCTGCTGCGCGTCTCCTTTGTGTGGAGCGGCTGCGTGCCCGGGCGCGAGGCGTGGCCTGGCGGTGCATTTCCGCGCTGCTCGGCACCCGGCAGCTCGTGGGGTTTGGGAGGTTTGTGTGGTGCGACTGGTTGTAGGGTACAGTCCCGAGGTGATTCGGCCGTGCTTATGGAGTAGGCGTGGAGGCGGTGGAACTCTGGAGCGTGTTGAGCGTCGTCTCGTTCTCCTTGCAACTTGGCGAAACTTGGCGAGTAGCTGCCGCCCGGACGCTGTGTTATAGAAGATGCACTATTACCGATATTCTAATGCAGAAGTCAGCTGTTGGTACAAATATCTGCTCTTCAGCTACAACATTGTCTTCTGGCTAGCTGGCATGGCATTCCTTGCAGCTGGACTGTGGGCATGGAGTGAAAAGGGCGTGTTATCTGACCTGACAAAGGTGACTGGTCTTCATGGTCTTGATCCAGTCGTGCTTGTCTTAGTCGTGGGCATCGTGATGTTTACTTTGGGATTTGCTGGTTGTGTGGGAGCTCTGAGAGAAAACATCTGCCTTCTGAAGTTTTTCTGTGGAACAATTGTGCTCATATTTCTGTTGGAGGTGGCAGTGGCAGTTCTGGCTGTCTTGTTCCAGGACTGGGTGAGGGACAAAGTCAAGGAGTTCTTTGAGAATAACATTAAGTCCTACCGAGATGATATTGACCTCCAGAACCTCATTGATTCACTACAGAAAATTAACCATTGCTGTGGTGCACAAGGTCCCGATGACTGGGATTTCAACATATACTTTAACTGCAGCAGTGAAAGCAAAAGTCGTGAGAAATGTGGTGTTCCATTCTCCTGTTGTGTACCCGATCCTGCTCAAAAAGTTGTGAATACACAGTGTGGCTATGATGTCAAAAAAAAGAGCAAGAGTCACTGGGATGATCAGATTTTCATCAAAGGTTGTATTGTTGCTCTGGAAGCTTGGTTGCCCCGAAATATCTACGTTGTTGCAGGTGTCTTCATAGCTATCTCACTGCTACAGATTTTTGGAATTTTCCTAGCCAGGACATTGATTTCTGATATTGAAGCTGTAAAGGCAGGCAATGCCTTCTGAATATAAAATTGAACACGTGTTGCAAAAAGTGTATCTTAGTATTCTTGATCAGACACGGAAGTGGAAAGAGATGCGCAGACCGTGAAATACTCCTGGTATTGAAAGCCTTATGTGGATCTTACCTGCTCGTGGGTTTTGCTACAAGCTGGTACAAAAAAGAATCTCCAGCGCATTTGTCTGCCTTATTTCTAATGAGACAACTCAGTGCATCAGAATTGATCTCTGGTGAGGAAGAAATGGAGTTTCCCAAGTTGGCAGAACTTATTTAAAACTTGTAGGAAGGAGAAATGAAACTGCTTGAAGCTCCTTCCATGAAGATTGTTCTGATTTTACTCTGAACTGTCATCGCTTTCAGTG
>GgENSGALT00000003802
GGTTTATCTGCAGAGGTGGGTTACTTGCAATGCTCTGAAAAGCCTCAGTTCTCTGAAGTGTTTGAGGAACAACTGCAATTCAACCTTATCTCTCCAGTGTACGACGCTGTGTTATAGAAGATGCACTATTACCGATATTCTAATGCAGAAGTCAGCTGTTGGTACAAATATCTGCTCTTCAGCTACAACATTGTCTTCTGGCTAGCTGGCATGGCATTCCTTGCAGCTGGACTGTGGGCATGGAGTGAAAAGGGCGTGTTATCTGACCTGACAAAGGTGACTGGTCTTCATGGTCTTGATCCAGTCGTGCTTGTCTTAGTCGTGGGCATCGTGATGTTTACTTTGGGATTTGCTGGTTGTGTGGGAGCTCTGAGAGAAAACATCTGCCTTCTGAAGTTTTTCTGTGGAACAATTGTGCTCATATTTCTGTTGGAGGTGGCAGTGGCAGTTCTGGCTGTCTTGTTCCAGGACTGGGTGAGGGACAAAGTCAAGGAGTTCTTTGAGAATAACATTAAGTCCTACCGAGATGATATTGACCTCCAGAACCTCATTGATTCACTACAGAAAATTAACCATTGCTGTGGTGCACAAGGTCCCGATGACTGGGATTTCAACATATACTTTAACTGCAGCAGTGAAAGCAAAAGTCGTGAGAAATGTGGTGTTCCATTCTCCTGTTGTGTACCCGATCCTGCTCAAAAAGTTGTGAATACACAGTGTGGCTATGATGTCAAAAAAAAGAGCAAGAGTCACTGGGATGATCAGATTTTCATCAAAGGTTGTATTGTTGCTCTGGAAGCTTGGTTGCCCCGAAATATCTACGTTGTTGCAGGTGTCTTCATAGCTATCTCACTGCTACAGATTTTTGGAATTTTCCTAGCCAGGACATTGATTTCTGATATTGAAGCTGTAAAGGCAGGCAATGCCTTCTGAATATAAAATTGAACACGTGTTGCAAAAAGTGTATCTTAGTATTCTTGATCAGACACGGAAGTGGAAAGAGATGCGCAGACCGTGAAATACTCCTGGTATTGAAAGCCTTATGTGGATCTTACCTGCTCGTGGGTTTTGCTACAAGCTGGTACAAAAAAGAATCTCCAGCGCATTTGTCTGCCTTATTTCTAATGAGACAACTCAGTGCATCAGAATTGATCTCTGGTGAGGAAGAAATGGAGTTTCCCAAGTTGGCAGAACTTATTTAAAACTTGTAGGAAGGAGAAATGAAACTGCTTGAAGCTCCTTCCATGAAGATTGTTCTGATTTTACTCTGAACTGTCATCGCTTTCAGTGTTGTAATCTCTTCAGAAGGCCTGCTGATCTCTTAAGAATATTGAAAGTGTTTTAATCTCTACGGTAGACTCATGCAGTCAGCTGGGCAAGATGACCAATGACCATAATCATCGGGCTATTGGAAATGGAAGAAAATGTCACAAATTTTCTAGTTCTTCTGTTCTCAGTTGTGCAGAAATCGGAGATGTTTCTATTTGACTGGGAACGATGTAGAAGTGTCAGAAGCAGAAACTTGTGCTCAGCATCGGATAGCTTGAGTAACCCAAGCAGTTATGAAAATGCATGAGGGGAAAAGTCTGACTCTATAGCATTATATGTTAGCAATCTCCATTTCAGGCAAGGGAATGTGAATCCCTAATGCTGTTTCCTGTCTGGAAAAAATGTAAATAGTCTTTATTTAT
>CfENSCAFT00000037838
ATGGCTTCAGCGGCGACAGAGGCCGAGAAGGGGTCTCCGGTCGTGGTGGGACTGCTGGTGGTGGGCAACATCATAATTCTGCTGTCAGGCCTGGCCCTGTTCGCCGAGACCGTGTGGGTGACCGCTGACCAGTACCGCGTGTACCCACTGATGGGCGTCTCGGGCAAGGATGACGTCTTCGCTGGCGCCTGGATCGCCATCTTCTGCGGCTTCTCCTTCTTCGTGGTGGCCAGCCTTGGGGTGGGCGCAGCGCTGTGCCGCCGCCGGTCCATGATCGTCACGTACCTGGTGCTCATGCTCATCGTCTACATCTTCGAGTGCGCCTCCTGCATCACGTCCTACACTCATCGCGACTATATGGTGTCCAACCCATCCCTGATTACCAAGCAGATGCTGACCTTCTACAGTGCAGACACGGACCAGGGCCAGGAACTGACTCGCCTCTGGGACCGCATCATGATTGAGCAAGAGTGCTGTGGCACGTCTGGTCCCATGGACTGGGTGAACTTCACGTCAGCCTTCCGGACAGCCACCCCGGAGGTGGTGTTCCCCTGGCCTCCGCTGTGTTGTCGGCGGAATGGCAACTTCATCCCCCTCAATGAAGAGGGCTGCCGCCTGGGTCACACGGACTACCTGTTCACCGAGCGCGGGGCGTCATTTCATGGACTCGATTCGATTCGGAGGCCAGCGCTGTCGGTGCTAGCCGGGGCATTTCCTCAGAGCACCGTGTGCCCCCTGCGCAGGGCTGCTTCGAGCACATCGGCCACGCCATCGACAGCTACACATGGGGTATCTCGTGGTTTGGGTTTGCCATCC
>TnENSTNIT00000010575
TTATTTACCCATTCCGTCGCCATGGCTGAAAGAGGTGACGAGGACTACACCTATGTCAGCCGTGTAGTCAAATACCTCCTCTTCTTATTTAATTTCATATTTTGGTTAATCTCCATGGTGATGGTGTCAATCGGTGTGTATGCTCGCATGATCAAACATGCAGAGACTGCTCTGGCCTGTCTGACGGTGGACCCTGCTATGATGTTGTTAGTCGTGGGGATTCTTATGTTCATCATCACCTTCTGTGGATGCGTGGGATCGCTGCGAGAAAACATCTGTCTTCTCCAGACGTTCTGTATCTGTCTGACCGTGATCTTCTTGCTGCAGCTGATTGCTGGGATCCTGGGCTTCATCTTTGCAGATAAGGCTAGAAATAAAGTGACTGAAATCATTAACAACGCCATCACCCACTACAGAGATGACATTGATTTGCAGAATCTGATTGACTTTGGGCAGAAGGAGTTCAGCTGCTGCGGTGGAGTTGCGTTCACGGACTGGTCCAACAACATGTACTTCAACTGCAGCAAGCAGAACCCCAGCACGGAGCGCTGCTCGGTCCCCTTCTCCTGCTGCATCGTGACAAATACCCAGATGGTGATCAACACCAAGTGTGGACAGGGAATGCAACTGTTAGAGTACACTGAAGCTGCAGCTTCCATCCACACCAATGGCTGCATAGACAAACTGGTCAACTGGATCCACAGCAACATGTTTCTGCTCGGAGGTATTGCCATGGGCCTGGCTATACCACAGCTGGTGGGCATCTTCCTGTCGCAGACACTGATCAACCAGATCAAAGATCAGATCGCGCTCCAGAGCTACACCCTCAGACATCGCTCTGACCCCTGGAGCTGA
>TgENSTGUT00000011629
ATGGCTGTCCTCAAAGTCAAATTCACCAAAACCAAGCGGGACAAATTGGCTCAGATCTTATGGATCCTCAACTGGGTTTCTGTAGTGAGTGGGATCATTCTCTTCAGTCTTGGCCTCTTTCTGAAAATAGAGATCAAGAAGCGCAATGAAGTGATGGCAAAAGGGGACATTAACTCTGTCCCCAACATGCTGATCTCTGTAGGGGTCATAGCATGTATCATCAACTTTCTGGGTGGCAAAATTTGCTATGACTGCTCAGATGCAAACAAGTTCTCTCGCTGGAAACTAGTAATGCTGCCATACATCGTATGTACCTTCTGTTTTACCTTCTGTATCCTGGTGGGTGCTCTCATGTGCTATACCATGAGGAACGAGCTGGAAGAGTCTCTCTATCTGGGCCTGAGGGATGCCATTAAGTTCTATAAAGACACAGACATACCTGGGCGATGTTTCTTAAAGAAAACAGTGGATTTGTTACAAATTGGATTCCGTTGCTGTGGAAACAATGGCTTTAGAGACTGGTTTGAAATTCAGTGGGTATCTCCTCGGTATCTGAATATGGCTTCCAAGGAGGTTCTGGACCGTCTGAAGAGCAACGTTGATGGGAAGTTCTTGGTGGATGGAGTCCCCTTCAGCTGCTGCAACCCCAGCTCCCCACGGCCCTGCATCCAGTACCAGCTGACAAACAACAGTGCTCACTACAACTACGATTTCCTCACCGAGGAGCTCAACATCTGGATGAAGGGGTGCAGAGAGGCTCTGCTGGATTACTACACCGGAATCATGAGATCCATTGGCATCGCAGCATTGCTTATCTGGTTGTTTGAGCTCTCTGTACTGATTGGTGTCCGGTACCTACAAACAGCCATGAAGAATGTCCTTCTACTAGGAGATCTGGAGGGTGAATCAGATGGTTGGTTACTAGAAAATAGTTTTGTGGAAACTGCCAAATACAACATCAACATCATTAAGAATCTCGGCAAAGCCAACCAGATCTCCACTGTCTCAGGCATGAATGACCCCAACATAAACATTCAAAACACAGACTGTGACAAAATTAATATTGCAACAAAATCTATCCCTGCAGCTAGGTAG
>OlENSORLT00000017962
ATCACAATGGGAAATGGCAAAGACGCAGCGACATCCGACGCGGAGTTCACGTTTGTCAGTCCAGTTGTGAAGTATCTGCTTTTTGTTTTTAATTTTATATTCTGGGTAATTTCCTTTGTGATGGTGGGGATCGGTGTGTATGCTCGCCTGATAAAGCAAGCAGAGACCGCTTTGGCATGTCTGACAGTTGACCCTGCTGTCATGCTCATGGTTGTGGGAATCTTCATGTTCATCGTCACCTTCTGTGGCTGTGTGGGCTCCTTACGGGAAAACATCTGCCTCCTGCAGACGTTTTGCATCAGTCTGACAGTCATCTTCATTCTGCAACTGACTGCTGGTATCATGGGCTTCATCTTTTCCGATAAGGCAAGAGGTAAAGTAACAGAGGTGATCAACAAATCCATCATCCACTACAGAGATGACGTTGATCTGCAAAACCTCATCGATTATGGCCAAAAAGAGTTCCGCTGCTGTGGTGGTGAGGCCTTCACCGACTGGTCCCAAAACATATATTTCAACTGCAGCGAGAAAAATCCGAGCAGAGAGCGCTGCTCCGTCCCTTTCTCCTGTTGCATCATAACCAAAGTCAAGGAGTTATTCAACAGCATGTGTGGTGAGGGCATGCAAAAATTGGACTACATCACAGCAGGACAGTACGTTTATACTGATGGCTGCATAGACAAACTGGTGAACTGGATCCACAGCAACCTGTTTATCATAGGAGGCATTGCTTTGGGACTGGCTATACCACAGCTGGTCGGCATACTCCTGTCTCAGATTCTGATCAATCAGATCAAAGACCAGATTGAGCTGCAGAACTACAACGCCAGGCACCGCTCAGACCCGTGGAGCTGA
>GacENSGACT00000021727
ATGCAGTACGAAAAACACTACTTTGGACTATATGTCCAAATATACTCCATCACAGATTGTTTTGAACGCTGACGTCATTGGAGCACGTGACCTTTTTTTTCCTCCTTGTTTTTTGAGGCGATTTCATTGGCCGAGCCCTGAGGAATCTGCACTTTGAGGCAGGACCAGCGGAGCCATTTTATTATCATACCAGCAAAAGTGCAGGTGCATCAAAATATATATTTTTTTATATTTACACTTTTCATGTTCGGAGTTACCATGGGACAGTGCGGGATTACGTCATCCAAAACCGTGTTGGTTTTTCTCAATCTCATATTTTGGGCCGCTGCGGGGATTTTATGCTACATCGGAGCCTACGTGTTCATCACATATGACGACTACGACCACTTCTTTGAGGACGTGTACACTTTGATTCCTGCTGTCATAATAATCGCTGTCGGGACTCTTCTCTTCATCATCGGCCTGATTGGCTGCTGTGCAACAATACGTGAAAGCTCCTGCGGCCTGGCAACGTTTGCTGCCATTCTCCTGCTGGTATTTGTCACGGAGTGCGTGGTGGTGGTGCTCGGCTACACATACAGGGCAAAGGTAGAAAATGAGGTGAATCACTCCATACAGAAGGTTTACAACCAGTACAACGGCACCAACACCGATGCCCCGAGCCGCGCTATTGACTATGTGCAGAGGCAGCTTCACTGCTGCGGCATTCACAACTACTCTGACTGGAGGAACACGCGCTGGTTTAAAGAATCCAAGAATAACAGTGTCCCGGTCAGTTGCTGTCAGCCCAGCATCAGTAACTGCACCGGCACTCTCACTCGACCTGCGGATCTCTACCAAGAGGGTTGTGAGGCTCTTGTTGTGAAAAAGTTAAAGGAGATCATGATGTATGTCATATGGGCTGCACTCACTTTCGCGTCTATACAGATGCTGGGGATGCTCTGCGCCTGCGTGGTGCTGTGCAGGAGGAGCCACGACCCCGCGTACGAGCTGCTGGTCACGACCAACAGCTACGCGTGA
>CfENSCAFT00000015182
CCTGGGAGTGGACGCTGCCTACTCCGGAAGCCCAGCTGGTCCGGATCCACTGCCAGAGGCGGCCACAAGGAGGGGTGATACGATCCTGCCAGCGCCGGCCAGGCCTGTGACCTGTCCCTGCCTTTCTAGTGGAGGCTCTTAGGGAACTTCCGTCCACCTGTCTTAGAGAGGAGCCAGTCTCCACCAGCAGCCAGGATGGGGGAGTTCAATGAGAAGACGACATGTGGCACCGTCTGCCTCAAGTACCTGCTCTTCACCTTCAACTGCTGCTTCTGGCTGGCTGGTCTGGCCGTCATGGCAGTGGGCATCTGGACGCTGGCCCTCAAGAGTGACTATATCAGCTTGCTGGCCTCGGGCACCTACCTGGCCACAGCCTACATCCTGGTGGTGGCTGGCGTTGTCGTCATGGTGACTGGCGTTCTGGGCTGCTGTGCCACCTTCAAGGAGCGGCGGAACCTGCTGCGCCTGTACTTCATCCTGCTCCTCATCATCTTTCTGCTGGAGATCATTGCTGGCATTCTGGCCTACATCTACTACCAGCAGCTGAACGCTGAGCTCAAGGACAACCTGAAGGACACCATGACCAAGCGGTACCACCAGCCAGGCCATGAGGGTGTGACCAGTGCTGTGGATAAGCTGCAACAGGAGTTCCACTGCTGTGGCAGCAACAACTCACAAGACTGGCGGGACAGTGAGTGGATCCGCTCGGGCCAGGCAGGCGGCCGTGTGGTTCCCGACAGCTGCTGCAAGACTGTGGTGCCTGGCTGTGGGCAGCGGGACCACGCCTCCAACATCTACAAGGTGGAGGGTGGCTGCATCACCAAGCTGGAGACCTTCATCCAGGAACACCTGAGGGTCATCGGCGCTGTGGGCATTGGCATCGCCTGTGTGCAGGTCTTTGGCATGATCTTCACATGCTGCCTGTACAAGAGCCTGAAGCTGGAACACTACTGA
>CfENSCAFT00000016347
GACCCAGTTTGGCTCTTCCTGGTGGTGGGAGGAGTGATGTTCATTTTGGGATTCGCAGGGTGCATCGGAGCGCTACGGGAAAACACGTTCCTTCTCAAGTTTTTTTCTGTGTTCCTGGGAATTATTTTCTTCCTGGAGCTCACTGCTGGGGTTCTGGCATTTGTTTTCAAAGACTGGATCAAAGACCAGCTGTATTTCTTTATAAACAACAACATCAGAGCGTACAGAGATGACATTGATTTGCAGAACCTCATAGACTTCACACAGGAATATTGGCAGTGCTGTGGGGCTTTTGGAGCTGATGATTGGAACCTAAATATTTACTTCAATTGCACAGATTCCAACGCAAGTCGAGAGCGATGCGGCGTGCCATTCTCCTGCTGTACTAAAGACCCAGCAGAAGATGTCATCAACACTCAGTGTGGCTACGATGCCAGGCAAAAACCAGAAGTTGACCAGCAGATTGTAATCTACACAAAAGGCTGTGTGCCCCAGTTTGAGAAGTGGTTGCAGGACAATTTAACCATCGTGGCTGGTATTTTCATAGGCATTGCATTGCTACAGATTTTTGGGATCTGCCTGGCTCAGAACTTGGTTAAATTAAAATCTAACCAGTATGAAAGTCGTTGCGCCGTGAATCTCTACTGTAGCCATGAATTTCTGGATGGTTGGATA
>AcENSACAT00000004677
ATGGCAAAAGGTGATACTGGGGTGAGATGTTTCCAAGGCCTGCTGATCATGGGGAATGTGGTTTTGGGGTGTTGTGGCCTTGCACTGATGGCAGAGTGCATATACTTCGTCTCAGATCAACACTCATTGTATCCATTACTGGAAGCTACTGACAATGATGACATCTTTGGAGCTGCCTGGATTGGGATCTTCACTGGTTTCTGCTTCTTCTGTCTTTCTGTCCTGATTGTTGGTGTCGTGAAGTCAAACAGAACAATGCTGTACTTTCTCACACATTATATCCTCCTGATGATGGTTGTCTTTGCCTTTGAAGTTGCCTCTAGCATCACAGCTGTAGTGCATCGAGACTTCCTCACACCCAATCTCTTCTTGAAGCAAATGTTGGAGAAATATCAGAATCCAAATCCAATCAACAATGATGACAGATGGAAGAGTGATGGTATCACTAGGACATGGAACCGTCTCATGGTGTTGGATGATTGCTGTGGTGTGACTGGACCAAGAGACTGGCAGAACTATACCTCTGTTTTCAGGACAGTGAGCAACGATGCAGATTTTCCCTGGCCACGGCAGTGCTGCGTTATAGATGTCCTAGGAAAGCCAACCAACTTGGATGGCTGCAAATTGGGAGTGTCCGGGTATTACCATGAAATGGGCTGCTATGATACCATTTCTGGTCCAATGAACAGACATGCTTGGGGTGTTGCCTGGTATGGATTTGCCGTTCTTTGCTGGGCTACCTGGGTCCTTCTTTGTACGATGTTCTACTGGAGCCGAATTGAATATTAATATAAGCAGTGTCTGGTCTATTTGTTGTCAATGAAAGATTTATTTGCTTTTGGTTACATGATGGCTGTGTGATGTATTTTCTACTCTGGATGTTATGAAGATCTCTCTTGAACCCTTCCTTCCTCTTGTAAAGTAGCCCCTTCTCATTCTGCCTTTCAAACAGGCTTTGATATTCACAAGATGGAAAATGATCATCTACTCTGTGTGCAGAAATAATTGTCTCTGTGTTAAACACCATTGGTTGAGTATGTTGATGCCTAGAGGTAGCAATGCAGGAAGACCTGACTCCAAATACATCAACCAATTTGAAGCCAATTGTCTGGAGCAAGTATGTTTCAAGATGTAACGCTCCATCAAGTATTACTGAAGTCATTTTCCTTTTCTCTGTGACTGTGTGATTCCCTTTCTTTCCACTGCAATATATGAACTACTTTTAAAAGAGACCTATCATCAGTTGACATGTGCATGACAAGAAACAACTTGATTTACATGGACCTAGAAAATTTGGCTCCAAAGATTATTAGTTGGTTTGTTGCACTACTACATTTGTGACACTATTAAGGGCTACCTCTTTTTGTTGACCATTGATATGCAAAATGGCATATACTACTTTTCATATAGTACTTTGCCAAGCTAGTCCATGTAATTCCTATAAACCACTGGTTTTGGAGATTTTTTCCTTTTTTTA
>XlENgnlUGXlS21057594
TGTTTCAGTCTCCGCTAACTATAAAGGCAGTTAAAAGGAGACACTCGGGGTATTGGGGTTTTGATGTTAGTCTCCTGCAGGATAAAATCCCCAAGCAGCTCCTGGCACAAATCAACTGGGTATGGGTAATTGACTCAGAAAATGAAGGACGATTCTGGAGTTCGGTGTTACCAGTCCATCATTATCTTCGGCAATGTGGTCATGGGGCTCTGTGGTTTGGCCCTGACGGCCGAGTGCATCTTCTTTGTGTCAGACCAGAGTGGCATCTACCCGCTGCTGGAGGCTACTGACAACGATGACATATTTGGCGCCGCATGGATTGGCATCTTTGCCGGATTCTGTCTCTTCGTCTTGTCTATCGTCGGGATCATTGGCATCATGAAGTCGAACAGGAGAATGCTGATGGTGTATCTCATCCTGATGTTCATTGTGTATGCCTTCGAAGTGGCCTCTGCCATCACTGCTGCAACTCAACAAAATTTTTTCATTCCAGAGCTCTTCCTGAAACAGATGCTAGAACTTTACCAAAATCCCAACCCAATCAACAATGACAACTCTTGGAAAATTGCTGGAGTCACTAGCACCTGGAACCGCTTTATGCTTCTGAACCGCTGTTGTGGCGTCAATGGACCACAAGACTGGCAGACCTACACATCGGTGTTCAGGCAGTATAACAGTGACTCTGCCTACCCTTGGCCTCAGCAGTGCTGCATCATGAACAGCCTCGGTCAACCCATAAACCTGGAAGCGTGTAAGCTTGGAGTATCTGGATATGTGAATCTGGATGGTTGCTATGACCAGATTGCTGGCCCAATGACTCGTCATGCCTGGGGTGTTGCCTGGTTTGGATTTTCAATTCTCTGCTGGACATTCTGGGTTCTGCTTGGAAGCATGCACTACTACACGCGCATTGAGTATTAAGGCAGTTCAGACTAACTTTCTTCCTAAACCTTTTAAAATGAAGGTCTACACTATCTTGGCCAGCATGAAGGACATGCCTTTGCCAAACTCAAAAGCTAACAAGTGTTTTATGAAATATATTGGCCCATGGACATGTTTGGAAGGAGAAGCCACGTTGGGCTCGCCTCTATGTATATACAATATAGTGTCACTGATTTCCTGAACCATTTCTACGAGAACAAAACTGGTCAAATGACTCTTAGATTTTTTGCCTTCATCGTTTTTGAACGcccccccccACTCTAGACACATGTATTTTAATAGGAGTAACACAGTCCTGCCAttttttttgttttatgtttttttctttttAATTCTGCATTAAAGTTTATAGTTTCTTTTGAACTATTTGCTTATGaaaaaaaaaaaaaaa
>XlENgnlUGXlS26161501
GTGAACCGAAACATGGGGCAGTGCGGGTTAATCTCCTCGAAGACCGTGCTGGTCTTTCTAAACCTCATTTTCTGGGCTGCTGCCGGAATCCTATGCTATGTGGGAGCCTATGTCTTTGTCACTTATGATGACTACGAGCACTTTTTTGAGGATGTATATACCTTGATTCCTGGTGTGATAATCATTGCTGCAGGAACTCTCCTTTTCATTATAGGCCTGATTGGTTGCTGTGCCACCATCAGAGAAAGCCGTTGTGGATTAGCAACATTTGTGGTCATCTTGCTCTTGGTGTTTGTGACTGAAGTTGTTGTGGTCGTTCTTGGATACATCTACAGAGCCAAGGTTGAAGATGAGGTGGATAATACAATTGCAAACGTTTTCAACCAATACAATGGGACATCTCCTGACTCAGCGAGCCGAGCAATTGATTATGTTCAACGGCAGCTGCACTGTTGTGGCATTCACAACTACTCCGAATGGGAGAACACACCTTGGTTCTCTGAAACAAAGAACAACAGTGTTCCCCTCAGCTGCTGCCGTAGCTATGTGTTCAACTGTACAGGAAGCATGAACAAACCTGAAGATCTCTACTCTGAGGGTTGTGAGGCCCTAGTTGTAGAGAAGCTCCAGGAAATAATGATGTATGTCATATGGGCTGCTCTGGCATTTGCTACTATACAGCTCCTGGGAATGCTGTGCGCCTGTATCGTTCTGTGCAGGAGAACCCGTGACCCTGCCTATGAACTTCTCATCACAGGTGGAACTTACGCATAAGATCTACTAAATCACTCCTCTAATTGTGCTTCGTACCCTTCAACTTTCGTTCCAAAAGGGATAACTCAGCTGGCAGTTCTCCTCGTCCACTTATTCATTTCTCCCAGCCGATGCTAAGCTGTGAACTGACTACAGACAGACATGACAGTGGGTCTGCTTGCCCTCTGAACTGTTACCTGTCTTACCTTTGTCCTCAGCCTGTCACTTCTGTAGTGTTCTTTTTGTTTGTCTGATTTAGTTGTTTGCTGATTTTGTAGGTTTTAGCAAAAGTGACTGATGTTAGCTGTAGGGCTGTTAGTGAGGTAAAGCAGAATTGTGTTGGGCCATTGGTCTGAAGTCACTGATGATACAAATAATGACTCCATCTGTGCAGCTGTGCTGTTAATCACAAAACCGTCACTAAATGCACTTCTAACCTAATAGAGGATAACTTCAATTTAAATCCGATCACCTGCATCTGTGGCAGGCAACAGCATTATTTATAAAACCCAATGATACACTTGGGGAAAAAAGGTTCCAAAATAAGGATTCATGTATTTTCTTATTTGAGAGAACTCCTAGTAGGAATATTCTTTTGTTCTTACTTTATCAGTTTCATCATGGTCTGTAGAACACCCCCCTGATTATTTATTTTCAGCTACACCaaaaaaaaaaaaaaaaaa
>OlENSORLT00000013514
TCCCTCACTGCAATCATGGTCGTGATGAAGATGAAGTTCCCCTTTCAAAAAAGGGTGAAGCTGGCCCAGGGACTGTGGCTCCTCTCCTGGTGTGCCACAGTTGCCGGGGCCACAACCTTCACCCTGGGGTGCCTCCTCAAGACAGAACTCCTCAGGAGGGCAGAGGTAATGGATAACGCAGATATTCACATTGTTCCCAATACCCTGATGATTGTTGGGCTGGCTTCCTTGGGCATAAACTACTTTGCGTCAAAGATCTGTCAGGATGCCCTGGATGCCGGGCGCTTTCCTCGCTGGAAAAATTTCTTGAAGCCTTACTTTGCGGTTTCATGCTTCTTCACCGTTCTCATGCTGCTCTCTGTCATCATGAGCTACGCAATGAAAGGCAGTCTGGAATCTTCTCTCAAGGCCGGCCTCAGAAACGGCATTCGCTTCTACAAAGACACAGACACCCCAGGCCGCTGCTTCCAGAAGCAGAACATCGATCGTCTGCAGATGGAATTCGAGTGCTGTGGAAACAACGACTTCAGGGACTGGTTTGAGGTTCAGTGGATCAGCAACCGCTACCTTGATTTCAGCTCCAAGGAAGTAAAAGACCGTGTCAAGAGCAATGTGGATGGCCGTTACCTGGTGGATGGAGTTCCATTCAGCTGCTGTAACCCCAGATCTCCACGGCCATGCATCCAGTATCAACTCACCAACAACTCTGCTCACTACAACTATGACTACCTAACCGAGGAGCTCAACATCTACCTTCGAGGCTGCAGAGAGGCCCTGGTCCATTACTACATGGGCCTTATGAACACCATTGGGGCCGGAGTTTTGTCGATCTTTATCTTGCAGGGCTCAGTGCTGGTGAGCTTGCGTTTCCTGCAAACTGCCATGGAGGCAGTGGCAGGAAAAGAAAACACAGAGATCGAGACAGAGGGGTACTTGCTGGAGAAGGGGGTGAAAGACACCATCATGGAGTACCTTGACCCTGTGCTAAAATTCTTCCTGCTTAAGAATGGTGGAAAGGTGGAAGAGGGCGATGCTGCAGAAAAACCTCCAGCTGTTCCCTGA
>OaENSOANT00000012033
TTCTGGGCGGCAGCAGGCATCCTGTGCTACGTGGGAGCCTATGTCTTCATTACTTACGACGACTACGATCATTTCTTTGAAGACGTGTACACGCTCATTCCCGCCGTTGTGATCATAGCTGTAGGCACGCTCCTTTTCATCATCGGACTTATCGGATGCTGTGCCACAATCCGAGAAAGCCGTTGTGGACTAGCAACGTTTGTGATCATCCTCCTCTTGGTTTTTGTCACAGAAGTTGTCGTCGTGGTTTTGGGTTACATTTACCGAGCAAAGGTGGAAAACGAGGTCGACCGCAGCATCGAGAAGGTGTACAGGGCCTATAATGGAACCTCTCCTGACGCTGCCAGTCGAGCTATTGATTATGTGCAGAGGCAGCTGCGTTGTTGTGGGATTCATAATTATTCTGACTGGGAGAATACAGACTGGTTCAAAGAAACCAAAAATCAGAGTGTACCCCTCAGCTGCTGCAAAGCGACTGTCAGCAACTGCAACGGAAGCCTTGCCCGCCCCTCCGACCTCTACTCCGAGGGATGTGAAGCTTTAGTTGTAAAGAAGCTACAGGACATCATGATGTATGTTATCTGGGCAGCATTGGCGTTTGCTGCCATTCAGCTGCTGGGCATGCTGTGCGCCTGTATAGTGTTGTGCAGGAGGACTAGAGATCCTGCGTACGAACTTCTGATCACCGGAGGAACCTACGCTTAG
>OaENSOANT00000013795
TTTCTTTGTGTCTTTCAGTTTTTGGGCATTGCGTTTCTGGGAATTGGACTGTGGGCGTGGAATGAAAAAGCTGAGGGATTGTCTAGTCAGATGGCCTCCATCCTGGGGATGGACGGCTTTAAAGCCAAGAGTTGGACTTACTTCAGTATGGGATCTATAGATCACATCACAATATTTGCAATAGGAAAGGTCAAAATAAATACACACACACACGTTAAGTTCTCGGTGTTCCTGGGCATTATTTTCTTCCTGGAGCTGACGGCCGGGGTCCTGGCGTTTGTCTTCAAAGACTGGATCAAAGACCAGCTGTATTTCTTCATCAACAACAACATCCGAGCCTACAGGGATGATATCGATTTGCAGAACCTCATAGACTTCACCCAGGAATACTGGCAGTGTTGCGGGGCTTTTGGAGCCGATGACTGGAACCTAAATATTTACTTCAATTGCACAGATTCTAACGCCAGCCGGGAGCGCTGCGGTGTGCCCTTCTCGTGCTGTACCAAAGACCCTGCGGAAGATGTCATCAACACGCAGTGCGGCTACGACGCCCGGCAGAAACCGGAGGTGGACCAGCAGATGGTCATCTACACGAAAGGCTGCGTGCCCCAGTTTGAGAAGTGGCTTCAGGACAACCTCACCATCGTGGCCGGGGTCTTCATCGGCATCGCGTTGCTGCAGATCTTCGGAATCTGCTTAGCCCAGAACCTGGTGAGCGACATCGAGGCGGTCAGAGCCAGCTGGTAG
>CfENSCAFT00000039596
CTAGGGGCCCTGCTGCCACCCTGGATGACTTGTGGGCTCTCCCTGCTTTTCAAGATTCCAGCCCTTTCTGTGACTGGTGACTGTGCAGTCTGGGTGGGCGGGGCCACCGTCCTGGCCGTGGGCGTCTGGACCCTGGTGGAGAAGAGCGGCTACCTCAGCATCCTGGCCTCCAGCACCTTCGCTGCATCCGCCTACATCCTCATCTTCGCGGGGGCTCTTGTCATGGTGACCGGCTTCCTGGGCTTCGGCGCCATCATCCGGGAGGATAGGAGCTGCCTCTCCACGTATTTCTGCCTGTTGCTGGTGATCTTCCTGGTTGAGCTGGTGGCGGGGGTCCTGGCGCACATGTACTACCAGAGGCTCAGCGAGGAACTGAAGCAGCACTTGACCCGGACCCTGGCTGAGAACTACAGGCAGCCCGGAGCTGTGGACATCACCTTGTCGGTGGACCGCCTCCAGCAGGACTTCAAGTGCTGCGGGAGTAACAGCTCTGCCGACTGGCAGCACAGCGCGTACATCCTGTCTCAGGAGGCCGAGGGCCGCCGGGTGCCGGACAGCTGCTGCAAGACGGTGGTGGTGCGCTGTGGCCAGCGGGTCCATCCCTCCAACATCTACAAGGTGGAGGGAGGCTGCATCACCAAGCTGGAGCAGTTCTTGGCTGACCACCTACTGCTCATGGGGGCGGTGGGCATCGGGGTGGCCTGTCTGCAGATCTGTGGGATGGTTCTCACCTGTTGCCTGCACCGGAGGCTCCAGCTGCATTTTTACTAA
>BtENSBTAT00000028582
GGCAGGACTATGGCTTCTGCAGCAGCAGCAACGACAGAGAAGGGGTCTCCAGTTGTGGTGGGTCTGCTGGTCGTGGGCAACATCATTATTCTGCTGTCAGGCCTGGCCCTGTTTGCTGAAACGGTATGGGTGACCGCTGACCAGTACCGCATGTACCCGCTGATGGGCGTCTCGGGCAAGGATGACGTCTTCGCCGGCGCCTGGATCGCCATCTTCTGCGGCTTCTCCTTCTTCGTGGTGGCCAGCTTTGGTGTGGGCGCAGCACTCTGCCGCCGCCGCTCCATGATCCTCACGTACCTGATACTCATGCTCATCATCTACATCTTTGAGTGCGCCTCCTGCATCACGTCCTACACCCACCGAGACTATATGGTGTCCAACCCGTCCCTGATCACCAAGCAGATGCTGACCTTCTATAGTGCAGACTCGAACCAGGGCCGGGAACTGACCCGCCTCTGGGATCGCATCATGATTGAGCAAGAGTGCTGTGGCACGTCAGGCCCCATGGACTGGGTGAACTTCACGTCTGCCTTCCGGGCCACCACCCCAGAGGTGGTGTTCCCCTGGCCCCCGCTATGCTGTCGACGGACCGGCAACTTCATCCCAGTCAATGAAGAAGGCTGCCGCCTGGGCCACCTGGACTACCTGTTCACCAAGGGCTGCTTTGAACATATTGGCCACGCCATCGACAGCTACACGTGGGGCATCTCGTGGTTTGGGTTTGCCATCCTGATGTGGACGCTCCCCGTGATGCTGATAGCCATGTATTTCTACACCACGTTCAAATTC
>BtENSBTAT00000027372
GGCAGGACTATGGCTTCTGCAGCAGCAGCAACGACAGAGAAGGGGTCTCCAGTTGTGGTGGGTCTGCTGGTCGTGGGCAACATCATTATTCTGCTGTCAGGCCTGGCCCTGTTTGCTGAAACGGTATGGGTGACCGCTGACCAGTACCGCATGTACCCGCTGATGGGCGTCTCGGGCAAGGATGACGTCTTCGCCGGCGCCTGGATCGCCATCTTCTGCGGCTTCTCCTTCTTCGTGGTGGCCAGCTTTGGTGTGGGCGCAGCACTCTGCCGCCGCCGCTCCATGATCCTCACGTACCTGATACTCATGCTCATCATCTACATCTTTGAGTGCGCCTCCTGCATCACGTCCTACACCCACCGAGACTATATGGTGTCCAACCCGTCCCTGATCACCAAGCAGATGCTGACCTTCTATAGTGCAGACTCGAACCAGGGCCGGGAACTGACCCGCCTCTGGGATCGCATCATGATTGAGCAAGAGTGCTGTGGCACGTCAGGCCCCATGGACTGGGTGAACTTCACGTCTGCCTTCCGGGCCACCACCCCAGAGGTGGTGTTCCCCTGGCCCCCGCTATGCTGTCGACGGACCGGCAACTTCATCCCAGTCAATGAAGAAGGCTGCCGCCTGGGCCACCTGGACTACCTGTTCACCAAGGGCTGCTTTGAACATATTGGCCACGCCATCGACAGCTACACGTGGGGCATCTCGTGGTTTGGGTTTGCCATCCTGATGTGGACGCTCCCCGTGATGCTGATAGCCATGTATTTCTACACCACGTTGTGAGAACGAGAAGTGAAGGCCACGTGCACACCTGGCTTCCTCCTCCTCCTGCTCTGGCTTCCTCTGGCTGAGATGGCCGACTCGCCTCTCCCTGTCCCACCTCCCTGGCCCAGTCCTCCCTCCACTCCAAAGATGTTTTACCAGGTTTCTGAGCCCTGCTGAGAGTCGGGGTGCCCTAAAACCCCTGGACATCCTCTTACTAAGGACTAAGCTTCCAGCAAATTCTCTAAGGGGTGTGTAGCATGTGTGTACAGACCGTTAGTCCTTAACCTCCTTTCACTAGACTGATTCTTGGCCCATCTTTCAGGGTCAACTTCAAGTCCTGTCCTCGGGGGGGCCCTTTCCTGATCTCACCACCCCATTCACAGATGCCTTTCTTATAGTTCCCAGAGCTCCTCCTCCATGGTGGATGTCATCATCATCACTGAATAGTTTGTGATTGTCTGTTTAAATTCTGGTAGAACTGGGATTGCCATGAGGAGAGGGACAAGTTCTGTTATGGTCACTTTAACATCCCCTGCATCACCTGGCATGGGGCTGAGCACGGACATTCAATAAATACTACTTGAATG
>AcENSACAT00000009361
GCAGAAGCAGAAGCAAGCAGCAGCAAGACTGGCGCCTTCTTGGAGCTGCGAAGGCAGTGAGGGGGAGCACATAAAGAAGAAAAAGTGGACTTTAATCTAATCAAGCATTGGCTGTCGCCACAACATACAGTGACCTCCAAATTTAAGAAGTGCAGCATGGCGAGAGGCTGCTTGTGTTGTTTGAAATACATGATGTTCCTTTTCAATCTAATATTCTGGTTATGTGGCTGTGGGCTCCTGGGCGTTGGAATATGGTTGTCAGTGTCACAAGGAAACTTTGCCACATTTTCCCCCAGCTTCCCATCTCTGTCCGCTGCCAACCTAGTCATTGCCATTGGGACCGTCATCATGGTGACCGGCTTCCTGGGGTGCTTGGGTGCTATCAAGGAAAATAAGTGCCTTCTCCTTAGTTTTTTCATTGTTTTGCTGATCATTCTCCTGGCTGAGCTGATATTACTAATTTTGTTCTTTGTTTATATGGACAAGGTTAATGAAAATGCAAAGCAAGATTTAAAGGAAGGTCTCAAGCTTTACAACACAGAGAATAATGTTGGGCTGAAGAATGCTTGGAATATCATTCAAGCAGAGATGCACTGCTGTGGGGTTACGGATTACAGAGATTGGTACCCAGTGTTGGGTGAAAACATTGTTCCTGACAGATGCTGCATGGAAAATTCACAAGACTGTGGTCGGAATTCCACCAACACAAGTTTAGTGTGGAAAACGGGTTGCTATGAAAAAGTGAAGATGTGGTTTGATGATAATAAGCATATTCTTGGGACAGCTGGGATGTGTATCCTCATAATGCAGATACTGGGCATGGCTTTTTCCATGACTCTCTTCCAACAAATTCACAGGACTGGTAAAAAATATGATGCCTAA
>AcENSACAT00000001475
TTCCAGTTAGCTGGAGTTGCCTTCCTAGGAGCTGGTCTTTGGGCCTGGAGTGAAAAGGGTGTGTTGTCAGATTTATCCAAAATGACACGACTCCATGGTTTTGATCCGGTGGTCCTTATCTTGTTTGTTGGCGGGATAATGTTCATTCTAGGATTTGCTGGCTGTGTAGGAGCCCTACGGGAGAACATCTGCCTTCTGAAATTTTTCTGTGGCACAATTGTACTAATTTTCCTCATGGAGTTGGCGGTGGCTGTTCTGGCATTCCTGTTCCAAGACTGGGTGAGGGACCGAGTGGAGACATTTTTCAAGAACAATATTAGGTCTTACCGAGACGACATTGACCTGCAGAACCTCATAGATTCCTTGCAGAAAATAAATCAGTGTTGTGGTGCCCAGGATCCAAATGATTGGAACCTTAATATTTACTTCAACTGCAGCAGTTCAAGCAAAAGTCGAGAGAGATGTGGAGTCCCCTTTTCCTGTTGCATCCAAGATCCTGCACAAAATGTTTTGAACACACAATGTGGCTATGATGTCAGAAATATGTCGGTATCTTTATGGGATGAAAGAATCTACACCAAAGGTTGCATCCCTGCACTGGAAGCTTGGTTGCCCCGGAATATTTACATTGTGGCAGGAGTCTTTGTGGCAATTTCTTTATTGCAGATATTCGGGATTTTCCTGGCGAGGACGCTGATTTCTGATATTGAAGCTGTGAAGGCAGGCTTCCGATTCTGA
>TnENSTNIT00000016590
ATGCCGTTCATGCCGGTGAAGTTCACCCTGCAGAAGCGGGTGAAGCTGGCTCAGGGACTCTGGATGCTCTACTGGTTCTCGGTCATTGTGGGCATCCTCCTCTTCAGCCTCGGCATCTTCTTCAAGGTCGAGCTGCGGAAGAGAAGCGAAATGATGGACAACAACGAGAGCCACCTGGTGCCCAACCTGCTGATCCTGGTGGGCCTGTTGGCCTGCGGGGTCAACGCGTTCGGCGGGAAAGTTTGCCACGACTCTCTGGACCCCATGAAGTTCCCCAAGTGGAAGCCGATGCTGAAGACCTACCTGTTGCTCTGCTGCGGCTTCAACGTGCTGCTGCTGCTAACCGCCGTCTTCTGCTTCCTCATGCAGTTCGCCATGTACTTGACCTTGGCCGAGGGCCTGAAGAACAGCATCAAGTTCTACAAGGACACGGACACGCCGGGACGCTGCTTCATGAAGAGGACGCTGGACATGACGCAGATCGAGTTCCGCTGCTGCGGCAACAACAACTTCCGGGACTGGTTCGAGGTCCAGTGGATCAGCAACCGCTACCTGGACATGAGCAACGACGCCGTCAGAGATCGTGTCCTCAGTAACGTGGAGGGCAAATACCTGATGGACAGCGTCCCGTTCAGCTGCTGTAACCCCGGCTCCCCGCGGCCCTGCATCCAGCATCACCTGACCAATAACTCCGCCCACTATGACTACGACCACCGCATCGAGGAGCTCAACATCTGGACGCGAGGCTGCCACGAGGCCCTCTTCTCCTATTTCAGTGGCATGATGTCGAGCATCGGGGTGTTTATCATCTTCACCATCGTCCTGGAGGCGGTGGACATGGCCGGTTTGAAGTACCTCTGCACATCTCTGGAGACCATGGAGGACCCGGAGAACCCCGAGTGCGAGAGCGAAGGTTACCTGCTGGAGAAGGGCGTCAAGGAGACCTTCAAGGACGTGTTCGCCAAGCTGAAAACACTGGGGAAGAGCAACCAGGTGGAGGAGGGCGGGGACACAGAGGGGGCCGCTACCTGAGAGGAAAACACCCCGCCAAAGGACTGAGGTCTCTACCCTCTGCCCTCCTCCCTAAAACACACACACACTCTCACACACACACTCACACACCACTGTGTAAATATGTTGATACGTTTGACAGAGTTTATTTTTAAACCTGCTGTAAATAAACACCAGGATTTCAAATTCTATACTAAAGTAGCCCCACCTCCATCCCTGTGGGACGTCACCGGGCCTGATGGCGAACCGAAGCCCTGGGTCATCCATCAGCATCCATCCAGAGTGTCGCGCTAAACGAGGTTCTGCCAAACGCCGTCTGTTTGTGTGACTGGTTTTTTGGGGTGAAACAGTCTCATTTTAACAATATTTCAGACTAAAGCAAACGATAGCAGAGTAGAAGTGTGTGAAACAAAAAAAAAAGATGTGAGTAATGAAAAGACTGGATACAAAGTGGTAATAAAAACAAACTAGCGTGTCTAGTTAGTGTATTAATGTGAAAGGTCATTTTAAATGACACCAACGATGGCGTCTGTAAAACTTATCCGGTAGAACTCTGTGTTCTGACGCCAGAGAACACGGATCTGACATGTGCCGACTGTGTGGCAGACGTCAGGTGGCAGGCCGTTGTCATGGAAACGGGTGGCCAAAAGTACAGGGGCACATGCTAGTGTACAAACATCCACACAGGTGTGTAGGTCGTGAGTTTTTTAGGAGGTTAGCGTTGTTTAAATGCTGATGCTAAAGACGCTCTCCGTGTCAGAGCTTCCGCTCGCTTTTATACCCGACTGCCAGGCGACCCCCAGCGTGATGGCTGACGCTCGTCCATCCACCTAGTTGCATCACAGGGTCAGGTCACCTGTCTCATTTGACGATAAAGTCAGGAAAAAGAATCAGTTTTCAGCAGTAATTCTGTCTGTGGTATTGTTGTTGTGGGTGCTCAGAGTTTGTAGCTTCTCCCATGTGGACGATAAACTTATAAAATGATTGTGA
>TgENSTGUT00000013714
ATGGCAAGAGGCTGCCTGTGTTGTTTGAAATACATGATGTTCCTTTTCAATTTAATATTTTGGTTATGTGGCTGTGGTCTGCTGGGCGTGGGCATCTGGCTGTCAGTGTCACAAGGGAACTTCGCCACATTTTCTCCCAGCTTTCCATCGCTTTCAGCTGCCAACCTAGTCATTGCCATTGGCACAGTGATCATGGTGACCGGCTTCCTGGGCTGCCTCGGTGCTATCAAGGAAAACAAGTGCCTCCTGTTGAGCTTTTTCATCGTTTTGCTGATAATTCTCCTGGCAGAGCTGATATTAGTCATTTTATTCTTTGTTTATATGGATAAGGTCAGTGAGAGTGCAAAGAAGGATTTGAAGGAAGGTATGAAGCTATACAATTCAGAAAATAATATTGGACTGAAAAATGCATGGAATATCATTCAAGCAGAGATGAAATGCTGTGGTGTAAATGACTATACGGATTGGTACCCAGTGCTGGGAGAAAACATTGTTCCAGACCGATGTTGTATGGAAAATTCCCAAGACTGTGGACGGAACTCTACTGAATCACTGTGGAAAACGGGATGTTATGAGAAAGTTATGAGCTGGTTTGATGACAATAAGCATGTCCTCGGTTCGATTGGGATGTGTGTCCTCATAATGCAGATTCTTGGCATGGCCTTCTCCATGACACTATTCCAGCAGATTCACAGGACTGGCAAAAAATATGATGCCTAA
>OlENSORLT00000009992
GTCAGTCAGTGTGGAGTATGGCTGTTGGAAGTGACGGACATGACCGGGTGAAACTTCGTCTTCTTTCTGCCTAAGGGGACGCAGATCGTCTTGAAAATGGGGCAGTGCGGCGTCACGTCCTCCAAAACAGTCCTGGTCTTTCTGAACCTGATGTTTTGGGCTGCTGCTGGTATCTTGTGCTATGCTGGAGCCTATGTCTTCATCACCTATGATGACTATGATCACTTCTTTGAAGATGCCTACACGCTTATCCCAGCAGTGGTCATCATCACAGTAGGAGCCCTCCTTTTTGTGATTGGACTCGTTGGATGCTATGCTACTGTGAGGGAGAGCTCCTGTGGCCTCACAACGTTCGTCATCATTCTTCTGCTGGTCTTTTTGTCCGAAGTGGCAGTTGTTGTTCTTGGATATGTTTACAGAGCAAAGATTGAAGATGAAGTGAACAGCTCTATCGTAGTAGTTTATGAAGAATACAACGGCACCAACAGCAACTCCCAGAGCCGCGCTATCGATTACACCCAGAGGCAGCTCCAGTGCTGTGGGATCCATAACTACACAGACTGGCTGAAAACACGCTGGTATGAAAAAACCAAAAACAACAGCGTGCCCATTAGCTGTTGCAAAACTACTGTTTCAGGCTGCACAGGGTCTCTTACCCACCCCGAAGATCTCTTCAAAGAAGGTTGTGAGGCTCTTGTTGTGAAGAAGCTTAAGGAGATCATGATGTACGTCATCTGGACTGCACTGACATTTGCTGCTCTTCAGATGATGGGGATGCTGTGTGCGAGTCTTGTGCTTTGCCACAGAAGCAGAGATCCGGCCTATGAGCTTCTTCTTGCAGGCGGCACTCAAGCGTGAAAATGACAAAACCCACTTCTCTTACAGAATGTGTCATGTGCCCATTACAGAATGGGCACATTTGAAATCTATTACCACACTAAACTTAATCCACAGTTTGGACAGCTAACATTTCTTTAACCTGTTGTACTGAAAGCTTTTGGCTGAAGTGATCTATGGTTGGTAAAGCAACTTTACTTTAAGCATTTAATCCCTGACATAATTTTCGTTGGTAGTTTGCACTGTGTGTATGGACTTTGTATGATTTTATATATAGATATATATATGCTAAATTTAATTAAAGAATGATGATATTCATTTTTCTATCAGAACAAATATTTATTTTATCAATGTTTCATTTTAATTCATGGAAATTATTAAAATTACACTGTTTGCCAGTATATTCTTAAAGTATACTATTGCAGCCCAAGTCAATGGTGTAGCTCATTTTGTCTTTTCTGTTTTGACTTATAAGTAATATACCTCAACTAGTTTTGGTTAACCTTACTTTCAAATTTTTTCCTCTGTTATTTTGTATTTTATTTTGCAGTACAGACTAAATGCATGCAAGATTGAGTGCTTAACATAAAATTATATTTTGTTTTCATGGTTTCCTTTGTCCAAATAAAGCCTGAAACCCAGCAGA
>OaENSOANT00000013796
TTTCTTTGTGTCTTTCAGTTTTTGGGCATTGCGTTTCTGGGAATTGGACTGTGGGCGTGGAATGAAAAAGGCTGCTTGGGAAGAATCTTAAAGGATGCTTGCAGCAAAAAGAGCCCACCATCCTGGAATTTTATCAGTGCCAAAAATGTGCGTCTCTGTGGAGTTCTGCGTCAAGCCCCGGGCCCGCCACGGCGGGGTAGTAAGCTCGTGGCGTTTTTCTCGGTGTTCCTGGGCATTATTTTCTTCCTGGAGCTGACGGCCGGGGTCCTGGCGTTTGTCTTCAAAGACTGGATCAAAGACCAGCTGTATTTCTTCATCAACAACAACATCCGAGCCTACAGGGATGATATCGATTTGCAGAACCTCATAGACTTCACCCAGGAATACTGGCAGTGTTGCGGGGCTTTTGGAGCCGATGACTGGAACCTAAATATTTACTTCAATTGCACAGATTCTAACGCCAGCCGGGAGCGCTGCGGTGTGCCCTTCTCGTGCTGTACCAAAGACCCTGCGGAAGATGTCATCAACACGCAGTGCGGCTACGACGCCCGGCAGAAACCGGAGGTGGACCAGCAGATGGTCATCTACACGAAAGGCTGCGTGCCCCAGTTTGAGAAGTGGCTTCAGGACAACCTCACCATCGTGGCCGGGGTCTTCATCGGCATCGCGTTGCTGCAGATCTTCGGAATCTGCTTAGCCCAGAACCTGGTGAGCGACATCGAGGCGGTCAGAGCCAGCTGGTAG
>MdENSMODT00000019106
ATGGCGCGCACCTGCCTCCAGGGCGTCAAGTACCTCATGTTCGCCTTCAACCTGCTCTTCTGGCTGGGAGGATGCGGCATTCTCGGAGTGGGCATCTGGCTGGCCGTGACGCAGGGCAACTTTGCCACCCTGTCGCCGTCCTTCCCTTCGCTCTCCGCTGCCAACCTGCTCATCGTCATGGGCACCTTCGTCATGGCCATCGGCTTTGTGGGCTGCATCGGGGCCATCAAAGAGCACAAGTGCCTGCTGCTCAGCTTCTTCGTCATGCTGCTGACCGTGTTCCTGCTGGAGCTCGTCGTGGCCGTCCTCTTCTTCGTCTACACGGACCAGATTGACACGTACGCCCAGCGAGACCTAAAGAAGGGGCTGCACTTGTATGGCACGGAGGGGAATATCGGCCTCACCAACGCCTGGAGCATCATTCAGACGGACTTCCGGTGCTGCGGGGTCTCCAACTACACGGACTGGTTCGAGGTCTACAATGGCACGCGAGTGCCCGACTCCTGTTGCCTGGAGTTCAGTGACAGCTGTGGCCTCCACTCGCCGGGTACCTGGTGGAAGGCGCCCTGCTACGAGACAGTGAAGATCTGGCTTCAGGAGAACCTCCTGGCCGTGGGCATCTTCGGGCTGTGCACGGCGCTGGTCCAGATCCTCGGCCTCACCTTCGCCATGACCATGTATTGCCAGGTGGCCAAAGCGGACACCTACTGTGCGTAGAGCCGGCCGGC
>EcENSECAT00000013078
AGAGACGCCGCCCCCGCCGCCGCCCGCCGACTCCGACGCGTGGCCCGCGGAGTCTCCTGGGGAACTTCCGTCCACCCTGTTCTACAGAGGAGCTGCCTGCCTGCCAGCCCCAGGATGGGTGAGTTCAACGAGAAGAAGACGACATGTGGCACCGTCTGCCTCAAGTACCTGCTCTTCACCTTCAACTGCTGCTTCTGGCTGGCCGGTCTGGCGGTTATGGCAGTGGGCATCTGGACACTGGCCCTCAAGAGCGACTACATCAGTCTGCTGGCCTCAGGCACCTACCTGGCCACAGCCTACATCCTGGTGGTGGCTGGCGTTGTTGTCATGGTGACCGGTGTCCTGGGCTGCTGCGCCACCTTCAAGGAGCGGCGGAACCTGCTGCGCCTGTACTTCATCCTGCTCCTCATCATCTTTCTGCTGGAGATCATTGCTGGCGTCCTGGCCTACGTGTACTACCAGCAGCTGAACGCAGAGCTCAAGGAGAACCTGAAGGACACCATGACCAAGCGGTACCACCAGAAGGGCCACGAGGGCGTGACCAGTGCGGTGGACAAGCTGCAGCAGGAGTTCCACTGCTGTGGCAGCAACAACTCCCAGGACTGGCGGGACAGTGAATGGATCCGCTCGGGCGAGGCAGGTGGCCGTGTGGTCCCAGACAGCTGCTGCAAGACTGTGGTGGCCGGCTGCGGGCAGCGGGACCACGCCTCCAACATCTACAAGGTGGAGGGCGGCTGCATCAGCAAGCTGGAGACCTTCATCCAGGAGCACCTGAGGATCATCGGGGCTGTGGGCATCGGCATCGCCTGTGTGCAGGTCTTTGGTATGATCTTCACGTGCTGCCTGTACAAGAGCCTGAAGCTGGAGCACTACTGA
>XlENgnlUGXlS22246337
GGAGCTGCGTCACATAGCGGGAGTTGCCATCTTGTGAACCGAAAGATGGGGCAGTGCGGGCTGATCTCCTCCAAGACCGTGCTGGTCTTTCTAAACCTCATTTTCTGGGCTGCGGCTGGCATTCTATGCTATGTGGGAGCCTATGTCTTCATCACCTATGATGACTACGATCACTTTTTTGAGGATGTGTATACCTTGATTCCTGGTGTAATAATCATTGCTGCAGGAACGCTTCTTTTCGTTATCGGCCTGATTGGTTGTTGTGCCACCATCAGAGAAAGCCATTGTGGATTAGCAACGTTTGTTGTCATCTTGCTCTTGGTGTTTGTGACTGAAGTTGTTGTGGTTGTTCTTGGATACATCTACAGAGCCAAGGTAGAAGATGAGGTGGATAATACTATTGCAAATGTATTCAATCAATACAATGGGATATCCCCTGATTCAGCGAGCCGGGCAATTGATTATGTTCAACGGCAGCTTCACTGTTGTGGCATTCACAACTACTCAGATTGGGAAAACACTCCTTGGTTCTCTGAAGCAAAGAACAACAGTGTTCCCCTCAGCTGCTGCCGCAACTATGTGTTCAACTGTACAGGAAGTATGAACAAACCTGCAGATCTCTACTCTGAGGGTTGCAAAGCTCTAGTTGTGGAGAAGCTCCAGGAAATAATGATGTATGTCATCTGGGCTGCTCTGGCATTTGCTGCTATACAGCTCCTGGGAATGCTGTGCGCCTTTATTGTCCTGTGCAGGAGAACCCGTGACCCTGCCTATGAACTTCTCATCACAGGTGGAACTTACGCATAAGATCTACTAAATTGCCCAGCTACTTGTGCTTCGTACCCTTCAACCTTTGTTCGAAAAGGGACAACTCAGCTGGACAAGTCTCCTCTTCCACTTATTCGTCTCTCCCAGCTGATTCTCAGCTGTGAACTGACTATATAGACAGATATGACAGTGGGTCAGCTCTCTCTCTGAATTGTTACCTGTCTGTTACCTCTGTCCTCAGCCTGTCACTTCTGTAgtgttttttgtttgtctgatttagtttgtgctgattttgtaggttttAGCAAAAGTGACTTGATGTTAGCTGTAGGACTGTTAGTGAGGGAAAGCAGAATTGTGTTAGGTCATTGGTCTGAACTCACTAATGATACAAAAAAAGAGTCAATATGTGCAGCTGTCACTAAATGCACTTCTAACCTTAAAGGGGCTACCTTCAATTTGAAAACGATCATCTGCATCTGCAGCAGGCAACTGCATTATTTATTAAACCACTCTTGAACTCAATTATACATTTGTAAAATAAGGATTCACTTGTTTTCCTATTTGAGAGGACTCTGTAGTAGGAATATTCTTTTGTTCTAACTTTTATCATCTTGGTCATGGTCTGTAGAACCCCTTGGTGCAAATTATTTATTTTCAGCTACACCAAAATATCTTTGTGCTGATTCTTTTACTTGTTAGCAAGGTGAGGCCCATCATTCATACTTCTACTTGAAATGCTGCTTTTCTATAGTCCTAACAATGGTACGAAGCATGTGTCCAACCATCAAGCACATCCAGCATTAACAAAACTTCTCCTAATGTTGTATATTTACATAACCTCTCCAACAAAGGTGTAAAACTTATACAGTGCAAGCCATTTGTTGTTAATTTATAAACAATTTATTGGCCTTAACCTCCAGGAATCtttttctttttttCTGCTGCAGAAAAAAACAAGTTCTTCAAACTACTGTTAAAAGTGCAAAGAGATACATGGTTTGGATGGAGGGGAGCACTATACTTGAATGAACCTAACCTGGAATATTTAGAGCACTCCATTCAACTCTCTGTACGCCACTCTACAGTAAAATATGTTTTCCCAACCCCTCTTGAAGCTATTTAGTCAGGTTGAATAGGGAAATTTAGGAGCCTTTCTGAGGCAAAATATGCACTACATTCTTTCAGTAGTTAATTATTTAGGTTGTTTTTCTATTTGGAGCTGTTCTGTGTATGGAGTGAAGAATCTACTGTTAATAATTTCACCATATGGAACAGCAAATAATTCTGTGACTGGAACTGACTTGTAAATAGTGACTGATTCAATAAAAAATTACACCCTTaaaaaaaaaaaaaaaaaa
>TrENSTRUT00000011058
ATGCCGTTCATGCCGGTCAAGTTCACCCTGCAGAAGCGGGTGAAGCTGGCTCAAGGACTCTGGATGCTCTACTGGATCTCCGTCATCGTGGGGATTCTCCTCTTCGCCCTCGGAATCTTTTTCAAGGTCGAGCTGCGGAAGAGGAGCGAGATGATGGACAACAACGAGAGCCACTTGGTGCCCAACCTGCTGATCCTGGTGGGCTTGTTGACCTGCGGGGTCAACGCTTTCGGGGGTAAAGTTTGCCACGACTCTTTGGACCCCATAAAGTTCTCCAAGTGGAAGCCGATGCTGAAGACCTACCTGTTGCTCTGCTGCGGCTTCAACGTGCTGCTGCTGGTAACGGCCCTGTTCTGCTTCCTCATGCAGTTCGCCATGTACTTGACCTTGGCCGAGGGCCTGAAGAACAGCATCAAGTTCTACAAGGACACGGACACGCCAGGACGCTGTTTCATGAAGAGAACACTGGACTTGACGCAGATCGAGTTCCGCTGCTGCGGCAACAACAACTTCAGGGACTGGTTCGAGGTCCAGTGGATCAGCAACCGCTACCTGGACATGAGCAACGACGCCGTCAGAGACCGTGTCCTCAGTAACGTGGAAGGAAAATACCTGATGGACAGCGTCCCATTCAGCTGCTGTAACCCCGGGTCACCCCGGCCCTGCATCCAGCATCACCTGACCAATAACTCCGCCCACTATGACTATGACCACCGCATCGAGGAGCTCAACATCTGGACCCGAGGCTGTCATGAGGCCCTGTTCTCCTATTTTAGTGGCATGATGTCGAGCATTGGGGTGTTCATCATCTTCACCATCATCCTGGAGTCGGTGGACATGGCAGGTCTGAAGTACCTCTTCACGGCTCTGGAGACCATGGAGGACCCCGAGAACCCCGAGTGTGAGAGCGAAGGTTTCCTGCTGGAGAAGGGCGTCAAGGAGACGTTGAAGGACGTGTTCGCCAAGCTGAAAACGCTCGGGAAGGGCAACCAGGTGGAGGAGGGCGGGGACACAGAGGGGGCTGCTACCTGA
>RnENSRNOT00000026079
GCGCTCCTACAGTGGCTGCCGGGGCTGGTATTTCAAAGCGTGGTTGATCTGGTGGCTCTGAGAATCATTCTGATTACTGCTTCAGACACCATAGGAGTGGCAAGATCCCACCTGCCAGGTGAAGGGCGGGCAGATCAGTGACTTTGACCTGTACCTGCTGGTCCTGACTTCCAGAGGCCCAGGATGGGGGAATTCAACGAGAAGAAGGCAACATGTGGCACAGTCTGCCTCAAGTATCTGCTGTTCACCTACAACTGCTGCTTCTGGCTGGCTGGCCTGGCCGTCATGGCAGTGGGCATTTGGACACTGGCCCTCAAGAGTGACTACATTAGTCTGCTGGCTTCAAGCACCTACCTAGCAACAGCCTACATCTTAGTGGTGGCTGGTGTTGTTGTCATGGTGACTGGAGTCCTGGGCTGCTGTGCCACTTTCAAGGAGCGACGGAACCTGTTACGCTTGTACTTCATCCTGCTCCTCATCATCTTCCTTCTGGAGATCATTGCTGGCATCCTGGCCTATGTCTACTATCAGCAGCTCAACACCGAGCTCAAGGAGAATCTGAAGGACACCATGATCAAGAGATACCACCAGTCAGGCCATGAGGGTGTGACCAACGCTGTAGACAAGCTGCAGCAAGAGTTCCACTGCTGTGGCAGCAACAACTCTCGAGACTGGAGAGACAGCGAGTGGATCCGCTCTGGTGAGGCAGACAGCCGTGTGGTCCCTGACAGCTGCTGTAAGACTGTGGTAACTGGCTGTGGTAAGCGGGAGCACGCCTCCAACATCTATAAAGTGGAAGGTGGCTGCATCACTAAGCTGGAGTCCTTCATTCAGGAGCACCTGCGGGTCATCGGGGCCGTGGGCATTGGCATCGCCTGTGTGCAGGTCTTCGGCATGATCTTCACCTGCTGCTTGTACAGAAGCCTCAAGCTGGAGCACTACTGACCATGGTGCCAGGCCAGAAGGCCAGCCTCGCGCTGTGTCCCAGCCCCCCACTACTGAACACTACTGAGTTAGACTGCTGACTGCCAGAGAGGTAGCTGCCCTCATGCCATTACCATGTCCCCTGGTGGCTCCACCTCCGTGGTAGCTTCAAGTGCCTTTCCCTGCACACCAAAGTCCCAAAGCTTGAGGCAGCGTACTTGCCCCAGCATTAACAAGAGGGGGCATGTATGCCAGTGTTGGGCTAGGCCTGGCTAGTAGAGTAGGGTTTAGATTACTTGACAGAAGTGCCTCTTATGTAGACTGCTTCCCTTTGGGTAGCTGTGATCTGCAGTAAGTCTGGGGAGAATCCGAGCATACCACTACACGGTGGGTAAGAGCAGGTGGGAAGGGGCCTTTCTGGTTGGGCTAGGCACCTTTCATGCCTGCTGCCAGGAACCCTCAGATAGGGCAAGCTTAGGGGAACTGGAATCCCACACTGTATGCTGTCCTTTCCACACAGGCCTCTTGCTCCTAACGGCCTCAGCCCTGGGCTTTTCCTACTACTGATAACACTATGTAAATGTTCAACGTTCCTGTACACTGTCTCTTTTGGGAACATCTCTGAATGGAGCATGGCTGTTTTCATTCACTGCTGTATCCCAGATGCCCACAGATGCTCCTGCTGTGTGACAGGTGCTCAATAAATGTATAAGCAGTC
>RnENSRNOT00000051983
CCAGCAGTTCTCGGCGGAGCCGCCGGCGCCATTGCCTCCTCGCTCGGTGAGCGCCGCTCCGCTCGCCCAGCCCGGCCTCCGCCGGCCGTCGGCACCATGGGCCAATGCGGCATCACCTCCTCTAAGACCGTGCTGGTCTTCCTCAACCTCATCTTCTGGGGGGCGGCTGGCATCCTCTGCTACGTGGGAGCCTATGTCTTCATCACTTACGACGACTATGACCACTTCTTTGAGGATGTGTACACGCTCTTCCCTGCCGTGGTGATCATGGCTGTAGGGGCCTTGCTCTTCATCATCGGCCTGATCGGCTGCTGTGCTACAATCCGGGAGAGCCGCTGTGGGCTGGCCACGTTTGTCTTCATCCTGCTCTTGGTTTTCGTCACAGAAGTAGTAGTTGTGGTTTTGGGATATGTGTACAGAGCAAAGGTGGAGAATGAGGTTGATCGTAGCATTCAGAAAGTGTATAAGACCTATAACGGGACCAACTCTGATGCTGCCAGCCGTGCTATTGACTATGTGCAGAGACAGTTGCACTGCTGTGGAATTCATAACTATTCAGACTGGGAAAATACAGATTGGTTCAAAGAGACAAAAAACCAGAGTGTTCCTCTTAGCTGCTGCAGAGAGACTGCCAGAAGCTGTAATGGCAGCCTGGCCAACCCCTCCGACCTCTATGCCGAGGGCTGCGAGGCTCTTGTTGTGAAGAAGCTACAAGAAATCCTGATGCATGTTATCTGGGCAGCTTTGGCCTTTGCAGCTATTCAGGTAAGCGGTAACCAAGCAGCTGTTGTCAGAGGTAGTTTGTCC
>OaENSOANT00000012034
CCCGGCCCCAAAGCACTTATAGTAATAGCGGCAGCAGGCATCCTGTGCTACGTGGGAGCCTATGTCTTCATTACTTACGACGACTACGATCATTTCTTTGAAGACGTGTACACGCTCATTCCCGCCGTTGTGATCATAGCTGTAGGCACGCTCCTTTTCATCATCGGACTTATCGGATGCTGTGCCACAATCCGAGAAAGCCGTTGTGGACTAGCAACGTTTGTGATCATCCTCCTCTTGGTTTTTGTCACAGAAGTTGTCGTCGTGGTTTTGGGTTACATTTACCGAGCAAAGGTGGAAAACGAGGTCGACCGCAGCATCGAGAAGGTGTACAGGGCCTATAATGGAACCTCTCCTGACGCTGCCAGTCGAGCTATTGATTATGTGCAGAGGCAGCTGCGTTGTTGTGGGATTCATAATTATTCTGACTGGGAGAATACAGACTGGTTCAAAGAAACCAAAAATCAGAGTGTACCCCTCAGCTGCTGCAAAGCGACTGTCAGCAACTGCAACGGAAGCCTTGCCCGCCCCTCCGACCTCTACTCCGAGGGATGTGAAGCTTTAGTTGTAAAGAAGCTACAGGACATCATGATGTATGTTATCTGGGCAGCATTGGCGTTTGCTGCCATTCAGCTGCTGGGCATGCTGTGCGCCTGTATAGTGTTGTGCAGGAGGACTAGAGATCCTGCGTACGAACTTCTGATCACCGGAGGAACCTACGCTTAG
>MdENSMODT00000039599
ATGAGAAAAATGTTGCTGGGCAGGATGAAAAGATGTTTGCCAATTTGTTCATGTTGTTTCCTGCAGGCTGCAGCAGGCATCCTATGCTACGTGGGAGCCTATGTCTTCATCACTTACGATGACTACGACCATTTCTTTGAAGACGTGTACACACTCATCCCTGCAGTGGTGATCATAGCCGTGGGAACCCTTCTTTTCATCATCGGGCTAATCGGATGCTGCGCCACCATTCGAGAAAGCCGCTGTGGACTCGCCACATTTGTGATCATCCTGCTGTTGGTTTTTATTACAGAAGTTGTCGTAGTGGTTTTGGGATATGTTTACAGAGCCAAGGTGGAAAGTGAGGTTGATCGCCGCATCCAGAAAGTATACAAGACCTATAATGGAACCTCTCCGGATGCTGCCAGTCGAGCCATTGACTATGTACAAAGACAGCTACACTGCTGTGGGATTCGCAATTACTCAGACTGGGAGAATACAGACTGGTTCAAAGAAACGAAGAATCAGAGCGTCCCTCTCAGCTGCTGCAAGGCCTCCGCCAGCACCTGCAACGGCAGCCTGGCCCACCCTGCAGATCTCTACTCGGAGGGCTGTGAAGCCTTAGTTGTGAAGAAGCTCCAGGATATCATGATGTACGTTATTTGGGCCGCGTTGACATTCGCTGCTATTCAGCTTCTGGGCATGCTCTGTGCCTGCATCGTGTTGTGCCGGAGGAGTCGAGATCCTGCCTATGAGCTTCTCATCACGGGAGGCACCTATGCCTAG
>DnENSDNOT00000007532
CTCTTCTTCTTAAACATGTTATTCTGGGTGATTGCCATGTTGATGATGGCTGTGGGAGTCTATGCCCGGCTGATGAAGCACGCAGAAGCAGCCTTTGCCTGCCTGGCGGTGGACCCTGCCATCCTGCTGATTGTGGTGGGCGTCCTCATGTTCCTGCTCACTTTCTGTGGCTGCATTGGATCTCTCCGTGAGAACATCTGCCTCTTGCAGACATTCTCCATCTGCCTCACCGTGGTGTTCCTGCTGCAGCTGGCTGCTGGGGTTCTGGGCTTTGTCTTCTCAGACAAGGCTCGGGGGAAAGTGAGCGAGATCATCAACAATGCCATTGTACACTACCGAGATGACTTGGATCTGCAGAACCTCATTGACTTTGGCCAGAAAAAGTTCAGCTGCTGTGGAGGGATTTCATACAGGGACTGGCTGAACATGTACTTCAACTGTTCNNNNNNNNNNNNNNNNNNNNNNNNNNNNNNNNNNNNNNNNNNNNNNNNNNNNNNNNNNNNNNNNNNNGCAGTGATCAACACCATGTGTGGCCAAGGTATGCAGGAACGTGAGTACTTGGAAGCTAGTGAGGTCATCTACACGAATGGCTGTATTGACAAGCTGGTCAACTGGATACACAGCAACCTCTTCTTACTTGGCGGTGTGGCACTGGGCCTGGCCATCCCCCAGCTGGTGGGAATCCTGCTGTCCCAGATCTTGGTGAATCAAATCAAAGATCAAATCAGGCTCCAGCTCTACAACCAGCAACACCGGGCTGACCCATGGCACTGA
>CfENSCAFT00000005965
ATGGAGATCTGGGAGGGACTACCCAGCATGTCCTTGGTGCCCACAAATTCCAAGGCCCCACAGGCGAAGATGTCGGCCCAGGACAGCTGCCTCAGCCTCATCAAGTACCTCCTCTTCGTTTTCAACCTCTTCTTCTTCGTCCTAGGCAGCCTTATTTTCTGCTTTGGCATCTGGATACTCATTGACAAGACCAGCTTCGTGTCCTTTGTAGGTTTGTCCTTCATACCCCTGCAGATCTGGTCCAAGGCCCTGGCAATCTCAGGAATTCTCACTATGGGCCTTGCCCTCCTGGGCTGTGTGGGGGCTCTGAAGGAGCTCCGCTGCCTCCTGGGGCTGTATTTTGGGGTACTGCTGCTCCTGTTTGCCACACAGATCACCCTTGGAATACTCATCTCCACTCAGCGGATGCGGCTGGAGCGGAGGGTGAAGGACATCGTGATGGAGACGATCCAAAACTACCACTCGCGACCGGAGGAGTCGGCCGCGGAGGAGAGCTGGGACTACGTGCAGTTTCAGCTGCGCTGCTGCGGCTGGAACTCTCCCCGGGACTGGTTCGGTATCCCCAGCCTCAGCAGCAACGCGTCGGACGTGCATCGCGTGCCCTGCTCCTGCTATAATTCATCGGCGACCAACGACTCCGCAATCTTCGAGAAGCTCTCCTTCCCCCAGTTCAGCCGGCTCGGACCACAGGCGCGGCCCCGCCACAGCACAGACCTTTGCGGGGTTCCCGCAAACAGCAATATCTACAGCGAGGGCTGCGCGCAAAACCTCCAGAAGTGGTTGCACAACAACCTCATCTCCATAGTGGGCATTTGTCTGGGCGTCGGTCTACTTGAGCTCAGCTTCATGACGCTCTCGATATTCCTGTGCAGAAACATGGACCAAGTCTACGACCGGCTTGCTCGGTACCGCTAG
>CfENSCAFT00000016350
CAGGGAGTTCTGTCCAACATCTCTTCCATCACTGATCTCGGCGGCTTTGACCCAGTTTGGCTCTTCCTGGTGGTGGGAGGAGTGATGTTCATTTTGGGATTCGCAGGGTGCATCGGAGCGCTACGGGAAAACACGTTCCTTCTCAAGTTTTTTTCTGTGTTCCTGGGAATTATTTTCTTCCTGGAGCTCACTGCTGGGGTTCTGGCATTTGTTTTCAAAGACTGGATCAAAGACCAGCTGTATTTCTTTATAAACAACAACATCAGAGCGTACAGAGATGACATTGATTTGCAGAACCTCATAGACTTCACACAGGAATATTGGCAGTGCTGTGGGGCTTTTGGAGCTGATGATTGGAACCTAAATATTTACTTCAATTGCACAGATTCCAACGCAAGTCGAGAGCGATGCGGCGTGCCATTCTCCTGCTGTACTAAAGACCCAGCAGAAGATGTCATCAACACTCAGTGTGGCTACGATGCCAGGCAAAAACCAGAAGTTGACCAGCAGATTGTAATCTACACAAAAGGCTGTGTGCCCCAGTTTGAGAAGTGGTTGCAGGACAATTTAACCATCGTGGCTGTGTTTCCATGGGCAAAATAA
>BtENSBTAT00000007722
AGGATGGGGTCAGCCTGCATCAAAGTCACCAAGTACTTCCTCTTCCTCTTCAACTTGCTCTTCTTTGTCCTGGGCGCGGTGATCCTGGGCTTCGGGATGTGGATCCTGGTCGACAAGAACAGTTTCATCTCCATCTTACAGACCTCCTCCACCTCGTTCAAGGTGGCGGCCTACGTCTTCATCAGCGTGGGGGCCCTCACCATGCTCATGGGCTTCCTGGGCTGCCTGGGTGCCGTCAAAGAGGTCCGCTGCCTGCTGGGGATGTACTTTGCCTTCCTCCTGCTGATCCTCATCGCCCAGGTGACTGCCGGGGTCTTCTTCTACTTCAACATGGGCCAGCTGAAGCAGGAGATGGGCAGCATCGTGACCAAGCTCATTCACAACTACACGGACGGCTCCGGGGACAATCTGCAGGAGGCCTGGGACTACGTGCAGGCTCAGGTGAAGTGCTGCGGCTGGGTCAGCTACCTCAACTGGACAGAAAACACCGAGCTCATGAATCGCACCAGCATCACCTTCCCCTGTTCCTGCAAAAAGAGTGATGAGGATGACGCCCTCATGATGCCGCAGAAGGGCTTCTGCGAGGTCCCCTTTGGCAACAAGACCCAGAGCGGCAACAACCCCAAAGACTGGCCGGTGTACCAGGAGGGCTGCATGGAGAAGGTGCAGGGCTGGCTGCAGGAGAATCTGGGAGTCATCCTTGGCGTGTGTGTGGGCGTCGCTGTCATCGAGCTCCTGGGGATGTTCCTGTCCATGTTCCTATGCCGGCGTGTCCATTCTGAAGACTACAGCAAGGTGCCCAAGTACTGAGGCGGCTGCTGTCCCCACCTCCCTGCCTGTCCCCCCAACCTCAGGGCTCCTAGGGGTCTCTCCTAGGCTCCCCCGCTCCAGGCCCGCCTCCCACCTCACTGCCAAGACCCCTTGTCCGTCCCGTGCTGGCTGGAAGTCGGAGGGGGGTGCTTCCTGGGGACTTGAACCCCTCTCCTTTGCTTTTCTGC
>BtENSBTAT00000007723
TCCGAGCAAAAAAAAAAAAAAAAAAGAGCAGAGGCAGCAGGGAGCTCCAGGACCGACAGGATGGGGTCAGCCTGCATCAAAGTCACCAAGTACTTCCTCTTCCTCTTCAACTTGCTCTTCTTTGTCCTGGGCGCGGTGATCCTGGGCTTCGGGATGTGGATCCTGGTCGACAAGAACAGTTTCATCTCCATCTTACAGACCTCCTCCACCTCGTTCAAGGTGGCGGCCTACGTCTTCATCAGCGTGGGGGCCCTCACCATGCTCATGGGCTTCCTGGGCTGCCTGGGTGCCGTCAAAGAGGTCCGCTGCCTGCTGGGGATGTACTTTGCCTTCCTCCTGCTGATCCTCATCGCCCAGGTGACTGCCGGGGTCTTCTTCTACTTCAACATGGGCCAGCTGAAGCAGGAGATGGGCAGCATCGTGACCAAGCTCATTCACAACTACACGGACGGCTCCGGGGACAATCTGCAGGAGGCCTGGGACTACGTGCAGGCTCAGGTGAAGTGCTGCGGCTGGGTCAGCTACCTCAACTGGACAGAAAACACCGAGCTCATGAATCGCACCAGCATCACCTTCCCCTGTTCCTGCAAAAAGAGTGATGAGGATGACGCCCTCATGATGCCGCAGAAGGGCTTCTGCGAGGTCCCCTTTGGCAACAAGACCCAGAGCGGCAACAACCCCAAAGACTGGCCGGTGTACCAGGAGGGCTGCATGGAGAAGGTGCAGGGCTGGCTGCAGGAGAATCTGGGAGTCATCCTTGGCGTGTGTGTGGGCGTCGCTGTCATCGAGCTCCTGGGGATGTTCCTGTCCATGTTCCTATGCCGGCGTGTCCATTCTGAAGACTACAGCAAGGTGCCCAAGTACTGAGGCGGCTGCTGTCCCCACCTCCCTGCCTGTCCCCCCAACCTCAGGGCTCCTAGGGGTCTCTCCTAGGCTCCCCCGCTCCAGGCCCGCCTCCCACCTCACTGCCAAGACCCCTTGTCCGTCCCGTGCTGGCTGGAAGTCGGAGGGGGGTGCTTCCTGGGGACTTGAACCCCTCTCCTTTGCTTTTCTGCCATCAGCCTTAAGCCCCAGCTATTCTGTGGCTCCTCCACACACTCCCTGTCTGCCAGGGTTGTCTTAGCAACCCAAAGAAAATGCTCCCTGCACAGGTGGGCTGGGTTTCTACCTGCCTTGGGGGCTGTATATATTGTATGGGAGAAAGTGTGTTATAAACTGGGGGGGGGTGGGGGTTGGATAAGGCACCCTGGGTTGTCACTGCCCACTGCGTGGGGCAGCTTTGTTTCCACTCTGATGCTCTGTCCTTGGTTTTTCCATCTTCCTTGAGGTTGTGGGAGAGGGTGGGCTTGACCTGACATGAGAAGCGGCACCCCTTCTTCAGCCTGACCCAGCCCCACCCAGCAGCTCAGGCCAGTCTGGGCCACGCTGTGGGGGCACGGCCTGCGTGAGCTGGGCTGAAGGGGGGTGGCCTGGGCATGAAGGTCTGTACTGGCCCTGGGCCACTTAAGGAAGCAGGGGGTGAACCCTCCCAGTGTGGCACAGAGCTGGCCCTGCATTCACCAGGACCCTGAGCGGTCCAGGGAACTGAAGATGCTTTCTCCTGTCCTCTGTCCCCCAGGGAATGGGTGGGTAAGGTTGTGCCTTGAAGGGGAGTGGGGAGGGGCCCAGGGCACAGCTCTGTAAAACACACACAACTGATTATTAAAGAGGATTTGTAACAATC
>XtENSXETT00000049784
TTTATTATACGTAAGAAAATGAAGGAGGACTCAGGCGTTCGGTGTTACCAGTCCATCATCATCTTCGGCAATGTGGTCCTTGGGCTCTGTGGCGTGGCCCTGACAGCCGAGTGCATCTTCTTTGTGTCGGACCAGAGTGGCATCTACCCCCTGCTGGAGGCGACCAACAACGCCGACATATTTGCCGCAGCCTGGATTGGCATCTTTACAGGGTTCTGCTTCTTCATCTTGTCCATCGTCGGAATCATTGGCATCATGAAGTCGAACAGGCGAATGCTGATGGTGTATCTCATCCTGATGTTCGTAGTTTATGCCTTCGAAGTGGCCTCGGCCATCACGGCTGCAACTCAGGAAAACTTTTTCATTCCAAACCTCTTCCTGAAACAGATGTTGGACTTCTACCAAAATCCAAACCCAACCAACAACGACAACCTTTGGAAAATTAATGGAGTCACCAACACCTGGAACCGCTTTATGCTTCTGAACGGCTGCTGTGGAGTCAACGGACCCCAAGACTGGCAGACCTACACATCGGTGTTCCGGCAGTCTAACAGCGATTCTGCCTACCCTTGGCCACAGCAGTGCTGCGCCATGAACAGCCTCGGGCAACCCGTAAATCTGGATGCCTGTAAACTTGGGGTTTCTCCATATGTCAATCTGAATGGTTGCTACGACCAGATGGCTGGCCCAATGACCCGTCATGCCTGGGGAGTGGCCTGGTTTGGATTTTCCATTCTCTGCTGGACATTCTGGGTTCTTCTCGGAAGCATGCTCTACTGGACCCGTATTGAGTATTAAGGCAGCTCAGACTGACTTTCTTCCTAAACCTTTGAAAAAACGAAGGTCTACGACAACTTGGCCAACATGAAGGACATCCCTTTTGGGCCAAACTCCAAGCTTTTACTAACATCTGTTTTATTGGCCCATGGACATGTTTGGAAGGAGGAGGAGCCCCGTTGGGCACACAACTGCCCTGTGTATATATAGTGTTACTGGGGGCAAAATTGGTCAAATGATTTGGAGTTGTAGAATGTGAAGTTTGCTCCCGTCGGGCTAAGCTTAGAAGACCATTTGCCTCCGCCCTTTTGGAATGCCCCGCCCTCATCTCTAGACACATGCATTTTAATAGGAGTTACACAATCCTGCCAATTAGAGTTTTTTTGGTGTGTTTTATGTTTTTTTGTTTTTTTTTTCTTTTTAAATATGCATTAAAGTTTATAGTTTATAATCTTTGG
>TrENSTRUT00000041453
GTCAGTCCTGTGGTCAAATACCTTCTCTTCATATTTAATTTTATATTTTGGGTAATCTCCATGGTGATGGTGTCCATCGGTGTGTATGCCCGCATGATGAAACAAGCAGAGACCGCTCTGGCCTGTCTGTCAGTGGACCCCGCTATTATGTTGCTGGTCGTGGGGGTTCTCATGTTCATCATCACCTTCTGCGGCTGCGTGGGCTCGCTGCGAGAAAACATCTGCCTCCTCCAGACGTTCTGCATCAGTTTGACGGTGATCTTCTTGCTGCAGCTGGTTGCTGGAATCCTGGGCTTCGTCTTTGCGGATAAGGCTCGTGACAAAGTGACTAAAATCATCAACAAGGCCATCACCTACTACAGAGATGACATCGATTTGCAGAACCTCATTGACTTTGGTCAGACAGAGTTTGCCTGCTGCGGTGGAGTTGCATATACTGACTGGTCCAGCAACGTGTACTTCAACTGCAGCATGCAGAACCCCAGTAGGGAGCGCTGCTCCGTCCCCTTCTCCTGCTGCGTCATGACTAAAAGCAAGATGGTGATCAACACCATGTGTGGACAGGGAATGCAAATATTAGAGTATTCAGAAGCTGCAACTTACATCTACACCAATGGCTGCATCGACAAACTGGTGAATTTGATCCACAGTAACATGTTTCTGCTCGGAGGTATCGCCATGGGCCTGGCCATACCGCAGCTCGTTGGCATCCTCCTGTCGCAGATCTTGATCAACCAGATCAAAGTCTACAAAAGGTCATTTTTCACT
>RnENSRNOT00000033621
ATGGCTTCTACAGCGACAGAGGGAGAGAAGGGGTCTCCTGTGGTTGTGGGGCTGCTGGTCGTGGGCAACATCATTATTCTGCTGTCAGGCCTGGCCCTGTTTGCGGAGACAGTGTGGGTGACGGCTGACCAGTACCGTGTGTACCCACTGATGGGCGTCTCAGGCAAGGACGACGTCTTCGCCGGTGCCTGGATCGCCATCTTCTGCGGCTTCTCCTTCTTCGTGGTGGCCAGCTTTGGTGTAGGAGCTGCGCTCTGTCGTCGTCGGTACATGATCCTCACGTATCTGCTGCTGATGCTTATAGTCTACATCTTCGAGTGTGCCTCCTGCATCACATCCTACACCCACCGCGACTACATGGTGTCCAACCCATCCCTGATAACCAAGCAAATGTTGACCTTCTACAGTGCGGACACCGACCAGGGCCAAGAGCTAACCCGCCTCTGGGACCGGATCATGATTGAGCAAGAGTGCTGCGGCACATCTGGCCCCATGGACTGGGTGAATTACACATCAGCCTTCAGGGCAGCCACCCCGGAAGTGGTGTTCCCGTGGCCCCCACTGTGCTGTCGCCGGACTGGGAACTTTATTCCCATCAATGAAGATGGCTGCCGAGTAGGCCACATGGACTACCTGTTTACCAAGGGTTGCTTCGAACACATCAGCCATGCCATTGACAGCTACACGTGGGGCATATCGTGGTTTGGCTTTGCAATCTTGATGTGGACTCTCCCTGTGATGATGATAGCCATGTATTTCTACACCATTCTCTGAGGAGGAAGGGGGACCACAGATGCACGCAGCTCTGCCCAAAGCTCCTGCTTCTCTGCGGCCCTTGGACACCATCAACCTCCTCCCCAGACCACCTCCGTGTACCTCGGCTACAACCCACCCCATCCACCTCCCTCCATTTTCCCTCCTTGCGATCCAAACATCCCTTTCTAGATGTAGGAGCTGCCCTGGACCCTCGCTGTGCCCGTGGCCCTGGATTTGTGTGCCTGGACCCTCTCGACCCTGTGTCACTTGGCTGATCTGCTGACAACAGCATAGCCTGTCCTCAGAAGCCCTTCGCTGCTCCTCACAACCCAGCATGCACCTCTCTGTGGCTTCCAGAACTTCTTGCAGGCGTAGCCACTGTTACTCAGTAGTTTGTGTAAGCTCTTATAGATGCTGCCTGTTGTAAGAAGAGGGTGACACACTCTGCTGTGGGGGGTCCCCATCGGCACCCTCACAGGCCTCTGAGCAAGCGCTGGATTTCCAATAAATACTGGCTGGGTGAGCAGAG
>OlENSORLT00000015518
TTTCAGAGATTTCATTGGTCGAGCCCAGAGGAATCCGCACGGTGGGGCAGACTGAAGCCATTTTATCATTTTAACAGCAGAGGCACAGGTGCACCAACGTTTTCCTAAAATTACAGTTTTCTAAAGCAACATAACTGTTTAGCGTGTAGCGCTCGCGACGGAATGGGGCAGTGTGGAATTACGTCATCTAAAACCGTCCTGGTTTTCCTCAATCTCATATTTTGGGCTGCAGCTGGAATTTTATGCTACATCGGAGCCTATGTGTTCATCTCCTATGACGACTATGACCACTTCTTTGAAGATGTGTACACTTTGATTCCTGCTGTGGTGATCATCGCTGTCGGCACTCTTCTGTTCATCATAGGCTTGATCGGCTGCTGTGCAACAATACGTGAAAGCTCTTGTGGCTTGGCAACCTTTGCTGCCATTCTTCTGCTGGTCTTTGTGACTGAGTGTGTGGTGGTGGTGCTTGGCTACATATACAGGGCAAAGGTTGAAGATCAGGTTAATCACTCCATTCAGAAGGTTTACAATGAGTACAGTGGGATCAATTCTGATGCTCCCAGTCGTGCTATTGACTACGTGCAGAAGCAGCTCCACTGCTGTGGGATTCACAACTACTCTGACTGGAGGAACACGCACTGGTTTATAGAATCCAAGAATAACAGTGTCCCAGTGAGCTGCTGTCAGCCCAACATCAGCAACTGCACCGGCACCCTTACTCGACCTGGTGACCTGTACCAAGAGGGTTGTGAAGCCCTTGTTGTGAAGAAATTAAAGGAGATAATGATGTACGTGATATGGGCGGCATTAACCTTTGCGTCTATACAGATGCTGGGCATGCTCTGTGCCTGCGTGGTGCTGTGCAGGAGGGGCCATGACCCGGCGTACGAGCTGCTGGTCACAACCAATAGCTACGCATGAAGGATGCAGCCGGTCAACGCAGCACCCAGACACTCAACAGGATCGCCATCAGAACCGTTCACAGTAG
>OlENSORLT00000004176
ATGCCGTTCATGGTGGTGAAGTTTGACCTGCAGAAGCGGGTCCGACTGGCTCAGGGTCTGTGGATGCTCTACTGGACCTCCGTTCTGGCGGGGATTGTGCTCTTCAGCCTCGGCATCTTCTTCAAGATCGAGCTGAGGAAGAGGAGCGAGATCATGAACAACAGCGAGAGCCACCTGGTGCCGAACCTGCTCATCCTGCTGAGCCTGGTGGCGTGCGGGATCAACGCCTTCGGCGGGAAGATGTGCCACGACTCCCTGGACCCGCAGAAGTTCACCAAGATGAAGCCGGCTCTGAAGCCGTTCTTCGCGCTGAGCTGCGGCCTGGTGGCGCTGCTGCTGCTGCAGGTGCTGCTGTGCGTGCTCATGCAGTTCTCCGTGTACCTGACGCTGGCGGAGGGCCTGCAGTTCGCGCTGCGCTTCTACAAGGACACGGACACGCCGGGCCGCTGCTACATGAAGAGGACGCTGGACATGACCCAGATCGAGTTCCGCTGCTGCGGAAACAACAACTTCCGGGATTGGTTCGAGTTGCAGTGGATCAGCAACCGGTACCTGGACATGAGCAACGACTTGGTCAAAGACCGTGTCCTCAGCAACGTGGAGGGGAAGTACCTTATGGACAGCGTGCCGTTCAGCTGTTGCAATCCTGGGTCTCCACGGCCCTGCATCCAGCACCACCTGACCAATAACACCGCCCACTATGATTACGACCACCGCACTGAAGAGCTCAACATCTGGACGCGTGGCTGTCGTGAAGCGGTTTTCTCCTACTACAGCAGTATCATGACCAGTATCGGAGCCATCGTCATCGGGGTTATCATCCTTGAGACAGCAGACATGGCGGGGCTCAAGTATCTGAGTACGGCTCTGGAGACGATGGCAGACCCTGAAAACCCGGAGTGCGAGAGTGAAGGCTGGCTGCTGGAGAAGGGCGTGAAAGAGACTTTAGGTGACATGATCGGCAAACTCAAAACCCTGGGGAGGGCCAACCAGGTGGAGGAGGGAGGAGACGCACCCGAGGCCACCACCTGA
>DnENSDNOT00000016315
CTGCCCCTCCAGACCCGAATCCGCCTGGCGCAGGGGCTCTGGCTTCTCTCCTGGCTGCTGGTGCTGGCCAGTGGCCTCACCCTCCTCTGTAGTGGGCACCTCCTAGTCCAGCTGTGGCACCTTGGCACCTTCCTGGCTCCCTCCTGCCCATTCCCTGCCCTGCCCAAGGTTGCCCTGGCGGCAGGCACAGTGGCTCTGAGCACAGGACTGGTGGGTGCGGGCGCCAGCCGAGCCAGTCTGGATGCAGCCCAATACCCTCCCTGGCGAGGGGTCTTGGGACCACTGCTGGTGGCCGGCACTGCCGGGGGTGGGGGCCTCCTGGTGCTTGCCCTGGGGCTGGCCCTGGGTTTACCTGGGAGCCTGGCCGCTGGGCTGGAGGAGGGCCTGGGGACTGCCTTGGCTCACTACAAGGACACAGAGGTGCCAGGGCACTGTCATGCCAAGCGGCTGATGGACGAGCTGCAGTTGTGGCACCACTGCTGCGGGCGCCATGGCTACAAGGATTGGTTTGGGGTCCAGTGGGTCAGCAGCCGCTACCTGGACCCAAATGACCAGGACGTGGTCAACCGGATCCAGAGTAACGTGGAGGGCCTCTACCTGACTGATGGGGTCCCCTTCTCCTGCTGCAACCCCCACTCACCCCGGCCTTGCCTGCAAAGCCGGCTCTCAGACCCCCAGGCCTACCCCCTCTTCGATCCCCAACAGCCCCACCTAAACCTTTGGACCCATGGGTGCCACGGGGTGCTGCTGGGGCACCTGCAGGGCTTGGCGAGCACGCTGGGCAGCATGCTGGCGGTCACCTTCCCGCTGCAGGCTCTGGTGCTGCTGGGCCTGCGGTACCTGCAAACAGCACTGGAGGGGCTTGGCGGGGTCATCGGTGTGGAGGGAGAGACCCAAGGCTATCTCTTTCCTAGTGGGCTGAAAGACATGCTACAAACGGGGTGGCTGCAGGGAGGGGCTGCCCATCGGCCAGCACCTGAGGAGGCCCCCCAGGAAGAGGCACCTCCTCAGGAGAGTCCACCTGAGGCCTAG
>TnENSTNIT00000018275
AGCAGCAGCCCTGACGTCCGCCGCACAATGGAGACCAAACCGGTCATCACCTGCCTCAAAACCCTGCTCATCGTCTATTCCTTCGTCTTTTGGATAACGGGGGCCATCCTGCTGGCGGTGGGAGTATGGGGGAAGCTGATGCTGGGCCCCTACATCTCCCTGATAGCGGACAACTCCACCAACGCCCCCTACGTCCTGATTGGCACAGGAACCGTCATCATCGTCTTCGGCCTGTTCGGGTGCTTCGCCACCTGCAGAGGAAGCCCCTGGATGCTGAAGCTGTACGCCATGTTTCTCTCGCTCGTCTTCCTCGCCGAGCTGGTGGCCGGGATCTCCGGATTCGTGTTTCGCCACGAGATCAAAGGGACCTTTTACCGGACGTACACCGACGCCGTCCTGAACTACGACGCCAAGGACGAGGCCAGCCAGGCGGTGGACAGCCTGCAGCACCGGGTGCGCTGCTGTGGGGTGTATAACTACACCAGCTGGTTTGGCAGCGTGTATTACCCCTCCAACGGCATTCCCTCCAGCTGCTGCCTGAACGCCTCCGACTGCAACCAGCAGGACCTCCGCAACGCCACCGCGGCCCCGAGCAAGGTCTACCACCAGGGCTGCTATGAGCTGGTCACCTCTTTCATGGAGACCAACATGGCTATTATCGCAGGAGTGACGTTCGGGATCGCTTTCTCACAGCTGATTGGCATGTTGCTGGCCTGCTGTCTGTCCAGGATCATCACAGCCAACCAGTATGAGATGGTCTAG
>TrENSTRUT00000011655
AACAACGGAGATATCCGATACTGTCACAAATTTTCCTACGTTTTCCTCAAATTCCTCCTCTTCTTCTACGCCATTGTGTTTTGGCTGATCGGTGGCTTCATCCTGGCTGTTGGCATCTATGCTGAAGTGGAGAGACAACGCTACAAGACTCTGGAGGGAGTGTTTCTGGCACCCGCCATAATTCTCATCCTCCTTGGAGTTGTGATGTTTATTGTTTCATTCATCGGAGTCTTGGCCTCACTCAGGGATAATTTAACTCTACTGAAAGTGTTCATGTACACCTTGGCTGTCTGTCTGATCCTGGAGCTGCTGGGTGGAGTAGTAGCACTGTTATTTCGCAACCAGACTGTGGAGTTGCTGAACAAGAATATTCGGAAGGGCATAGTGAATTACTATGATGACTTGGACTTCAAAAACATCATGGACTTTGTGCAACAGAAGTTTAAGTGCTGCGGAGGTCAAGAGTACAAAGACTGGTCTGTCAACATGTATCACAACTGCTCTGCACCTGGGCCACTGGCGTGTGGCGTCCCCTACACCTGTTGCATCACTACCAATCCTAATGAAGTGGCCAATAGCTTCTGTGGCTACAAGGTCCTAAATAAAGAGCGCCTGGACCTGATCGAGGTGATTTACACCAGAGGTTGCACCGACGCTTTCTTCATCTGGCTGACTGACAACTACAAGATTATGGCTGGACTGATGTTGGGGATACTTCTTCCACAGTTCCTTGGGGTGATCATCAGCTGGTTGTACATCACTCGTGTCGAAGATGCTATTAATGAATACGGTCACTATATGGACGGACTTCTGAGCTCAAGTGCAGGTGAAAGAACAGCCAAGAACCATGGCCGCGTGGCCAAGTGGTTCAAGTGTATGCCAGACATCGACTGA
>GacENSGACT00000002242
CGCTGACGCTGCGTGTCTGCATCAGCGCCCGGTTTCACCGCGACGCATCGCAGAGGAGCTTTTACCCCGCACTCCCTCCGAACCGCCGCACGCGCCACAATGGAGACTAAGCCCGTCATCACCTGCCTCAAAACGCTCCTGGTCGTGTACTCCTTCGTCTTCTGGATAACAGGAGCCATCCTGCTGGCAGTGGGAGTATGGGGGAAGTTGATGCTCGGCCCGTACATCTCTCTGATCGCAGACAACTCGACCAACGCCCCGTACGTCCTCATCGGCACCGGGACCATCATCATCGTGTTTGGCCTGTTCGGATGCTTCGCCACCTGCAGAGGAAGCCCATGGATGCTGAAGCTGTATGCCATGTTCCTGTCGCTCGTCTTCCTCGCCGAGCTGGTGGCCGGTATCTCTGGATTCGTGTTTCGCCATGAGATAAAGGGAACCTTTCACAGGACGTACACCGACGCGGTGCTGAACTACAACGCCGAGGACGAGGCGAGTCGCGCCGTGGATAACCTGCAGCACAGGCTGCGCTGCTGTGGCGTGTATAACTACACCAGTTGGTTCGGCAGTGTGTATTACCCGTCCAACGGCATCCCTGCCAGCTGCTGCTTCAACGCCTCCGACTGCAACCCAGACGTCCTCCGCAACACCACCCTCGCCCCGAGCAAGGTCTACCACCAGGGCTGCTACGAGCTGGTCACTTCGTTCATGGAGACCAACATGGCCATTATTGCAGGAGTGACGTTTGGGATCGCCTTCTCACAGCTGATTGGCATGTTGCTGGCCTGCTGTCTGTCCAGGATCATCACAGCCAATCAGTACGAGATGGTTTAGCTGATGTGACGCGGCAGGGAGGTGAAGAGAAGAAGAGAAAGAGCCTCGACGAGAGTAAACTCACAACA
>EcENSECAT00000021705
GGGGACGGCCGGGGGACCCAGCCCGGGGCTGCGCAGTCGGACGCTGACCGGGGCGCGAGCGGGCGACGCCGGGCTTGCAGCGCCGAGCAGAGAGCAGAGCCAGCAGGGAGCTCCAGGCCCAGCAGGATGGCGTCAGCCTGTATCAAAATTACCAAATACTTCCTCTTCCTCTTCAACTTGCTCTTTTTTATCCTGGGCGCCATGATCCTGGGCTTCGGCGTGTGGGTCCTGGCCGACAGGAGCAGCTTCATCTCTGTCCTGCAGACCTCGTCCAGCTCGCTCAAGGTGGGCGCCTACGTCTTCATCACCGTGGGTGCCGTCACCATGCTCATGGGCTTCCTGGGCTGCATCGGCGCCATCCGGGAGGTCCGCTGCCTGCTGGGGCTGTATATCACCTTCCTCCTGCTGATCTTCATCGCCCAGGTGACGGCCGGGGTCCTCTTCTACCTAAACATGGGCAAGCTGAAGCAGGAGATGGGCGGCATCGTGAGCCAGCTCATCCAGAACTACCAGGACGGCCAGGAGGACAGCCTGCAGGAAGCCTGGGACTACGTGCAGGCCCAGGTGAAGTGCTGCGGCTGGGCCAGCTTCTACAACTGGACGGCCAACGCGGCGCTCATGAACCGCACCAACATCACCTTCCCCTGCTCCTGCAAGAGGAGGGAGGAAGACAGCGACACCCTGGAGAGGCGGGGCTTCTGCGAGGCCCCGCGCAACGCCACCCAGAGCGGCAATAGCCCCGAGGACTGGCCCGTGTACAGAGAGGGCTGCATGGAGAGGGTGGAGGCGTGGCTGCAGGAGAACCTGGGCATCGTCCTGGGCGTGTGTGTGGGCGTCGCTGTCATCGAGCTCCTGGGGATGCTCCTGTCCATCTGCTTGTGCCGGCACGTCCATTCCGAAGACTACAGCAAGGTCCCCAAGTACTGA
>CfENSCAFT00000000112
CCCCTCACCGGCGCCCCCCGCAGGCCTGCAGCCATGGCGGTGGAAGGAGGAATGAAGTGTGTCAAGTTCCTGCTCTACGTCCTGCTGCTGGCCTTCTGCGCCTGTGCGGTGGGGCTCATCGCCGTGGGTGTAGGGGCCCAGCTGGTCCTGAGTCAGACCATTGTCCAGGGGGCCACGCCTGGCTCCCTGTTGCCCGTGGTCATCATCGCAGTGGGCGCCTTCCTCTTCCTGGTGGCCTTTGTGGGCTGCTGTGGGGCCTGCAAGGAGAACTACTGTCTTATGATCACGTTTGCCATCTTCCTGTCCCTTATCATGCTGGTGGAGGTGGCCGCAGCCATCGCTGGCTATGTGTTTAGAGACAAGGTGATGTCAGAGTTTAATAAGGACTTCCGGGAGCAGATGAAGAATTATCAGAAAAACAACCACACGGCTTCGATCCTGGACAGGATGCAGGAGGATTTTAAGTGCTGCGGGGCCGCTAACTACACAGACTGGCAGACCGTCTCTCTCATGCCCAAGGGCCAGGTCCCTGACTCCTGCTGCATCAATGTCACGAAGGACTGTGGGATTTCTTTCAATGTGAAGAATATCTACTCTGAGGGCTGCGTGGAGAAGATTGGGGGCTGGCTGAGAAGCAATGTGCTGGTGGTGGCTGCAGCGGCCCTGGGCATTGCCTTCGTGGAGGTACTGGGAATTGTCTTCGCCTGCTGCCTCGTGAAGAGTATCCGAAGTGGCTATGAAGTCATGTAGGGGTCTGGTCTCTTCAGCCCCTTCATCTAAGGGAGTGGGATAGTACACTCCAGGTTTTTCAATTAAACGGATTATTTTTTCAGACTGAAAAAATAGTCTCAGTTTATCTCG
>XlENgnlUGXlS21313244
ACCCCGCTGCGCAGACTGTGAGTTTCTCCCGACGCTCCCCGTGCCCACAGCTGCGCCCTCTCCTTCCCCCTTAGTGTTTCCGCTTTCAGGGACTTCCCTGCTGTCACTACAAGTTCGGGAAACCTGAAATCCGGGGCTTTTCCTTTCCTCCCTCCCCTGCTGAGAAGCGACTCCGGCTGCACAAAGTGTCCGAATCTCCGGAGCCGCAGGGACTTGTGAGACCGCTGCCAACTGGGACTAGTGGCCTCCAGATCATTCCCACTCACTGCTGAATCGGCTTGTTGGACCCCCTGGCGGTAGCATCGCAAGTACAAAGCAATAATCACGGAGTTTAAGAAGTGCAACATGGCGCGAGGCTGTCTCTGCTGCTTGAAATACATGATGTTCCTCTTCAACTTGATATTTTGGCTGTGCGGCTGTGGACTATTAGGAGTGGGAATATGGCTGTCCGTTTCTCAAGGAAATTTCGCAACGTTTTCTCCCAGCTTCCCATCTCTGTCAGCTGCGAATCTGGTCATTGTGATCGGAACAGTCGTGATGGTGACTGGCTTTCTTGGCTGTTTAGGTGCTATCAAGGAAAACAAGTGCCTCCTTTTAAGTTTTTTCATCATCCTGTTGATCATTCTTCTAACAGAGCTGATCCTGCTGATCCTGTTCTTTGTGTATATGGACAAGGTCAATGAGAATGCCAAGCAGGATTTGAAAGACGGCTTATTGCTTTACAATTCCGAAAATAACGTGGGCCTGAAGAACGCGTGGAACATAATCCAGGCAGAGATGCACTGCTGCGGAGTTACAGATTATACAGATTGGTATCCAGTGTTAGGGGAAAACACGGTTCCCGATCGATGTTGTATGGAAAATTCCCAGGACTGCGGTCATAATTCTACCAGTTTAGTTTGGAAAACGGGTTGTTATGAGAAAGTGAAAATGTGGTTTGATGATAACAAGCATGTTCTGGGCACCATTGGGATGTGCATCCTCATAATCCAGATACTTGGCATGGCCTTCTCCATGACGCTTTTCCAGCAAATTCACAGGACTGGTAAAAAATACGATGCCTAAAACATTAATAGAACCTTTGTATCAACACACACCTTGCCACAAAGAAGAcaaacaaaaaactaaaaaaTTAGGCATAAAGCCACCTACTTTTTCTGCTTCACTGTAACATGACTGGTCTACAGTCTGAACTTGTTCCTTGACTTAACATTTTTCTCGCATATTGCATTTTGCTATTCATTTGCCAAAGAAGAATCTGCGTTCTCCATAGATGCACCCTAACAACTCTTCTTGGACTCAAATGGAAGTGCTTCGCTTACTAATATACTTTAAGACTCCTACCAAGACAGAACAGATGAACTTGTGTTTGCAGGACGCTTCTGGAAAGGTTTTAGCGGAAGGTCTTCTAAAGACAAAGACATGTTTGGAACCGCTGAGAATACACAGGGAGCCAAGGAGAAGAGCAGAAGAGAAACCAGTCTGCATGGAATCTATAACATTTTTGTACCTTATTGAAACTATTTTGTTACCAACTAGAATTAGTATTTTCCTTTCTATGTTTTTAAAGTTTTGGTTTAGTTTACACACAGTTTTAATCTccccccccccccaaaaaaaaGTGCAATCTTTAAAGGATGACACAAAAAAACCCTGAAGATGTTAGATCTTAGGACGTATAATTCAGAGAGAGGATAAAGAGCTATTGTTTTCTTGTGATTCTGCTCCACAGCCGTGTTCTTCTTCAGTATTAGAAAGCCTAATATTGTTTTAAGGCCTGGAAAGTATATAACAAAAAATGATATTTTTCTTATCTGTGACTAAACTGGAACAAATACATCGTTTTGACATATGTTCTGCATTTTCACGCaaaaaaaaaaaaaaa
>XlENgnlUGXlS20755751
CGTTGTATTATTGCGAGATCAAAACCCTGCCTGCAAGTGCCGCACTAAGCAGCCCAGATTCCCTGCTCTCCTCCAGCCATGGTCAGGAAATCTCCAGGCTCTGGTAAGGAGGAAGACTTCACCTTCATTAGCCCCGTGGTGAAATATCTCTTGATCTTCTTCAACATGCTCTTCTGGGTAATATCCATGGTGATGGTGGGTATTGGAGTTTATGCCCGTCTTTTGAAACATGCTGAGGCTGCCATGGCCTGTCTTGCTGTGGATCCTGCCCTGTTGCTTATTGGGGTTGGGATTTTAATGTTCCTTATCACATTCTGTGGTTGCATTGGATCTCTGAGGGAAAACATCTGCCTGCTGCAAACCTTCTCAATTTGTCTTACGCTTGTCTTCTTACTTCAGTTGGCTGTGGGCATTGTGGGATTCATCTTTTCAGACAAGGCGCGTGGAAAAGTAAGTGAAATTATCAGCAATGCCATTGAACATTACCGCGATGACCTTGACTTGCAGAATCTCATAGATTTTGGGCAGAAAGAGTTTAGTTGCTGTGGGGGCATCTCTTACAAGGACTGGTCCCAGAACATGTATTTCAACTGCTCCTCAGAAAACCGCAGCCAGGAGCGCTGCTCTGTACCCTACTCTTGCTGCCTACATGATGAAGGGGAGGCTGTCATCAACACCTTGTGCGGACAGGGAATGCAGGAGCTTGACTATCTAGAGGCAGGCGAATTTATCCATACCAATGGCTGCATTGACAGACTTGTTAACTGGATTCACAGTAATCTTTTCCTGCTGGGAGGTGTGGCCCTGGGACTGGCAATCCCACAGGTAACAAAGCATTTGAGGGCAAAGTTAATTTATACATGGAGGATAGGTATACAAGTGTAATACAGTGCATTTTGGAGGCCATGCAAATATGGAGGCCATTAATATCAGGCTAGGCTTTCCACTAGGCAGTGCACATATAATCCTGCATATTGGATTCCTGCTAACAAGAGGGAAGAGGGGTGTTGTATACTGGTATGAAATTCTCTACATTACAAGGCCCAAGCATGGACTAGTTTCAGTTTCCTTGTTTAGCTTATGAAATTACTAACACTGGAtttttttttttGAGTAAAGGAGTAGCCAAAAATAATGTTTATTGCATTCATGTAGAACACGTGAGTATACTTTAAATGATGCCACCAAATAGAGAGAGGCCCTTGCTGAATTTTGTTATTGTAATGCTTTGTAAATGTATTTTTCTATTTCTTTGAAAAGCTGGTTGGAATCCTCCTGTCCCAAATTCTCATCAATCAAATTCGGGACCAGATCAAACTACAGAGGTATAACCAACAGCACAAGACAGACCCTTGGTACTGACAGAGGGCCAGGTGCATGCGCCCAACTTTGCTTTAAACAATTACTGCAGCACATCTCCTGGACCAGGAAAAGTACTAGCAGATTTCAAGTCACATTGATTGCCACAGAAAGCTTTAGCTTTATGGAAAAACAAAACGAGAGCTACAGTGGTGCACTATCATTTCCCAGAATAGTTTCCAATTGTCTTGGCAGAGGCTGCATTGTGGCATTTTGATTTAATGTATTTTACAGAGCATAACACTTCAAGGGATAAAGTCTGCATTTCTGTGGGAAGACATTAATTGATTTACAATATATGAATTAGTGCAGTCCAGGAGGAAAAGGATCCATATTGTCCAAACAAGGTGTGCTATTCAGAGAGGAATGTTATAAAAGCTTGGACTTTTTTATCATTGCAATTTATATTTATTTTCTGATACACAAAAGAAATAGTTTGTAATTATTGCCAAGATTGTTACTTTTTTCTTCACTGTATACTGACAGCTGTTTCAGAAGACTAGATGATTCTTGCTATATGGAGCCTTTAAAATATTCTGTTATTTTTATAATAGAAGCCACAAAAAAAGACACATTTGACTAAAACCATACAAGCAGGTTAACTGGTTCTGTAAAGCGCTGCAAAATATGTTGGTGCTATAAAAATAGAGAATAATAGCTAATACCCTAACCCTGATCCAGATGTATGTACTGTATAAATGTATAAAGACAACCCACACTTGTATATCTGAGCTAAGGCCTTGATCATGGATCACATCAGAATTCTTTCTAACTGTACCTTCCAATTCAAGCTAACCTTGAAAGTTCATTATTCAGCCTGTCAGACGTTTCAGTCATAAACAAATCATTTGCAATGAATTGGAGCAAGGGTGCACCATTCTCTTCCTGGTAAACCCAGGGTGGTCATGAGACCATCCTTGttttttttGTTAAAAAAATTGGCTGTTGCTTATTGAGGATCATTTTCAAAAAACCAATTAAATGTCCACTATAATTTCAGCACGTGTTTATATTGATGACCGTTCCCCTTTAGTATCACACAGTATTCTCAGCATAACCGTACTCATTTGTGTCTTGTAAAAACCAATGAAAATTCTTCAATGTGTTTTACTGCAGACAGGTCATGCTATTTTGTTTTTGCAGAGAGTTTAGGACACAACATGTAGTACAGAGCAGGTTTAGTTGAATGTGACAAGTATTATAAAGAAACTTAAATAGTGGCTTCTCAGGGGCAAGGAAAAATAATGTTCTTAGAAGTAACACTATTTTCTCTTGGTGTAGTTGGGAAATGGAAGGTTGTTGTGCACAGAGAGCTTTGTTTTCACTAATGGCCATAATTCCCCTAAATGCCCATTTGATGCATTCTTCTTTTTATGTTTTATCCCTGGACAGACTATTGAATGTGTATGAAAATATTAATTCTTCAATATCCCTTCTCAACATCTTTCATTACACAAAAATGAATGACTTGCCATTTGCTTAGTGTGTGCCAGATGCATCAAAGTCTGCAGCACCTGTTTATATGCTTATGAAGATGTAGCATCTTAACTGATGGATCTCTCACACAAAGCAACACCCTTTATCAAACTGAAATAAAAATACATGACATGCTCACTAAATAGATCATGAATGTCTGTTACAACTGAATATCCTTACTTTTTGCACTTTATAATTTCATTTTGAAGCTGAATAGAGTGCAGACTTGTGTTGTATAGAGTGCCTGTCTTATTTTCTTTTATTCTAATAGTCACCATTGTGCATAAATTTGAGGGTTGCACACCAGATCCCAGGGACGGGTATAATGGTCAAAGGCTTATGATACAATGAACAATTATCAAACGTGTAAATTCAAAAATGTTGTGATTGCTTTTGGAAAAATTACAAAGAACTAAAGGGAAATGTATCTAATATTTTTACATGTACATGTTCAAAATGTTGGTTCTGTGGTTGTGCACTGAATATTTCTGCAGTCTATATTTGAAATTATGCAGACCATTTCATGCAAGATCATGTGTGTCTTTTCTTTCCTGTGCTCATTTGTAGTCATTCCGTGAATGGCTTTAAATATAATAGCTTTTCTGTAATAGTCCCCATAGATAAACATGGTCCTGTAGTCTGTTACAGAAGAATAGGAATGCACCAAATCCACTATTTGTGATTCGGccaaatccttcgtgaaaagtttcggctgaataccggaccgaatcctaatttgcatatgcaaattattgtcgggaaaggaaaaagtgaaaaaaaaaaaCATTTTTACTTCCTTGTTTTGTGACAAAATGTCAAGTGATTTCCCTTCCCACCCCTAATTTACATATTCAAATTCAGATTTGGTTCAGCCAGGCCCAAGGATTCGGCTGAATACGAATCCTGCTaaaaaaaaaaaaaaa
>TrENSTRUT00000024046
AGCTCTGACGTCCGCCGCACAATGGAAACCAAACCGGTCATCACCTGCCTTAAAACCCTGCTCATCGTCTATTCCTTCGTGTTTTGGATAACAGGAGCCATCCTGCTTGCAGTGGGAGTATGGGGGAAGTTGATGCTGGGCCCATACATCTCCCTGATAGCGGACAACTCCACCAACGCCCCGTATGTCCTCATTGGCACAGGAACCGTCATCATTGTTTTTGGCCTGTTTGGGTGCTTTGCCACCTGCCGAGGAAGCCCATGGATGCTGAAGCTGTATGCGATGTTTCTCTCGCTCGTCTTCCTCGCTGAGTTAGTGGCTGGTATCTCCGGATTTGTATTTCGTCATGAGATTAAGGGAACCTTTTACAGGACATACAATGACGCTGTCCTCAACTACAACGCTGAGGACGAGGTGAGCCACGCGGTTGATAACCTGCAGCACAGGATCAAGCTGCGTTGCTGTGGAGTGTACAACTACACCAGTTGGTTGGGCAGTGTGTATTACCCATCCAACGGAATTCCCGCCAGCTGCTGCCTGAACTCCTCTGACTGCAACCAAGAAGACCTTCGCAATGCAACTGTGGCCCCGAGCAAGGTCTACCACCAGGGCTGCTATGAGCTGGTCACTTCCTTCATGGAGACTAACATGGCCATTATTGCAGGAGTCACGTTCGGTATCGCTTTCTCACAGCTGATTGGCATGTTGCTGGCCTGCTGTCTGTCCAGGATCATCACAGCCAATCAGTATGAGATGGTCTAG
>RnENSRNOT00000011650
GCTGCAGCTGCCGCCGGCGTCTCAGGGGCTGCAGGCTGCAGGAGGACGCAACGCTGTGCGATTCTGAAGCCCAGCCACGCCAGGCCGCCGGGCCCTGGCCCCCAGCGGGCGTCGCCGCTCCTCGTCGCCTTGACGCCTGGCCCAACGCCTCGGCGCAGGACTACCAGTGCCCCGCAAGCTGCGAGCGCACTCTGCGCCTGGGGAAACTTTACCCCGCGGCCGAGTCTCTGCCAGGTAGGATTCAACCACTGAGCCCCTCTGTGCGTACTGGTCTCGGGCACCGAGCGTTTCTGGGGAGATCCCGGACCAATGCGGGTCCCAGGACGCTCGGAGTTGCTCTGAAGCTGTCATCAGAAGACTTCAAACATATCTCTCAGTTCCTTCCCAGAAAGGAAAAGGACAGCTAGAAGAGGACGAGCTGGGCTGCTGAGAGACATACCTGAGCCCCTCTAACTAGGAGACTTCATCCTGCCGACTCCTGGAGAACTACCCAGGTGGAGAACCATGGAGGGCGACTGTCTGAGCTGCATGAAGTATCTGATGTTTGTTTTCAATTTCTTCGTATTTCTGGGAGGTGCCTGTCTTCTGGGCGTTGGCATCTGGGTCCTGGTGGATCCCACCGGCTTCCGAGAGATCGTGGCTACCAACCCCCTGCTGACCACCGGCGCCTACGTTGTACTGGCCATGGGCGGTCTGCTGTTTCTTCTGGGCTTCCTGGGCTGCTGCGGGGCTGTCCGAGAGAACAGGTGTCTGCTGCTATTTTTTTTCCTGTTTATCCTGATCATCTTCCTGGTAGAGCTCTCAGCAGCCATCCTGGCCTTCATCTTCCGGGAACACCTCACCCGAGAGTTCTTCACCAAGGAGCTTACCAAGCACTACCAAGGCGATAATGACACGGACGTTTTCTCTGCCACCTGGAATTCCGTCATGATCACATTTGGCTGCTGTGGGGTCAACGGACCTGAAGACTTCAAGCTGGCCTCAGTGTTTCGGCTGCTAACACTGGACACTGAGGAGGTGCCCAAGGCCTGCTGTCGGAGAGAACCCCAGACTCGAGATGGGGTGGTACTGAGCAGGGAGGAGTGCCAGCTTGGGAGGAATCCATTCATAAACAAGCAGGGCTGTTACACTGTGATCCTCAACACCTTCGAAACCTATGTCTACCTGGCTGGAGCCTTTGCCATTGGGGTGCTGGCTATTGAGCTCTTCCTCATGGTCTTTGCCATGTGCCTCTTCCGGGGCATCCAGTAGGCCTTGGCCTGAAGACACTCAGCCCACCACTGCCCAGCAGCCAGCCCCCTCCCTTCCCTGTCCTCTGGCCCCAGGGGAGGAAGCAAAGCCAGCCCAAACAGCCAGGAGCATAAAGTTAATGTTTAAAAAAAAAACAGAACAAAGACAGACATGAACCGAAGGGGCCTCATCCACCCAGACGGGTCATGGGCTCTATAAGGACCTAGGGCTGGCCTGAGATCAACTGTTCCTGAGACCAAAAGTTCATCAGCCTCAGAGCCACTTGGCCCTGTCAGACTGGAGTGTCCCTTGGCCTGGGTTCCCCTCTCTTAGCATTTCCAGGATCTGAGCAACCAGGAGGTGGAAACACACCCTGGAGGAGGAGCTCAGGCCCCAGGAGACTGCTTTTCACAACACAAGGACAGACTCTGCAGCACCATCTGCCGGAAAATGAAGCTGTCCCTACGTCTGGCTGGCTGAGAGTGGCCATGTGTGGACACTGGATCAGAAGGTGGCCCTTTCATTTCCACATATTTTAGATCAAAGCCTCTCCATGGCCCAGAAAAGGGCAGTGGCCCATCCACAGTCACATAGCATGTGCATGAAGGTCATCTCCAGGCTTCTGTCACTCCAGCCAGGACTCCACCCCAATGTAAACTGACCAGGAACTGCCCGGACCAAGTTCTACAGCTGAGAAAGTTCACACTGTGTCCACTCTGCCCTGCTTGTACCTCTGTCAGAGATCCAACTGTGATACATCACCTGTCCCCATGGGCCATACCCCATCCCTGTTCTCCCAGGTGGAAGACACCCCAATATTGTTCATTTCTCTCTTTCTACCCAGAGCTGAGGCTTAAATATGTTCTTCAAGGTTCCTGCCAAGAATTCTCCCCTTACATACCTCCACGTATGGATGGAGTTCACTACCTCCCAATGCAGCCTCCTGCCTTCAGATGTTCTGACATCACCACCACCTCAGCAGACAGAAGGGGTTTTCATTTTCCATTCATGTACCCCTTCACTCTCTCTCCTTCCTAGAGATTAAGGTCATGCCTCTTATCTGCAGACTTAACCCCACAGCATCTCCTACCATGATACTTTTTGTCCTTTTGCTGTACATGTACTTTGTTATTCTCTCTAGGCTCAGATTACCCAGACTAACAGGCTCACAAACAGCCAAAACACACACACACACACACACACACACACACACACACACACACACACACACACACACACACTTGAACTGCAGACTAGGTTATCTGGTTGCAAAATGCCTGACCCTGCCAGGACCATGTTGAATCCATTAGTGTTGTCGGTCAGGATCTCAAGTTTGATTAATTATGTCTGCCAAGGGCACAGCAATGGGGGCAGTGGTGGAAGGAACAACTAGGTGCCTGCTCTCCTCTCTCAGATGGAAGAGCCTGGCTCCAGCCTCCCTTTGCCTTCCTGCCACCTGGGAGTCATTGCTATAACCTGCTCTGTGCTGCTGTCTGGCTTCAAGGAGACACTCCTCCCATTTCCTCTCCTCTTCATGTGGTCCTCACCCATCCTGGCCTTCCCAGGGGTCTCTGAGTGCCATACAGACAACTTACTTGACATCCCCATAAATTAAACAGTGAGCTCTCTAGAGGCTGAGTCACCAGGTTAGGGGGCCCCTCTGCTGGCTTCTACCCCAGACTAAGAAGACCCAGGCTGACTCAGAACCCAGCATATACTGGACTCTAACTGTCTAGAGAGGCAAATGACTCAGCTATTGATTGGAAGCTCATGGCCAGACTGAGGAGGAGCCCAACCACAGTGGCTGCTACCCAGAACTAGCCCAGGCTTCCAGAAATGGGCAGGGTTGGGGACAGAGAGGGCTGAGAAGGCAGATATCAAACCTAGGCACGGCCAGGGTAGATCAGAGACTCTCACCAGAACTTTCCATACTTATGTTGTAGTGCTCCAAAGTAGCCCAGATTCAACCCAGCTGTAGATCCAGTTTCTCAGCATCCTCATAGGACCAGACAGAGACCACTGCAGTCTTCCCCCTCTGAGGTTGTAGACATCTACAAGGCTGTCTGACGACATCCTGATGGCACTTGGTGAGCTGCTCTGTGTACTCCCAGAGAAGGAGAGGGGAACCCTCCCAAGGGGAGCCCTTCCTTTACCTCTCACCCCAGAACCAACCTCACCTAGATGCAGAGACCCTCAGCCCCTGCCTGTCCCAGAGCCACCCAGACAGTTGACAGGCAAGGAGCGAAGGCTGGATCTGTGACTCATGCTCCCCTCAGCACCCTGTCCCAAGCCCCTGGCCTGCCTGAGTACACACACACACACACACATACACACACACACACACATATGTTAAAGTCTATTTTGGAATTTGTAAATGTCCCTTGCAGTAGGAAACAGAGCTAATTTATCATTGTATCTCCCAAGTCGCCCCTTTTTATATTCTATATCAAGAGAAATTTTGTAATATAAAACAGGACACCACAC
>OlENSORLT00000020127
ATGGCAGTCTTAAAAGTTAAGTTCACAAAGACCAAGAGGGACAAACTGGCTCAGGTCTTGTGGATCCTTAACTGGATCTCGGTGGTTACAGGGGCCGTCCTGTTCATCTTGGGACTCTTCCTTAAAGTGGAGATCAACAAACGGGTGGAGCTAATGGCTGAGAGGGACATTCAGTATGTTCCCAACATGCTAATAGCCGTGGGACTCATCGCTTGTGCCATTAATTTCCTTGGTGGGAAGATCTGCTACGACTGTGTGGACACAACAAAGTTCCTACGCTGGAAGTTGATCATGCTTCCCTACATAGTGTGCACCTTTTTCTTTACCTTTTGCGTGCTGGTGGGCGCTCTGATGTGTTACAGCATGCGTGGTGAACTGGAGGAGTCTCTGACTTTGGGGCTGACACAGGCAATGAGGTTTTATAAGGACACAGACATACCAGGACGGTGCTTCCTAAAACGCACTGTGGACCTGCTGCAGATACAGTTTCAGTGCTGCGGAAACAGCGGCTACAAAGACTGGTTTCAGATCCAGTGGATAAGCAACCGCTACCTGGACATGTCCCAACAGCAAGTGGTTGATCGATTAAGGAGTAATGTTGAAGGGAAGTACCTGATGGATGGAGTTCCCTTCAGCTGCTGCAACATCAACTCTCCGCGGCCATGCATCCAGCAGCAGGTCACCAACAACTCTGCTCACTTCCACTATGAGCACCAGACGGAGGAATTGAACCTCTGGATGAAAGGCTGTCGCCAGGCACTGTTGGAGTATTACACCAACATCATGCAGTCCATTGGCCTTACAGTCCTCATCACCTGGCTGTTTGAGCTCTCAGTGCTGACAGGGGTTCGATACCTTCAGACCTCTCTGGAAAACGTGCTGAGACAGGGAGACCCCGACTCTGAATCCGACGGCTGGCTCCTAGAAAACAGCTTCATGGAAACTGCTCGCATCAATCTGAATATTATTAAGAGCCTTGGCAAGAACAACCACATCGATACGGCCAAGAATGGAGATCCCAACATTGACATCCCATCCACATCTAAGGCTCACTATGGGCCAGACAACGTCCCCCCAAAGACCATCAAAGAGGCCAGTTAAACTTCCAGAAGATAAACAATGGAGTGAACTTTCTTTTCTAGCAGAATTAATTAAATAAGGTTTCAAAATGTT
>GacENSGACT00000016331
ACAATTCCCTGTCAGCATTTGGTTGTGATTTCATGGCAGACCCCTCGGCCCCCCTAACAGTATGGACCTGCAGCTTGCCATTATGGGTCTGAAACCAGGAGTTCTGGCTGAGTTGTGTGCAGCTTCTTTGTGGATGGGATTTAATCTGTGAGGGATTCCTAAACTGCTCAAGAGAGGAAACTGTTTTCTCTTTGATACAAAAAATATAGCTGATTTCAGTTGGTTTCATCGGTCACACTAAAAGGTGAAATCATGCCGTTCATGCCGGTGAAGTTCAACCTGCAGAAAAGGGTGAAGCTGGCCCAGGGTCTGTGGATGATCTACTGGCTCTCGGTCATCGTGGGGATCATCCTCTTCAGCCTCGGCATTTTCTTCAAAATCGAGTTGCGGAAAAGAAGTGAGATGATGGACAACAACGAGAGCCACTTAGTGCCCAACCTCTTGATCCTGGTGGGCTTGTTGGCCTGTGGGCTCAACGCCTTCGGGGGGAAGGTATGCCACGACTCTCTGGACCCCATCAAGTTTGCCAAGTGGAAGCCAATGCTGAAGCCGTTCCTGCTGCTGTGCTGCGGCTTCAACGCACTGCTGCTGCTGACAGCGCTGCTCTGCTTCCTCATGCAGTTTGCAGTGTACCTGACGCTGGCTGAGGGCCTAAAGAACAGCATCAAGTTCTACAAGGACACCGACACGCCGGGGCGCTGCTTCATGAAGAGGACCTTGGACATGACACAGATTGAATTCCGCTGCTGCGGCAACAACAATTTCAGGGACTGGTTTGAGGTGCAGTGGATCAGCAACCGCTACCTGGACATGAGCAACGACCTGGTGAAGGATCGAGTGCTGAGTAACGTGGAGGGAAAGTACCTGATGGATAGTGTCCCGTTCAGCTGCTGTAACCCCGGCTCCCCCCGGCCCTGCATCCAGCATCACCTGACCAATAACTCCGCCCACTACGACTACGACCACCGTATTGAGGAACTCAACATCTGGACGCGGGGCTGCCGCGAGGCTCTCTTCTCCTACTTCAGTAGCATAATGAACAGCATCGGAGTGCTCATCGTTGCCGCCGTCATCCTGGAGTCGGTGGACATGGCCGGGTTGAAGTACCTGACCACAGCTCTGGAGACGATGGATGACCCGGAGAACCCGGAGTGTGAGAGCGACGGCTGGCTGCTGGAAAAAGGGGTGAAGGACACGTTTGGAGATCTGCTCACCAGGCTGAAGACACTCGGAACCAGCAACCAGGTGGTGGAGGGCGGGGACTCACCTACGGCCGCCAACTGA
>DnENSDNOT00000012144
ATGGCGTCCCCGTCTCGGAGACTGCAGACTAAGCCAGTCATTACTTGTTTCAAGAGCGTCCTCTTGATCTACACTTTCGTCTTTTGGATCACTGGTGTTATTCTTCTTGCCGTTGGCATTTGGGGCAAAGTGAGCTTAGAGAATTATTTTTCCCTTTTAAATGAGAAGGCCACAAATGTCCCGTTCGTGCTCATTGGCACTGGCACTGTCATTATTCTTTTGGGCACCTTTGGCTGTTTTGCTACCTGCCGAGCTTCTGCATGGATGCTAAAACTGTATGCAATGTTTCTGACTCTCATTTTTTTGGTTGAATTGGTCGCTGCCATCATAGGATTTGTTTTCAGACATGAGATTAAAAGCAGCTTTAAGAATAATTATGAGAAGGCTTTGAAGCAATATAATGCTACAAGAGATTATAGAAGTGATGCAGTAGACAACATCCAAAGTACATTGCATTGTTGTGGTGTCACCACTTATAAGGATTGGGAAGATACTAATTATTATTCAGAAAAAGGATTTCCAAAGAGCTGCTGTAAACTTGAGGATTGTTCTCCGTGGACAGATGTAAACAAAGTAAACAACGAANNNNNNNNNNNNNNNNNNNNNNNNNNNNNNNNNNNNNNNNNNNNNNNNNNNNNNNNNNNNNNNNNNNNNNNNNNNNNNNNNNNNCTGATTGGAATCATTCTAGCCTACTGCCTCTCTCATGCCATAACAAATAACCAGTATGAAATAGTGTAA
>TnENSTNIT00000011395
TTGGACATGTCTGCGTAGTAGCTGCAGTATTCTTCCCGACGCTTACAACATTGAATCCCCGTCTTAAAGATGGGGAAGTGCGGCCTTACGACGTCAAAGACGGTCCTCGTCTTTCTGAACATGATATTTTGGGCAGCTGCTGGTATCCTGTGTTACGTTGGAGCTTATGTCTTCATTACATACGACGACTACGATCACTTCTTTGAGGACGTGTACACCTTCATCCCAGCAGTGACCATTATTGGAGTTGGAGCTCTGCTTTTCATTATCGGTCTCATTGGATGTTGTGCTACAGTCAGAGAAAGCTGCTGTGGACTGACAACGTTTGTCGTCATCCTCCTCCTGGTTTTCATGACGGAGGTCGCGGTTGTGGTTCTCGGATATGTTTACAGAGCAAAGGTAGAAGACGAAGTGAACAGCTCCATCAAGAAAGTGTTTGACCAGTATAATGGCGTCAACAGCAACGCCCAGAGTCGGGCCATTGACTATGTCCAGAGGCAGCTCCAGTGTTGTGGCATCCACAATTACTCTGACTGGCAGTACACGCATTGGTATGAAGAATCCAAAAATAATAGCGTCCCCATCAGCTGTTGCAAATACAGCGTGGGAAGCTGCACCGGGTCCCTCACTCACCCTGGAGATCTCTATCAAGAAGGGTGTGAAGCTCTGGTTGTGAAGAAGTTGAGGGAGATCATGATGTATGTCATCTGGACCGCGCTGACGTTCGCTGCCATCCAGATTCTGGGGATGTTGTGCGCCTGCGTCGTGCTGTGTCGCAGAGTCAGAGACCCTCCGTACCAGCCCCTCTTTACTGACGGCACTTACGCGTAGAGGAGGTGTTTCACAGCCTCCGACACATGCAGAATTTACCTATGAACCTGGTGAGGGAAAAACAGTAACCTATTTATCGCTTAGTGAAGACACTGGTCACGCTGGTATTACTTTTTTTTTTTTTTAATTTAAAAAGAGTTCTTTACCAAATCCAATAATGGTCAAATGAAGGAGTGAGGGGGTGCATGACCTTGTTACCATACTCAAACCTCTTTATTCATATGTGAAGTGCAATGTCAACAGGGTAGCTTTTTTTAGTTTGCACTATGTGTAAGGCTTTCAGTCTTTTGTATCTAAAGCTGTCATGCTGTTGTACATATTTGCCCCCGACTTCCGCCATCACTACTACAGCTGGTTATCTCCTAGACCAGATCTACTCCACACCTCTGCTTTCACCAGCAAAACACTAGAGCCTAACTGGAACAGGACTAGCTATTGTTTTCTGTTAGGAAAAATAAAACATTTAATCGTCTGCAGTGCAATGAAATGAGAAAATTGCTGTATTAAATGTTTTTTTTTGTTTGTTTGCCCTTTGGTGTGCAAATAAAGCTCATTCATTTCATGA
>XlENgnlUGXlS21313289
ATCGCTTTCTCCTTTTTGGTGTCAGTCTGTGCCGACACCCTGTCTGGTACTTTAAAATCACTGCTGCCCGAGCTCGGTCTGGATCTGCACCCCTGAAAGAATTCCGCAGTGCTACTGAGTCACAACCGCAGAGTCACAATGAGCGAGTTCAATGAGAAAAAGGAGACCTGCGGCACTATTTGCCTGAAATACCTGCTTTTCACCTTTAACTTTTTCTTCTGGTTGGCAGGCCTGGCAGTAATGGCCGTGGGGATCTGGACACTGATCCAGAAAAGCGATTACATTAGTCTTCTGCCTTCCAACACTTATGCAGCCACCGCCTACATTCTGGTCATTGCCGGAGCTATCGTTATGGTAACAGGCATCCTGGGATGTTGTGCCACTTTCAAGGAGAGAAAAAGTCTGCTCAAAGTGTATTTTATCCTGTTGTTGTGCATCTTTATCCTAGAGGTCCTGGCAGGAATTCTGGCCTATATTTACTACCAGCAGCTGAATACAGAGCTCAAGCAGAGCCTCAAGCAAACTATGACCACAAAGTACAAACAGCCGGGAGAGGAGAAAGTGACCAATGCTGTTGACAAACTGCAGCAAGAGTTCAAGTGCTGCGGCAGTAATAATTCTGACGACTGGAGGGATAGCATGTGGATTAACTCTCCTGAGGCTGAAAAGCGCTTAGTTCCCGACAGCTGCTGCAAGACGGTTACTCAGCGTTGTGGAGTTCGGGATCACCCATCCAATATCTACAAGGTGGAGGGTGGCTGTATCACCAAGCTTGAAAGCTTTATTCGGGCTCATCTGCTAATCATAGGCGCCGTGGGGATTGGCATTGCCTGTGTTCAGCTTTTTGGTATGATTTTCACCTGCTGCCTGTACAGGAGCCTAAAGTCGGAGCCATATTGAGAACACTTAAGACTTGTTGCTTTTTTCCCTGCTGACAACACATCCTGCTGCCTTAAAACACATCCCTGGCACTGAGGCCTATCTTGGTCCCTTTGTAATGGCAGATTACGTCATTATTAACATTCAGCATTTCATAACACATGCACTGTGTGGAACCTTTGGATCACTGTTGTTTTTATCCCATGATATTATCAGCCTGTGACTGTATCCAGTGCCAAACAAGAACATAACCAAGTCCCCATGTTAGAGACTGCAAAACAAGACAAACCCTTCCTCTGCTTACTAACATTTGCTGATATTAGCATCCATATTTAGAGATATTTCCTCTCCAGACTATTTTAAAAAGACATGTGGAAGTTGCACCAAATGATAATCTCCAGGTAGCAACTCCCTGTCCTCCCCTATGACTGATCTTCGGTCCTTCTTTTCAATCCAGATGATTTGGTATTCTTCAAGAGGAGCTTCAAGAATGGGCATTGGCCATAATTTGCAATGGCATTGTCTGGTAAACATCCCATGCAAGAAAATCAGTTACTATTTGGCAAATTGATGGAAAAATGCACATTAACTTACAGTATTTTTATATAGTGAACCGATATAGAAGAGCGGGAGTGGTTTGGTGTTTCCAATAACTTAGTTGGGTTATTAAGAAAATGCAGAAGTGTTCTATAAATCATCTCCTGTTTAGCACACTTGCCCTTTTAAGACCCAGGTGGTACACTATTTCCATGACATTTCATAACTCAGTTTTACTGCACCCTGCTGCAAAGTATTTAAACAGTCTTATCCCCATTAGGGCCCTCTTTACTCTTGGGTATCCAGCAGTATCTGGGTGTGCTCTCCCTCTAGTCATAAGCCTGGTTATAGGCATATATTGGGTTGCAATCAATTTTTAATaaaaaaaaaaaaaaaaaaaaaaaaa
>XtENSXETT00000041276
ATGAGCGAGTACAATGAGAAAAAGGAGACCTGTGGCACTATTTGCCTGAAATACCTGCTCTTCACCTTTAACTTTTTCTTCTGGTTGGCAGGCCTGGCAGTAATGGCCGTGGGGATCTGGACACTCATTCAGAAAAGCGATTACATTAGTCTTCTGCCTTCCAACACCTATGCAGCCACTGCCTACATTCTGGTCATTGCTGGAGCCATCGTTATGATAACGGGCATCCTGGGATGTTGTGCCACCTTTAAGGAGAGAAAAAGCCTGCTCAAAGTGTATTTCATCTTGTTGCTGTGCATCTTTATCCTAGAGGTCCTGGCAGGAATCCTGGCCTATATTTACTACCAGCAGCTGAATGCAGAGCTCAAGCAGAGCCTCAAGCAAACTATGACCACAAAGTACAAACAGCCAGGAGAGGAGAAAGTGACCAATGCTGTGGACAAACTGCAACAGGAGTTTAAATGCTGCGGCAGTAATAATTCTGAGGACTGGAGGGACAGCATATGGATTAACTCTCCTGAGGCCGAAAAGCGGTTGGTTCCTGACAGCTGCTGCAAGACGGTTACTCAACGATGTGGCATTCGGGATCACCCATCCAACATCTACAAGACGGAGGGTGGATGCATCACCAAGCTTGAAACCTTTATTCGGGCTCACCTGCTAATTATAGGTGCTGTGGGGATTGGCATTGCCTGTGTTCAGCTTTTTGGGATGATTTTCACCTGCTGCCTGTACAGGAGCCTAAAGTCAGAGCCATATTGA
>RnENSRNOT00000051898
ATCATCTACTCCTTCGTCTTCTGGATCACAGGGGCGATCCTGTTGGCTGTTGGAGTCTGGGGAAAGCTGACTTTGGGAACCTACATCTCCCTTATTGCGGAGAACTCCACAAATGCTCCCTACGTGCTCATTGGAACCGGCACCACCATTGTGGTCTTTGGCCTCTTTGGATGCTTTGCTACGTGCCGTGGTAGCCCATGGATGCTGAAACTGTATGCCATGTTCCTGTCCCTGGTGTTCCTGGCTGAGCTGGTTGCTGGCATTTCTGGATTTGTGTTTCGTCATGAGATCAAGGACACCTTCCTGAGGACTTACACGGATGCCATGCAGAACTACAACGGCAAAGATGAAAGGAGCCGGGCAGTGGACCATGTGCAGCGCAGCCTGAGCTGCTGTGGCGTGCAGAACTACACCAACTGGAGCAGCAGCCCCTACTTCCTGGAACATGGTATCCCCCCCAGTTGCTGCATGAACGAAACTGATTGTAATCCGCTGGATCTGCACAATCTGACTGTGGCTGCCACCAAAGTTAACCAAAAGTTGATTGGCATGCTGCTGGCCTGCTGTCTGTCCCGGTTCATCACTGCCAATCAGTACGAGATGGTGTAAAGAGAAGTCTTTCAAGAATTCTGGAATAAGAGGCCTGTTTTTAAAAAAGGAACTGCCGCAATCTGAAAGACTTCCAAAGAACGTTAGAGCACAGTACATACTACCCCTGCCCTGCTCCCACCACCCGCTCTCCACAACCCTCCCCCATGTGCAACTGACACTCCTCCCCAGTCGATGCTCCTACCTACCTTTCAGCCCACGTCATTCGTAGTGTCCATCTTGTGAAGCCCTGTTGTGCCACACAGTGTAGCCAGCCCCCCTGCAGCTAGTCATAGTGAACCCCGCCCTAAGGCCCTGTGAAGTGCCAGCTCCCTCACATGTACTTGGTCCAACTGTAGGTGACTGGTTATCACATCCTCACTGGCCCCTGTGGCCTTGCATGTAGTAGGGGAGGCTTCAGTCAGCCCCTCGCTGTGGTCCAAGAATGCCACACACTTTTCTGTAGATAATGCAGATGGTAATTATCTTTTCTTTCTGGCTTAATCTGATTTGGTTTGCTTTTCCCTTTCCTGGGATTCTTTCCTACCTTCTTTAGGCTGTCTAGCACATTAGAGGAGACACAGTGGGAGGGATTCATGAGGAGAAAACAGCATGTGGCGTGCATGGCAGAAAGTGCTAAGTATTAGCTGCTGCCTTGCTCATTGTTCCAAGAGGTGGGTGTGGAGAGATCCTGTTACAAGGTTGTGTTGTTACTTCCCTGGAAGGCAAAGACGCTACTTTTGATTTGCCCCAACTAATTTCTATTATTTTGCCTTTTCTTTCCGTATGTTATTTTCTTTCTTGCATTGACATTATAGACTTTGAGGACCTCATCAGATCAATTTAAAAGTGAGTGTGGAAGGGAAACAAAGGTCAACATATTTTTAAAAGATCTTAAAAATAATGCCTCTGTCTAGCATGCCAACAAGAATGCATTGATATTGTGAACATTTGTGATACACGTATTAATAAATAGAGCAATT
>RnENSRNOT00000061500
CTGGAGAGCACCCGNNCGTACGGGCTCAAGAACGGGATGAAGTACTATCGGGACACGGACACGCCAGGCCGGTGCTTCATGAAAAAGACCATCGACATGCTCCAGATCGAGTTCAAGTGCTGTGGGAACAACGGCTTCCGGGACTGGTTCGAGATTCAGTGGATCAGCAATCGCTATCTGGACTTTTCCTCCAAGGAGGTCAAAGACCGCATCAAGAGTAATGTGGATGGGAGGTACCTGGTGGACGGCGTCCCCTTCAGCTGCTGCAACCCCAGCTCCCCGCGGCCCTGTATTCAGTACCAGCTCACCAACAACTCTGCGCACTACAGCTATGACCACCAGACCGAGGAGCTCAACCTCTGGCTGCGGGGTTGCAGGGCTGCCCTGCTGAATTACTACAGCAGCCTCATGAACTCCATGGGCGTTGTCACGCTTCTCATCTGGCTCTTTGAGGTGAGCATCACTGCCGGACTCCGCTTCCTCCACACAGCGCTGGAGAGCGTGTCCAACCCGGAGGACCCTGAGTGTGAGAGCGAGGGCTGGTTGCTGGAGAATAGCGTGTCCGAGACCTGGAAGGCCTTTCTGGAGAGCTTTAAAAAACTGGGCAAGAGCAATCAGGTGGAGGCTGAAGCTGCAGACGCAGGCCAGGCCCCAGAGGCTGGCTGACGGCCTGGGGCGTCTCCCTTCCTCACCACTTAGTGGACTCCAGGGAATGTGGATACCCCTTGTCCAGCTGAAGGTCCAAATTTCCCAAGAAAGCTGGTCACCTACTGACTCTCCTTGACGTGGGCCTTGAAGTTCAGAGTCCTTAGGGCACACTATGCTACAAACATCGGTGAAATGGCTGCCTGCAAATGTGAGTGACTGAACACACTCCCAGTGGATGCCTGTCTCACAGGACTGGCTAGTCCAGGGCTCTGACCAAGTGTGAGCCCAGTTCTCCCATAGGTGACTGGCCACACCAAGGGCCTCCCCCTCCTTAGTAGTTAGTGTCTGCCTCTTTTAAGCTCTAAGTTTCTGCATCCCAACCATTATTTGACACATAAAATCAAGGTG
>MdENSMODT00000022654
ATGGCTCTCCTTAAAGTGACCTTCACCAAATACAAACGGAATAAGCTCGCACAGATACTATGGATTCTCAACTGGTTGTCTGTGATGACAGGAATCATTCTCTTCAGTCTTGGTCTTTTCCTAAAGATTGAGATCAAGAAGCGAATTGAGGTGATAGTCAAGGGAGAAATCAGCTCAACCTCCAACATGCTCATCTCAGTGGGTCTCATTGCCTGCGTCATCAATTTCCTTGGCGGCAAGATCTGCTACGACTGTTCAGATGTGCACAGGTACAGACGCTGGCAGCTGGTCCTGCTTCCCTACATCGTCTTTGCCTTCTGTTTCACCTTCTGCCTCCTCGTGGGTGCATTTATGTGCTACACTACAAGGAAGGAACTAGAGGAGTCTTTGTATTTGGGTCTGAGAGAAGCCATAAAGTTTTACAAGGACACAGACATCCCAGGACGTTGCTTCCTGAAGAAGACCATTGACATGTTACAGATTCGGTTTCAATGCTGTGGCAACAACAGCTTCAGGGACTGGTTTGAGATCCAGTGGATATCGGCACGGTACCTGAACATGGCATCAAGGGAGGTTGTGGACCGGCTGAAGAATAACATTGATGGGAAGTTCCTGGTGGATGGGGTACCTTTTAGCTGCTGCAACCCCAGCTCCCCACGACCTTGTATCCAGTACCATCTCACCAACAACACTGCCCACTACAACTATGACTTTCTCACTGAGGAGCTGAATGTTTGGATGAGGGGCTGCCGTGAAGCACTGCTAGATCACTATTCCTACATCATGCGCTCCATCGGACTCGTGGTGCTTATCATCTGGTTATTTGAGCTCTGCGTTCTCACTGGTGTTCGATACCTGCAAACATCCTTGAAGAATGTACCGCTGGATGAGCCCGAGTTGGATTCTGATGGGTGGCTCCTTGAAAACAGCTTTGTAGAAAGTGTCAAGTACAATTTGAATTTCATCAAAAACCTTGGAAAAGCTGACCAAGTGTCTAATGTCTCTGAGTTGCCAAATATCAAT
>RnENSRNOT00000026897
CTGGGGGCGGGGCCTTTCCTAAAGGGCAAGGCTAAGAAGCATCCTGAATCGGGGCTGGCAGAGGGTTATTAAGGCTGGAGTGGAAGGATGTCCAGGGTATTGGGGTCAGGTTGGCATTAGCCCTGTTGAAGCCAGGCTGGGCTGACTCAGCATCCTGCCTGCTCTAGCCAACCCCAAGCCCCGACGGCTCCTCACTCCCTTGGGCAGAGATGGGAGATGGCGCCGGTGCTGCCCGTGGTGCTGCCCCTCCAACCCCGTATCCGTTTGGCACAGGGGACCTGGCTCCTCTCCTGGCTACTGGCACTAGCCGGTGGCCTCACCCTCCTCTGTAGTGGGCACCTCCTGGTACAGCTGTGGCACCTTGGCACCTTCCTGGCTCCCTCTTGTTCATTCCCTGCCCTGCCCCAGACTGCCCTGGCGGCAGGAGCAGTGGCATTAGGCACAGGGCTAGGAGGTGCAGGAGCCAGCCGGGCGAGCCTGGATGCAGCTCAATACCCTCCCTGGCGAGGGGTCCTGACTCCACTGCTAGTGGTTGGCACTGCTGCAGGTGGGGGGCTGCTGACCCTTGGTCTGGGGCTAGCCCTGGCCTTGCCTGTAAGTCTCCACCAGGGACTGGAAGAGGGCCTGCAGGCTGCCTTGGCTCACTACAAGGATACAGAGGTGCCTGGACACTGTCAGGCCAAACGACTGATGGATGAATTGCAGCTGAGGTACCATTGCTGTGGGCGCCATGGCTACAAGGATTGGTTTGGTGTTCAGTGGGTCAGCAGCCGTTACCTGGACCCCAATGACCAAGATGTGGTTGACCGGATCCAGAGCAACGTGGAAGGTTTATATCTGATTGATGGAGTGCCCTTCTCCTGTTGTAACCCCCACTCACCCCGGCCCTGCCTGCAAAGCCAGCTCTCAGACCCCTATGCCCATCCACTCTTCGATCCTCGGCAGCCCAACCTAAACCTGTGGGCCCAAGGGTGCCACGAAGTGCTCGTGGGGCACCTGCAGGGTTTGTCCGGCACACTGGGAAGTATTCTGGCTGTCACCTTATTGCTGCAGGTTCTTGTGCTCCTTGGTTTGCGGTATTTGCAGACAGCGCTGGAAGGCCTTGGAGGAGTCATTGATGGGGAAGGAGAGACCCAGGGCTATCTTTTGCCTGGTGGGCTGAAAGACATACTGCAAACTGCATGGCTACAGGGAGGGCTTGCCCACAAGCCAGCACCTGAGGAGGCCCCACCAGATGAGGAACCTCCCAAGGAAGTTCTAGCTGAGGCCTAGAAACCTGAAGGGGTCGTCGGGGTGGGAAGGGGAAAGATGGACAAATATGGAGAACTCAGAATCCTTTACTCAGGCTCAGGGAAAGAGTGGTTCCTGGGATTACAGGAGTTAGAGCAATCAGAGCTGGACTGTGACAAGGTCCAGTGTCCTGAAGCCCAGCCATTGCGGTCAAAACCACCAAGGCTGAGAAGAGATGAGGGTGAGAGGGAAGTGACAGCCAACGGACTGAAGACTCTTTCTAGTATTCAGACTCTACAATAAAGTTTGTGGAC
>GacENSGACT00000023642
AGACCATTGGCTTTAACATGGTTGACTTCAGTGGATTTATTTTTCAGTCGTACCGCTCGAGCTCCATATCGGGATTAAAGTGACATCTCTGCTGCTTCTGCTGCGTCTTCCGTCAGCGGAGAAACAGGAAGGATGTTCGCCGTCAGACGCTAAAACAAAATTTTCCCTTTAAAAAAATAAATAGAAATAAAAGGTGTCTCTACAGGCCAGGCTGTCAAACACAAGGCGATAGATGTGATTAGCACAGTTTGGCGGCGTTTAATACACACTTAATTTCTCCAAATGATGTCCGGGAAGCATTTCAAGGCTCACGAAGTGAGCTGCTGCATCAAGTATTTCATCTTCGGATTCAACATCATATTCTGGTTCCTCGGAGTGGCGTTCCTTGGCGTCGGGTTGTGGGCATGGAGCGAGAAGGGTGTTCTCTCCAACATCTCCTCCATCACGGACCTGGGCGGCTTCGACCCAGTCTGGCTCTTCCTGGTGGTGGGCGGCGTGATGTTCATCCTCGGATTCGCTGGCTGCATCGGAGCACTGCGAGAAAACTCTTTCTTGCTCAAATTTTTCTCCGTCTTCCTGGGAATCATCTTCTTCCTGGAGCTGACTGCAGGGATCCTGGCCTTTGTCTTCAAAGACTGGATCAAGGACCAGCTAAACTTCTTCATCAACAACAACATCCGGGCCTATAGAGACGACATTGATCTCCAGAACCTGATAGACTTCACCCAGGAATACTGGAAGTGTTGGGGAGCTTTGGGAGCCGACGACTGAACCTTGAACATTTACTTCAACTGCACCGATTCAAACCCGAGCGGGGAGAAATGCGGCGTGCCCTTTCCCTGCGGCCCCAAAGATCCCGCGGAGGACGTCATCAACACTCAGTGTGGCTACGACATTCGAGCAAAGACGG
>CfENSCAFT00000015183
CTGGGAGGCTGCGGCATCCTCGGCGTTGGCATCTGGCTGGCTGCCACCCAGGGGAACTTCGCTACCCTGTCCTCCTCCTTCCCGTCCCTGTCGGCTGCCAACCTGCTTATCGTTACCGGGACCTTTGTCATGGCCATCGGCTTCGTGGGCTGCATCGGCGCCATCAAGGAGCACAAGTGCCTCTTGCTCACTTTCTTTGTGACGCTGTTGCTGGTGCTCCTGCTGGAGGTCACCGTCACTGTCCTGTTCTTCGCCTACACTGACAAGATCGACAGGTACGCCCAACAAGACCTGAAGAAGGGTCTGCATCTGTACGGCACCCCAGGCAACGTTGGCCTCACCAATGCATGGAGCATCATCCAGACCGACTTTCGCTGTTGTGGGGTTTCCAACTACACCGACTGGTTTGAGGTCTATAATGCCACCCGCGTGCCCGACTCCTGCTGCCTAGAGTTCAGTGAGAGCTGTGGACTTCACGCACCTGGCACCTGGTGGAAGGCGCCATGCTACGAGACGGTGAAGACATGGCTCCAGGAGAACCTTCTGGCTGTGGGCATCTTTGGGCTGTGCACGGCACTGGTACAGCTCTTGGGTCTGACCTTCGCTATGACCATGTACTGTCAGGTGGTGAAGGCGGACACCTACTGTGCATAGTTTGCCCACTGCCTG
>BtENSBTAT00000001574
CTCAGGGGCAAAGCCGAAGCATCCCGAACTGGGACTGGCTGAGGACCCGGGCGGCGGGTTATTAAGGCTGTGGCGGAGGATGCCCAGGGTATTGGGGTCAGGGTGGCATTAGCCCAGCTCAAGCCGGGCCGGGCTGACGCAGCATCCTGCCACGGCCAACCCCATCCCCTGACAGCTCTGCTGTCCCTCGGGCAGAGATGGGAGATGGCGCCGGTGCTGCCCCTGGTCCTGCCCCTCCAGCCCCGCATCCGTCTGGCGCAGGGGCTCTGGCTTCTCTCCTGGCTGCTCGTGCTGGTCGGTGGCCTCACCCTCCTCTGTAGCGGGCACCTCCTGGTCCAGCTGTGGCACCTTGGTACCTTCTTGGCTCCCTCTTGCCCGTTCTCTGCCCTGCCCCAGGTTGCCTTGGCGGCCAGTGCAGTGGCTCTGGGCACAGGACTGGTGGGTTCAGGAGCTAGCCGGGCCAGTCTGGATGCAGAACAATACCCTCCCTGGCGAGGGGTCCTAGGCCCACTGCTGGTGGCTGGCACAGCGGGGGGCGGGGGTCTCCTGGTCCTTGCCCTGGGACTAGCCCTGGCTTTACCTGGGACTCTGGACACGGGCCTGGAGGAGGGCCTGGGGTCTGCCTTGGTTCACTACAAGGACACAGAGGTGCCCGGACGCTGTCAAGCCAAACGGCTGTTGGATGAGTTGCAGCTGAGGCACCACTGCTGTGGCCGTCATGGCTACAAGGATTGGTTTGGAATCCAGTGGGTCAGCAACCGTTACCTGGATCCCAATGACCCCGACGTGGTTGACCGGATCCAGAGCAATGTGGAAGGCCTGTATCTGATTGATGGGGTCCCTTTCTCCTGCTGTAATCCCCACTCACCCAGACCTTGCCTGCAAAGCCAGCTCTCAGACCCCCACGCCCACCCCCTCTTTGATCCCCGACAGCCCAACCTCAACCTCTGGTCCCAAGGATGCCACGAGGTGTTACTGGGGCACTTGCAGGGGCTGGCAAGCACACTGGGCAACATGCTGGCTGTTACCTTCCTGCTGCAGACTCTGGTACTTCTGGGCCTGCGGTACCTGCAGACAGCACTGGAGGGGCTCGGAGGAGTCATTGATGGGGAGGGAGAGGCCCAGGGCTACCTCTTTCCTGCTGGGCTGAAAGACATGCTGAAAACAGCCTGGCTACAGGGAGCAGGGCCCCATAGGCCAGCACCTGGGGAGACCCCACCAGAAGAGAAACCTCCCAAGGAGTGTCTGCCTGAGGCCTAGAACTTAAGGTGGGGATGGGGGTGGGGGGAAGGGGAGGGATGGACAAGACTGGAAAGCTCACAACTCCTTATAGGCTCCCGGTGAGGGAGGGGGGAATCTGGGATTAGAGGGTTAAGGATAGTCAGTGAGCTGGACTGGGGTAGGAGAAAAAACCAGGTGTCCTAGGGCCTAGTCCATGGCCAGAACCACCAGGGGACAGAAAAAGAACAAAACCAAGGTGGGAGAAATGACATGGGAAGGCCTGGAGGCTACTTCTGGTGGACACTCAATAAAGCTTTTGGACTG
>MdENSMODT00000023266
GCAGTTTTTATTTTTTTAGGTATCTTAACAGTATCTTTCCTTTTTTCTTTCTCTTCACAGCTGTGTGGCTGCGGACTATTAGGAGTGGGCATCTGGCTCTCTGTCTCCCAGGGAAACTTTGCCACCTTTTCTCCCAGTTTCCCCTCACTGTCAGCGGCCAACCTGGTCATTGCTATTGGCACTATTGTCATGGTGACTGGCTTCCTGGGCTGTCTGGGAGCCATCAAGGAAAACAAGTGTCTCCTTCTCAGTTTTTTCATAGTCCTGTTGGTCATCCTCCTGGCAGAGCTGATCTTACTCATCCTGTTTTTTGTCTACATGGACAAGGTGAATGATAATGCCAAGAAGGACCTGAAAGAAGGGCTTCTCCTGTATAATACAGAGAATAACGTGGGACTGAAGAATGCCTGGAACATCATTCAAGCTGAGATGCGATGCTGTGGTGTCACTGACTTCACAGACTGGTTTCCTGTGCTAGGAGAAAATACAGTTCCTGACCGCTGTTGCATGGAGAATTCCCAGGACTGTGGGCGCAACTCTACCACCCTTGTGTGGAAAACAGGCTGTTACGAGAAGGTAAAGACATGGTTTGATGACAACAAGCATGTGTTGGGCACAGTAGGAATGTGCATTCTTATCATGCAGATTCTAGGCATGGCCTTCTCCATGACACTCTTCCAGCACATCCATCGGACTGGTAAAAAATATGATGCCTAA
>DnENSDNOT00000012684
TTTTTGGGAATAGCATTTCTTGGAATTGGACTGTGGGCATGGAATGAAAAANNNNNNNNNNNNNNNNNNNNNNNNNNNNNNNNNNNNNNNNNNNNNNNNNNNNNNNNNNNNNNNNNNNNNNNNNNNNNNNNNNNNNNNNNNNNNNNNNNNNNNNNNNNNNNNNNNNNNNNNNNNNNNNNNNNNNNNNNNNNNNNNNNNTTTTCTGTGTTCCTGGGGATTATTTTCTTCCTGGAGCTCACTGCTGGGGTTCTGGCGTTTGTTTTCAAAGACTGGATCAAAGACCAGCTGTATTTCTTTATAAACAACAACATCAGAGCGTACAGGGATGATATTGATTTGCAGAACCTCATAGACTTCACCCAAGAATATTGGCAGTGCTGTGGGGCTTTTGGAGCTGATGATTGGAACCTAAATATTTACTTCAATTGCACAGATTCCAACGCAAGTCGAGAGCGATGCGGCGTGCCATTCTCCTGCTGTACTAAAGATCCTGCAGAAGATGTCATCAACACTCAGTGTGGCTATGATGCCAGGCAAAAGCCAGAAGTTGATCAGCAGATTGTCATCTACACGAAAGGCTGTGTGCCCCAGTTTGAGAAGTGGTTACAGGACAATTTAACCATCGTGGCTGGTATTTTCATAGGCATTGCATTGCTGCAGATTTTTGGGATATGCCTGGCCCAGAATTTGGTTAGTGATATTGAAGCTGTCAGGGCTAGCTGGTAG
>TgENSTGUT00000010164
TTCTCTTTGTTTTCCCAGTTGGGAGGCTGTGGAATCCTTGGTGTAGGCATCTGGCTGGCTGTTACCCAAGGGAACTTTGCCACCCTCTCCTCTTCTTTCCCATCCCTGTCAGCTGCCAACCTGCTGATCGTCACAGGGACGTTTGTCATGATCATTGGCTTCGTGGGCTGTATAGGTGCCATCAAAGAAAACAAGTGCCTCCTGCTGAGTTTTTTTATCATGCTGTTAATTATATTTCTGTTGGAGCTCACTGTTGTGATTCTGTTCTTCGTCTACACCGACAAGATTGACAAGTATGCTCAGCGGGATCTGAAGAAAGGACTTCACTTGTATGGGACAGATGGAAACATTGGCCTCACTAATGCATGGAGCATCATTCAAACAGATTTCAGATGCTGTGGAGTCTCCAACTACACGGACTGGTTCGAAGTGTACAACACGACCCGGGTGCCAGACTCCTGCTGCTTAGAATTCAGTGAGAACTGTGGGCTCCATTCCCCAGGGACCTGGTGGAAAGCGCCTTGCTATGAAACTGTGAAAGTATGGCTCCAGGAAAACTTACTGGCAGTGGGAATCTTCGGATTGTGCACAGCTATGGTGCAGATTCTTGGACTCACCTTTGCAATGACCATGTATTGTCAGGTAGTCAAGGCAGACACCTACTGTGCATAG
>OlENSORLT00000014595
CGGCTCGAACGTCGGTCTACAATGGAGACAAAGCCGGTCATCACCTGCCTTAAAACCCTCCTCATCGTCTACTCCTTCGTGTTTTGGATAACAGGAGCCATCCTGCTGGCAGTAGGAGTATGGGGGAAGCTGATGCTCGGGCCGTACATCTCTCTGATCGCTGACAACTCCACCAACGCCCCGTACGTCCTCATCGGCACCGGGACTGTCATCATCGTTTTTGGCCTGTTTGGATGCTTCGCCACCTGCAGAGGAAGCCCATGGATGCTGAAACTGTATGCCATGTTTTTGTCCCTCGTCTTCCTTGCCGAGCTGGTGGCAGGAATCTCTGGATTTGTCTTTCGCCATGAGATAAAGGGAACTTTTCGCAGAACGTACACCGATGCGGTCCTGAACTACAATACCCAGGATGAGGCGAGCCGAGCTGTGGACTATTTGCAGAACAAGCTGCGCTGTTGTGGAGTCTACAACTACACCAGCTGGTTTGCTAGTGTGTATTACCCCGCCAAAGGCATTCCTCCAAGCTGCTGCTTTAACTCCTCTGACTGCAGCTCTGATGACCTCCGCAATGCAACTGTGGCCCCAAGTAAAGTCTACCACCAGGGCTGCTTTGACTTGGTCACTTCCTTCATGGAAACCAACATGGCCATCATCGCAGGGGTGACGTTTGGAATTGCCTTCTCGCAGCTGATCGGCATGTTGCTCGCCTGCTGTCTGTCCAGGATCATCACAGCCAACCAGTATGAGATGGTCTAG
>GgENSGALT00000039289
AGACCGGGAGCTGCCGCCGCCGAAGCCGCCATGGGGGTGGAAGGCTGCACCAAGTGCATCAAATATCTGCTCTTCGTCTTCAACTTCATCTTCTGGCTGGCGGGGGGCATCATCCTGGGAGTAGCCCTGTGGCTCCGCCATGACTCGCAGACCACCAACATCCTCTACCTGCAGCTGGGTGACAAGCAGGCTCCCAACACCTTCTATGTCGGAATCTACATCCTGATTGCAGTTGGTGCTGTCATGATGTTCGTGGGCTTCCTAGGATGCTACGGTGCAATCCAGGAGTCGCAGTGCCTTCTGGGGACGTTCTTCACCTGCCTGGTGATTCTGTTTGCCTGTGAGGTTGCAGCTGGAATCTGGGGGTTTGTCAACAAAGACCAGATAGCCAAAGACGTGAAGCAGTTCTACGACCAAGCGTTCCAACAGGCGCTCATGGCGGATTCGGACTCGAGCAACGGGAAGGCTGTGGTGAAGACTTTCCATGAAACGTTGGACTGCTGTGGTCCTGATACTATGGTTGGAACGCTCACTCCTCTGTGGAGAGATGACCTGTGCTCGAAGGACTTACTGAAAGGCTTGCTGAAGCGTGAGGAAAACTGCCACAAAAAGATCGACGAGCTCTTCTCTGGGAAGCTGTACCTGATCGGTATTGCTGCCATCGTGGTTGCCGTGATCATGATCTTCGAAATGATCCTGAGCATGGTGCTGTGCTGCGGCATAAGGAACAGCTCCGTCTACTGAGGCGTGAGAGCGGGGAGGGGAAGGGGGGAGCAGGGCTGACGGCGCTGGAGGGGACCCCAAGTGCCACCAAGTGACCGGGAGACATTTCAACAAAAGACAAAGAAAACAATGTATATAAATACTTCCAATATTACCATGCAGTACTTATCATTTTTATTTTGAAGTACTTTTTTTTTTTTTTTTTTTTTTTTTAATAAATAAAACTTTCCCGTATCCTTGTGGCTCAGTTAGTTACACATCAGTTTTGTGTGATAGGGAAAGCTGCTGTAGCAGATCTACTCCTTCCTCCCCCTTCCCCAGCCCCAAAATTCATGAATAGCAGTGGTGGAGGATGTACAGAGGAGAAGGCTGCAGCCTGTTATCAGAAATCTTTGCCTTGATTTTTACTCTTTCAACACAGACTTTTTTTTTTTTTTAATTATTATTATTTTTATATATGCACAGTTTGATGCTGAAGCCGGATTTAGCTTTTTTGGGTCATCTGTTT
>GgENSGALT00000010574
AGACCGGGAGCTGCCGCCGCCGAAGCCGCCATGGGGGTGGAAGGCTGCACCAAGTGCATCAAATATCTGCTCTTCGTCTTCAACTTCATCTTCTGGCTGGCGGGGGGCATCATCCTGGGAGTAGCCCTGTGGCTCCGCCATGACTCGCAGACCACCAACATCCTCTACCTGCAGCTGGGTGACAAGCAGGCTCCCAACACCTTCTATGTCGGAATCTACATCCTGATTGCAGTTGGTGCTGTCATGATGTTCGTGGGCTTCCTAGGATGCTACGGTGCAATCCAGGAGTCGCAGTGCCTTCTGGGGACGTTCTTCACCTGCCTGGTGATTCTGTTTGCCTGTGAGGTTGCAGCTGGAATCTGGGGGTTTGTCAACAAAGACCAGATAGCCAAAGACGTGAAGCAGTTCTACGACCAAGCGTTCCAACAGGCGCTCATGGCGGATTCGGACTCGAGCAACGGGAAGGCTGTGGTGAAGACTTTCCATGAAACGTTGGACTGCTGTGGTCCTGATACTATGGTTGGAACGCTCACTCCTCTGTGGAGAGATGACCTGTGCTCGAAGGACTTACTGAAAGGCTTGCTGAAGCGTGAGGAAAACTGCCACAAAAAGATCGACGAGCTCTTCTCTGGGAAGCTGTACCTGATCGGTATTGCTGCCATCGTGGTTGCCGTGATCATGATCTTCGAAATGATCCTGAGCATGGTGCTGTGCTGCGGCATAAGGAACAGCTCCGTCTACTGAGGCGTGAGAGCGGGGAGGGGAAGGGGGGAGCAGGGCTGACGGCGCTGGAGGGGACCCCAAGTGCCACCAAGTGACCGGGAGACATTTCAACAAAAGACAAAGAAAACAATGTATATAAATACTTCCAATATTACCATGCAGTACTTATCATTTTTATTTTGAAGTACTTTTTTTTTTTTTTTTTTTTTTTTTAATAAATAAAACTTTCCCGTATCCTTGTGGCTCAGTTAGTTACACATCAGTTTTGTGTGATAGGGAAAGCTGCTGTAGCAGATCTACTCCTTCCTCCCCCTTCCCCAGCCCCAAAATTCATGAATAGCAGTGGTGGAGGATGTACAGAGGAGAAGGCTGCAGCCTGTTATCAGAAATCTTTGCCTTGATTTTTACTCTTTCAACACAGACTTTTTTTTTTTTTTAATTATTATTATTTTTATATATGCACAGTTTGATGCTGAAGCCGGATTTAGCTTTTTTGGGTCATCTGTTTTCTTTTCCTACCATCATCCTAACTCCAAGCCTTTCCACACTGTTGTCTGGGAAGCCCAGGAGAGAGGAAGGGGAGTAGCCCCGGTTGGCCGGGTGCGATGTGTCCCGAGGAGATGGAGGTGAATGCTCCTATCGGATCTGTTTGCATCGCTAGGTAAACTCTTACCATAGCTCACACAGACATTTTTTTTTACTCTCTGACAGTGGAAGATCTTTATGGCTTTTTTTTTTTTTTTTTTGGTTGTTTTTCTATGAGCTCTGACTTTATAAATCGGCTCATTTCCAGTGATCTGTCACGCTAAAGGGTCAGTGGCTGGGGGTGAATTGAGTCCTGGTTCTTTTAATAGAACTTCCTGAAAACTAAGTTGTTCTATTATTTGTTCTTTAAACCTCACTGAATGTTTATAGACATAAATTTCTGGGGCAAATCTAGCATTGTACAGAGCTTTCCAACTGATGCTTAGATACAAACGATATTGGGGGGAAAAAAAAGCAAGATTTTTGTAAAAAAGAAGAAAAAAAAAGTCCTTAACCTTAAAAATCCTATATTTACACACTGCAGGGTGACTTAAGGGGTTCCCAGCTGTATACGTATACGCTTTAAAATGTCATCTTTGCATCACTCTTTTGCTCAGTGAAGTTTTCCCTGCTTATAGCATATTGCCGCACTCTGTAGCATTGCTGGGAAAAGTTCATAGCCTGATTTTTGCAACCACAACAACAACAAAAAGAAGAATTTAAGAAATTGTTTCTCTCTTAAGACCTTTCATTTTCAGTTACAGTACCTAGAGATTAGCTTACCAAAACAAGGGAATTCAGGCTTATTGCACCAGTCAGACAGTTTCCTGTGCTCTGGTAAGCGCTGGTTGCCAATTAGATGCATGTGGCTTCTGTTGTATGCCACTCGTGTACATAGAGGGGAGGAGTGACCCGGGATCTATGTAATAAAATCAGAGTGTCTCTAAAAAGATGATCTATATGTATAGTTCTATAGATATATATTTTTAAGCAAAGCCTTTTCCTTAGTCCATATGGGCACCTGAGCTGGAAATCTTAGCATCTCTCAGCTCTTTGCCACATCGAAGCAGGGAAGGGGAGGATGTAGAACTTGCAGTCGACTTCCTCACTTCAGGAATGTTTCTGTTTCTTCGAGGATTTCACTCTCACCTTCACGTTGCAGGAAGGAGCTCCAAATCAGATGAGGAGGGAGAGTTGTGGTCAGTATGAGCACCTTGTCCGTGGCACGTGGGTGCCAAAATGGAACAGGAAATTCCTGCAGTGGGGCAAGCTGATCCCTGCAGTGGCTTTTCTCCCCTTCCGCTCACCCCCTTCCCATTCCTGCCTTTTAGTATATAGGGCCTTTAAGAATTATATAGAGGGAGAAAAATATATAAAATTGCGCTAGGTAAGAGGAGGACGTGCTTCAACAGACCTTTGTTTTGAGGGGGTTTGGAGGAGAAAAGATTCAGCCTTAGAAACAGCCTTAAAGCAACACTGCCCTGAATGTCCACTTTGTGCACGTGGAGAATGAGGCTCGGGTTTGCAGTAGGTAACCCCTTCCAGGCTCCCCAGCGTAGCTCCTTCAGGTCATCTACTCTGTGGCTATAGATGTATGCATCGGCCAAGCATGCGTGTTTACATTTATGTGCATCAGGATTGTCAGCATACAGAATGGATGTGTAACTCGCCGCCTTTTTCGTTGACTGTTGATAAATGTGTATAAATATGCCATTAAGCATTTCAGTTCTGTTTTC
>DnENSDNOT00000010316
ATGGCATCGAGGAGAATGGAGACCAAACCTGTGATAACCTGTCTCAAAACCCTCCTCATTATCTACTCCTTCGTCTTCTGGATCACTGGAGTGATCCTGCTGGCTGTTGGAGTCTGGGGCAAACTCACCCTGGGCACCTATATTTCCCTTATTGCCGAGAACTCCACCAATGCTCCCTATGTGCTCATTGGAACTGGCACCACCATCGTTGTTTTTGGTCTGTTTGGATGCTTTGCTACATGCCGCGGCAGCCCATGGATGCTGAAACTGNNNNNNNNNNNNNNNNNNNNNNNNNNNNNNNNNNNNNNNNNNNNNNNNNNNNNNNNNNNNNNNNNNNNNNNNNNNATCAAGGACACCTTCCTGAGGACTTACACGGATGCCATGCAGAATTACAATGGAAATGACGAGAGGAGCCGGGCAGTGGATCACGTGCAGCGCAGCCTGAGCTGCTGCGGTGTGCAGAACTATACCAACTGGAGTACCAGCCCCTACTTCACGGATCATGGCATCCCCCTCAGTTGCTGCATGAACGAAACTGATTGTAATCCCCAGGATCTCCACAACCTGACCGTGGCCGCCACCAAAGTTAACCAGAAGNNNNNNNNNNNNNNNNNNNNNNNNNNNNNNNNNNNNNNNNNNNNNNNNNNNNNNNNNNNNNNNNNNNNNNNNNNNNNNNNNNNNTTGATTGGCATGCTGCTGGCCTGCTGTCTGTCCCGGTTCATAACGGCCAACCAGTATGAGATGGTGTAA
>CfENSCAFT00000015447
ATGGGGCGCTTCCGCGGGGGCCTGCGGTGCATCAAGTACCTGCTGCTCGGCTTCAACCTGCTCTTCTGGCTGGCAGGGTCGGCTGTCATTGGCTTTGGACTCTGGTTTCGGTTTGGAGGCACCATGAAGGGCTTCTCATCAGAAGACAAGTCCCCAGAGTATTTCTACATGGGGCTGTATGTGCTGGTCGGAGCGGGGGCCTTGATGATGGCCGTGGGCTTCTTTGGCTGCTGCGGGGCCATGCGGGAGTCGCAGTGTGTGCTCGGATCCTTCTTTACCTGCCTACTGGTGATATTTGCTGCTGAAGTAACCACTGGAGTATTTGCTTTTATAGGCAAGGGTGTAGCTATACGACATGTTCAGACCATGTATGAAGAAGCTTATAATGATTACCTGAAAGACAAGGAAAGGGGAAATGGGACTCTTATTACCTTCCACTCAACATTTCAGTGCTGTGGAAAAGAAAGCTCTGAACAGGTCCAACCCACATGCCCAAAGGAGCTTCTGGGGCACAAGAATTGCATTGATGAAATTGAGGCCATAATCAGTGTTAAGCTCCAGCTCATCGGAATTGTTGGTATTGGGATTGCAGGTCTCACGATCTTTGGCATGATATTCAGCATGGTCCTTTGCTGTGCAATACGAACCTCGAGAGATGTGATATGA
>CfENSCAFT00000015021
AGGATGGGGTCAGCCTGTATCAAAGTCACCAAGTACTTTCTCTTCCTCTTCAACTTGCTCTTCTTTATCCTGGGCGCGGTGATCCTGGGTTTCGGGGTGTGGATCCTGGCCGACAGGAGCAGTTTCATCTCTGTGCTACAGACCTCCTCCAACTCCCTCAAGGTGGGGGCCTGTGTCTTCATCGGTGTGGGTGCCGTCACCATGTTCATGGGCTTCCTGGGCTGCATCGGTGCCATCAAGGAGGTCCGCTGCCTGCTGGGGCTGTACTTTGCCTTCCTCCTCCTCATGCTCATCGTCCAGGTGGCCGCTGGAGTCCTCTTCTACTTCAGCACAGGAAAGGCTCAGCTAAAGCAAGAGATGGGCAGCATCGTGATGAAGCTCATCCAGGACTACAAGGACGGCCAAGAGGACAGACTGCAGGAGGCCTGGGACTACGTGCAGGCTCAGGTGAGGTGCTGCGGCTGGGCCAGCTTCTACAACTGGACGGACAATGCCGAGCTCATGAACCGCACCAATGTCACCTACCCCTGCTCCTGCGAGGATAAGAGGGAGGCCGACGACAGCTTCCTGGTGCGGAAGGGCTTCTGTGAGGCTTTCAACAGCACCAGGACCGAGAGTGGAAACAACCCCGAGTACTGGCCCGTGTCTCCCCTCCACCAAGAACTTTTTCCGCAGGGCTGCATGAAGAAGGTGCAGGCGTGGCTTCAGGAGAACGTGGGCATCATCCTGGGCGTGTGTGTGGGCGTCGCTGTCATCGAGCTCCTGGGGATGCTCCTGTCCATCTGCTTGTGCCGGCACATCCATTCTGAAGACTACAGCAAGGTCCCCAAGTACTGA
>XtENSXETT00000036998
CTGTGTGGCTGTGGATTATTAGGAGTGGGAATATGGCTGTCTGTTTCGCAAGGAAATTTTGCAACGTTTTCTCCCAGCTTCCCTTCACTCTCAGCTGCTAACCTGGTCATTGCCATCGGAACAATCGTAATGGTGACTGGCTTTCTTGGCTGTTTAGGTGCTATCAAGGAAAACAAGTGCCTCCTTTTAAGTTTTTTCATCATCCTGCTGATTATTCTTTTAGCAGAACTGATCCTGCTGATCCTGTTCTTTGTGTATATGGACAAGGTCAATGAGAATGCCAAGCAGGATTTGAAAGACGGCTTATTGCTCTACAATACAGAAAATAATGTGGGGCTGAAGAACGCGTGGAACATAATTCAGGCAGAAATGCACTGCTGCGGAGTTACAGATTATACTGATTGGTATCCAGTGTTGGGGGAAAACACAGTTCCCGATCGATGCTGTATGGAAAATTCCCAGGACTGTGGTCATAATTCCACCAGTTTAGTTTGGAAAACGGGTTGCTATGAGAAAGTGAAAATGTGGTTTGATGATAACAAGCATGTTCTTGGCACCATTGGGATGTGCATCCTCATAATCCAGATACTTGGCATGGCCTTCTCCATGACACTCTTCCAGCAAATACACAGGACTGGTAAAAAATATGATGCCTAA
>TrENSTRUT00000041454
GTGCGTCCTCGGCGTAAAAGTACGTCTCGTCCTGTGGTCAAATACCTTCTCTTCATATTTAATTTTATATTTTGGGTAATCTCCATGGTGATGGTGTCCATCGGTGTGTATGCCCGCATGATGAAACAAGCAGAGACCGCTCTGGCCTGTCTGTCAGTGGACCCCGCTATTATGTTGCTGGTCGTGGGGGTTCTCATGTTCATCATCACCTTCTGCGGCTGCGTGGGCTCGCTGCGAGAAAACATCTGCCTCCTCCAGACGTTCTGCATCAGTTTGACGGTGATCTTCTTGCTGCAGCTGGTTGCTGGAATCCTGGGCTTCGTCTTTGCGGATAAGGCTCGTGACAAAGTGACTAAAATCATCAACAAGGCCATCACCTACTACAGAGATGACATCGATTTGCAGAACCTCATTGACTTTGGTCAGACAGAGTTTGCCTGCTGCGGTGGAGTTGCATATACTGACTGGTCCAGCAACGTGTACTTCAACTGCAGCATGCAGAACCCCAGTAGGGAGCGCTGCTCCGTCCCCTTCTCCTGCTGCGTCATGACTAAAAGCAAGATGGTGATCAACACCATGTGTGGACAGGGAATGCAAATATTAGAGTATTCAGAAGCTGCAACTTACATCTACACCAATGGCTGCATCGACAAACTGGTGAATTTGATCCACAGTAACATGTTTCTGCTCGGAGGTATCGCCATGGGCCTGGCCATACCGCAGTTCTTGCTCCAAACAGTGGTGCGCATTCAAGCTGTTGGAATGCAGGTGGAAACTCTGCAAAGGAGAAAACAGGACTCTGTCTCC
>TgENSTGUT00000009666
ATGGGAGTGGAAGGTTGCACCAAGTGTATCAAATACCTCCTTTTCGTCTTCAACTTCATCTTCTGGCTGGCCGGAGGCATCATCCTGGGAGTGGCCCTGTGGCTCCGCCATGACTCGCAGACAACGAATATCCTGTACCTGCAGCTGGGGGACAAGCAGGCCCCCAACACCTTCTACGTTGGAATCTACATCCTGATCGCAGTCGGAGCTGTCATGATGTTCGTGGGATTCCTGGGATGCTACGGCGCCATTCAGGAGTCTCAGTGTCTTCTGGGAACGTTCTTCACTTGCCTGGTGATCCTGTTTGCCTGCGAAGTTGCAGCTGGAATTTGGGGTTTTGTCAACAAAGACCAAATAGCCAAAGACGTGAAGCAGTTCTACGATCAAGCGCTTCAACAAGCGCTCATGGGAGACGCAGATGCAAGCAATGCCAAAGCTGTAGTGAAGACTTTCCATGAAACGCTGGACTGTTGTGGTTCTGATATTATGACATCAACTTTCACTCCTCTGTGGAGGGATGACCTCTGCCGAAAGGACTCCGTGAAAAGCTTTTTTGAGAACACAAACTGCCACAAAAAAATCGATGAACTCTTCTCTGGGAAGCTCTACCTGATCGGTATCGCTGCTGTCGTGGTTGCTGTGATCATGATCTTTGAGATGATCCTGAGCATGGTGCTGTGCTGTGGCATAAGGAACAGCTCCGTCTACTGAGCCGTGAGAGCCGGGCAGGGGAAGGGGGGATCAGGGCAGACGGCGCTAGAGGGGACCCCAAGTGCCACCGAGTGACCAGGAGACATTTCAACAACAGACAAAGAAAATTATGTATATAAATGCTTCCGATATTACCATACAGTACTTATCATTTTTATTTTGAAGTACTTTTTTTTTTGTTTTTAATAAATAAAACTTTCCCGT
>OaENSOANT00000005082
ATGGAGGGGGATTGTCTGAGCTGCATGAAGTATCTGATGTTTGTTTTCAATTTCTTCATATTTCTTGGTGGCGCCTGCCTGCTGGGAGTCGGGATTTGGGTCATCGTCGACCCAACGGGATTTCGAGAGATCGTGGCCGTCAACCCCCTCCTCTTCACGGGTGCCTACATCCTGCTGGCCATGGGGGTCGTGCTCTTCTTGCTGGGCTTCCTGGGCTGCTGTGGAGCCATTCGGGAGAACAAGTGTCTGCTTCTCTTCTTCTTCATGTTTATTTTGTTGATCTTCCTGGCGGAACTCTCAGCAGCAATCCTGGCTTTCCTCTTCAGAGAAAACCTAACCAGAGAATTCTTCACCAAGGAACTCACAAAGCACTACAAGGGGAACAATGACAGTGACATCTTCTCCTCCACCTGGAATTCCGTCATGATCACATTTGGCTGTTGTGGGGTCAATGGGCCTGAAGACTTTAAAGCAGCTCCAGTTTTCCGGTTCCTGAACTTCAACGAAGAGGTCCCGGAAGCCTGCTGCCGAAGAGAACCCCAGACGAGGGAGGGGGATTTTGTCAGCAAGGAGGAGTGTCTCCTGGGAAGAGACCCATTCCTGAACAAACAGGGCTGTTACACTGTGATCCTTAACTCCTTCGAGACCTACGTGTACCTGGCAGGAGCCCTTGCTATCGGGGTGCTGACCATTGAGCTGTTCGCCATGATCTTCGCCATGTGCCTGTTCCGGGGAATCCAGTAGTGACACTCACCCAGCCCCCTAACCCTGCCTGGCCCAGAAGAAAGAAGTAGGTGAGGGAGCAGAACCAGGGGGAAAGAACTATTTTTTTAAC
>GacENSGACT00000024356
ATGAGTAGAAAACACCATCATCTTAAAGGAGCCGAAGTCAGCTGCTGCGTGAAATACTTCTTGTTTGGATTCAACATTTTATTCTGGTTGCTAGGAGCCGCATTCTTGGCCGTAGGTCTGTGGGCATGGGCGGAGAAGTTTTCTGTGTTCCTGGGTTTGATCTTCTTCTTGGAGCTGACAGCGGGGGTCCTTGCCTTTGTCTTTAAAGACTGGCTCAAAGATCAGCTCAACTTTTTCATCAACAACAATGTCAAGGCATACCGTGATGACATCGACTTGCAGAATCTCATTGACTTCGCCCAGGAATATTGGTCATGCTGTGGAGCCCACGGGCCCGACGACTGGGACCTGAACATCTACTTCAACTGCACCGAGCCAAACCCCAGCAGAGAGCGCTGCGGAGTGCCCTTCTCCTGCTGTGTCAAAGACCCCGCAGAGGATGTCATCAACACGCAGTGTGGTTATGACGTCCGGCTTCAAAAGGAGCTGGACTGGCAGAAATATATCCACACCAAGGGCTGTGTGGGACAGTTTGAGAAGTGGCTTCAGGACAACCTCATTATTGTAGCTGGAATCTTTGTTGGTGTTGCACTATTACAGATTTTCGGCATCTGCCTCGCTCAAAACCTGGTAAGTGACGTCAAAGCTGTCAAAGCCAACTGGTGA
>EcENSECAT00000021645
GCAGGCCCGGCAGCCATGGCGGTGGAAGGAGGAATGAAATGTGTCAAGTTCATGCTCTACGTTCTTCTGCTGGCCTTTTGCGCCTGCGCAGTGGGTCTGATTGCTGTGGGTGTAGCAACCCAGGTGGTCCTGAGTCAGACCATCATCCCGGGAGCCACCACTGGCTCCCTCGTGCCCGTGGTCATCATCGCAGTGGGTGCCTTCCTCTTCCTGGTGGCCTTTGTGGGCTGCTGTGGGGCCTGCAAGGAGAACTACTGTCTTATGATCACGTTTGCCGTCTTCCTGTCTCTTATCACGCTGGTGGAGGTGGCCGCAGCCATAGCTGGCTATGTCTTTAGAGACAGGGTAATGTCAGAATTTAGTAAGGACTTCAAGCAGCAGATGCAAAATTATCCAAAAGACAACCACACTGCTTTGATCCTGGACAGGATGCAGGAAAAATTCCACTGCTGCGGCGCAACTAACTATACTGACTGGGAGACCATCCCTCTCCCGGTCAAGGGCCAAGTCCCTGACTCCTGCTGCGTCAATGTCACTCAGGGCTGCGGGACTAAGTTCACCGAGAAGGACATCTATACCAAGGGCTGTGTGGAGAAGATTGGGGGCTGGCTGAGGAAAAATGTGCTGGTGGTGGCTGCAGCAGCCCTGGGCATTGCCTTTGTGGAGGTCCTGGGAATTGTCTTTGCCTGCTGCCTTGTGAAGAGTATCCGAAGTGGCTATGAGGTGATGTAG
>CfENSCAFT00000039381
GTGGACCCTGCCATCCTGCTGATTGTGGTGGGCATTCTCATGTTCCTGCTCACCTTCTGCGGCTGTATTGGATCCCTTCGTGAGAACATCTGCCTCCTACAGACGTTCTCGCTCTGCCTCACCATCGTGTTCCTGCTACAGCTGGCTGCAGGGGTCCTGGGCTTCGTCTTCTCCGACAAGGCACGAGGGAAAGTAAGTGAGATCATCAATAATGCCATTGTGCACTACCGAGATGACTTGGATCTACAGAACCTCATTGATTTTGGCCAGAAAAAGTTCAGCTGCTGTGGAGGGATTTCCTATAAGGACTGGTCCCTGAACATGTACTTCAACTGTTCAGAAGACAATCCCAGCCGTGAGCGCTGCTCTGTGCCTTATTCCTGTTGCTTGCCTACCCCAAATCAGGCAGTGATCAACACCATGTGTGGCCAAGGTATGCAGGCCCTTGACTACTTGGAAGCTAGTAAAGTCATCTATACCAATGGCTGTATTGACAAATTGGTCAACTGGATACACAGCAACCTCTTCTTTCTTGGTGGTATAGCACTGGGCCTGGCCATCCCCCAGCTGGTAGGAATCCTGCTGTCCCAGATCCTCGTGAATCAAATCAAAGCTTTCAGCACCAAATGG
>XtENSXETT00000032671
ATGGCCAGGAGATCTCCCGGCTCTGGCAAGGAGGAGGACTTCTCCTTCGTTAGCCCTGTGGTGAAATATCTTCTGTTCTTCTTCAACACGCTGTTCTGGGTAATATCCATGGTGATGGTGGGTATTGGAGTTTACGCCCGACTTTTAAAACATGCTGAGGCTGCTATGGCCTGCCTCGCTGTGGATCCCGCCCTGTTGCTTATTGGAGTTGGGATTTTAATGTTCCTCATCACATTCTGTGGTTGCATTGGATCTCTGAGGGAAAACATCTGCCTGCTGCAAACATTCGCAATTTGTCTGACACTTGTCTTCCTTCTCCAGCTGGCTGTGGGCATTGTGGGGTTCATCTTCTCAGATAAGGCACGTGGAAAAGTAAGTGAAATTATCAGTAATGCCATTGAACATTATCGTGATGACCTTGACTTGCAAAATCTCATAGATTTTGGGCAGAAGGAGTTTAGTTGCTGTGGAGGTATCTCTTACAAGGACTGGTCCCAGAACATGTATTTCAACTGCTCCTCCGAAAACCGCAGTCGGGAGCGCTGCTCTGTGCCCTACTCTTGCTGCCTACATGATGAAGATGAGGCAGTCATCAACACCTTGTGCGGACAGGGAATGCAGGAGCTCGACTATCTAGAGGCAGGGGCGTTTATCCATACCAATGGCTGCATTGACAGACTTGTTAACTGGCTTCACAGTAATCTTTTCCTGCTGGGAGGTGTGGCCTTGGGACTGGCAATTCCACAGGTAACA
>TrENSTRUT00000020038
ATGGGGAAGTGCGGCATCACGATGTCAAAGACGGTCCTCGTCTTTCTGAACATGATATTTTGGGCAGCTGCTGGCATCCTGTGTTACATTGGGGCTTATGTCTTCATTACATACGACGACTACGATCACTTCTTTGAAGACGTTTACACCTTCATCCCAGCAGTGACCATCATTGGAGTTGGAGCTCTGCTCTTCATTATTGGTCTCATTGGATGTTGCGCCACCGTGAGAGAAAGCTGCTGTGGACTGACAACGTTTGTCGTCCTCCTCCTGCTGGTTTTCGTGACAGAGGTTGCAGTTGTGGTGCTCGGATATGTTTACAGAGCAAAGGTTGAAGACGAAGTGAACAGCTCCATCAAGAAAGTGTTTGATGAGTATAATGGCGTCAACAGCAACGCTCAGAGTCGGGCTATTGACTATGTTCAGAGACAGCTTCAGTGTTGTGGCATCCACAATTACTCGGACTGGCAGTACACACATTGGTATGAAGAATCCAAAAACAACAGCGTACCCATCAGCTGTTGCAAATACATTGTGGGAAGCTGCACTGGGTCGCTCACTCATCCTGAAGATCTCTTTCAAGAGGGGTGTGAAGCTCTGGTTGTGAAGAAGTTGCGGGAGATCATGATGTATGTCATCTGGACTGCGCTGATGTTTGCTGCCATCCAGATCCTGGGGATGTTGTGTGCCTGCGTCGTGCTGTATCGCAGAGTCAGAGACCCTCCGTATCAGCCTCTCTTTACAGACGGCACCTACGCATAG
>TrENSTRUT00000036321
ATGGTGCTGTTGAAGCTAAAGTTCACCCAGCAGCGGCGGGTGCGTCTGGCCCAGGGGCTGTGGCTGCTGTCCTGGCTGGCCGTCGTGTGCGGGACGTTCATCTTTTGTCTGGGTGTTTACCTAAAGACAGAACTGATCCGCAGGGCTGAGGTGATGGACAACACAGAGATCCACGTGGTGCCCAACATCCTAATAATGGTGGGCCTGGCCTCTATTGGCACGAACTGGTTCGCCAGCCGCGTGTGTCAGGACTCCCTGGATGCGAGCCGCTTCCCCCGCTGGAAAATGCTCCTGATGGTTTGGTTCGCCGTGGCCGCGCTGCTGTGCTACCTGCTCATCATTGTGGTGGTGCTCAGCTACGCCCTGCAAGGTCACCTGGAGGAGTCCCTGAAGGTGGGTCTGAGGAACGGCATCCGTTTCTACAAGGACACGGACGTGCCGGGACGCTGTTTTCAGAAAGAGACCATCGATCGTCTGCAAATGGAGTTCCGCTGCTGTGGAAACAACAACTTCAAAGACTGGTTTGAAGTTCAGTGGGTCAACAACAGATATCTGGATTTCACCTCCAAAGAAGTCAAGGATCGTATCCGAAGTAATGTGGACAGCCGTTACCTGCTGGACGGCGTTCCTTTCAGCTGCTGTAACCCCGCCTCCCCGCGGCCCTGCCTGCAGTACCACCTGACAGATAACAGCGCCCACTACAGCTACGACTACCACGCAGAAGAGCTCAATCTGTTCACTCGCGGCTGCAGAGAGGCTCTGATCAAATATTACATGGGCTTGATGAACTCGACGGGCCCTGGCGTCCTCTCGGTCATCCTAATACAGATGTCGGTGATTCTGAGCATGCGCTTCCTGCAGACGGCCGTGGAAGGAGCCATGGCCTTGGAGAACCCAGAGGAGGACAGCGAGGGTTATCTCCTGGAGAAGGGCGTGAAGGAAACCATGGAAGACCTGAAAGCCAAAGCCCTCGCCATGCTCAAGTTTGGTCAGGTTGAACCCAACGCCGACGGAGAGGCCCCCGAGGATGCGGAGAAGGGTGCTGATAACACGGAGGAGAAGGCTGCATCTTCT
>MdENSMODT00000001933
ATGGTGTGCGGTGGCTTCGCCTGCTCCAGGAGCTGCCTGTGCGCCCTCAACCTGCTCTACACGCTAGTTAGCCTACTGCTGATTGGAATTGCCGCATGGGGAATTGGCTTTGGCCTCATTTCTAGCCTCCGGGTTGTTGGCGTGGTCATTGCGGTTGGCATCTTCCTCTTCCTGATTGCCTTGGTGGGATTGATTGGTGCTGTAAAACATCATCAAGTGTTGTTGTTCTTTTATATGATCATCCTCTTACTGGTCTTCATCATCCAGTTTTCTGTGTCCTGTGCTTGCTTAGCCCTGAACCAGGAGCAGCAGGGCCAGCTTCTGGAGGTCGGATGGAACAATACAGCCAGTGCCCGGGATGATATTCAGAGAAATCTGAACTGCTGTGGATTCCGGAGTTTTAATCCGAATGACACCTGCCTTGCTAGCTGCCTTAAAAACGACCACCACTGCTCTCCTTGTGCCCCGATCATAGAAGAATATGCTGGAGAGGTGCTGCGATTTGTGGGTGGAATTGGTCTCTTCTTTAGTTTCACAGAGATCTTGGGAGTTTGGCTGACCTACCGATACCGGAACCAAAAAGACCCTCGGGCAAACCCGAGTGCCTTCCTTTGA
>MdENSMODT00000028683
ATGGGCGAGTATAACGAGAAGAAGGAGACCTGCGGCACCATCTGCCTCAAGTACCTGCTCTTCACCTTCAACTGCTGCTTCTGGCTGGCCGGCCTGGCTGTCATGGCGGTGGGCGTCTGGACGCTGGCCCTCAAGAGCGACTACATCAGCCTGCTGGCTTCCAACACGTACCTGGCCACGGCCTACATCCTGGTGGTGGCCGGGGCCGTGGTCATGGTGACTGGCGTCCTGGGCTGCTGCGCCACCTTCAAGGAGAGGAGGAACCTGCTGCGCCTGTACTTCCTCCTGCTCTTCGTCATCTTTGTGCTGGAGGTCATCGCCGGCATCCTGGCCTACATCTACTACCAGCAGCTGAGCTTCGAGCTGAAGGATAACCTCAAGAACACCATGGTCCAGAAGTACCAGCAGCCAGGCCATGAGGGGGTCACCGGGGCCGTGGACAGCCTACAGCAGAAGTTCAAGTGCTGCAGGAGCAACAACTCTCAGGACTGGCAGGAGAGCACGTGGATCCAGTCGGGGGAGGCCGAGGGTCGCAAGTTCCCTGACAGCTGCTGTAAGACGGTGGTGAGGGGCTGCGGGCAGCGGGACCACGCGTCCAACATCTACAAGGTGGAGGGTGGCTGCATCACCAAGCTGGAGAGGTTCATTCAGGAGCACCTGAGGATCATCGGGGCGGTGGGCCTGGGCATTGCGTGTGTCCAGATCTTTGGGATGATCGTCACCTGCTGCCTGTACAAGAGCCTGAAGCTGGAGCACTACTAG
>GacENSGACT00000026192
TTTACACGGGGAAAAAAACACGCGACGAGGTGATTTACCACAAACACTGCTCAGGATTGAACTTGACGAAGGAGGATGACGGCGGTTTATAAAGACGACCAGGAGGACTGGCTGACTGTGTGTCTCAAGTACCTGCTCTTCGTTTTCAACTTCCTCTTCTGGGTGGGTGGAGCAGCTGTTCTGGGTGTAGGAATCTGGACACTGGTGGAGAAGAGCGACTACTTGAGCCTGCTGGCCTCCAGCACCTTCGTCGTCTCGGCCTACATCCTCATCCTGGCCGGGGGCCTGGTGGTGGTTACGGGCTTCTTGGGCTGCTGCGCTGTCATCCGGGAGCAAAGAAGCTGTCTGTCCACGTATTTCTTCTGCCTGCTGCTGATCTTCGTGATTGAACTGGTGGCCGGCGTGCTGGCTTACGTTTACTACCAGAGGCTGAGCGAGGAGCTGAAACAGAATCTAAACCAGACTATGGCAGATAACTACGCCCAGCCAGGGAGGGAGGCCATCACACTGGCTGTGGATAGACTGCAGCAAGACTTCAAGTGCTGCGGCAGCAACGACTCCCGCGACTGGATGGCGAGTGCGTACGTTTCCTCCAAGCAGGCGGAAGACCGAGTGGTGCCCGACAGCTGCTGCAAGACAATCACCCCTCACTGTGGCAAGCGAGACCACCCCTCCAACATCTACAAGGTGGAGGGCGGTTGCATCACTAAGCTGGAGCAGTTTCTGGCCGACCACCTGTTGGTCATCGGCTCGGTGGGAATAGGAGTGGCTTGTCTGCAGGTCTGTGGGATGGTGTTCACCAGCTGCTTGTACCGCAGGATCAAAATGGAACCTTACTGAGCACACCAGACCCCCCCCCGACACCCCCGATCCACCATCTTCGACCAGCAGATGGAACAATGAGCCCGCTAACACTCAGACTTCAGTCTCTGCATCTTGAACTCCGACCGGCTGATTGAAGCCAAGTGCACAGACACGTTCCCGGTCACCCGCCTCGCAGTCCGAAACTAACTGTGGCCTTTACCGACCCGGCTTCAATCTGGAAGAACACGTCCGTGTGCATCATTGCCTTGGCTTAGATGCATGCTTTAGTTAGCGCGGTACAAAATAAATGGACGTGCATACGAACATACATACTCCACATGCATTCTACTGTGCTGAACTAACAATGATCCAGATTGATTTGTCATCTCTTCCCTGTGCAGAGATTTATATGTATTTATTCCATTCCTGTTCTTGACTAAGCAGTGGCAC
>GacENSGACT00000016423
AGAAGAAGAAGTGTCCTTATTATCGCGGTCCGTTAACGTCAGTGTACATTTAATCAATAAGTGTGTTGATGAATCAATAAATCATTACGTCGGTTAATCACGTGTTCATAGGGACTGACCTGACGTCAGAAGATGTACTACTATCGATATGAGAGTGCTGAGGTGAGCTGCTGCTACAAATACCTCATGTTCAGCTACAACATCATCTTTTGGCTGGCTGGTGTTGCCTTCATCGCAGTTGGTTTCTGGGCGTGGAGTGAAAAGGGGGTCCTGTTGGATCTGACGCAGGTAACCCAGCTGCATGGTTTTGATCCGGTCTGGTTGGTCCTGGTCGTTGGTGGCGTCACATTCATCCTGGGCTTTGCCGGATGTGTGGGAGCTCTGAGAGAAAACATCTGTCTTCTAAAGTTTTTCTCTGGTGTGATCGGCTTCATCTTCTTGTTGGAGCTGACGGCTGCGGTTCTGGCCGTGGTGTTTCAGAGTCAGGTCCGAGAATGGATCAACGACTTCTTCTTAGCCAATGTTAAAGGTTACAGAGACGACATCGACCTGCAGAACCTCATCGACTCTCTGCAGAGGATGAATCACTGCTGTGGAGCTCAGGGACCAAACGACTGGAATCAAAATGTTTATTTTAGCTGTAACGGAACCCATCGCAGCAGAGAGAAGTGTGGAGTTCCTTTCTCCTGCTGCATCACAGATCCTGCTGACTCTGTGCTGAACAGTCAGTGTGGATACGACGTGAGAAATCGGCCAACGAGTGAGTGGACTGAGCATATCTACACCAAAGGCTGCATTGCTGCACTGGAGGATTGGTTACCTGGCAACCTCTACACGGTAGCCATAGTCTTCATCGTCATCTCTCTTCTGCAGATGGTGGGGATCTACCTGGCCAGGACTCTGATCTCGGACATCGAGAAGGTCAATTTCAGCTACTGA
>CfENSCAFT00000003832
ATGGTTTGCGGGGGCTTCGCGTGTTCCAAGAACTGCCTGTGCGCGCTCAACCTGCTGTACACGTTGGTTAGTCTGTTGCTAATTGGAATCGCAGCATGGGGCATTGGTTTTGGGCTGATTTCGAGCCTCCGAGTGGTTGGTGTGGTCATTGCAGTGGGCATCTTCCTGTTCCTGATTGCATTGGTGGGGCTGATTGGAGCGGTAAAACACCATCAAGTGTTGCTTTTTTTTTACATGATTATTCTCTTACTTGTATTTATCGTCCAGTTTTCTGTATCATGTGCTTGCTTAGCCCTGAACGAGGAGCAACAGGGTCAGCTTCTGGAAGTTGGTTGGAACAATACAGCAAGTGCTCGAAATGACATCCAGAGAAATTTAAACTGCTGTGGGTTTCGAAGTTTTAACCCAAATGACACCTGTCTGGCTAGCTGTGCCAAAAGCAGCCACCCATGCTCACTGTGTGCTCCAATAATAGGAAAATATGCTGGAGAGGTTTTGAGGTTTGTTGGTGGCATTGGCCTCTTCTTCAGCTTTACAGAGATCCTGGGTGTTTGGCTGACCTACAGATACAGGAACCAGAAAGATCCTCGTGCTAATCCTAGTGCATTCCTTTGATGAGAAAACAAGGAATATCTTTCATATTTGGATCTTGTTCACTTTCTCTAACTTAAAGTTCAGCTAATTGCCTGTTTAAGGA
>AcENSACAT00000015545
ATGCGTGAATACAGTGAAAACAAGGAAACATGTGGGACCATCTGCCTCAAATACCTGCTCTTCACCTTCAACTTCTTTTTCTGGCTGGCAGGTGGAGCTGTAATGGCAGTGGGCATCTGGACTCTGGCTGAGAAGAGTGATTACATCAGCCTCCTGCAGTCCAATACATACATGGCGACAGCCTACATCCTGGTGGTGGCAGGTGTCGTTGTCATGATCACTGGCATCTTGGGTTGCTGTGCCACATTCAGGGAGCAGCGGAGCCTGCTGAGAGCGTATTTCATCTTGCTGCTGTGCATTTTCCTGCTTGAGATAATTGCTGGAATCTTAGCCTACATCTATTACCAGCAGCTGAATGCAGAGCTCAAGCAAAATCTGAAGGAGACAATGACCAAGAAGTACCAGAAGGAGGGAGAAGAGGGTGTGACCAGTGCAGTGGACAAATTGCAGCAAGAGTTTAAGTGTTGTGGCAGCCATAATTATACAGACTGGAGTGACAGTGATTGGATCAAATCTCCTGAAGCAAAAGGGAGGAAGGTCCCGGACAGTTGCTGCAAGACAATAACGACAAATTGCGGAACAAGAGATCATCCTTCAAACATCTATAAAGAGGGTGGCTGCATCACTAAACTGGAAAATTTCATCCAGGAGCACCTGAAAATTATTGGAGCAGTGGGGCTTGGCATTGCATTTGTACAGATCTTTGGGATGATCTTCACTTGCTGTTTGTACAGGAGCTTGAAATCAGAACCTTACTAG
>EcENSECAT00000011410
TTTCAGCTGGCAGGGTCGGCCGTGATTGCTTTTGGACTATGGTTTCGGTTCGGTGGCACCATGAAGGATTTCTCATCAGAGGACAAATCCCCAGAGTATTTCTACATGGGGCTCTATGTGCTGGTTGGAGCAGGGGCCCTGATGATGGCCGTGGGCTTCTTCGGGTGCTGCGGAGCCACGCGGGAGTCGCAGTGTGTGCTCGGATCTTTTTTCACCTGCCTACTGGTGATATTTGCTGCTGAAGTAACCACTGGAGTATTCGCTTTTATAGGCAAGGATGTAGCTATACGACACGTCCAGACCATGTATGAGGAGGCGTATAACGGTTACCTTAGAGACAGGGAGAAGGGGAACGGGACTCTCGTCACCTTCCACTCAACATTTCAGTGCTGTGGAAAAGAAAGCTCTGAACAAGTCCAGCCCACATGCCCAAAGGAGCTTCTAGGGCACAAGAATTGCATTAATGAAATTGAGACCACAATCAGTGTTAAGCTCCAGCTCATCGGAATTGTCGGTATTGGAATTGCAGGTTTCACGATCCTGGGCATGATCTTCAGCATGGTCCTTTGCTGTGCGATACGAAACTCACGAGATGTGATATGAAGCTACTTCTCCATGAAAATTACAATCTAGAGTTTTCATTACAAATGTCACAGGAGCTGCCTCCTGGCTCATTTTTAATATTCAGAGGACGTAGGATCTAAAATAATTTGCTGTCGGTTGTACATTTGCACATGTGTGTATGTCTGGCTCATTACTGGTTTACCCCTTGAGTGAATGCCCGTGTATGTTGACTAGGAGCCTAATCAAGTGTGATCTGCGTGTTCCTGGTATATGCATTATATATAATGAAGTCTGCTTGCTGGGAATTCCTGATTCTTGTAATGTGAGAGAACAACCTATTGAACTCTGAGAAAAACATCAAAAAGCTTTGATAAACTTTAAAAACTTGGCTATTCAGAAAAAGTGATAACAGGTCGTTTTCTCAGACTCTAGCCATGGCAATTTAGATACAGAGAATTTGGGGATTTCTAGTTAACAGAAGCAATAAGCTACAGGAAGTGAGAGATCGTGGTGCGGTGTTAAAATTGACTGTGTCTGAGTTGGGTGAAAGGGTTTCCTGGGATTTTTTTATATACATACTCTCCCCAGAATACAATAAATGACAGTTTTAGAACTAAACACATCTCTAAAACTAAATATAGCATGGAAAATCTAATTTGAATGTCATACTTTCCTACTATTTAAAAACAAGAAACCTCCCTCTGGAAACAGTGGCCACACAGACAATCATGTGCCCTATAAAAGCGAGTGTTTTTAGGATTTAAAAAAGTATTTTAACAGTTTTTAAAGAAATATTTTTGTTCTTATATAAAGACATTTAAATATTGCTTTATTACTTTCCTTTTCTGACTTTCCTCTGAACTACTGCAACCTCCACGTCCACAAAAGGGCTTTTATCTCAGACTTGGCTGTGTTTCTCCAAATGTAAGGATAAAAAGACTAAAGCAAGAGCTCTGGCAGTTGCAAATTGTGGGAAAGAGAATTTTCACTGGCACTGTATCTTTGAAATACCTCATAACTTGAGTTTACGTATTTTCCTAATTTTTTGTATTTTTCTTATTTATTGACCTAGAGAATTCTTCTTCATAGATTAAGAACTACAGTTTTCACCACTTAAAATAAATAAAACAAAATTCTTCATAATTCAAATATTCTATCATGAGCATCCTTGGCCAAACCAAAATAAACGAATAAAACAACCT
>XtENSXETT00000033417
TTACAGGCTGCTGCTGGCATCCTATGCTACGTGGGAGCCTATGTCTTCATCACCTATGATGACTACGACCACTTTTTTGAGGATGTGTATACTTTGATTCCTGGTGTAATAATCATTGCTGCAGGAACGCTCCTTTTCATTATAGGCCTGATTGGTTGTTGTGCCACCATCAGAGAAAGCCGTTGTGGATTAGCAACATTTGTTGTCATCTTGCTCTTGGTGTTTGTGACAGAAGTTGTTGTGGTTGTTCTTGGATACATCTACAGAGCCAAGGTAGAAGATGAGGTGGATAACACAATTGCAAATGTTTTTAACCAATACAATGGAATATCCCCTGATTCAGCAAGCCGTGCAATTGATTATGTTCAACGGCAGCTTCACTGTTGTGGCATCGACAACTACTTAGATTGGGAGAACACACCATGGTTCTCTGAAGCAAAGAACAACAGTGTTCCCCTCAGCTGCTGCCGTAACTATGTGTTCAACTGTACAGGAAGCATGAACAAACCTGGAGATCTTTACTCTGAGGGTTGCAAGGCCCTGGTTGTAGAGAAGCTCCAGGAAATAATGATGTATGTTATATGGGCTGCTCTGGCGTTTGCTGCTATACAGCTTCTGGGAATGCTGTGTGCCTGTATTGTTCTGTGCAGGAGAACCCGTGACCCTGCCTATGAACTTCTTATCACAGGTGGAACCTACGCATAAGATCTACCAAATCGGCCAGCTCCTTGTGCTTCGTACCCTTCAACCTTCGTTCCAAAAGGGACAACTCGGCTGGACAAGTTCTCCTCGTCCACTTACCCACCTCTCCCAGCTGCTGCTCAGCTGTGAACTGACAAGACAGATATGACAGTGGGTCAGCTCGACCTCTGAACTGTTACCTCTGTCCTCAGCCTGTCACTTCTCTAGTGTTCTTTTTGTTTGTCTCATTTTTAGTTTTGTGCTGATTTTGTAGGTTTTAGCAAAAGTGACTGCTAAAGTAGCTGTAGGACTGTTAGTGAGGTAAAGCAGAATTGTGTTAGGTTATTGGTCTGAACTCACTGATAATACAAAAACTGACTCTGTATGTGCAGCTGTGTGCTGTTAATCACCAAACAGTCACTAATTGTACTTCTAACCTTAAAGGGACTACCTTCAATTTGAAAACTATAACCTGCATGAGACACATCTATCTGCAGCAGGCAACAGCAGTATTTATAAAACCACTCCTGAACTCTGTTATACATTCATAGAAAAGGTTCCAAAAAAAAGGATTTTCTTATAATCTTGAGGGGAGTCTGTGGGAGGAATGTCTTTTGTTCTAACTTTATCAGCTTGATCATGGTCAACAGAATCCCCTGATGCTAATTATTTATTCAGCTACACCAAAATATATCATTCTGTGTTGATTCTTAGAAAGAGAATGCATACTTGCAGCGCTGCTTTTATAGTTCTCCTAACAATAATACAAAGCATGTGTCCAACCATCAAGCACATTCAGCATTAACAAAACTTCTCCTAATGTATTTTACATAACCTCTCCAGAGGTGTAAATGAAATACTGTACAAGCCATTTGTTGTTAATTTAAAACACATTATATGCCTTATCATCCATGCATCCTACTTCTGCTGCAGAAAATAAGCAGTTTTTAAAATGAAAACTACTTTTAGAAGTGCAAAGAGATACATGATATGTATGGGGTTTGCACTATACTTGAATGAACCTAACCTGGAATATTTTAAGAATTCCATTCAACTTTCTGTGAGCCACACTATAGGTCGGTGAAAGATGTTCTTCCCAAACCCTCTTGAAGCTTTCAGTCAGGTTGAACAGGGAAATCTAGGAGCCTTTCTGAAGCAAATATGCACTACGTTCTTTCAGTAGTTATTTAGGTTTTTTTTCTATTTGGGGCTGTTCTGTGTATGGAGTGAAGAATTTTACTGTTAATAATTTCACTATATAGAACAGCAAATGATTCTGTGACTGGAACTGACTTGTAAATAGTGACTGATTAAATAAAAATTGACACCCTTCCC
>RnENSRNOT00000006752
CGCTGCGGGCGCGGCACTGCAGCCCCGAGCCTGAACCCCGAACCGGAGCCCTGAGCCCAACCCCGGCTACAGGCCCAGAAGGCCGGGATCCAGCAGCTACTCGCCCAGCCCTTCGGAGGACGCCTCGACCCGCAGGCGCCCGCTAGCCCACGCGCCACGATGGTGTGCGGGGGCTTCTCGTGCTCCAAGAACTGCCTGTGCGCGCTCAACCTGCTATACACCCTGGTCAGTCTGCTGCTCATTGGAATTGCTGCTTGGGGCATCGGCTTTGGGCTGATCTCCAGTCTCCGAGTGGTGGGCGTGGTCATCGCTGTGGGCATCTTCCTGTTCCTGATTGCCTTGGTGGGGCTGATTGGAGCTGTAAAACACCATCAGGTGTTGCTATTTTTTTATATGATCATTCTCCTACTCGTATTTATTGTCCAGTTTTCGGTATCTTGTGCTTGTTTAGCTCTGAATCGGGAGCAACAGGGTCAGCTCCTGGAGGTTGGATGGAACAATACAGCAAGTGCTAGAAATGACATCCAGAGGAATTTGAACTGCTGTGGCTTCCGAAATTATAACCCAAACGACACCTGCCCGGCTAGCTGTGCTAAAAGTAACCAGAAGTGCTCCTCGTGTGCCCCCATAATCGGAGAGTATGCTGGAGAGGTTTTGAGATTTGTTGGTGGCATTGGCCTCTTCTTCAGTTTTACAGAGATCCTGGGTGTTTGGCTGACATACAGATACCGGAACCAGAAAGACCCTCGCGCCAACCCGAGCGCTTTCCTTTGACGAGAAGACAAGGAGAGGCTTTCCTGTGATCTTGTTCTCTTTCTCCAATCTCAAGTTAAACTAAGTTGTTCATATGACGAAGGAAATGGTATTTGAAAACCACATTATCAATGAGCGAGTTAAATATTTTACTCTTAAGTTTCTCCAAACAGTTTGTTCTTTCCATTGCTGAAAAGGCAGTTGATGTCTCCAGTGTTCCCTGACCCTCAGTGGTCCCTGTAACCCTACTGTTGTCCGTTTCTGGCTCTGTCCACTGTGGCCTTTCTTAGCATTTTTACCTGCTGTAATCTGTGTATGACACCCCTGGGTAGATGATATTGTGAGCCCAGATCTTCATCTCACCGGGCTAATTGTCCAGAGTGCTGTGCGGGCAGCTTCACCCTAGACAGTTGATGGTTTTTGAAGCCAGAAAGGAAGAGACTCTGTTGTGTTCGGTTCATTAGGAGAAATCTAAGTTCCCAATCCTTTTTGTCTTTTGGGAACGCTACATTGTAGTGAAAAGTGTTAGCACAGAAGTAATAATTTAGTTCTAGTAGTCTGTCAGTTACATCCATGTATTCTAGAGATAGCTGTGTCTTTAGGAAAATGAAGTTCAGTTTTTGATCTTTTTAGTCAAGGGCAAAGAAATACCATTTGGGAAATGTTTTGTTGTGTAACATTTATCTTCAGCTCTCAAAATGGGATGAATTTGAGGAAGAGAGAGTATATATCTACATAATCTGACATTTTTTTTTTAAAAAAATAGGAAGTTCAAAACCCTATATATGTAAACAACTTTCAGTCAATACATTGGCCCAGGCCCATGTAACAAATAGATATTTGATTATCTTTAAAAAAGTAACTTTTTGTTTCAAGACAGGGTTTCTTTGTGTAGCCTTGGTTGTCCTAGAACTAGCTCTGTAGACCAGGCTGGCCTTGAACTCACAGGGATCCCGCCTGCCTCTGCCTCCCAAGTGCTGGGATTAAAGGCACGTGCCACCATCACCTGTCAAAAAATAACTTTTTAATAACATTTCTTGGTATTGTGACAGCAAGTTGTCATATCCAAATATATTTGAATGTACTACCTCCCATAAGTTGAGAGAGAAATGATGTTTGTGGCTCTGTATACTACATTAAAAAATAAAAGCTGAAAACCTTC
>MdENSMODT00000015610
TTCTCTTCTCTCCCCCAGCTGGTCGGGGCTCTGATCCTGGCGGTGGGGATCTACGCCGAGGTGGAGCGGCAGAAGTACAAGACCCTGGAGAGCGCCTTCCTGGCCCCAGCCATCATCCTCATCCTCCTCGGAGTCATCATGTTCGTGGTCTCCTTCGTGGGGGTCCTGGCGTCCCTCCGGGACAACCTGTGTCTCCTCCAAGCGTTCATGTACATCCTGGGGATCTGCCTCATCATCGAGCTCATCGGGGGCGTCGTGGCCCTGACCTTCAGGAATCAGTCAATGAAGGAACTGAATGACACGCTGAAAAGAACTCTGCCCATCGACTCGCACGACGTCACGGAGGAAAGAAACGTCCGCGGTGGGTTTAAGTGCTGCGGCGGCGAAGACTACACCGACTGGGCCCAGAACCAGTACCACAACTGCAGCGCGCCCGGGCCCCTGGCCTGCGGGGTCCCCTACAGCTGCTGCGTCCGGAACAAGACTGACGTCATCAACACCATGTGCGGCTACAAAACCATCGACCAGGAGCGCCTGAGCATCCTGGACGTCATCTACATCCGTGGCTGCACCAGCGCCGTGATCATCTGGTTCATGGACCACTACACCATCATGGCCGGCGTCCTGCTGGGCATCCTGCTGCCCCAGTTCCTGGGGGTGCTGCTCACTCTGCTCTACATCACCAGAGTGGAAGACATCATCACCGAGCACTCGGCCACCGACGGCCTCCTCGGGGGGGAGAAGAAGGACTTTGACATGTCGGGGGGCGGCTGCTGCATGTGTTACCCCTGG
>BtENSBTAT00000018281
CTCTGTGGCTGTGGGCTGCTTGGAGTGGGCATTTGGCTGTCCGTGTCGCAAGGCAACTTTGCCACCTTCTCCCCCAGCTTCCCCTCGCTGTCAGCAGCCAACCTGGTCATCGCCATAGGCACCATCGTCATGGTGACGGGCTTCCTTGGCTGCCTGGGGGCCATCAAGGAGAACAGGTGCCTCCTCCTTAGTTTCTTCATCGTCCTGTTGATCATCCTCCTGGCGGAGCTGATCTTAATTATCCTCTTCTTTGTCTACATGGACAAGGTGAATGAGAATGCCAAGAAGGACTTGAAGGAGGGCCTGCTGCTGTACAACTCAGAGAACAACGTGGGGCTGAAGAACGCCTGGAACATCATCCAGGCAGAGATGCACTGCTGCGGCGTCACCGACTACAAAGACTGGTTCTCGGTGCTGGGGGAGAACACGGTTCCCGACCGCTGCTGCATGGAGAACTCCCAGGGCTGCGGACAAAACAACACCACCCTCGTGTGGAAAACGGGCTGCTACGAGAAGGTCACACAGTGGTTTGCTGACAATAAGCACGTGCTCGGCACGGTGGGGATGTGCCTTCTAATCACGCAGATTCTGGGCATGGCCTTCTCCATGACCCTCTTCCAGCACATCCACCGGACTGGGAAGAAGTACGACGCCTGAGCGGCTGGCCGAGTGCCCCGGCCCCCGCAGACACTGTGCGAGGCAAGAGGCCTTCAGCTCTGTGTCGCCTGCACCTCCAGACTGCTGACCCCTGCATCCCCGCCCTGGCCTGCCTTCCCGGCCACCTGCCAAAGCCTTGTCG
>BtENSBTAT00000015173
TCTCTCCCCCTCTCTCTCTCTCAAGGTCTCTCTGCCTGTTCTCCCTACTGCCACCACCCCTTCTGTCCTGTCCCTCCCACCGGTGTCTCACCCCTCTAGGAGAAGATGTCAGCCCACGATGGCTGCCTCAGCCTCGTCAAGTACCTCCTCTTCGTCTTCAACCTCTTCTTCTTCGTCCTAGGCAGTCTTATCTTCTGCTTCGGCATCTGGATACTCATCGACAAAACCAGCTTCGTGTCCTTCGTGGGCTTGTCCTTCATGCCCTTGCAGATCTGGTCCAAGGTCCTGGCCGTCTCAGGAATCCTCACCATGGGTCTTGCCCTCCTGGGCTGTGTGGGGGCCCTGAAGGAGTTCCGCTGCCTCCTGGGCCTGTATTTTGGGACACTGCTGCTCCTGTTTGCCACACAGATCACCCTAGGAATCCTCATCTCCACTCAGAGAGTCCAGCTGAAGAAGAAAGTGAAGGACGTCGTGCAGAAGACCATCCAAAACTACCGCACTCATCCGGAGGAGACGGCGGCGGAGGAGAGCTGGGACTACGTGCAGTTTCAGCTGCGCTGCTGTGGCTGGGAGTCTCCTCAGGACTGGTTCCATATCCCCAGCATGAGACGCAACGAGTCCGAAGGGGACCGCGTGCCCTGCTCCTGCTATAACTCATCGGCGACCAACGACTCCACAATCTTCGATAAGATCTCCCCCCAGTTTAGCCGGCTCGGATCACTGGCGCAGCCCCGACACAATGTAGAAGTTTGCTCGGTCCCCGCGAACAGCTACATCTACCAACAGGGCTGCGAACGGAATCTCTCCAACTGGTTGACCAACAACCTCATCTCCATAGTGGGCATTTGTCTCGGCGTGGGTCTACTCGAGCTCAGCTTCATGACGCTCTCCATATTCCTGTGCAGAAACCTGGACCACGTCTACGATCGGCTCGCTCGGTACCGCTAGGCCCCGCCCTTCCCGAAGCCCCATCCCGACCCCCTCAAGTGTCCAGGGCATTTGAGTTCCCTGTCGCCTGTAAATATTTGTTTAATCCCCAGTTGGCCCCAGCCACTGAGCCCTCATTCCCCTCGGGGACCCAGGTGTCTGCCTTTCCCGCTGCTGTCACCTTGCCCCCCGTGGGACCTGGGGTTTCCGGCCACCAGCTTCCTGCCCTGAAAGACACCTCATTTCCTTGCCTCAGCTGTCAGCCTACCACCTCCCACTAGATTTATTTTTAGCCCAAGCCCCAAATAAATCCCCTGCGTTTTGGT
>XlENgnlUGXlS21735663
>XtENSXETT00000016559
AAAAGCAGCTGCAATTTAGACATGGCGTCTCCTTCGCGAAGGTTGCAGACCAAGCCTGTAATAACGTGCCTAAAGAGCGTGTTGCTTATCTACACCTTTATCTTTTGGATCACAGGTGTCATCCTTCTAACAGTTGGTGTCTGGGGAAAAGTCAGCCTTGATATATATTTCTCTCTCCTGAATGAGAATGCCACCAATGTTCCATATGTTCTTATCGGCACTGGAGCGGTCATCATCCTCCTGGGCACATTTGGCTGTTTTGCCACATGTCGAGCAAGTACTTGGATGTTGAAATTGTATGCAATGTTCCTGTCCATCATTTTCCTGGTCGAACTGATAGCAGCCATTGTTGGTTTAGTTTTCAGGCATGAGATTAAGAACAGTTTTGAACAGGGTTACTTGCAAGCTCTCAAGCAGTACAATGCTACAGGAGATCCCAGGAGCCAGGCTGTGGATACAATACAGAGAACTTTGCAGTGCTGCGGAGTTAATTCATACAATGAATGGGGTCAAACCCAGTACTATAAAACACATGGAATTCCCCAAAGCTGTTGCAGAGTCCCAGGCAACTGCTCCGAGGCAGACATGAAAGATTTGGGGAAGGCTGGAGGAAAAGTATTTAAACAGGGTTGTATTTCTTTGGTTACTACTGTTATGGAGTCACGGATGGGTGTTGTAGCTGGCATATCCTTTGGAATAGCTTGCTTCCAGCTTGTGGGAATGTTCCTGGCTTGCTGTCTATCCCGTTATATTACAAACAACCAATATGAAATGGTGTAACTAAACCCTGGCGCTGCAAGCATTAAGGTAGTGTTCCTGTGTCAGATTTGAGGGTGCACTGAATCATCATCTGGGTATGATGGCACAGCAAAAAGACTCCAAGAATATAAAGAGAAGCTTTACGAAGAGGCCTTCTTACCCTATATTTCAAATTGTTTCTTTTATTTCAAAATGCTTTTATTATTCCGGCTCCTCCCCACCCCTCC
>TrENSTRUT00000036322
ACCATGGTGCTGTTGAAGCTAAAGTTCACCCAGCAGCGGCGGGTGCGTCTGGCCCAGGGGCTGTGGCTGCTGTCCTGGCTGGCCGTCGTGTGCGGGACGTTCATCTTTTGTCTGGGTGTTTACCTAAAGACAGAACTGATCCGCAGGGCTGAGTTCTTAGAGGACTTTTGCAAGATCCACGTGGTGCCCAACATCCTAATAATGGTGGGCCTGGCCTCTATTGGCACGAACTGGTTCGCCAGCCGCGTGTGTCAGGACTCCCTGGATGCGAGCCGCTTCCCCCGCTGGAAAATGCTCCTGATGGTTTGGTTCGCCGTGGCCGCGCTGCTGTGCTACCTGCTCATCATTGTGGTGGTGCTCAGCTACGCCCTGCAAGGTCACCTGGAGGAGTCCCTGAAGGTGGGTCTGAGGAACGGCATCCGTTTCTACAAGGACACGGACGTGCCGGGACGCTGTTTTCAGAAAGAGACCATCGATCGTCTGCAAATGGAGTTCCGCTGCTGTGGAAACAACAACTTCAAAGACTGGTTTGAAGTTCAGTGGGTCAACAACAGATATCTGGATTTCACCTCCAAAGAAGTCAAGGATCGTATCCGAAGTAATGTGGACAGCCGTTACCTGCTGGACGGCGTTCCTTTCAGCTGCTGTAACCCCGCCTCCCCGCGGCCCTGCCTGCAGTACCACCTGACAGATAACAGCGCCCACTACAGCTACGACTACCACGCAGAAGAGCTCAATCTGTTCACTCGCGGCTGCAGAGAGGCTCTGATCAAATATTACATGGGCTTGATGAACTCGACGGGCCCTGGCGTCCTCTCGGTCATCCTAATACAGATGTCGGTGATTCTGAGCATGCGCTTCCTGCAGACGGCCGTGGAAGGAGCCATGGCCTTGGAGAACCCAGAGGAGGACAGCGAGGGTTATCTCCTGGAGAAGGGCGTGAAGGAAACCATGGAAGACCTGAAAGCCAAAGCCCTCGCCATGCTCAAGTTTGGTCAGGTTGAACCCAACGCCGACGGAGAGGCCCCCGAGGATGCGGAGAAGGGTGCTGATAACACGGAGGAGAAG
>RnENSRNOT00000026633
TCGAGTTCCTTCGGTCCCGGTCGTGCGTGCCTCTTGTCCCACGCAAGTCCAGCTTGTACCATGCCGGTCAAAGGAGGTAGCAAGTGCATCAAATACCTGCTCTTTGGATTTAACTTCATCTTCTGGCTCGCCGGCATCGCAGTGCTTGCCATTGGACTATGGCTGCGGTTCGACTCTCAGACCAAGAGCATCTTCGAGCAAGAAACTAATCATTCCAGCTTCTACACAGGAGTGTACATTCTGATTGGAGCTGGGGCCCTCATGATGCTAGTTGGTTTCCTGGGCTGCTGTGGAGCTGTACAAGAGTCACAGTGCATGCTGGGATTGTTCTTCGGATTCCTCTTGGTGATATTCGCCATTGAGATCGCCGCAGCCGTCTGGGGCTATACCCACAAGGACGAGGTGATTAAAGAACTCCAGGAGTTTTACAAGGACACCTACCAAAAGTTAAGGAACAAGGATGAGCCCCAGCGGGAAACACTCAAAGCCATCCATATGGCGTTGAACTGCTGTGGCATAGCTGGTGGTGTGGAGCAGTTTATCTCGGACATCTGCCCCAAAAAGCAGGTTCTGGAATCCTTCCAGGTTAAGTCCTGCCCGGATGCCATCGATGAGGTCTTCCACAGCAAGTTCCACATCATTGGAGCAGTGGGCATCGGTATCGCCGTGGTGATGATCTTCGGTATGATTTTCAGCATGATTCTGTGCTGCGCCATCCGCAGGAGCCGAGAAATGGTCTAGAGTCTGACCCAACCCCGAGCAGGAACAGTGGCTCTGAGGACAGTCGGGCCATTTGTTTTTTTTGCCACTAATATTAGTATTCATTACGCATTTCTAAACAACAGTTATTCTGTGTTTGTCTTTTTAATGCTTTATTCATTATTGACATTTGTAGTAGAGGGATCCGGGGGTTCGGTTCATTTTGATTTTTTTTTTTTTGGTTGTTTATTTTTGCTTGTTATGTTAAGCAAAAAATCCTGCAATGAAAGGTACTGTATTTGCCAGACTCTAGACATAAGATGTTGTACATAAAGAGAATTTTTTTGCCTTTAAATAGATAAAAGTATCTATCAGATAAAATCAGGTTGTAAGTTATATTGAAGACAATTTGATACATAATAAAAGATTATAACAATGTCTAGT
>DnENSDNOT00000005951
ATGGCGCTGCTGAAAGTCAGATTTGACCAGAAGAAGCGGGTCAAGTTGGCCCAAGGGCTCTGGCTCATGAACTGGCTCTCCGTGCTGGCCGGCATCATCATCTTCAGCCTCGGACTGTTCCTGAAGATCGAACTCCGGAAGAGGAGCGATGTGATGAATAATTCAGAGAGCCATTTTGTGCCCAACTCCTTGATCGGGGTAGGGATGCTGTCCTGTGTTTTCAACTCTCTGGCTGGCAAGATCTGCTACGATGCTCTGGACCCTGCCAAGTACGCCAAGTGGAAGCCCTGGCTGAAGCCCTACCTGGCTGTCTGTGTCCTCTTCAACTTCGCCCTCTTCTTGGTGTCCCTCTGCTGTTTTCTGATGTGGGGCTCCCTGGAGAGCACCCTGGCCCACGGGCTCAAGAACGGCATGAAGTACTACCGGGACACGGACACGCCCGGCAGGTGTTTCATGAAGAAGACCATTGACATGCTGCAGATCGAGTTCAAGTGCTGCGGCAACAACGGCTTCTGGGACTGGTTTGAGATTCAGTGGATCAGCAACCGCTACCTGGACTTTTCC
>CfENSCAFT00000036757
TACATATGCCATGATTTCAAAAGCTTAGGTAGAAATTGTTTAGGCTTAGTAAACCAGTTTTTTCAGTTGGTTAGTCTGTTGCTAATTGGAATCGCAGCATGGGGCATTGGTTTTGGGCTGATTTCGAGCCTCCGAGTGGTTGGTGTGGTCATTGCAGTGGGCATCTTCCTGTTCCTGATTGCATTGGTGGGGCTGATTGGAGCGGTAAAACACCATCAAGTGTTGCTTTTTTTTTACATGATTATTCTCTTACTTGTATTTATCGTCCAGTTTTCTGTATCATGTGCTTGCTTAGCCCTGAACGAGGAGCAACAGGGTCAGCTTCTGGAAGTTGGTTGGAACAATACAGCAAGTGCTCGAAATGACATCCAGAGAAATTTAAACTGCTGTGGGTTTCGAAGTTTTAACCCAAATGACACCTGTCTGGCTAGCTGTGCCAAAAGCAGCCACCCATGCTCACTGTGTGCTCCAATAATAGGAAAATATGCTGGAGAGGTTTTGAGGTTTGTTGGTGGCATTGGCCTCTTCTTCAGCTTTACAGAGATCCTGGGTGTTTGGCTGACCTACAGATACAGGAACCAGAAAGATCCTCGTGCTAATCCTAGTGCATTCCTTTGA
>RnENSRNOT00000066834
AGTCTTTCTCTGTCCATTATCCCCCTTCCCCCCTGTGGCCAACACCTCTTCTGTCTGGGTTCCTCAAGCTGCTCGCTCCCCATCTAGGCGAAGATGTCCGCCCAAGAGAGTTGCCTCAGCCTCATCAAGTACTTCCTCTTCGTTTTCAACCTCTTCTTCTTTGTACTAGGAGGCCTGATTTTCTGCTTTGGCACCTGGATCCTCATTGACAAGACCAGCTTCGTGTCCTTTGTGGGCTTGTCCTTCGTGCCACTGCAGACCTGGTCCAAGGTCCTGTCGGTCTCGGGTGTCCTCACCATGGCCCTGGCTCTCCTGGGCTGTGTGGGGGCTCTAAAGGAGCTGCGCTGTCTTCTGGGCCTGTATTTCGGAATGCTGCTGCTCCTGTTTGCCACACAGATTACCTTGGGGATCCTCATTTCCACTCAGCGAGTCCGGCTGGAGCGAAGGGTGCAGGAATTGGTGTTACGGACCATCCAGAGCTACCGCACGAATCCGGATGAGACAGCTGCTGAGGAGAGCTGGGACTATGCGCAGTTTCAGCTGCGCTGCTGCGGTTGGCAATCTCCGCGGGACTGGAACAAGGCCCAGATGCTGAAAGCAAACGGGTCCGAAGAGCTCTTTGTGCCCTGCTCCTGCTACAATTCCACCGCGACCAATGACTCCTCCGGCTTTGATAAGCTCTTTCTCTCCCAGCTAAGCCGGCTGGGGCCGCGGGCGAAGCTGAGGCAGACTGCTGACATATGTGCACTCCCCGCAAAAGCCCATATATACCGTGAGGGCTGCGCGCGGAGCCTCCAGAAGTGGCTGCACAACAATATCATCTCCATAGTGGGAATTTGTCTGGGAGTCGGTCTTCTTGAGCTCGGCTTCATGACACTCTCGATATTCCTGTGTAGAAATCTGGATCACGTCTATGACCGGCTGGCCCGGTACCGCTAGGCCCCAACCCACCGGTTGGCACCCACGCACCTCCATGCAGTCAGGAACTGTTTCCTTCCTGGTTGGTTACAGGCTTGGAGCCCTGTGCCTCAGGCCTCATTCTCTGGGGACCCAGATGTCTGCCCTAAGACAGCCTTCACTTCCCCCACAGGGCCAGGGACTTTCGAGCCCAGCTTCCTTCCCTGCTCCCTCCTCCCCACACCATCTGTCTGCCACCTCCCACATGACACCTCAAATAAATCCCCTTCTTTTTTGGT
>RnENSRNOT00000028103
ATGGACACCCACAAGGAACCCCCCATTGTGTCCCTGGTCCCCGCATATTCTAAGGACCCTCAGGCGAAGATGTCCGCCCAAGAGAGTTGCCTCAGCCTCATCAAGTACTTCCTCTTCGTTTTCAACCTCTTCTTCTTTGTACTAGGAGGCCTGATTTTCTGCTTTGGCACCTGGATCCTCATTGACAAGACCAGCTTCGTGTCCTTTGTGGGCTTGTCCTTCGTGCCACTGCAGACCTGGTCCAAGGTCCTGTCGGTCTCGGGTGTCCTCACCATGGCCCTGGCTCTCCTGGGCTGTGTGGGGGCTCTAAAGGAGCTGCGCTGTCTTCTGGGCCTGTATTTCGGAATGCTGCTGCTCCTGTTTGCCACACAGATTACCTTGGGGATCCTCATTTCCACTCAGCGAGTCCGGCTGGAGCGAAGGGTGCAGGAATTGGTGTTACGGACCATCCAGAGCTACCGCACGAATCCGGATGAGACAGCTGCTGAGGAGAGCTGGGACTATGCGCAGTTTCAGCTGCGCTGCTGCGGTTGGCAATCTCCGCGGGACTGGAACAAGGCCCAGATGCTGAAAGCAAACGGGTCCGAAGAGCTCTTTGTGCCCTGCTCCTGCTACAATTCCACCGCGACCAATGACTCCTCCGGCTTTGATAAGCTCTTTCTCTCCCAGCTAAGCCGGCTGGGGCCGCGGGCGAAGCTGAGGCAGACTGCTGACATATGTGCACTCCCCGCAAAAGCCCATATATACCGTGAGGGCTGCGCGCGGAGCCTCCAGAAGTGGCTGCACAACAATATCATCTCCATAGTGGGAATTTGTCTGGGAGTCGGTCTTCTTGAGCTCGGCTTCATGACACTCTCGATATTCCTGTGTAGAAATCTGGATCACGTCTATGACCGGCTGGCCCGGTACCGCTAGGCCCCAACCCACCGGTTGGCACCCACGCACCTCCATGCAGTCAGGAACTGTTTCCTTCCTGGTTGGTTACAGGCTTGGAGCCCTGTGCCTCAGGCCTCATTCTCTGGGGACCCAGATGTCTGCCCTAAGACAGCCTTCACTTCCCCCACAGGGCCAGGGACTTTCGAGCCCAGCTTCCTTCCCTGCTCCCTCCTCCCCACACCATCTGTCTGCCACCTCCCACATGACACCTCAAATAAATCCCCTTCTTTTTTGGT
>GacENSGACT00000026194
CGGGGAAAAAAACACGCGACGAGGTGATTTACCACAAACACTGCTCAGGATTGAACTTGACGAAGGAGGATGACGGCGGTTTATAAAGACGACCAGGAGGACTGGCTGACTGTGTGTCTCAAGTACCTGCTCTTCGTTTTCAACTTCCTCTTCTGGGTGGGTGGAGCAGCTGTTCTGGGTGTAGGAATCTGGACACTGGTGGAGAAGAGCGACTACTTGAGCCTGCTGGCCTCCAGCACCTTCGTCGTCTCGGCCTACATCCTCATCCTGGCCGGGGGCCTGGTGGTGGTTACGGGCTTCTTGGGCTGCTGCGCTGTCATCCGGGAGCAAAGAAGCTGTCTGTCCACGTATTTCTTCTGCCTGCTGCTGATCTTCGTGATTGAACTGGTGGCCGGCGTGCTGGCTTACGTTTACTACCAGAGGCTGAGCGAGGAGCTGAAACAGAATCTAAACCAGACTATGGCAGATAACTACGCCCAGCCAGGGAGGGAGGCCATCACACTGGCTGTGGATAGACTGCAGCAAGACTTCAAGTGCTGCGGCAGCAACGACTCCCGCGACTGGATGGCGAGTGCGTACGTTTCCTCCAAGCAGGCGGAAGACCGAGTGGTGCCCGACAGCTGCTGCAAGACAATCACCCCTCACTGTGGCAAGCGAGACCACCCCTCCAACATCTACAAGGTGGAGGGCGGTTGCATCACTAAGCTGGAGCAGTTTCTGGCCGACCACCTGTTGGTCATCGGCTCGGTGGGAATAGGAGTGGCTTGTCTGCAGCTGGCCGGGGCAGTCTTGACGGCCTGCTTTATTTATCTGCTCTATAAAGAAGAGGAGGAGGACTTCGGTACATTGTGATTTAGCTCTAGAGCATCGCTGTGGTTTAATCAACTGGAGAGACAAGTCTGTAGCACACAGGCCCCCTGCAGTCTTCCACGGTGACGGGGAGCAGCACTTTTTGACTTGACGCCTCCTGTTTTCAGGTCTGTGGGATGGTGTTCACCAGCTGCTTGTACCGCAGGATCAAAATGGAACCTTACTGAGCACACCAGACCCCCCCCCGACACCCCCGATCCACCATCTTCGACCAGCAGATGGAACAATGAGCCCGCTAACACTCAGACTTCAGTCTCTGCATCTTGAACTCCGACCGGCTGATTGAAGCCAAGTGCACAGACACGTTCCCGGTCACCCGCCTCGCAGTCCGAAACTAACTGTGGCCTTTACCGACCCGGCTTCAATCTGGAAGAACACGTCCGTGTGCATCATTGCCTTGGCTTAGATGCATGCTTTAGTTAGCGCGGTACAAAATAAATGGACGTGCATACGAACATACATACTCCACATGCATTCTACTGTGCTGAACTAACAATGATCCAGATTGATTTGTCATCTCTTCCCTGTGCAGAGATTTATATGTATTTATTCCATTCCTGTTCTTGACTAAGCAGTGGCACCGTTCTCAAAGGTGTCACTGCCAACGAAGAAAGATCATTTCTGTTCATATATTTGGTTAACACCTCTGTGCCTCTTCCTGCTGGTAAATCATTATGTATTAATTGCGTGCCTGAAATCTTAAAAGAGAGCTGACGACGCACTGTGATAAATAACAGCAAATGGAAAGTAGATTATGATCTTATTTGTAGGTGTGTCCTCACTCCCGATAATAGAAACACTGAATATTAAAGGCCACGATAGTT
>GacENSGACT00000022381
GTGGTTTAGGGGGTCTACGCACAGACCAAGAGGGGAGCCATCAGAAGACATCATCGCGTCAAAGGGACGGAATCCCTTTAAAAGGGGGGGGGGGGCGAGGCCGCTCTGAGACCGATCAACGAAGGGGAAACCATCGTTTCTGGAAAAAGGAGTACTTCTCATCTTCCATATTTCATTATTTGACTATTATTTGACATTTCTCATGGTTTGCGGCACTGGTTTGGAATGTAAAATATTTTTTGGGGACTACTCGGGCATCCAAGTGAAAGCTTTTGGATTATCCTCTGAGGTCCACCGTGTCCTTCACCATCTGAGGGATCTACCTACTTATCCCCTCCACCTGGAACAACTTAGATGAGCTCAACCTGCTAATAACTCACCGAACAACAAGCGCAAGGCCTGCAGAGACCACTGTGTGTGACCACTGAAACCCCCGGTGGTTTGGTCTCTTTAGATGCAACTGGCCGCCTCTGGATTAACACTCATTTCTTTAACCCCAACGGACTGAACTCTTCTTCTCCTCCGTCTCGGTGGTAGCGAGCCATGCTGCTGAAGATAAAGTTCAGCCTGCAGCGGCGGGTGCACGTGGCCCAGGGCCTGTGGCTGCTGTCCTGGATGGCAGTGATATGGGGGGGCGTCATCTTTTGTCTGGGGGTTTACCTTAAGACTGAGCTGCTCCGCAGGGCCGAGGTGATGGACAACACGGAGATCCACGTGGTGCCCGACATCCTGATGCTGGTGGGCCTGGCCTCCATCGGCACCAACTGGTTGGCCAGTCGTGCGTGTCAGGACTCGTTGGACCCGAGTCGCTTCCCCCGCTGGAGAGTTCCCCTGCTGGTTTGGTTTTCTGTGGCCGCAGTGCTGTGTTGTCTGCTCATCGCCGTTTTTGTGCTCAGCTACGCCCTGCAGGGAAGCCTGGAGGAGTCGCTGAAGGTCGGCCTGAGGAACGGCATTCGCTTCTACAAGGACACAGACGTGCCGGGCCGCTGTTTCCAGAAAGAGACCATCGATCGTCTGCAGATGGAGTTTCGCTGTTGCGGAAACAACAACTTCAAGGATTGGTTTGAAGTCCAGTGGGTCAGCAACAGATATTTAGACTTCACCTCCAAGGACGTCAAGGACCGCATTCGGAGCAACGTGGACGGCCGTTACCTGTTGGACGGCGTTCCCTTCAGCTGCTGTAACCCCACCTCCCCTCGCCCCTGCATGCGCTACCACCTGACGGATAACCACGCCCACTTCAACTACGACTACCAATCAGAGGAGCTCAACCTGTACGGCCTCGGGTGCAGGCAGGCGCTGACCGACTACTACATGGAGCTGATGAACTCCACCGGCCCCGCCGTGCTGTCGGTCATCTTGGTGCAGATTTCAGTGCTCGTGAGCCTGAGGTACCTGCAGACGGCTGTGGAGGCCGCCATGGCTCTGGAGGACCCAGCGGGCGACAGCGACGGTTATCTCCTGGAGAAGAGTGTGAAGGAAACCATCGAAGACCTCAAAGCCCAGGCCCTGACCATGCTGAAGTTTGGGCAGGTCGACCCCGATGACGCCGAGGGGTCGCCTGAGGCTGCGGACGTCGAGAAAGATGAGAAGGATGCGGCCCCTACAGCTGGCAGTTAGGAGGGAAACGAACGTTCAGCTGGGGGGGGGAAGGACGGACGGTTTCTTGGTAGAGTGATCTTACGGGTAAAACACCTTCGCCGCGGCCGAAACGAGGCAATATATATGGAATCGTATCAGGCTGCGCACAGACCTCAGAACCGCTCCTCTGTGAAGGACCCGACGAATGTGTAACCATCACAGAATGTGGCGAGGAGACGTGTAGTGCTTTTTGTTGTAACTAGAAGAGAGTGCATTAACTTTTCAAGGGGTGTAGAGCTCACACACATACACACACACACACACACACACACACACACACACACATTTAACAACTTCTGAGATGTGGCTCAAAGCTGGAAAAGCTGGAGTTCATTCTAAAAGCACTATAATATTCATCTCACGGCTGTAGAGTTTGTGCTAAACTGCAATGAAATGCTTGAGAAC
>TrENSTRUT00000042148
TTCCCAGCGCCATCAGTTTGATTTCTAAAGCTTCTATCTTCTCCGAACTCCCAGCGAGGCCTTCATCGAAGCAAAGTGGAATGAGAAAGGGCTGCATCCGCGGATAAAGCATCGCGTTCGGTCGTTTGGCATCGAGAAGAAGGTATTAAAAACCGCAGCATGGGGGCCTACGAGGAGCCAAAGGAAACATGTGGAACCATCTGCCTGAAATACCTCCTGTTTGCGTTCAACTTTATGTTTTGGTTGGCAGGGGGTGTTGTGATGGCCGTGGGGGTTTGGACCTTGATTGAGAAGACTGACTACATCAGCCTTCTTCCCTCTATGACCTACGCTGCCTCTGCCTACATTCTGGTCCTGGCTGGAGTCATCGTCATGGTAACAGGCGTGCTCGGCTGCTGTGCCACCTTCAAGGAGCACAGGAAGCTGCTCCGTGTGTACTTTGTGCTGCTGCTGTGTATCTTCCTGTTGGAGATCCTGGCTGGCGTCCTGGCGTATATCTACTACCAGCAGCTGAACCAGGAGCTAAAGCAGAGCCTGAAGGAGACGATGACCACCAAGTATGCACAGAAAGGCCACGATCAGGTCACCAAGGCTGTGGACAAGCTGCAGCAGGAGTTCAAGTGTTGCGGCAGCAACGGCTCGTCCGACTGGGCCGAGAGCATCTTTATTCGCTCCGGAGCCAACGGCAGGCTGGTACCCGACAGCTGCTGTAAGACCTCCACCGAGCTCTGCGGCCTACGGGACCACCCCTCCAACATCTACAAGGTGGAGGGAGGCTGCATCAGCAAACTGGAGGAATTCATCCTGGACCATCTGAAGATCATCGGAGCGGTGGGCGTCGGGATCGCCTGCGTACAGATCATAGGGATGGTGTTTACATGCTGCTTATATCGCAATCTGAAGGCGGAGCCATACTAA
>RnENSRNOT00000035605
GGAGCCCGCCGCCGGGGTCGCAGCATGGGGCGTTTTCGCGGGGGCCTGCGGTGCATCAAGTATTTGCTGCTCGGCTTCAACCTGCTGTTCTGGCTAGCCGGATCGGCCGTTATTGCATTTGGACTATGGTTTCGATTTGGAGGTACCATAAAGGATTTATCATCAGAGGAGAAGTCCCCAGAGTATTTCTATGTGGGGCTGTATGTGCTGGTTGGAGCTGGAGCCCTAATGATGGCTGTGGGTTTCTTTGGGTGCTGTGGAGCCATGCGTGAGTCACAGTGTGTGCTCGGATCTTTTTTTACCTGTCTGCTGGTGATATTCGCTGCTGAAGTAACCACTGGAGTGTTTGCATTTATAGGCAAGGATGTAGCTATACGACACGTACAGAGCATGTATGAGGAGGCCTACAGCGATTACGTTAGGGACAGGGGAAGGGGAAATGGAACTCTCATTACCTTCCACTCAGCATTTCAGTGCTGTGGAAAAGAAAGCTCTGAACAAGTCCAGCCCACGTGTCCAAAGGAGCTTCCAGGCCACAAGAATTGCATCGACAAAATTGAAACCATAATCAGTGTTAAGCTCCAGCTCATTGGAATTGTTGGTATTGGGATTGCGGGTCTCACGATCTTTGGCATGATATTCAGCATGGTGCTCTGCTGTGCAATACGGAACTCACGCGATGTGATTTGAAGATACTTCATGAAAATTGCAATCTAGAGTGTTCGTGCTAATTATCACAAGAGCTCGTGGCTCATTTTTAATATTCAGGATATTAGAAGCTAAAATAATTTTCTGTCAACTGTATATTTGCACATGTATGTATGTTTGATTCATTACTGATTTGCTCCTGGAGTGAATGTCTCTGTGTTTCTGGATATGCATTGCACATACTGATAGCTGTTTCCTGGGAAACCCTAGTTCTTGTATGCAAGAATAACCTATTTAATTGCCAGAAAAAAGCAATGAGAGATATTTAAAACTTGGCTATTCAGGAAATGTAATAATGGGTCCATTTCTCAGATTTTAGCCATGAAAATGAGATACATAAAGAGAATGCAGGATTTCTAGTTAATGGAAGCAATAAGATATAAGAATTGAAGGGCCATAGATTGACTGTGTCTGAGTTGAATGTAAAGGTTTCTTTAAAAAAAAAATTCTCCCCAGAATACAGTAAACCACAGTTTTAGAACTAAACACATCTGTAAAAGTAAATATAGCATGGAAAAATATAATTTGAAAAAGTCATGCTTTCTTAGCATTTAAAAACAGAAAACCTCTCTCTGGAAAGAGAAGTCACATAGACAAGCATGTGCCCCATAAAAGCGAGTGCTTTTAGGACTAAAAATAACAACTTTTAAGGGGGAAATGCTGTTATCCAGTGGCATGTAAATGTTGCTTTAGCCCTCTTCTCTCCTGACTCTGCTTTGAACTGCTGGAAGCCTCACCTTTCCACAAGGGCTTTCCCTCATACTCAGTGCTTCTCCAGATGTGGTGACAGAGGAAAGCAAGAACTGTGCAGTGTGACAGTGGGGGACCTCGCTGGCACTGTGCCTCTGGAATACCTCGTAGCTTGAGTTTACATACTTTCCTCATTGTTTTCCATTTTTCTTATTTATCAGTGCAGAGAATTCTTCATAGATTAAGAATACAGTTTTATTCTTTAAAATAAGTAGACCCCCTGTAATTCAGATGTATGTTATGAGTACCCTGACTAAACCAAGATAAACACCTTCTTCAATATATATACACGCAGCAAAGGCAAGTTAATGAATCCAAAATGTTTCATGCATACAGCTGCAGCACAAATATATTCTTTCTTAGCAAATCCCTGTGGGAATAAATGCTCAGGCTCTGTGGATACCTGAGTGATTGATTTTAAGTGGGGAAACCCACAGCGGGGTCTAAATTGGCACATTTTTTAGAACAGAACAACTTGTTAAAGGATATAAATTGTGAATTCTTAAGATTGTATTTGACCACACAAAAAAATGAAGGTGTGAGGGATTCTGGAAACCATCAGGGAAGCTTCTGTGCCCGCTAAGAACATAAGACTTTGATGTGTGCTAGAACAAAGTACCATGTTTCAGGAAACTTTTACAAGTGTTTTGCTGAGGACACACAACTGCTGGGATGTCTTGCCCACAGAGTGCCACCTCTCTCTTTTCAGATATGCTTGCTACTGCTCCTAGCTTTGGAGAAAAACTGAGGGAGTTAAAAGTGTAACTGTATGACTACTTTACCTACAGATGCAAAAGAGTATTTAAAAAACATCACTTCTTGATGTTTGTACCCCAGTGGCTGACAAAGGCCAGCTTTTCAGGCAGACAAAGAGCGATCAGTCCTTCTTTTAGCTTTAGTCTATCTGTCTTCCTGAAGACAGAGGACAGGCTCCAGAGTGTACTCAGGTTCTCCAGCTCAGAGTTATTTCCCGTTCCTCAGAAGTAAGTTTCGTTCCTCAGTGAGTGAGTGAGTTTAAAGAAAACCACAGTAACTATAGACAGAAGAATAATTTTTTAATGCAGAGGAATAAGTCTAGAAATCCGTATCCTGTGTGATTAGTGTACCTCTCTGAGGGTTAAGCTTTCCAAAGAATGTACTGGGTAAAAATAGAGAATTCCATCTCTGAGTGAAGATGGATATATATCTTTATGTGAATGGATAAAGCTATATCTGTAGAGATATATAACCCCTCTGTCCTGAACCTATACATACCTTAAATACGTATCTCTTAAGGATATATACATATGTAACTTAATACATGTGTGCCTGGTGGAAACTATGGAGATAAATGTTTGTATACATACACATGTACATGTATGTAAATTTACAGTTATTTCTGTTTACCTGAACTAATTTGAGATCAGACCCAAACATTTTAAGTTATTTTAAATTAAATTTTCTATGTACTTACACTGTTTGAGTTATCTTAAAATCTTACTGTATCTTCTTAACACATTCATGTGACTTATTCAATGTGTTACCTACCAGTTCACCCAAACAATATAGAAAAAGCAGACTGGTAACCCTTCCATGCTGTTACTTACAGCGGGTTCAAAAGCAACACCCCTAGGGTTCTAATTACATATAGTTGTACTTCAGCTCACACTAGTTCACCCAAGTTGTTCCTCCTTCCTCCAAGAAAACTTGGTTATCTGTGGCTTGGTCTGTGGAGGTGATCCTGGGTCCAATGTGGCCCTCCTGTACAGACAGCCCTCCTTTCCCTCTGAGGAATCTAATCGATGTAGCTGGGTGAGGATGAGGCCCAGAGAGATGATAATAATCTCGTAATCAGCAAAGAGGATAGCGTGTTCTCCCTTCTGAAATAAGTTTACCAAATATTTGCTCTCTTGTCATTGGTAAAGGTGGTTTCTATGGCCCAGAGGCCAGCCACAGCCCAGCTTTCAAGGCCCCATTGACATGCTCTTGAACACCAAGCCTGTTTCCCATACCCAGGAAAGAGCAATTTATGTCTCTCGAAGGTAGAGCCAGCTTAAGCTCACGTGAGTCAATTTGGTTTTTGTGTGTATTTTAAGACTTGAGATTTTCTATTTTTTTTAAACATCCTCCATTTTTTTTACTATAAAAGGTATTTTGTATATAGATGTCTTTTAAAAGTGAAAATACTACAACAATACAAAACATTATTGTTTGGTGTTCTTATAACAACTAAGGGATTCACAGTCCAGATGCTGCCCCTGGGGAAACAGAGAAACATGGCGAATACAAGTAATATATCCTGTGGTTCCCAAAGTGTTGTTAACAGAAACATTCTTTGTGTTTGTGGTGTGTTTCCTGTCTATTTTATGATTTCTTTTACTTCTATTAAACAGC
>OlENSORLT00000018746
CCTGAAGGCAGCAGCAGCTCGGCTGGACGAAACGGCTGCCACTGCAGTGGTGTTCGCTGTTTCCCTAGGGAAATTTCCTTTAAAAGCGGCTTGTTGTTCGTAAGAAACTTCGCTCTGAGCTGAGCTGAAGGAAGGAAGATGTCGGCCCTTCACAAAGATGAGCAGGGGGACTGGCAGACCGTGTGCCTCAAATATCTGCTTTTTATTTTTAACTTTCTCTTTTGGATGGGTGGAGCTGCTGTTTTGGGTGTAGGAGTCTGGACACTGGTGGAGAAGAGCGACTACTTAAGTCTGCTGGCTTCCAGCACCTTCGCCGTCTCTGCATATATCCTCATCCTGGCTGGAAGTCTGGTGGTGGTTACTGGCTTTTTGGGTTGCTGTGCCGTCATCCGGGAGCGCAGAAGATGTTTGTCTGTGTATTTCTTCTTCCTTTTGGTTATCTTCTTGATTGAACTGGTGGCTGGAGTTCTGGCGTATGTGTACTATCAGAGGCTGAGTGAAGAGCTAAAGCAGCATCTGAACCAAACCATGTCAGAGAATTATGCTCAGCCTGGGAAGGAGGCCATCACAGCAGCTGTAGACAGACTACAACAAGATTTTAAATGCTGTGGCAGCAACAACTCCCAGGATTGGGCGCACAGCGTGTACATCTCATCAATCGCGGCAGAGCAAAGAGTGGTCCCTGATAGCTGCTGTAAGACTATTACCCATGCGTGTGGCAAGAGAGACCACCCCTCCAACATCTACAAGGTGGAGGGTGGTTGCATTACTAAGCTGGAACAGTTTCTAGCAGACCACTTGTTAGTCATTGGTGCTGTGGGGATCGGAGTGGCTTGTCTTCAGATCTGTGGGATGGTGTTCACCTGCTGCTTGTACAGACGGATCAAGATTGACCCTTACTGAACACACCAGGAAACCAACACAGCGTTCAAAACAGATGGAACACCCGTGACACGTCACTTAACTATACTTCAATTCTGAGCTGGTCACAGAGAATACAGTCAGAAACAAACCCGGTGCATGA
>BtENSBTAT00000019643
CCCCGAGGCCAGCCGCAGCCGCGCGTACCTCAGTCCACAGCCTGGTCCCACCCGTCCCGGCCTCACGCGGCCCCGTTTCACATCAGTCCAACCCAGACCACTCTAGCTCGCATCATGCCGGTCAAAGGAGGCACCAAGTGCATCAAATACCTGCTCTTCGGATTTAACTTCATCTTCTGGCTTGCCGGGATCGCGGTCCTTTCTGTTGGACTATGGCTCCGATTCGACTCGCAGACCAAGAGCATCTTCGAGCAAGAAAATAATGATTCCAGCTTCTACACAGGCGTCTATATTCTGATCGGAGCCGGTGCGCTCATGATGCTGGTGGGCTTCCTGGGCTGCTGCGGAGCCGTGCAGGAGTCCCAGTGCATGCTGGGATTGTTCTTCAGCTTCCTCTTGGTGATATTTGCCATTGAAGTAGCTGCAGCCATCTGGGGATATTCCCACAAGGAGGAGGTGATCAAGGAAGTCCAGAAGTTTTACGAGGACACCTACAACAAGCTGAAGAACAAGGACGAGCCCCAGCGGGAGACGCTGAAGGCCATCCACATCGCGCTGGACTGCTGTGGTTTGACCGGGGTGCCAGAACAATTTCTCACCGACACCTGCCCCCCAAAGAATTTAATTGACAGCTTGAAAACGAGGCCCTGCCCTGAAGCCATCGACGAGATCTTCCGAAGCAAATTCCACATCATCGGCGCCGTGGGTATTGGGATTGCCGTGGTGATGATATTCGGCATGGTTTTCAGCATGATCCTGTGTTGTGCCATCCGCAGAAACCGAGACATGGTCTAGAGTCAAGCTTTGTGCCCTGAGCAGGAACGTTCACCCGTGAAGACCGCTGGTTATTTTCGCGGGGTTCTGTTTTTACAGTTTGTTTTTTTTTTCCTTTGCCACTAACTTTGGTATTCATTCTGCATTTCTAAACAAAGTTATTCTATGTTTGTGTTTTTAATGCTTTATTCAACATTGATGTTTGTAGTTAAGGGAATTGGGGATTTGGGTTTGCTTTGGCTTTATATAAATATATATATTTTTTTGTCATTTGTTTTTGCTTATTATATTAAGCAGAAATCCTGCAATGAAAGGTACTATGTTTGCTAAACTCTAGACAAAAGATATTGTACATAGCGAGATTTTTTGTGTGTCTTTAAATAGATAAAAATGTCTATCAAGTTTAATCAGGTTGTAACTTAATGTTAAAGACAATTTGATACATAATAAAAAATGATGACAACATTCC
>BtENSBTAT00000028636
ACAGGACAAGCTGGGCCAATAAGGGATACTGACCAGGAGACGCTGTCCTGCCGACGTCGGAAGAACTGTCCAGGTGACAACGGGATCACCATGGAAGGCGACTGTCTGAGCTGCATGAAGTATCTGATGTTCGTGTTCAATTTCTTCATATTTCTGGGCGGGGCCTGCTTGCTGGGCATCGGCATCTGGGTCATGGTGGACCCCACCGGCTTCCGGGAGATCGTGGCCGCCAACCCCCTGCTCATCACGGGCGCCTACATCCTCCTGGCCATGGGGGGTCTGCTTTTTCTGCTCGGCTTCCTGGGCTGCTGCGGGGCCGTCCGGGAGAACAAGTGTCTGCTGCTGTTTTTCTTCTTGTTCATCCTGATCATCTTCTTGGCAGAGCTCTCAGCAGCCATCCTGGCCTTCATCTTCAGGGGAAATCTCACCCGTGAATTCTTCACCAAGGAGCTCACCAAGCACTACCAGGGCAGCAACGACACGGACGTCTTCTCCGCCACCTGGAACTCCGTCATGATCACGTTTGGTTGCTGTGGGGTCAACGGGCCCGAAGACTTTAAGTATGCATCAGTTTTCCGACTCCTGACTTTGGACAGTGATGAGGTGCCAGAGGCCTGCTGCCGGAGAGAACCCCAGAGTCGGGACGGGGTCCTGCTGAGCAGAGAGGAATGCCTCCTGGGAAGGGACCTGTTCCTGAACAAGCAGGGCTGTTACACGGTGATCCTCAACGCCTTTGAGACTTATGTCTACCTGGCCGGAGCCCTGGCCATAGGGGTGCTGGCCATCGAGCTTTTTGCCATGATCTTTGCCATGTGCCTCTTCCGGGGCATCCAGTAGAGGGTGTGGCCTGAAGCTTGAAGACTCACCCCGCCCACCACTGCCCAGCGCCCAACGCCCTCCCCTCCCCCGCACCCCTGCCCTGCCACCTGATACCACCAGAGCTCGGTGTCTGCTGTAAAGACTGGGTTTGACCCTCCCCTTATTGCTGCCTTCCCCCCCTTGCACCCTCCCCACTGTCCTCTCTGGTCTGAATCTTTCCATAGTGCTGTATCTGGCTGCCCTGGCACCTCCATAAAGATGTTATGAACTCCCTAGAGACCCGGCATCCCCAGGACCCCAGAGAGGTCTCTAGACCCACTTGGCTCCAACTTCCTGGCAGAGGCAAAGGGCTGGTATGAGGTGGAC
>XlENgnlUGXlS16291543
ACTCTCTTTGCTCCTTTGTACCTTCAGGTCTTCTTTTTTTCCCACCCCTCAAGGGGAAAAAAGAAGGGGCTTCAAGTTCCCCTGATCCCTGTAAAAATGGTCCTCTTTAAGGCCAAATTTTCTTTCCAGAGGCGGGTGAAACTTGCACAAACTCTATGGCTTCTCTCCTGGCTCAGTGTCCTAGTAGGGTGCCTGACATTTGGAATGGGGATCTTTCTAAAGGTACAGCTCTGGATACACAATGAAGTGATGGAAATCACCTCAGCTCACGCTGTTCCTAACACGGTGATAACAGCAGGGTTAGTGGGAATACTCCTTGGTATTTATGCAGGGAAGGTCAGCCAGGCCTCTATGGATGTGACCAAGTACCAACGCTGGAAGTCTTTCATGATGCCCTTTTTCTTTTTGGCTATCCTGAGCTGTTTAGTATGCTTAGCTGCCCTAGTCCTCAGTGTGGCATTGAGGGGCACCTTAGAAGAATCACTTAAAATAGGGCTAAAGAACGCAATTCGATTTTATAAGGACACAGACACGCCTGGACGCTGCTATCAAAAGAGGAGCATGGACAAGCTGCAGATGGATTTCCAGTGCTGTGGAAACAACCACCCCAAAGACTGGTTTGAGGTGCAGTGGATAAGCAATCGTTATCTGGACTTCAGCTCTAAGGAAGTCAAAGACCGTATAAAAAGTAATGTGGATGGACGGTACCTGATGGACAGTGTCCCATTCAGCTGCTGTAATCCCAGCTCACCCCGGCCTTGCATCCAAATGCAGATCACCAATAACTCAGCCCATTACAGCTACAACTACCAGAGCGATGAGCTTAATATCTGGGTGAGGGGCTGCAGAGAGGCGCTGTTAAGCTACTACACTGGGATTATGGCAACTAATGGGGCTGCAGTTACCCTGTCTTTTCTTCTGCAGGCCTCTGTGCTGGTCAGCCTTCGCTATCTGCATACCTCTATGGACAAGATCAGTGGTCCTGATGATATGGAGGCAGACACAGAAGGTTTTATTTTGGAGAAAGGAGTAACGGAAACTATGAACACTACCCTGGAGAAAATGAAAGGTCTTTTCATGTCAAATCAGGTGGAGACAGCAGAGGGAGGTGGAGAAGCAGCGGCGGCCAGCTAGGTATCCCAACAATGGGGTATGAAGGGATAAGCTCTGGGAGATGTAGAGACCCTAGAGATAGCCCAAGGCTGCTTGTTTATTAAATAACCCTTCTCTGGATGGAAGACACTTGAATGCTGCGTCCCAGAAGTCTACAGTTGACCCTGGGATGTGGGAGGTATGGAGGTGTTTAGGGGTTGAGATCCCCAAAACTGTAGTCGCCAAAATGTAGATTCAACAGTATCAAGAATAAAGTGCGAGACTGCAAAAAATATTGTAACGTTaaaaaaaagaaaaaaaaaaaaaaaaaaaaa
>TnENSTNIT00000017006
AGCAACGGTGATATCCGCTACTGTCACAGATTTTCTTATGTTTTCCTCAAGTTCCTCCTCTTCTTTTACGCCATTGTGTTTTGGCTGATAGGTGGCTTCATCCTGGCTGTTGGCATCTATGCTGAGGTGGAGAGACAGCGCTACAAGACTCTGGAGGGAGTGTTCCTGGCACCGGCCATCATCCTCATCCTCCTGGGGATTGTGATGTTTGTCGTTTCATTCATCGGCGTCTTGGCTTCACTCAGGGATAATTTAATACTACTGAAAGTGTTCATGTACACGCTGACTATCTGTCTGATCCTGGAGCTGCTGGGTGGCGTCCTGGCGTTGTTGTTCCACAACCAGACTGTGGAGTTGCTGAACAAAAATATTCGGAAGGGCATAGTGAACTACTACGATGACTTGGACTTCAAAAACATCATGGACTTTGTGCAGAAGAAGTTCAAGTGCTGCGGAGGCCAAGAGTACAAAGACTGGTCTGTCAACATGTATCACAACTGCTCCGCACCGGGGCCGCTGGCGTGCGGCGTCCCCTACACCTGCTGCATCACTAACAACCCTAATGCTGTGGCCAACACTTTCTGTGGCTACAAGGTCCTTGGTAAAGAGCGCCTGGACCTGATTGAGGTGATTTACACCAGAGGCTGCACGGACGCAGTCTTCATCTGGCTAACCGACAACTACAAGACTATGGCAGGACTGCTGTTGGGGATCCTCCTTCCACAGTTCTTTGGGGTGATCATCAGCTGGTTGTACATCACTCGTGTTGAAGACGCCATTAGCGAGTACGGCCACTACATGGACGGGCTCCTGGACTCCGGCGCCGGTGAAAGAGCAGCCAAGAGGCACGGCCGCATGGCCAAATGGTTCAAGTGCATGCCAGACATCGACTGA
>TnENSTNIT00000016595
AGACGCGGAGGAGGGAAAAGAAGAAGAAGAAGAAGAAGAAGCAGGAAGGGAGGAAAGGAAGAACAAAAATAAGAACGTTATATTTATTAGGAAGTGAACGTGGTTTTTTATTCTGAGATGTACTACTATCGATATGAGAATGCCGAAGTCAGCTGCTGCTACAAATACCTGATGTTCACCTACAACATCATATTCTGGCTGGCAGGAGCAGCGTTTATTGCTATCGGGTTTTGGGCATGGAGTGAGAAGGGTATCCTGATGGATCTGACTAAAGTGACCCAACTACATGGTTTTGATCCAGTCTGGTTGGTGCTGCTGGTGGGCGGCATCACATTCACACTGGGCTTTGCCGGCTGTGTGGGAGCTCTGAGGGAAAACATCTGCCTGCTAAAGTTTTTTACCGGTTTGATCGGACTCATCTTCATTCTGGAGCTGACTGTGGCAGTCCTGGCGGTGGTGTTCCAGAGTCAGGTCAAGGAGTGGTTCAGTGAGTTCTTCCTCGACAACATTCGAGGCTACCGGGATGACAGCGACCTGCAGAACCTCATCGACTCCCTGCAGAAGATGAACCACTGCTGCGGTGCTCGGGAACCGGACGACTGGGACCATAATGTGTACTTCGGGTGTAACGAAACTAATCTCAGCAGAAAAAAATGTGGGGTTCCCTTTTCCTGTTGCATCTTTGATCCAGCTGACACTGTTGTGAACAGTCAGTGTGGCTATGACGTCAGAAAAAAACCCAAGGCGGAATGGGCTAATCACATTTACACAAAAGGCTGCATCGCGGCATTAGAGGACTGGTTGCCCAGGAACCTCTACACGGTCGCCATCGTCTTCGTTGTCATCTCTCTGCTGCAGATGGTGGGAATTTACCTTGCAAAGACTCTGATTTCGGACATCGAGAAGGTCAAGGCATGTGATAATTTC
>TgENSTGUT00000013954
ATGGCAAAAAGTGATGATTGCGTACACATCTTGCAGGGTCTGTTAGTCTTTGGGAATGTGGTCATTGGGATGTGCGGCATTGCCCTGACAGCAGAGTGTATCTACGTTGTGGCTAACTCCCATGGGCTCGACCCTCTGCTGAAAGTCACGGAAAACAGTGACATCTACTCTGCTGCCTGGATTGGCATCTTTGTCGGCCTTGCTCTCTTTGTCCTGTCTATCCTTGGTATCATTGCAGTCATTAAGGCCAGCAGGACCTTGTTGCTCGTGTACATCATTCTGATGCTGATCACTTTTGCGTTTGAAATGGCTTCTTGCATCACAGCAGCAACTCAGCAAGAATCACTTGCTCCAGAGTTCCTCCTGAAGCAAATGCTGAATGGATATGAGTCGTCAGATGCAGCCAATAACAGTGGAAATGAGTTCACAAAGACATGGGATGACCTCATGCGTCAGAACCACTGCTGTGGGGTGAAGGGCCCCTCCGACTGGCAGGAGTACACATCTGCCTTCCGCGACACGCACAGCGACGCCGACTACCCCTGGCCACGGACGTGCTGCGTGATGAATGAAGAACAGCATCCTCTCAACCTTGATGGCTGCAAACTTGGAGTGCCTGGCTACTATAAAAGCAATGGTTGTTATGATGCTATTTCTGGGCCAGTGAAAGCATACCGGGGTGTTGCCTGGTTTGGCTTTGCCATCCTCTGCTGGACTTTCTGTGTCCTCCTTGGCACCATGTTCTACTGGAGTGGGATTGAAGACTGA
>MdENSMODT00000006071
ATGGGGCGCGTCCTCGGGGGCCTGCGCTGCATCAAATATATGCTGCTCGCCTTCAACCTGCTTTTCTGGTTGGCAGGATCTGCTGTTATTGCTTTTGGCCTATGGCTTCGGTTTGGAGGCATCGTAAAGGATTTATCTTCCGAGGGTAAAACCCCTGAGTATTTCTACATGGGACTGTACGTACTTGTTGGAGCAGGTGCCCTGATGATGACTGTGGGATTCTTCGGGTGCTGTGGAGCTGTAAGAGAGTCTCAGTGTCTGCTTGGATCCTTTTTCACCTGCCTGCTTGTGATCTTTGCTGCAGAGGTAACCACTGGAGTATTTGCATTTATAGGCAAAGGAATGGCTATACGAGAAGTTCAGACCATGTATGAAGAAGCGTATAATGGTTACCTGAAAGAGAAAATGAACAGAACTCTCATTACCTTCCACTCTTCATTTCTATGCTGTGGAAAAGAAAGCCCTGATCCAGTCCAATCTACATGCCCAAAGGAGCTCCTAGGACACAAAAACTGTATAGACGAGATTGAAAATGTCATCAGTGCCAAACTCCAACTCGTTGGGATTGTCGGGATTGGAATAGCTGGAGTCACGATCTTTGGCATGATATTCAGCATGGTCCTCTGCTGTGTGATCCGTAATTCAAGAGATGTAATCTAA
>CfENSCAFT00000014979
ATGGAAGGCGACTGTCTGAGCTGCATGAAGTATCTGATGTTTGTCTTCAATTTCTTCATATTTCTGGGTGGGGCCTGCCTGCTGGGCATCGGCGTCTGGGTCATGGTGGACCCCACCGGCTTCCGGGAGATCGTGGCCGCCAACCCCCTGCTTATCACGGGCGCCTACATCCTCCTGGCCATGGGGGGCCTGCTCTTTCTGCTCGGCTTCCTGGGCTGCTGCGGGGCCGTCCGTGAGAACAAGTGTCTGCTGCTGTTTTTTTTTCTGTTCATCCTCATCATCTTCTTGGCGGAGCTCTCGGCGGCCATCCTGGCCTTCATCTTCAGGGAAAATCTCACTCGCGAGTCCTTCACCAAGGAGCTCACCAAGCACTACCAGGGCAACAATGACACAGACGTCTTCTCCGCCACCTGGAACTCCGTCATGATCACATTTGGCTGCTGTGGCGTCAACGGGCCCGAAGACTTCAGGTTTGCGTCCGTGTTCCGACTGCTGACTACAGGCAGCGACGAGGTGCCAGAGGCCTGCTGCCGGAGAGAGCCCCAGACTCGGGATGGGGTCCTGCTGAGCCGGGAGGAGTGCCTCCTGGGAAGGGACCTGTTCGTGAACAAGCAGGGCTGTTACACAGTGATCCTCAACACGTTCGAAACCTACGTCTACCTGGCTGGAGCCCTCGCCATAGGGGTACTGGCCATCGAGCTCTTCGCCATGATCTTCGCCATGTGTCTCTTCCGGGGCATTCAGTAG
>OlENSORLT00000003205
ATGGTGCTGCTGAAGATGAAGTTCAACCAGCAGAGGCGGGTGCGTTTGGCCCAGGGCCTTTGGCTGCTGTCCTGGCTGGCGGTGATGTGCGGGGCCTTCATATTTTGTCTTGGGGTTTACCTCAAAACCGAGCTGCTTCGTAGGGACGAGGTGATGGAGAACACGGAGATCCATGTGGTGCCCAACATCCTGATGATGGTGGGTTTGGCCTCCATCGGCACCAACTGGGTTGCCACTCGGGTGTGTCAGGACTCACTGGATGCAAGCCGCTTTCCCCGCTGGAAGGTCCTTTTGCTGGCCTGGTTTGTTGTTGCAGCTTTGCTGTGTTGTCTGCTACTTGCAGTGGTGGTGCTCAGCTACGTCCTGCAGGGGCGTCTGGAGGAGTCCCTGAAGGTGGGCTTGAGGAATGGAATCCGTTTCTACAAGGACACAGACGTGCCGGGCCGCTGTTTTCAGAAAGAGACCATTGATCGTCTGCAGATGGAGTTTCGCTGTTGCGGAAACAATAACTTCAAGGACTGGTTTGAGGTTCAGTGGGTCAGCGGCCGATTTTTGGACTACACTGCCCAAGAAGTCAAGGATCGTATCCGGAGTAACGTGGACGGCCGTTACCTGTTGGACGGTGTTCCTTTCAGCTGTTGTAACCCAGCATCACCTCGCCCTTGCCTGCAATACCACCTGACAGACAACAGAGCCCATTTCAACTACGACTACCTGTCAGAGGACCTCAACCTGTACAGCCGCGGCTGCAGACAGGCTCTGACTGATTATTACATGGGCTTGATGAATTCAACTGGCCCTGGGGTGCTGTCTGTCATCCTGATTCAAATATCTGTGATGTTGAGCCTGCGGTACCTGCAGACAGCTGTGGAAGGAGCCATGGCTCTGGAGGACCCGGAGGGTGATAGTGAGGGTTACATACTGGAGAAGGGGGTGAAGGAAACCTTTGAGGAAGTCAAAGTCAAGGTCCTGACCATGATGAAGTTAGCGCAGGTTGACCCTGAAGGTGTTCCTGTTGACGCGGAAGCAGAGAAGGCAGCTGACACCACCGCGGAGAAGGCTGCCTCCCCAACCCCTGCCAGCTAAAGGGAAAATTGATTTCAACATGAGCTGAAGAAGAAGAAATCGAAGACGGGGGTGGGGGTGAGGGCGTGGGGGGTCATTTTATCTTTTTTTCTTTTTTTTTTTGGG
>DnENSDNOT00000017317
AGGGCAGCTGGTATTTTATGCTATGTAGGAGCCTACGTGTTCATCACTTATGACGACTGTGACCACTCTTTTGAAGATGTGTACACTCTCATCCCTGCTGTAGTGATCATAGCTGTAGGAGACCTGCTTTCCATTATTGGGCTAGTTGGCTGCTGCGCCACAATCCGGGAAAGCCACTGTGGACTTGCCACGGTTACCATCCTCCTCCTCTTGATTTTTGTTACGGAAGTTGTTGTTGTTGTGGTTTTGGGATATGTTTGCAGACCAAAGGTGGAAAATGAGGTGGATTGCAGCATTCAGAAATTATATAAGACCTACAAGGGAACCAACTCTGATGCTGCTAGTCGGGCTATTGATTATGTGCAGAAACAGTGTGGAATTCACAACTACTCAGACTGGGAAAATACAGACTGTTTTAAAGAAACCAAAAACCAGAGTGTCCCTCTTAGCTGTTGTAGAGACACTGCCATCAGCTGTAATGGCAGTCTGGCCCACCCTTCTGACGTCTATGCTGGGTGTGAGGCTCTGGTTTTGAAGAAGCTACAGGAAATTATGATGCATGTTATCTGGGCAGCACTAGCATTTGCAGCTATTCAGCTGCTGGGCATGCTGTGTGCGTGCATTGTGTTGTGCAGAAGGAGAAGAAATCCTGCTTATGAGCTCCTCATCATTGGCAGAACCTATGCGTAG
>TnENSTNIT00000020142
ATGGTGCTGCTGAAGATGAAGTTCACCCAGCAGCGGCGGGTGCGTCTGGCCCAGGGCCTGTGGCTGCTGTCCTGGCTGGCCGTCTTCTGCGGGGTGTTCGTCTTTTGTCTGGGTGTTTACCTAAAGACAGAACTGATCCGCAGGGCTGAGGTGATGGACAACACGGAGATCCACGTGGTGCCCAACATCCTGATCATGGTGGGCCTGGCTTCCATCGGCACAAACTGGTTTGCCAGCCGCATTTGTCAGGACTCCTTGGACGCCAGCCGCTTCCCCCGCTGGAAAATGCTCCTGATGGTTTGGTTCGCCGTGGCTGCGCTGCTGTGCTATCTGCTCTTGATTGTGGTGGTGCTCAGCTACGCCCTGCAAGGTCATCTGGAGGAGTCCCTGAAGGTGGGTCTGAGAAACGGCATTCGTTTCTACAAGGACACGGACGTGCCGGGACGCTGTTTTCAGAAGGAGACCATCGATCGTCTGCAGATGGAGTTTCGCTGCTGTGGAAACAACAACTTCAAGGACTGGTTTGAAGTTCAGTGGGTCAACAACAGATATCTGGATTTCACCTCCAAAGAAGTCAAGGATCGTATCCGGAGTAACGTGGACAGCCGTTACCTGCTGGACGGCGTTCCTTTCAGCTGCTGTAACCCCGCCTCCCCGCGGCCCTGCCTGCAGTACCATCTGACAGACAACAGCGCCCATTACAGCTACGACTACCACGCAGAGGAGCTCAACCTGTTCACCCGCGGCTGCAGAGAGGCTCTGATCAAATATTACATGGGCTTGATGAACTCCACAGGCCCGGGCGTCCTGTCAGTCATCCTCATACAGGTGTCGGTGATTCTGAGCATGCGCTACCTGCAGACGGCCGTGGAAGGAGCCATGGCCCTGGAGAACCCAGAGGCCGACAGCGAGGGCTATCTCCTGGAGAAGGGCGTGAGGGAAACCGTGCAGGACCTGAAAGCCAAAGCCCTCGCCATGCTTCACTTTGGTCAGGTTGAACCCAATGCGGACGGAGAGGCCCCAGAGGATGCAGAGAAAGGCGCCGATAACACAGAGGAGAAGGCTGCATCCTCTTCTGCTGCCAGCTAGAAGGGAGGTCTACGGCTGTACGGGCAGGAGGAAGGGGCTGTGGGGTAGGGAGGTGTCTGGGCTTTCAGTTTTAGAGCACCTGTGGGGTTTTTTTTTGACGTTAGGTTTGATTTACGCTCCATCGTTGCAGCAGTGCCCAAAACACAGCAGCACCTAGACAATCTTATCAGGCCCCTCACAGACACCACAGGAAACATCTCCTCGCTGCAGGGTCTCATCAGGGAAGCCGTCCAGGAGACACGTAGTACTTTCTGTCGTAGTTCAAGTACATAAAATATAAGGTTTCAGTGTTGTTTTGGTCATGCGATGCTCACTGTTCCTGTCATCTGGATTTGTATGATTAATCACCCAATCGTAGAGTTTGGAATTACTCACTTAGGAAACTCTTCAAGTTGGAAACATTAAATATATATTAAAGTTA
>OaENSOANT00000005081
ATGGAGGGGGATTGTCTGAGCTGCATGAAGTATCTGATGTTTGTTTTCAATTTCTTCATATTTCTTGGTGGCGCCTGCCTGCTGGGAGTCGGGATTTGGGTCATCGTCGACCCAACGGGATTTCGAGAGATCGTGGCCGTCAACCCCCTCCTCTTCACGGGTGCCTACATCCTGCTGGCCATGGGGGTCGTGCTCTTCTTGCTGGGCTTCCTGGGCTGCTGTGGAGCCATTCGGGAGAACAAGTGTCTGCTTCTCTTCTTCTTCATGTTTATTTTGTTGATCTTCCTGGCGGAACTCTCAGCAGCAATCCTGGCTTTCCTCTTCAGAGAAAACCTAACCAGAGAATTCTTCACCAAGGAACTCACAAAGCACTACAAGGGGAACAATGACAGTGACATCTTCTCCTCCACCTGGAATTCCGTCATGATCACATTTGGCTGTTGTGGGGTCAATGGGCCTGAAGACTTTAAAGCAGCTCCAGTTTTCCGGTTCCTGAACTTCAACGAAGAGGTCCCGGAAGCCTGCTGCCGAAGAGAACCCCAGACGAGGGAGGGGGATTTTGTCAGCAAGGAGGAGTGTCTCCTGGGAAGAGACCCATTCCTGAACAAACAGGGCTGTTACACTGTGATCCTTAACTCCTTCGAGACCTACGTGTACCTGGCAGGAGCCCTTGCTATCGGGGTGCTGACCATTGAGGGACCGGGGGCAAGAGTAAAATCCCAATGGCTTAATTCCATGCGTCAGGTTCCAATGTTCCCTTGTGCCTTCCAGCCATCTGGACGAGTCAGATGCATGGCA
>EcENSECAT00000014225
AATAGCCCCAGACATCCGTGTTACCAGCCTTGTCGCAGCCAACGCAAGAATAATCACCACTTCTGTCTAAACGACTGAGGAGAAGTGCTTGCAAAAGGGTAAAACTGTCCCAACATGGGCATGAGTAGCTTGAAACTGCTGAAGTATGTCCTGTTTTTCTTCAACTTGCTCTTTTGGTTCTGTGGCTGCTGCATTCTGGGCTTTGGTATCTACCTCCTGATCCACAACAACTTCGGGGTGCTTTTCCATAATCTCCCCTCCCTCACACTGGGCAATGCGCTCGTCATCGTGGGCTCCATTATCATGGTGGTTGCATTCCTCGGCTGCATGGGCTCCATCAAGGAGAACAAGTGCCTGCTTATGTCGTTCTTTGTCCTGCTGCTGATTATCCTCCTTGCTGAGGTGACCTTGGCCATCCTGCTCTTCGTGTATGAACAAAAGCTGAGTAATTATGTGGCTGAAGGCCTGAATGACAGCATCCGGCGATACAACTCAGACAACAGCACCAAGGCAGCGTGGGACTCCATCCAGTCATTTCTGCAATGTTGTGGTGTAAATAATGCGAGTGATTGGGGCAAAGCCCACCCCTCATCTTGCCCTCCATATCCAGAAGTTCAGGGTTGCTATGCAAAAGCAGAACAGTGGTTTCACTCCAATTTCCTGTATATTGGAATCATCACTATCTGCGTGTGTGTGGTAGAGGTGTTGGGGATGTCCTTTGCGCTGACGCTGAACTGCCAGATTGATAAAACCAGCCAGGTCCTAGGGCTGTGA
>BtENSBTAT00000017010
GCGGGTTGGAGCCGCCGCGGGCGCGCCGCGCACTGCAGCCCCAGCCCAAGCCTTGGGCTCCACACTCGCAGCCCGGCTGCGGCCTCGCCTTGGCTAGGCCCTGAAGGCAAGGACAAAGAGGCTGTCTGGAGGCTCCGCCGGAGCCAGATTTTACCTGCAGTTGGAATCACAGGCTTCAAGATGGTTTGCGGGGGCTTCGCGTGTTCCAAGAACTGCCTGTGCGCACTCAACCTACTCTACACATTGGTTAGCCTGCTTCTGATTGGAATTGCTGCATGGGGCATTGGCTTCGGGTTGATTTCCAGTCTCCGTGTGGTCGGCGTGGTCATCGCAGTTGGCATCTTCTTGTTCCTGATCGCATTAGTGGGGCTGATTGGAGCTGTGAAACACCATCAGGTGTTGCTTTTTTTTTACATGATTATTCTCTTGCTTGTATTCATTGTCCAGTTTTCAGTATCATGTGCTTGTTTAGCCCTGAACCAGGAGCAACAGGCTCAGCTCCTGGAAGTTGGTTGGAACAATACAGCAAGTGCTCGGGATGACATCCAGAGAAATTTAAACTGCTGTGGGTTCCGAAGTTTTAACCCGAATGATACCTGTCTGGCAAGCTGTGTGAAAAGCAGCCATCCGTGCTCACCTTGTGCTCCGATAATAGGAAGATACGCGGGAGAGGTTTTGAGATTTGTCGGTGGCATTGGCCTCTTCTTCAGTTTTACAGAGATCCTGGGTGTTTGGCTGACCTACAGATACAGGAACCAGAAAGACCCTCGTGCTAATCCCAGCGCATTCCTTTGATGAGAAAACAAGGAACATCTTTCCTATGCTGATCTTGTACATTTCCTCTAAGTTAAGCTCATTTGCCTGTTTAAGGAAACAGTACCTGAAAAATTACATTATTGACAGTGGAATTATATATTTTTATGTTTCTCTAAATGTTTTTCTTTTTCCATTGCTGAAACAAATCTGAAACTTGTGGTCTCCTCTGAACCTCAGTGGTAGCTGTAATCTACTGGTTTTCACAGTGTCTGGCACTGTCTACTGTGGCCTTTCTTAGCATTTTTACCTGCAGAAAAACTTTGTAAGGCACTGTTGTGTTGATCATATTGTGACTCTTAATGTACATCTCACTGGAATAATTGTTATGTGGCACTGTGCTGTATAGCTAGTTCTCACTGGAAAAAAGAGTTGAAGTTTATTAAAGCCAGCAAGTATGAGATTATTATAAGTCCAACAAGGGAAATCTAAACTCCCCAGTTTTTTGTCCTTTTAGGAAAGAAGTGATGTGGTGAATATTGTTAATATAAAAGTGATGTTAGTTCTAGTAGTCTTTCTGATCACACTAATGTAGTCTAGAAATAGTCGTGTCTTTAGGAAAGTATGGTTTAGGTTTTGATTTTTACAGGTAAGTGCAAAAGAGAAATGATTTCCTGAATGTCCTAATGTGTAACATTTACCTTCAGCCTTCGAAATGAAATGAGTTTGAGAAATTCAGAAAGCGTATCTATATATAATCTTGGTATTGTTTTATAATAATTTGAAGTCCCAAAGATTGCCTTTTTAAAGAAGTTACTATTAATGCATTGGCCCATGTAGTAAAATGATATTTGATTGTCTTACAAATTCTAAATACCCTTCTTATGAAATTTCTCAGTATTGTCACAGCAGCTTGTCAAATCCAAGCATATTTAAATGTGATCTCCTATAATTTGAAATTTAAATAGTATTGTGGTTCTGTATATTATGTTAAAAAATTAAAGTATGGAAACCTTT
>AcENSACAT00000016629
ATGGCGGCAAAAGGCTCGACTTTGGTTGTGACGTTACTGGTGATGGGCAATGTTATTATCATGCTCGCAGGACTGGCCCTTTATGCCGAGTCTATCTGGGTAACAGCCGATCCGTACAAAGTGTACCCCATCATGGGAGTGTCAGGCAAGGATGATGTCTATGCAGGTGCCTGGATTTCCATTTTCACTGGGTTTTCGTTCTTCTGCGTCTGCGTCTTTGGCATCATCAGCCTCGTGAATGGCAACCGCCTGATGGTGTTGTTGTATCTGGTGCTAATCCTGGTTGTCTACCTGTTTGAGTGTGCTTCTTGCATCACCTCCTACACGCATCGTGATTTCGTCGTTTCAAATTCCAGGTTGATAACCAAACAGATGTTGTCCTACTACTCTGAGGATTCATACCAAGGACGGGAACTCACCCGTATGTGGAATCGCTTCATGATGGAGCAACAGTGCTGTGGCACCAATGACCCCATGGATTGGGTGAACTACACCTCGGTCTTCCGAAGAAGATATCCTGAAATTGTGGCTCCCTGGCCGTTCTTCTGTTGCAAGCGGGATCGGAACTTCATTATCATCAATGAGGAAGGATGCCGACTGGGGCATGTGGATTACATCAACACACAGGGCTGCTTTGAGCACATTAAACATGCCGTACAGAGTTATGCCTGGGGCGTCTCCTGGTTCGGATTTGCCATTCTTATGCTCACGTGCCCTGTCGTTCTTCTGGCTATATATCATTACACTACAATGTGAGGAGCCCCGCTGGTGAAGCTGAATTTGTCCCATGATGTCCTATACTCTTCTTGGACAACCGAGACACCTTGAATCATCTCTCTGGTTTCTGTTTGTACACAAGCTTTCCAGGACTGGCCTCATCACTGGGCTGGATTCCCTCTGGCTGCTTCTGCTGAGTACCTTTAGCTTTATCATTTTGTCACATGAATCTGCTATGGAACATTTGTTCCCAGCGACATCTATGTAATTCCTTTTTTTTTTAAAAAAAAAAAGTAAAATAAA
>TnENSTNIT00000009544
ATGGCTCCCAGAAGGATGGAAACCAAACCGGTGATCTTTTGCCTACAGACGGTTCTGCTGCTCTACTCGTTCGTCTTTTGGGTGACAGGTGCGGTCCTGTTGTCGGTGGGTTTATGGTGGAAGTTCATGCTGGGCCCCTACATGCTGCTGATCTCCAACAGCCCCTCCAACGGCCCGCTGGTCCTCGCCGGGACCGGCGGGGCCATCGTGCTCTTCGGGCTCTTCGGGTGCTTCGCCACCTGCAGAGGTCGACCCTGGATGCTGAAACTGTACGCCGTCTTTCTGGCTCTGGTCTTCATGACGGAACTCATCGCCGGAATCTCCGGATTCATTTTTCGCCACGAGATTAAAGGGACCTTCTTCACGACGTACAACGAGGCGGTGATGAGATACGACGGACTTGACGACAGAAGTCTGGCAGTGGACGGCGTTCAGCGCAGCTTACGCTGCTGTGGGGTTCACAACTACACCAGCTGGTTCAACAGTGTGTATTTTCCAGTCAGCGGGTTTCCTGCTAGCTGCTGTGTTAGCTTCTCCGACTGCAGCTACGCTGACCTGAAGAACTCAACTCTGGCTGCTCGTAAAGTCCACAAACAGGGCTGTTACCAGCTGGTGACGTCCTTTATTGAGAGAAACATGGGAATTATCGCCGGAGTTACCTTCGGTATTGCCTTCTCCCAGGTACAAAACATGGGGATGTCTCTGGCCTGCTGTCTGTCGCGCTTCATCCACACCAACCAGTATGAAATGGTGTGA
>OaENSOANT00000008313
TTTTCCTGTGAACCGCTCCTGGTTCCTGACGAAAGTTGTCTTTTCTTCTTCTTCTTCCAGATCACCGGTGTTATCCTCCTGGCCGTCGGCGTCTGGGGAAAACTCACTTTGGGCACCTACATCTCCCTCATCGCCGAGAACTCCACCAATGCCCCTTACGTGCTCATCGGAACTGGCACCACGATCGTGGTCTTCGGCCTGTTCGGCTGCTTTGCCACATGCCGCGGCAGCCCATGGATGCTGAAACTATATGCTATGTTCCTGTCCTTGGTGTTCCTGGCTGAGCTCGTGGCTGGCATTTCAGGGTTTGTGTTTCGCCATGAGATCAAGGACACTTTCCTGCGGACGTACACCGAAGCCATGCAGAACTACAACGGAAATGACGAGAGGAGCCGGGCGGTGGATGACGTCCAACACAGCTCGTCCAATAAACTAGAGCGCAACTGTCGAGCGATCAGCCCCCCTACCTACTTTGGAAGCAACGGGGCGTTGCCCCCCCCCTGTTGCATTCAATATTACACTCTCAGTCTCCCTCAATATATTCACTCTCGAACACGACTGAAGACCCGTGTCTCTCCCTTCCAGGGCTGCTATGATCTGGTGACCAGTTTCATGGAGACCAACATGGGAATCATAGCTGGAGTGGCTTTTGGAATTGCATTCTCACAGTTGATCGGTATGCTGCTGGCGTGCTGTCTATCCAGATTTATCACTGCCAATCAGTATGAGATGGTTTAA
>OlENSORLT00000004256
GAAGAGCGTTGGTTTTTAAAACTGACGCTGTTTTGGTCGATCAACGAGCCTGAGGAAAGACGAACCTATCTACTAAATCGACTTGAGATGTACTACTATCGCTATGAGAATTCTGAGGTCAGCTGCTGTTATAAGTACCTGATGTTCAGCTACAACATCATCTTTTGGCTGGCTGGAGCTGCCTTCATCGCGGCCGGGTTCTGGGCCTGGAGTGAAAAGGGGGTCTTGTTGGACTTGACCCAGGTGACCCGGCTGCATGGCTTCGACCCAGTCTGGCTGGTCCTGGTGGTCGGCGGGATCACATTTATCCTAGGCTTTGCTGGCTGCGTGGGAGCCCTGAGAGAGAACATCTGTCTGCTGAAATTTTTTTCAGGTGTCATCGGCTTGATCTTCTTCCTGGAGCTGACGGCGGCCGTGTTGGCGGTGGTTTTCCAGAGTCAGGTCCGGGAGTGGATCAACGATTTCTTCCTGCAGAACATCAGATCGTACAGAGATGACATCGACCTGCAGAACCTCATTGACTCTCTGCAGAAAATGAACCAATGCTGCGGTGCTAAGGATCCGAACGACTGGGACGAGAACCTGTACTTCAACTGTAACATGACAAATCGTAGCAGAGAGAGCTGCGGTGTCCCGTTCTCTTGCTGCATCTCCGACCCTACTGACTTAGTGATAAATACTCAATGTGGCTATGATGTGAGGAAGAAAAAGGATGACTGGGCCAATTATATCCACACCAAAGGCTGTATTACAGCGCTGGAGGACTGGTTACCAAGAAACCTGTACACTGTGGCCATCGTGTTTGTAGTCATCTCCCTGTTGCAGATGGTGGGAATCTACTTAGCCAAGACGCTGATCTCAGACATCCATAAGATGGTCTTCTCAGGTCACATCTTT
>BtENSBTAT00000015829
GAGAGCCCCTGAGCAGCGGCGGGAGAGCAGCACACAGCCTCCGGGAGCCCAGGCCAGGCAGCCATGGCGGTGGAAGGAGGAATGAAATGTGTCAAGTTTCTGCTCTACGTTCTCCTGCTGGTCTTCTGCGCCTGTGCGGTGGGACTGATTGCTGTGGGCGTAGGGACCCACCTCGTCCTGAATCAGACTATCACCCATGGGGCCACCCCTAGTTTCCTGTTGCCTGTGGTCATCATCGCAGTGGGGGCCTTCCTCTTCCTGGTGGCCTTTGTGGGCTGCTGTGGAGCCTGCAAGGAGAACTACTGTCTTATGATCACATTTGCCATCTTCTTGTCCCTTATCATGCTAGTTGAAGTGGCTGCAGCCATTGCTGGCTATGTGTTTAGAGACAAGGTGAGATCAGAATTTAATAAGGACTTCCGGCAGCAGATGAAGAATTATCCAAAAGACAACCAGACGGCATCGATCCTGGATAAGATGCAGAAAGATTTTGAGTGCTGCGGGGCGGCTAACTACACAGACTGGGAGAAGATCCTGGCCGTGACCAATAAAGTCCCTGACTCCTGCTGCGTCAATATCACTCATAACTGTGGGATTAATTTCGTTGTGAAGGACATCCATACTGAGGGCTGTGTGGAGAAGATTGCGGCCTGGCTGAGGAAGAATGTGCTGGTGGTGGCTGCGGCAGCCCTAGGCATTGCCTTTGTGGAGATCCTGGGTATTGTCTTAGCATGCTGCCTTGTGAAGAGCATCCGAAGTGGCTATGAGGTGATGTAGGGGGTCTGTCTCTTCAGCCCCCTCATCCAGGGGAGTGGGGTAATATACTCCAGGTTTTTCAATTAAACGGATTATTTTTTCAGACCCC
>TrENSTRUT00000003051
ATGGCTCCCAGGAGGATGGAATCCAAACCAGTGATCCTTTGCCTGAAGACAGTGCTGCTGCTCTACTCTTTTGTCTTTTGGGTGACAGGTGTGGTCTTGTTGTCGGTGGGTTTATGGTGGAAGTTTATGTTGGGCCCCTACATGCTGTTGATTTCCAACAGCCCCTCCAACGGCCCATATGTCCTCATCGGTACCGGCGTGGCCATCGTGCTGTTTGGACTCTTTGGGTGTTTCGCCACCTGCAAAGGTCGACCCTGGATGTTGAAACTGTACGCCGTGTTTCTGGCTCTGGTCTTCATGATGGAACTCATCGCCGGAATCTCTGGGTTCATTTTTCGTCACGAGGTGACAGCAAAAACAGCAAAAAGAAATACACAGCACTGTCGCCTTGACAACACGCTGCATTCATGCCCGTCGGTGTGTGTTCAGATTAAAGGGACCTTCCTCATGACGTACAATGAGGCAGTGATGAGCTACGACGGACTTGATGACAGGAGTCTGGCTGTGGACGGCATCCAGCGCAGATTACGCTGCTGTGGGGTTCAGAACTACACCAGCTGGTTCAACAGTGTGCATTTTCCAGCCAGTGGGATTCCTGCTAGCTGCTGCATTAGCCTCTCCGACTGCAGCTTCGCTGACCTGAAGAACTCAACTCTGGCAGCTCGTAAAGTCCACAAACAGGGCTGCTATGAGCTGGTGACGTCCTTCATCGAGAGGAACATGGGAATTGTTGCCGGAATTACTTTTGGTATCGCTTTCTCTCAGCTGATAGGACTGTCACTGGCCTGCTGTTTGTCTCGCTTGATCCACGCCAACCAGTATGAGATGGTTTGA
>EcENSECAT00000004044
CTTGCTGGAATCGCGGTCCTTGCCATTGGACTATGGCTCCGATTCGACTCTCAGACCAAGAGCATCTTCGAGCAAGAAAATAATAATTCCAGCTTCTACACAGGAGTTTATATTCTGATTGGAGCTGGTGCCCTCATAATGGTGGTGGGTTTCCTGGGCTGCTGTGGGGCTGTGCAGGAGTCCCAGTGCATGCTGGGATTGTTCTTCTGCTTCCTGTTGGTTATATTTGCCATCGAAATTGCTGCAGCCATCTGGGGATATTCCCACAAAGATGAGGTGATTAAGGATATCCAGGAATTTTACAAGGACACCTACAACAAGCTGAAGACCAAGGACGAGCCCCAGCGGGAGACGCTGAAAGCCATCCACTATGCGCTGGATTGCTGTGGTATCGTTGGGGGAGTGGAACAGTTTATCTCGGACATCTGCCCCCAAAAGGATGTACTCTCAAGCTTCACAACGAAGCCCTGCCCTGAGGCCATCAAGGAGGTCTTCGACAACAAATTCCACATCATCGGCGCGGTGGGCATCGGGATTGCTGTGGTGATGATCTTTGGGATGATCTTCAGTATGATTCTGTGCTGTGCCATCCGCAGGAGCCGAGAGATGGTCTAGAGTCAGCTTGCACCCCTGAGCAGGAAAGCTTACCCCTGAAGATTGTCGGTGGTTTTCTTGGGGTTTTGTTTTTGTTTTTTGTTTTTTGCCACTAACTGTAGTATTCATGCTGCATTTCTAAACACGAAAAAGTTATTCCGTTTGTCTTTTTAGTGCTTATTCAATATTGATATTTGTAGTGGAGGGGTTTGGGGATTTGGTCTGCTTTGGTTTGGTTTTTTTTTTTTTTGGTTGTTTGTTTTTGCTTATTATGTTCAGCAGAAATCCTGCAATGAAAGGTACTATATTTGCTAGACTCTAGACAAAAGATATTGTACATAAAGAGAATTTTTTTTGTCTTTAAATAGATGAAAAAAAAATGTCTATCAAATTTAATCAGGTTATAACTTATGTTGAAGACAATTTGATACATAATAAAAGATTATGACAATATCCCAGA
>EcENSECAT00000026970
AGAGACAGAAGCCGTCCGGGTCTAAGAAGACGGTCCCCAAGACCCTCCCCCCAAGTCCTTGGGACCACTTGGGTCCCGAAAGCTGGGGAGATGGTTTGCGGTGGCTTTGCCTGCTCCAAGAATGCGCTGTGCGCGCTCAACGTGGTCTACATGCTGGTAGGCTTGTTGCTCATTGGAGTGGCTGCTTGGGGTAAGGGCCTGGGTCTGGTATCCAGCATCCACATCATCGGAGGAGTCATTGCTGTGGGAGTCTTCCTTCTCCTCATCGCGGTGGCTGGACTGGTGGGTGCTGTCAACCACCACCAAGTACTCCTGTTCTTTTACATGATCATCCTTGGTCTGGTGTTCGTCTTCCAGTTTGGAATCTCTTGCTCATGTCTGGCTATTAACCGAAGCAAACAGACAGATGTCATCAATGCTTCCTGGTGGGTCATGAGCAACAAGACTCGGGATGAACTGGAAAGAAGTTTTGATTGTTGTGGCTTGTTCAACCTTACAACCCTGTATCAACAAGATTATGCTTTCTGCACTGCAATCTGCAAGAGCCGGAGCCCCACGTGCCAGATGTGTGGAGAAAAGTTTCTTAAGCATTCAGATGAGGCCCTGAAAATCCTGGGGGGTGTTGGACTCTTCTTTAGCTTTACAGAGATCCTTGGTGTTTGGCTAGCGATGAGATTTCGGAATCAGAAGGATCCTCGAGCCAACCCCAGTGCCTTTCTATGAGACTTTGGAGCCTTCTGACTTCTCTCCTGCTCTCTGCTCTCCCTAAGCTTTTTCTTCCTCCCTTAC
>DnENSDNOT00000006190
ATGCCGGTCAAGGGAGGCATCAAGTGCATCAAATACCTGCTCTTTGGATTTAACTTCATCTTCTGGCTTGCCGGAATTGCAGTCCTTGCCATTGGACTATGGCTCCGATTCGACTCCCAGACCAAGAGCATCTTTGAGCAAGAAAATCACGATTCCGGCTTCTACACAGGGGTTTACTTCCTGATCGGAGCCGGCGCCCTCATGATGCTGGTGGGGTTCCTGGGCTGCTGTGGGGCTGTGCAAGAGTCGCAGTGCATGCTGGGGCTGTTCTTTTGCTTCCTCTTCGTGATATTTGCCATTGAGATTGCTGCGGCCGTCTGGGGATATTCCCACAAAGACGAGGTGATTGCCGAAGTCCAGAAATTTTACAAGGACACCTACAATAAGCTGAAAGGCAAGGATGAGCCGCAGCGGGAAACCCTGAGAGCCATCCACTCTGCGTTGAACTGCTGTGGTTTGATCGGGGGCGTGGAACAATTTATCATGGACATCTGTCCGGAAAAGAACGTAGTCTCAACCCTCTCCGTGAAGCCCTGCCCCGAAGCCATCCAGGAAGTCTTCAACAGCAAGTTCCACATCATCGGCGCAGTGGCTGTCGGGATTGCCGTGGTGATGGTATTCGGCATGATCTTCAGCCTGGTCCTGTGCTGTGCCATCCGCCGGAGCCGCGATATGGTCTAG
>CfENSCAFT00000000436
ATGGTTTGCGGTGGCTTCGCCTGCTCCAAAAATGCGCTGTGCGCTCTCAACGTGGTCTACATGCTGGTGGGCTTGTTGCTCATTGGAGTGGCTGCTTGGGGGAAGGGCCTGGGCCTGGTGTCCAGCATCCACATCATCGGAGGAGTCATTGCCGTGGGGGTCTTCCTTCTTCTCATCGCCGTGGCTGGACTGGTGGGTGCTGTCAACCACCACCAAGTCCTGCTCTTCTTTTATATGATCATCCTTGGTTTGGTCTTCATCTTCCAGTTTGGAATCTCTTGTTCATGTCTGGCTATTAACCGAAGCAAACAGACAGATGTCATCAATGCTTCTTGGTGGGTCATGAGCAACAACACCAGGGATGAACTGGAAAGAAGTTTTGATTGTTGTGGCTTGTTCAACCTTACAACCCTGTATCAACAGGATTATGCTTTCTGCACTGCAATCTGCAAGAGCCGGAGCTCCACATGCCAGATGTGTGGAGAAAAGTTCCTCAAGCATTCAGATGAAGCACTGAAAATCCTGGGGGGTGTTGGACTCTTCTTTAGCTTTACAGAGATTCTTGGTGTTTGGCTAGCAATGAGATTTCGGAATCAGAAGGATCCTCGAGCTAACCCCAGTGCCTTTCTATGAGACTCTGGACCCTTCTGACTTTTGCTCTCTGTTCTCCCTAAGCTTTTCTTCCTCCCTTAGGGAAAACGTAGGGTCTGTAGCCCTTTTTGTTTGAGAAAAAGGAAAGGCCCTTTGCCACACATCCCAAAAGGACTGAACAGCCAGGCTGTGTGCCTTGACATGTTTAGTGGGGACAAGATCGTAAGGAATAAAGAACTTCCTCCCTCTCTCCCTAAGTGGATATGAGAAGCTCCTGGGAGCGCATGAAGTGGGATATGGGGTTGGAGTCCTTCCTGGCTCTGTTTCCCTTTTCCCTTCCACATGCTAGACCAACTCGATACATTGTGGCCTGGCTCCAAGGGTAAATCAGGGACGGAATCAGGGAAAAAAAAAACCACTTTCTTACAATAAGCAAGACCCAGTTTGGGGAAGTTCAGTGAATATAAAAATAAAAGCCACTTAAGCTCCGTA
>GgENSGALT00000031200
ATGGTGTGCGGCGGCTTCGCCTGCTCCAAGAACTGCCTGTGCGCCCTCAACCTGCTCTATACGCTGGTGAGCCTGCTGCTGATTGGAATTGCAGCATGGGGAATTGGCTTCGGCCTCATCTCTAGTTTCAGAGTTGTTGGAGTGGCAATTGCTGTAGGCATCTTCCTCTTCTTCATTGCCTTAGTTGGATTGATTGGTGCGGTGAAACATCATCAAGTGTTGCTGTTCTTTTACATGATTATTCTTTTGCTAGTCTTCATTGTCCAGTTTTCTGTCTCCTGTGCCTGTTTGGCACTGAACAAGGAACAGCAGAGTCAACTTCTAGAGGTGGGATGGAATAACACTAAAAGTGCAAGAACAGATCTTGAGAGAAATCTGAATTGTTGTGGATTCAGATTTTTTGATCCGAATGAAACCTGCTCCTCTGATTGTTTTAGAAGTCACCAGTGTCAGCCATGTGCACCGATAATAGAAGAATATTCTGGAATGGTGCTCAGATTTGTTGGAGGCATAGGACTTTTCTTCAGTTTCACAGAGATTCTGGGAGTCTGGCTGACCTATAGATACAGGAACCAAAAGGATCCCCGTGCAAACCCTAGTGCTTTTCTT
>CfENSCAFT00000016066
ATGGGGCCCTGGAGTCGGGTCAGGATGGTCAAATGCCAGATGCTGGTCACCAGCTTCTTTGTCTTGCTGCTGGGCCTCTCTATGGCCACCTTGGCAGCCCTCACCTACTACGGGGCCCACTTTGCTGTCATCGGCCACGCATCCTCAGACAAGACCCCGTACGAGGCCATGCACCGCTGGACCTTCTACGCCGGCATCAGCCTGGCCGGGCTCCTGACAGTGGGCGCCGTGCTGGGTGCTGCAGCCACCATGAGGGAGGCGGGAGGCCTCATGGCTGGGGGCTTCCTGTGCTTTGCCCTGGTGTTTGGTGCCCTGGTGGAGGTGGCCTTCTGGAGATTCCACAACCCCACCCAGGTGGAGGATGCTGTTTTGGACACTTACGACCTGGTGTATGACCAGGCGGTGAAGAACGTGTCTGGCACCCCACAGCAGCAGCTGGTGGCCATTCAGGACACGTTCCTGTGCTGTGGCAAGAACTCTCCTTTCAGCCTCCTGGGGGACCTGGAGGTCAGCCTGTGTCAGGGAGAGGAGGCAGCCAGACAGGACTGCCTGGTGGGGATCAGGAGCTTCCTGAGGATGTACGGAAACATCGCCTCCATCCTGACCGGCATCGGCCTCGCCGCCATGGTGTACGCGATGCTGCTCAGCTCCTTTCTCTGGTTCGCCATCCGCTCTGGCTGCAGCTTGGACCGCAAGGGCAAGTACACGCTGAGCCGGAGAGCCCCCGACTGCCAGCCCCAGGAGCCCAGCTTCTTCCGACACTCCCCGGGGTGGCCT
>AcENSACAT00000014503
ATGGAAGGGGATTGTTTGAGCTGCATGAAGTACCTGATGTTTGTCTTCAATTTTTTCATATTTCTGGGTGGTACATGTCTACTAGGAGTTGGAATATGGGTCATAGTAGATCCCACTGGATTCCGAGAGATAGTAGCTACTAATCCTCTGCTCTTCACTGGAGCATACATCATGCTGGCCATGGGAGTGATGCTCTTCCTGCTGGGATTCCTTGGGTGCTGTGGAGCCATCCGTGAGAACAAATGCCTCCTTCTATTTTTCTTCATGTTTATTTTGCTCATCTTCCTAGCAGAACTTTCAGCTGCAATCCTGGCATTTATCTTTAGAGAAAATTTGACCAGAGAATTTTTTACAAAGGAGCTTAAGAAGCACTATCAAGGGAGCAATGAGTCTGATGTCTTCTCTTCGACCTGGAACTCGGTCATGATCACATTTGGCTGTTGTGGTGTCAATGGTGCAGAGGATTTTGAAACTGCCCCCCGTTTCCTTCTCCTGCATTCGCACAACGAAGTTCCTGAAGCTTGTTGCCGGCGGGAGCTCCAATCTCGTGATGGAGCAATCATCAGAAAAGAAGACTGTCTCCAAGGAAAGGAAATGTACCAAAATCGGCAGGGCTGCTACACTGTGATAAATTCCTTCGAGACTTATGTGTACCTTGGAGCTCTTGCCATTGGTGTTTTAGCCATTGAGCTCTTTGCTATGATTTTTGCCATGTGCCTCTTTCGAGGGATACAGTAA
>OlENSORLT00000001661
AAAGTGAATGTTGGGGTCGTGACGACACTTCCCCTTTTTCCTTTGGGATTTATTTCTGAAAGTTGTTTTTTTTCTTTTTTCCTCCCAAACATTTCCGCGTCGAAGCAGAGAGCAGAAAACTTTTTCTCTCTTTACTGGCTGTGAAGTAAAACTCCCAACATGTCGCCACCGTCTCGACGACTGCAGACGAAGCCGGTGATAACCTGCCTGAAGACTTTTCTCATCTGCTACAGCCTCATTTTCTGGTTCACAGGTGTGGTGCTGCTGGCCGTTGGCGTGTGGGGTAAGGTCAGCCTTGAGGCATATCTGTCCCTGGCTTCTGAGGGGGGCACCAACGCGCCGTATGTCCTCATTGGGACCGGAGCCATCATTGTTATTTTCGGCCTGTTCGGCTGCTTCGCCACGTGCCGCGGTAGCCCGTGGATGCTCAAACTGTACGCCATGTTTTTGACCCTGGTGTTCCTGTCTGAGCTTGTGGCTGGAATTTCAGGCTTCATCTTCAGGCATGAGATTAAGGCAGTAATGGGAACCGCTTATGAAAATGCAGTGAGGTCCTACAATGGCACAAACAGCTTAAGTGTTGCACTTGATACCATCCAGAGAACACTGCGTTGCTGCGGAGTGAAAAATTACACTGACTGGAAGGAGGCGCCTTACTTTATTTCCAAGGGAATCCCTCTAAGCTGCTGTAAAGACAACGGCAATTGCACTGTGGAGATCATGAAAGACCTTGATAAGGCTGGGAAAGAAGTGTTCACAACAGGTTGCTTCGCACTGGTGACAACTGTGATGGAATCTAACCTGGGAGTCATCGCTGGCATTTCATTTGGGATTGCATTCTTTCAGGTGTTTGGGATATTCCTGGCCTGCTGTTTGTCTCGATACATAACCAACAACCAGTATGAGATGGTCTAACCGTTTCTGTGATCAGGTCAAAGACGGCATACACCTGCAAACCAACTCCGTTAAGATTTTATTAGTGTGTGTGTGTGTGTGTGTGTGTTAGTCACTATCATTTTAGAGAGGAAAACCTGCTTCTTCTTCTTTT
>RnENSRNOT00000000052
CGTGGCCTGACAAGGCCGTTGAGCTTCTGGACTGACTTCGGGAGGGGGTTGCCGGGGAGAGCAAAGGGACAGAGCCAAGCTGCGCAGTCAAACACGGGTTGGGGCGGCAGCTGAAGACGCCAACTTAAAAGCGCGTAGCCAGAACCCAGGCAGCAGTGTGTCCATTGTCCAGAACTCATCTGAGAAACTGCCACAGGAAGTGCTGCTCTGCTCCAGTCTGGTCACTGAAAAGGGAGCTCCAGGACCTGCAGGATGGGGGCAGGCTGTGTCAAAGTCACCAAGTACTTCCTCTTCCTCTTCAATCTGCTGTTCTTTATCCTGGGTGCTGTGATCCTGGGCTTTGGGGTGTGGATTCTTGCAGACAAGAGCAGCTTCATTTCTGTCCTACAAACCTCATCCAGCTCGCTGCAGGTGGGGGCATACGTCTTCATTGGTGTGGGCGCCATCACCATGCTGATGGGCTTCCTGGGCTGTATTGGTGCTGTCAATGAGGTCCGCTGCCTGCTGGGTCTGTACTTCGTCTTCCTTCTGCTGATTCTTATAGCACAGGTGACTGTAGGGGTCCTCTTCTACTTCAATGCTGACAAGCTGAAGCAGGAGATGGGGAACACAGTGATGGACATTATTCAGAACTACAGCGTCAATGCCAGCAGCAGCCGCGAGGAGGCTTGGGACTATGTGCAGGCGCAGGTGAAGTGCTGTGGCTGGGTCAGCCCCTCCAACTGGACACGTAACCCGGTGCTCAAGAACTCTACCAAGACCACTTACCCATGCTCCTGTGAGAAGACGAAGGAGGAGGACAACCAGCTCATTGTGAAGAAAGGGTTCTGTGAGTCTGACAACAGCACCGCAAGTGAAAACAGTCCTGAGGACTGGCCTGTGCACCCGGAGGGGTGCATGGAGAAGGCTCAGGCGTGGCTACAGGAGAACTTCGGCATCCTTCTGGGCGTGTGTGCTGGTGTTGCTGTCATTGAGCTGCTGGGGTTGTTCCTGTCCATATGTTTGTGCCGGTACATTCATTCTGAAGATTACAGCAAGGTCCCCAAGTACTGAGGCTGCTGATGTCCCCACTGTCCTGTGTTTCTCCACCCTCAGTCTCCCACAGGGCCTCTAGAGCTTTCCCACATGAGCCGTGCTCCATCTACTACTGAGGCCTCTGGCCCACCCTGGGAAGGTTGTAGGAACTTTCTGGGCCTGGGCCCTTCTCCCTGCCTTTCTGCCACCAATATGGGGCCCTTACTGTCCTGTAGCTCTTCCTCCTACTGCCTGGAATATTTTTAACAGCTTGAAATGGCTCCCAGTATTACTGTACACAGGATAGCTGGGTCCCCACCCTGAAGTCATATTATAACAATATAATATTAAAAACCAGGGAGGGTGGGCTAGCACCCATGGCTGCCCAGGGAAAGGCCACAGGAAAGGTTAGTGGTTTCCCCACTGTGACACTTTCTTTATGGGTTTTCAATGTTTCTGTGGGAGACAGGGTAGGCAGTTCTTGTACACACTTGGAATACTCCCCCCAAGCTCAGTTCAGCAGGGAACTGAACGGAGAGGCTGCCTGGGGGACTGGCCCAGGTAGCCCCCAGTGAGCTTTTCCTTGGTGAGGGACCTGACAGCTTAGGGGCATGGGTCCCTCAGGTCTGGCATAAGACCCTGAGTTGTCTGGACAAGAGAAGGAGGATCTGGACTGGTATTTCTTGGCAGCTGTCCCCTGTCCCCTGGGCTAAGGGTGGGTGAGGCTGTGCCTTGCAGGGTGGGGGAGGGTTTCCATATGCTCATCTCTGAAATCAACTATTAAAGGAGGATTTGT
>OaENSOANT00000008312
TTTTCCTGTGAACCGCTCCTGGTTCCTGACGAAAGTTGTCTTTTCTTCTTCTTCTTCCAGATCACCGGTGTTATCCTCCTGGCCGTCGGCGTCTGGGGAAAACTCACTTTGGGCACCTACATCTCCCTCATCGCCGAGAACTCCACCAATGCCCCTTACGTGCTCATCGGAACTGGCACCACGATCGTGGTCTTCGGCCTGTTCGGCTGCTTTGCCACATGCCGCGGCAGCCCATGGATGCTGAAACTATATGCTATGTTCCTGTCCTTGGTGTTCCTGGCTGAGCTCGTGGCTGGCATTTCAGGGTTTGTGTTTCGCCATGAGATCAAGGACACTTTCCTGCGGACGTACACCGAAGCCATGCAGAACTACAACGGAAATGACGAGAGGAGCCGGGCGGTGGATGACGTCCAACACAGCTCTCCCCTCCGTTCTATTTGGGAAACTAAGCGAAAAGCAAAGGAGTTTGAGCAACCGTTCTGGAAAGATAATATACTTCCCTACTGTTGCATTCAATATTACACTCTCAGTCTCCCTCAATATATTCACTCTCGAACACGACTGAAGACCCGTGTCTCTCCCTTCCAGGGCTGCTATGATCTGGTGACCAGTTTCATGGAGACCAACATGGGAATCATAGCTGGAGTGGCTTTTGGAATTGCATTCTCACAGTTGATCGGTATGCTGCTGGCGTGCTGTCTATCCAGATTTATCACTGCCAATCAGTATGAGATGGTTTAA
>BtENSBTAT00000009419
AGAAGCTGTCGGGGTCCAAGACGGTCCGCGAGACCCTCCCCCCAAGTCCTTGGGACCACTTGGGTCCCCAAAGCTGGGGAGATGGTTTGCGGAGGCTTTGCCTGCTCCAAGAATGCGCTCTGCGCGCTCAACGTGGTCTACATGCTGGTAGGCTTATTGCTCATTGGAGTGGCTGCATGGGCTAAGGGCCTGGGTCTGGTGTCCAGCATCCATATCATCGGAGGAGTCATTGCAGTGGGAGTCTTCCTTCTTCTCATCGCGGTTGCTGGACTGGTAGGTGCTGTCAACCACCACCAAGTACTGCTTTTCTTTTACATGATCATCCTTGGTTTGGTCTTCATCTTCCAGTTTGGAATCTCTTGCTCATGTCTGGCTATTAACCTAAGCAAACAGACAGATGTCATCAATGCTTCTTGGTGGGTCATGAGCAACAAGACCCGGGATGAACTGGAAAGAAGTTTTGATTGCTGTGGCTTGTTCAACCTTACAACCCTGGATCAACAAGATTACGCTTTCTGCACTGCAGTCTGCAAGAGCCGGAGCCCCACATGTCAGATGTGTGGAGAAAAGTTTCTTAAGCATTCAGATGAAGCCCTGAAAATCCTGGGGGGTGTTGGACTCTTCTTTAGCTTCACAGAGATCCTTGGTGTTTGGCTAGCGATGAGATTTCGGAATCAGAAGGATCCTCGAGCCAACCCCAGTGCCTTTCTATGAGACTTTGGATCCTTCTGACATCTTTCCTGCTGTTTGCTCTCCCTAAGCTTTTTCTTCCCCTTAGGGAAAACTTGGGGTCTGTAGCCCTTTTTGAGAAAAAGGAAAGGGCCTTTGCCATGTTCCCTAAAGATGACTGAACAGTTAGGCTTTATGCCTTGATATATTTTGCTGGGAGAAAGATTATAAGGAATAAAGAAAAACCCTTCTTCCTTCCTCTCTCCCTAAGGGATATGGGAAGTTCAGTAAATATAAAAATAAAAACCATTTAAACTCTAT
>CfENSCAFT00000016080
TCTGCTCCCCGTAGGTCACATAGCTCTGGTCCTGTTGCAGGGGCAGGGGGCTGGGCCCAGTTGGCTGGAGGCGTGATCCTGGGTGTGGCCCTGTGGCTGCGCCATGACCCACAGACCACCAACCTCCTCTATCTGGAGCTCGGGGACAGGCCTGCACCCAACACCTTCTATGTAGGCATCTACATCCTCATCGCCGTGGGCGCTGTGATGATGTTCGTTGGGTTCCTGGGCTGCTATGGGGCCATCCAGGAGTCCCAGTGCCTGCTGGGGACGTTCTTCACCTGCCTCGTCATCCTGTTTGCCTGTGAAGTAGCTGCCGGCATCTGGGGCTTTGTCAACAAAGACCAGATCGCCAAGGATGTGAAGCAATTCTACGACCAGGCTCTGCAGCAGGCCGTGGTGGACGACGAAGCCAACAATGCCAAGGCCGTGGTGAAGACCTTCCATGAGACGCTCAACTGCTGTGGCTCCAGCACGCTCTCCGCGCTCACCACCTCCATGCTCAAGAACAGCCTGTGTCCCTCTGGCAGCAACGTCATTAGCAACTTGTTCAAGCACATCTGCTTTAAAATGGACCTCATTGGCATTGCAGCCATCGTGGTGGCCGTGATCATGATCTTCGAGATGATCCTGAGCATGGTGCTCTGCTGCGGCATCCGGAACAGCTCCGTGTACTGAGCGGCCCCGGCTGCACCTGCTGCGGGGAG
>AcENSACAT00000004633
GCGATTGTGGGGTTTTGGGGGGTGTTTTGTGTGTGTGCCATGGCGTCTTCGTCGCGGAGGCTGCAAACCAAGCCGGTCATCACCTGCCTCAAAAGCGTCCTCCTCATCTACAGCTTCGTCTTCTGGTTCTCGGGCATTATCCTTCTGGCCGTTGGCATCTGGGGGAAAGTGAGCCTGGAAGTGTACTTCTCCCTACTCAATGAGAAGGCCACCAACGTCCCCTATGTCCTCATTGCCACGGGCACGGTTGTCATCCTCCTGGGGACGTTCGGCTGCTTTGCCACGTGCCGCGGCAGCACATGGATGCTCAAACTGTATGCCATGTTCTTGACTCTCGTCTTCCTGATTGTCCTGGTGGCTGCCATTGTGGGCTTTGTCTTCAGGCATGAGATTAAAGACAGCTTCAGGAAAAACTATGAGGTTGCTGTGGAGAAGTACAATGGGACCAAAGATGAACGCAGTAATGCCGTTGATACTATCCAGAGCATGTTGCATTGTTGTGGAGTCTCAAATTTCACGGACTGGAACACCACGGACTTCTTCAAGCAGAACGGGATTCCTTTGAGTTGTTGCAAGTCCTTCGATGACTGTACAGTTGAAGACCGGAAGGACCTAGAAAAAGCGAAGAGGAAGGGTTGTTTCAATCTGGTGATACAAACAATGGAGTCCAAAATGAGCATCGTCGCCGGGATCTCGTTTGGCATGGCCTGCTACCAGTTGTTTGGCATCTTCCTTGCTTGTTGCCTGTCCCGATCAATCACGAATAATCAATACGAGATGGTGTAGATGGCTCTCCTGCAGGGTCGCATCTGCAATGAGGATTTGGGGACAGTTTCTTTGTATCTTAAAAACAAACAAAAAGGACTCTTTTGGGAACGACTTTGCTGGCAGACGCAAGCTCCTGGAATCCCGGCCGATGACACTACATTTCCCGGACCTGTTTCTTTTCTTTTGGACCTGAACACAATGATATAGTACAGGTTTCACCTTCGGGTTGTTGTCAGGGCTGTTTTGAAAGAATGCTGGATGGAATAGATAGCAAATAGCAAGTTATTGGCTTAACTTCTTCAGGGCAAGGACAGCAACTATGTCCAGAATTTGGCCTCTTAGCCGATTCTCCAAGACGAACTTAAAGAGAGAGATGAAGCCTTGTTGCAATTTAACACTCCATTCTTGTTTGGTCCCTCACCTTCACTTTATTTATAGTTTTCCACTTAAATAGTATCTTTTTTAGAATTAAATATGACAACTTGGAAGTCA
>EcENSECAT00000014834
CTCTCTCTCTTTCTCTCTCTCTCTCTTACGGCCTCTGTCTTTCTGATTGTCTCCCCTACTGCCAACACCTCTTCCTGTCCCGTCCCTCCCACTGGTGGCTCACCACTCTGTGCGAAGATGTCGGCCCAGGACAGATGCCTCAGCCTCATCAAGTACCTCCTCTTCGTTTTCAACCTCTTCTTCTTCGTCCTAGGCGGCCTTATTTTCTGCTTCGGCATCTGGATACTCATCGACAAGACCAGTTTCGTGTCCTTTGTGGGCTTGTCCTTCATGCCCCTGCAGATCTGGTCCAAGGCCCTGGCCATCTTAGGAATCCTCACCATGGGCCTGGCCCTCCTGGGCTGTGTGGGGGCCCTGAAGGAACTCCCCTGCCTCCTAGGCCTGTACTTTGGGATCCTGCTGCTCCTGTTTGCCACGCAGATCACCCTGGGAATCCTCATCTCCACTCAGGGGGGCCGGCTGAAGCGGAGAGTGAAGGACATCGTCCTGGAGACTATCCAGAACTACCGCACCAACCCGGAGCAGACTGGGGCCGAGGAGAGCTGGGACTTCGTGCAGTTTCAGCTGCGCTGCTGCGGCTGGTTCTCTCCTCAGGACTGGTACCGCGTCCCCAGCCTGAGCAGCAACGAGTCGGCGGCGCGCCACGTGCCCTGCTCCTGCTATAACTCATCGGGCGCCAACGACTCCGCAACCTTGGAAAAGATCTCCTCCTCCCAGTTCAGCCGGCCTGGACCACTAGCGCGGCAGCGACACAGTACAGACCGTTGCGTGGTCCCTGCCAACGCCTATATCTACAGTGAGGGATGCGAGCGGAGCCTCGAAAAGTGGTTGCACAACAACCTTATCTCCATAGTGGGCGTCTGTCTGGGCGTCGGTCTACTCGAGCTCAGCTTCATGACGCTCTCCATATTCCTGTGCAGAAACCTGGACCACGTCTACGACCGGCTCGCTCGGTACCGCTAG
>MdENSMODT00000025237
ATGGAGGGCGACTGCTTGAGCTGCATGAAGTATCTGATGTTTGTTTTCAATTTCTTCATATTTCTGGGGGGTGCCTGCCTCCTGGGCGTCGGGATCTGGGTCATGGTGGACCCCACTGGGTTTCGAGAGATTGTGGCTGCTAACCCTCTCCTCTTCACGGGTGCCTACATCCTGCTGGCCATGGGGGCCCTGCTTTTCCTCCTCGGTTTCCTAGGCTGCTGTGGAGCCATCCGGGAAAACAAGTGCTTGCTGCTCTTCTTTTTCCTGTTCATTTTGTTAATATTCCTGGCGGAGCTCTCAGCAGCCATCCTGGCCTTCATCTTCAGAGAAAATCTCACAAGAGAGTTCTTCACCAAGGAGCTGACGAAGCATTATCAGGGAAGCAACGAGACAGATGTCTTCTCCACTACCTGGAACTCAGTCATGATCACGTTTGGTTGCTGTGGAGTCAATGGCCCCGAAGACTTTAAGGTGGCTTCGGTTTACCGCTTCCTGAACTTCAATGGGGATGAAGTCCCGGAGGCATGCTGCCGAAGAGAGCCCCAGAGTCGGGATGGCATGCTTGTCAACAGGGATGAATGCCTCTTGGGAAGAGACCGGTCCTTGAACAAACAGGGCTGTTACACTGTGATCCTCAATTCCTTCGAGACTTACGTCTATCTTGCTGGAGCCCTCGCCATTGGAGTGCTGGCCATTGAGCTGTTTGCCATGATCTTTGCCATGTGCCTCTTCCGAGGGATCCAGTAG
>MdENSMODT00000025233
ATGGGGTCCGGCTGCATCAAAGTCACCAAGTACTTCCTTTTCCTCTTCAACCTGCTTTTTTTTATCTTGGGAGCTGTGATTCTCGGGTTTGGAATCTGGATCCTGGCCGATAGAAGCAGCTTCATCTCTGTTCTCCAGACTTCGAACAACCTGAAGATCGGGGCGTATGTCTTCATCGGGGTCGGGGCCGTGACCATGATCATGGGTTTCTTGGGTTGCATTGGTGCCGTCAATGAGATTCGATGCCTCTTAGGGCTGTACTTTGCTGCTCTCCTTCTGATCCTTGTGGCCCAGGTGACAGCTGGAGTCCTTGTCTACTTCCACACAGACAAGGTGAAGGAAGAGATGAACACCATTGTGAACAATCTGATTTTGACCTACGACCCTGACAACCCTCAACAGGCAGCTATTCAAGACACCTGGGATTATGTACAGTCACAGGTGAAATGCTGTGGCTGGACTAGCTACCTTAACTGGACAGAGAATATCAACCTCATGAATAGAAGTGTCACCACCTACCCTTGTTCCTGTAACAATGACTCATTCTCTGAAATGGAGGAGGGGAGTATGATCAGGAGTGGCTTCTGCCATGTCTTCAACAATACCCAGAGCAATAATGACCCCAAGGACTGGCCTGTTTACACCGAGGGCTGCATGGAGAAAGTTCAGATGTGGCTACGGGATAATCTTGGCATCATTCTTGGAGTCTGCATTGGTGTTGCTGTCACTGAGCTCCTGGGGATGATGCTGTCCATCTGTCTGTGCCGACACATCCATTCAGAAGACTACAGCAAGGTCCCCAAGTACTGA
>TrENSTRUT00000041875
ATGACAGTAGGTAAAGTGACTTTTACAAAGGTGGAGAGAGAGAAGCTCGCTGAGGTCCTCTGGCTGCTCAACTGGGTTTCTGTACTGACAGGAGCGATGCTTCTGGGGCTTGGTGTGTTCCTCAAGGTGGAGATACAGAAGTGGCAGGAAGTGATGTCAGAGCAGGGGATCCTTTATGTGCCACACATGCTGATCACCACAGGCCTGGTCGCCTGCTGCATCAACTTCTTAGGAGCAAAGATCTGCCTTGATTGTACTGACACCAATAAGTTCCTGCGCTGGAAGCTTGTCATGATGCCATACATCATCTGCACCTTCTTCTTCACCTCCTGTGTCCTGGTGGGGGCGCTCTTGTGCTACAGCATCCGCAGTCATCTGGAGGAGTCATTGCTCCTGGGACTGTGGAACGCCATGCGCTACTACAAGGACACGGACACACCAGGCCGCTGTTACCTGAAGAGAACTCTGGACATGCTGCAGATCCAGTTTGAGTGCTGTGGGAACACTGGGTACCAGGACTGGTTCCAGGTCCAGTGGATCAGCAAACGCTACCTGGACATGAGCAGCAGCGCAGTGCTGGAGCCGGTTAGGAGCAACATTGATGGGAAATATCTGGTGGAACAAGTTCCCTTCAGCTGCTGCAGCACCTTCTCGCCAAGGCCCTGCATCCAGGAGCAGGTCAATGACGTCTCAGCACATTTCAACTACGACCAGCTGAGCCAGCAGCGCAACCTTTGGCGGAAAGGGTGCCGGCAGGCCATGATGGAGCACTACACCAGCATCATGCAGACCATTGGCTTCATGGTGCTCCTCATCTGGATGTTAGAGCTGCTGGTTCTGACAGGAGTTCGCTACCTTCAGACAGCCATGGAGAATGTCCTTAGGCTCGGTGACCTGGACTCTGAATCAGATGGCTGGATTCTGGAGGACAGCTTGGCAGAAACAGCCCGGTACAACTTAAACGTCATCAAGAATCTGGGAAAATGTTACCAAGTGGACAATGACCCAAATATAGATGTCCAAACTGTCCCAGATCAGATCGGATCAGATCAGATCAGATCAGATCAGATCAGATCAGATCAG
>MdENSMODT00000009857
ATGGCTGCCATTCTGCCCCTTTCCCTGCCCCTCCAGGCCCGGATCCGCCTGGCCCAGGGGCTCTGGCTCTTCTCCTGGTTGCTGGCACTGGCTGGTGGCCTCACCCTCATCTCTAGTGGCTACCTCCTCATTCAGCTGTGGCAGCTCAGCCCTTTCCTGGACCCCTTGTGCTCCTTTCCAGCCCTCCCCAAGACCGCTCTGGCTGCAGGGGCAGCGGCCCTAGGCACGGGGGTGGTGGGGGCTGGAGCCACCAGGGCGTCCTTGGATGTGGCCCGATACCCCCCTTGGCGAGGGGTGCTGGGACCCGCCCTGGTGGTTGGGACGGTGGGAGGTGGGGGTCTCCTGGTCCTGGCTGTGGGTCTGGCCCTGGCACTGCCCAGGGGCCTGGATGCTGCCCTAGAGGAGGGTCTAGGGGCAGCCTTGGCTCACTACAAGGATACGGAGGTGCCAGGGCACTGCAACGCTAAGCGGCTAATGGATGAGCTCCAGCTGGGGCACCACTGCTGTGGGCGGCACAGCTACAAGGACTGGTTCACCGTTCAGTGGATCAGTAACCGATATCTGGACCCCAACGACCAGGACATAATAGACCAGCTCCAGAGCAACGTGGAAGGTCTCTATCTAATCGACGGGGTCCCTTTCTCCTGCTGTAACCCCAATGCCCCTCGGCCCTGCCTGCAGAACCAGCTCTCCAACCCCCAGGCCTATCGGCAGCGCAGCCTCAACCTCTGGGAACAGGGCTGCCACGGGGTGCTGCTGGCGCACCTGTGGGGACTAGCCAGCACCCTGGGCACTGTGCTGGGCGCAACCTTGCTTCTGCAGGTGTTGGTGCTCCTGGGACTGCGCTACCTGCACACGGCTTTGGAGGGCCTGGGGGGAGCCATAGACGCGGAGGGTGACACCCAAGGCTATCTGTTCTCAGGGGGGCTCAAAGAGATGCTGAAAAGTGCTTTCCATCAAGGACTCTGTGCTCAGAGACCTGTGCCAGAGGAGGTTCCGCCGGAGGCCCCGGCTGAGGAGGTCCTGCCAGAAGAGTAG
>GacENSGACT00000018156
ATGGCGGTCGGGAAACTGAGCTTCACCAAGCCGGAAAGAGAGAAGCTCGCCGAGGTGCTCTGGCTGCTCAACTGGATCTCGGTGCTGACAGGAGCCCTTCTGTTTGGCCTGGGCCTTTTCCTCAAAGTGGAGATCCAGAAATGGCAGGAATTGATGTCAGAGGGGATCCTCCATGTGCCACATATGCTGATCACCACCGGCCTGGCGGCCTGCTGCATCAACTTCCTGGGCGGGAAGATCTGCCTGGACTGCACCGACACCAACAAGTTTCTTCGCTGGAAGTTGGTGATGATGCCGTACATTGTCTGCACCTTCTTCTTCACCTCCTGCATCCTGTGGGGGGCGCTCACGTGCTACAGCGTCCGCAGCCAGCTCGAGGAGTCACTGTCGGGGGGCCTGAGGAACGCTATGCGCTACTACAAGGACACGGACACGCCGGGCCGCTGCTACCTGAAGAAGACCCTGGACCTGCTGCAGATCCAGTTCCAGTGCTGCGGGATCTCTGGGTACCGGGACTGGTTCCACGTCCAGTGGATCAGCAACCGCTACCTGGACATGACCAGCAGCAGCGTGGTGGACCGCCTGAGGAGTAACGTGGAGGGGAAGTACCTGATGGATGGCGTTCCCTTCAGCTGCTGCAGTACCTTGTCCCCTCGGCCCTGCATCCAGCAGCAGGTCAGCGACAGGTCGATACACTTCAACTACGACCAGCGGAGCCAGCAGTTCAACTTGTGGAGGAGGGGCTGCCGACAGGCCCTGTTGGACCACTACACAGGCCTCATGCAGTCCATTGGCCTCACCGTGCTCCTCATCTGGCTCTTTGAGCTGCTGGTTCTGACCGGAGTCCGTTACCTGCAGACAACCATGGAGAATGTTCTCCACCTGGGCGATCCTGATTCAGAGGTTGACGGTTGGATACTGGAAAACAGCCTGGCGGAAACCGCCCGTTCTAACTTTAACATCATCAAGAACATGGGGAAGTGTTACCAGGTGGACAATGACCCCAACATCAACATCCCAACTGCCACCGCCGAG
>GgENSGALT00000011092
ATGCGTGAATATACTGAGAAGAAAGAAACATGTGGGACTATCTGTCTCAAGTACCTGCTTTTCATCTTCAACTTTTTTTTCTGGCTGGCTGGCGGGGCTGTGATGGCAGTGGGCGCCTGGACCCTGGCTAAGAAGAGCGACTACATCAGCCTGCTCTCTTCTAGCACATATTCAGCTACTGCTTATATTCTGGTGGTGGCAGGGGTGGTTGTGATGGTTACTGGCATCCTTGGCTGCTGTGCCACCTTCAAGGAGCGTCGGAATTTGCTAAGAGTGTATTTCATATTGTTGCTGTGCATCTTTCTCCTGGAGATCATTGCTGGAATCCTGGCCTATATCTACTACCAGCAGCTGAGCACGGAGCTGAAGGAAAATCTGAAGAACACCATGACTGAGAAGTACCGCAAAGAGGGAGAAGAGAGAGTGACCAGTGCAGTGGACAAACTGCAGCAGGAGTTCAAGTGCTGTGGGAGCAACAACTACACAGACTGGGCTGACAGTATGTGGATCAAATCTCCAGAGGCGAGTGGACGGAAAGTTCCTGACAGCTGCTGTAAGACAATAACCGTCCTGTGTGGCCGAAGGGACCATCCTTCCAACATCTACAAGGAGAATGGTTGCATTACCAAGCTGGAAAACTTCATTCAAGAACATCTGAAAATTATTGGCATAGTTGGGATCAGCATTGCTTGTGTGCAGATCTTCGGGATGATTTTCACTTGTTGCTTGTACAGGAGTTTGAAGCAGGAGCCGTATTAA
>EcENSECAT00000026586
CAGCTCGCCGGAGGTGTGATCCTGGGCGTGGCCCTGTGGCTCCGCCATGACCCACAGACCACCAACCTCCTCTATCTGGAGCTTGGAGATAAGCCTGCACCCAACACCTTCTATGTAGGCATCTACATCCTCATTGCTGTGGGGGCCGTGATGATGTTCGTCGGATTCCTGGGCTGCTATGGGGCCATCCAGGAGTCCCAGTGCCTGCTGGGGACGTTCTTCACCTGCCTGGTGATCCTGTTTGCCTGCGAAGTGGCTGCTGGTATCTGGGGCTTTGTCAACAAGGACCAGATCGCCAAGGACGTGAAGCAGTTCTACGACCAGGCATTGCAGCAGGCCGTGGTGGACGACGACGCCAACAACGCCAAGGCCGTGGTGAAGACCTTCCATGAGACGCTCAACTGCTGTGGCTCCAGCACGCTGACCGCACTGACCACCTCCGTCTTAAAGATCAACCTGTGTCCCTCGGGCAGCAGCGTCCTCACCAACTTATTCAAGGAAGACTGCCACCAGAGGATCGACGAGCTCTTCTCGGGGAAGCTGTATCTCATCGGCATCGCCGCCATCGTGGTGGCGGTGATCATGATCTTTGAGATGATCCTGAGCATGGTGCTCTGCTGTGGCATCCGGAACAGCTCCGTGTACTGAGGCTCTGGCCGCCTGGGCCGCAGGGAGGGCCGGTGGGACCCCTGCGGCACCCCCAGAGCAACCCGGACACTTCTGTGGAGGGCCTCTCACCACCTGTGTATATAACTTTTCTGGTATTATTACTTTGCTGCATTTATTAGTCTTTTTACTTTTGAGGTTTTGTTTTTGTCTTGAAGTTCCCTGTTACCTTCTGGGGCTGACGTCACCTGTAGGTGGCATGTGAGTGGGCCCTGGGGACTGCAGGCCAGGGGCCCCCTCTGCTTCTGGGGCCGCCTAGGAGGTCTTGCCTGCTCAGCCAGGCTCTCCAGGGGACCTCAGA
>GgENSGALT00000039051
CCCTTCTCCCCTCCCTCTCCGCTTCCTGCCGTGCTCCCTTCCCTCCCTCCCTCTCCGCTCGGCAGGTCGGGGCGCGAGGCGGCGCGGAGCACGGCGGTCCGGCGCGCTGCCGCTGAGGGCTGTCTGCTTTCCCAGATCCAGCAGGGGACCGGAGCCAGAGGTGAAAAGGAAGCTTTTGAAGAGTGCTGAAGATCTGCAGTGGTTCTGTGGAGTGCTTTGGTAGGGAAAGGAATTTGCTAAGCCAGAAAGATGCGTGAATATACTGAGAAGAAAGAAACATGTGGGACTATCTGTCTCAAGTACCTGCTTTTCATCTTCAACTTTTTTTTCTGGCTGGCTGGCGGGGCTGTGATGGCAGTGGGCGCCTGGACCCTGGCTAAGAAGAGCGACTACATCAGCCTGCTCTCTTCTAGCACATATTCAGCTACTGCTTATATTCTGGTGGTGGCAGGGGTGGTTGTGATGGTTACTGGCATCCTTGGCTGCTGTGCCACCTTCAAGGAGCGTCGGAATTTGCTAAGAGTGTATTTCATATTGTTGCTGTGCATCTTTCTCCTGGAGATCATTGCTGGAATCCTGGCCTATATCTACTACCAGCAGCTGAGCACGGAGCTGAAGGAAAATCTGAAGAACACCATGACTGAGAAGTACCGCAAAGAGGGAGAAGAGAGAGTGACCAGTGCAGTGGACAAACTGCAGCAGGAGTTCAAGTGCTGTGGGAGCAACAACTACACAGACTGGGCTGACAGTATGTGGATCAAATCTCCAGAGGCGAGTGGACGGAAAGTTCCTGACAGCTGCTGTAAGACAATAACCGTCCTGTGTGGCCGAAGGGACCATCCTTCCAACATCTACAAGGAGAATGGTTGCATTACCAAGCTGGAAAACTTCATTCAAGAACATCTGAAAATTATTGGCATAGTTGGGATCAGCATTGCTTGTGTGCAGATCTTCGGGATGATTTTCACTTGTTGCTTGTACAGGAGTTTGAAGCAGGAGCCGTATTAATAGCTGTGGGAGCTCTGTCAGCTCCCCCTCTGCCACTTCCCTTAGTGCCTGCCAACCTCACCACCCTCCACCACCACCACAGAAGTGTCTGCAAGCTGAGGACTTCGCTCTAATTAAATGCCTTACCTGCCCCTTTTGGGGAAAGTCACCCTCCTTGTTGTGCACAAGGCAGCCAGGAATTCAGCAGGTCCTCTTCATTGTCAAGAAACAGAAGAGTTGTGGATCTTCTGCTAGAAGCTTTAGCAAAACAGTCCCTTGATGTAACTATGAAGCAAGATTTATCTAGGGCCATTTCTCTTGGGGCTCTTCCTGAGCCAACGTGAAAGTATTGGGATGCTACTCAGGAACCACAGTTTGCTTTCTGAGAAGTGGCTCAGCAGAGCTGGGCACTGACTGTGAGGACAGATGATGTTTCTGCGCTGAGCTGGAACCAAATCTGAGTCTCTCAGACACAGAAGATTTGTCATTCTCCCCCCAGCCCATGCACTGATGTCCTAACACAGCTGTTCTCCACCTGAGAAGATGCCTGTCTGGTTGCGTGGGGCAGGAATTGCGCCCTGTGCTGATCAGGAGCACAACTTGGGACTGTTGAAATCCTGTTGCGGCTCTAATGTTGTCAAGATCTGGGTGGGTGCCTTAGTATTTCTCAGCAATCCTTCCTCCTCTTCCTTGAAGCTTCCCTGCAACACAGTGCCGTTAGGAGCCACAAGAAGCCTTTTGCCGCCTAGCAATTCTAGAGCCAAAGACATTGGACTGCTTTCTAATTCTTTTGGGTCTAGTGTTTTTCAGTTAGTGGCTTCCGGTGTGAATGAGAAAGCTCAAAGAGTTGTTTCCTGCGTGTCCCCTGCTGTGGTTTGGCAAAGAGCTGGTCTGTCAGTGGAGCTGACATATCATGCTAAGCTTTGGCCTGTTTGGTTAGTGGAAATGCCTCATCACATTTCTTACATGTTGAGAGACACCCTGGGCTTGATGCTCTAATTAAAACCTCCGCGCTTGCCTCTCTTGGGTGGAAAATGAATATATACAAATGTTGTATCAGCCTCCAAAGAGCTCATTAATCAGCTGAGGGTTTTCTGGCTTTAATGAGATCTGGAAGCCTACTTTCCAGACTGTCCCAGCAGTAAACAGTAGAGTCGGCTTCCCCCCGGTTGCTCCAGTGTATTTGGTAAATTGGTAGTGCTGGCTTTAACTGGCTGTTTAATTAAATAGATTTAATTAAATGTTATCTCTGCACTGGGATCCTGGTTACATACAGGGCTTAAATGCGACTGCTGCCATGGAATTGGTGCCACTGTTATGCCAACAAGGTCTTAGCCTGGATTTGTAGGACCTTGGGAGCCTCAGCTGTCCTGAGGGAATTGATAGTTTTCTTCCTAATCATCCTGGAAAGGGTGCTCATCAAGAAGTCTGCTTGGTAGAGCAGAATTATCTTGTTTTCACTTTCCTGACATGCTTTGTGCACCCATGGAGCAGAAAGAGCTGTAGGGATTTGGGGTTTCTAAGCAGTGAAGATAACGCCCTTCTATAAGCCAGGCAATTTACTCACCGTCTTGTCCTTTTGGTGGTGCCCCATCCCTTGGCAGCACGCATCAGCAAAATCACCCAGAGCCCTGCAGGGTCTCACAGCTCTGTGGGGGGGTTTGATTCACAGAGCAATCCTGGACTGGTCCCTCAGAGGAAGCTGAAGGGTGACAAGTTAAAATTCAGAGCAGGTAAATCTGAAACTCCCCCATCAGCAGGAGCACCGTGAAATAATCCCTAACACTAATGCAAAAAGAGGTGGAGGAACTGAGGTGTATCCGTTGTGCTACAGCAATAGGAAAGAGGGAAGAGAAATCTAAATTATTGTGTAATGATCTAAAGGAGAAATCTCTAAATTATTTCTTGGTTTATATTCAAGTTCCTGACAAGTACTGACTACTAACTGAGGAAAAATACTGAGCACGTTGCTTGAAGCAGTATTTCTAGTTTCTTACACGTATCTTCTTAGTTGCCTTTGCCTGTTTCCTTGAAGTGCATTGTGCAGGGCTGGGAGAGGCCAGGAAGGATGAGATATGAACAGAGCTGGCTTGTGTCCATTGAGTTGTTTTATACTTTTTCCTCTGTATAATAATATTCATTGCTTTTTTTATTGTATTTTAACTCAATTTAAGTTGCTGGCCAATAGAAAAATAAAGCTCTGTACTTATTCTGTGTAGCAGAACC
>OlENSORLT00000004258
TTGAAAAACGCGCCTCATTTCCCTAACATGTACTACTATCGCTATGAGAATTCTGAGGTCAGCTGCTGTTATAAGTACCTGATGTTCAGCTACAACATCATCTTTTGGCTGGCTGGAGCTGCCTTCATCGCGGCCGGGTTCTGGGCCTGGAGTGAAAAGGACTTGACCCAGGTGACCCGGCTGCATGGCTTCGACCCAGTCTGGCTGGTCCTGGTGGTCGGCGGGATCACATTTATCCTAGGCTTTGCTGGCTGCGTGGGAGCCCTGAGAGAGAACATCTGTCTGCTGAAATTTTTTTCAGGTGTCATCGGCTTGATCTTCTTCCTGGAGCTGACGGCGGCCGTGTTGGCGGTGGTTTTCCAGAGTCAGGTCCGGGAGTGGATCAACGATTTCTTCCTGCAGAACATCAGATCGTACAGAGATGACATCGACCTGCAGAACCTCATTGACTCTCTGCAGAAAATGAACCAATGCTGCGGTGCTAAGGATCCGAACGACTGGGACGAGAACCTGTACTTCAACTGTAACATGACAAATCGTAGCAGAGAGAGCTGCGGTGTCCCGTTCTCTTGCTGCATCTCCGACCCTACTGACTTAGTGATAAATACTCAATGTGGCTATGATGTGAGGAAGAAAAAGGATGACTGGGCCAATTATATCCACACCAAAGGCTGTATTACAGCGCTGGAGGACTGGTTACCAAGAAACCTGTACACTGTGGCCATCGTGTTTGTAGTCATCTCCCTGTTGCAGATGGTGGGAATCTACTTAGCCAAGACGCTGATCTCAGACATCCATAAGTACTGTAATCTGAAGATTTTCTCCAAAAAAAAAAGAAGAAATTATTGGTAT
>EcENSECAT00000012379
GGCCTGGTCCCCTTCCTCCCCTCGGGAAGAAGTTGCCTCAAGTGCCTGACCTTCCTATCCAACTTCCTCTTCTCTCTGCTCAGCCTGCTGGCCCTGGCCATGGGGCTCTGGGGCCTGGCCATCAGGGGCTCTCTGGGGAATAGTTGGGGGGGCCCCCTGCCTGCAGACCCCATGCTGGGGTTGGTGCTGGGGGGGCTGGCGGTGAGTGTGGTGAGCCTGGCGGGCTGCCTGGGTGCCCTCTGCGAGAATGCCTGCCTGCTGCGCTGCTTCTCGGGAGGCCTTCTCACTTTCCTGGTGCTGGAGGCCGTGTGGGGGGCCCTGGTGGTAGCCCTCTGGGGCCCACTGCAGGATGGCCTGGAGCATGCCCTGCGTGTGGCCATCACCCACTACCAGGATGACCCAGACCTGCGCTTCCTCATGGACCAAGTCCAGCTCAGGCTGCAGTGCTGCGGGGCCGCCTCCTACCAGGACTGGCAGAGGAACCTGTTCTTTAACTGCAGTTCCCCCGGGGTCCAGGCCTGCAGCCTTCCTGCCTCCTGCTGCATCAACCCCTGGGAAGATGGAGCCTCTGTCAATGACCAGTGTGGCTTCGGGGTCCTGGGCCTGGATGAGGATGCAGCTCAGAGAGTGGTGCACCTGGAGGGCTGCGGCCCCCCACTCCGACAGTGGCTGCGCGGAAATATCCCGGTCGTGGGTAGTTGCTTGATCACAGTCGTGGTGGTCCAGGGGGCAGAGCTCCTGCTGGCCACCCAGCTGCTGAGGGTCCTGGCTGGCCGCAAGGGGGCGGCGGAGAGCCCCGGAGGGGAGAGGGAAGGTAGGCCTAGCCACTGGAGTCCCAGAACTGATGTCTGGCCCTCTGCCAAGCTGGCTGGGGATGACTGGCAC
>TgENSTGUT00000010185
AAGATGCGTGAGTATACAGAAAAGAAGGAAACATGTGGGACCATCTGTCTGAAGTACCTTCTCTTCATCTTCAACTTCTTTTTCTGGCTGGCTGGAGGGGCTGTGATGGCGGTGGGCACCTGGACCCTGGCTGAGAAGAGTGACTACATCAGCCTGCTGTCTTCCAGCACATACTCTGCAACTGCTTATATCCTGGTGGTGGCTGGGGTGGTGGTCATGGTCACTGGCATCCTTGGGTGCTGTGCCACCTTCAAAGAGCGGCGGAATTTGCTGCGAGTGTACTTCATATTGTTGCTATGCATCTTTCTCCTGGAGATCATTGCAGGAATCCTGGCCTATATCTACTACCAGCAGTTGAGCCTGGAGCTGAAACAAAATCTGAAGAACACCATGACCCAGAAGTATCGGAAGGAGGGAGAAGAGAGTGTTACGAGTGCAGTGGACAAACTGCAGCAGGAGTTCAAGTGCTGTGGGAGCAACAACTACACGGACTGGGCCGACAGTCTGTGGATCAAATCTCCAGAGGCCAGTGGGAGGAAAGTCCCAGACAGCTGCTGTAAGACAATCACTAACCTGTGTGGCAGAAGAGACCATCCTTCCAACATCTACAAGGAGAGTGGTTGCATTACCAAGCTGGAAAACTTCATTCAAGAGCATCTGAAAATTATCGGGGCAGTGGGCATCAGCATTGCTTGTGTGCAGATCTTTGGGATGATTTTCACCTGCTGCTTGTACAAGAGTTTAAAGTCAGAACCATATTAA
>RnENSRNOT00000024344
AGCATGATCGTATTTTTTCTCTCTTCACTTCTCCTTTTACACAAATAGACATAGACTTCTGGGTTACCAGACTGTGCTCGCCACTTTAAAGATAATAAGCAAATTCTACCTGAAGTACTGAGGGACACTGCCTTCTAAAGGGCATACTATCCCAGCATGGGCATGAGCAGCCTGAAATTGCTGAAATATGTTCTGTTTTTCTTTAACTTTCTTTTTTGGGTCTGTGGCTGTTGCATTTTGGGCTTTGGGATCCACCTCCTGGTCCAGAATACCTATGGAATACTCTTCCGTAATCTCCCCTTCCTGACACTTGGCAATGTTCTGGTCATTGTGGGCTCCATTATCATGGTAGTTGCCTTCTTGGGCTGCATGGGATCAATCAAGGAGAATAAGTGCCTGCTTATGTCGTTCTTTGTTCTGCTGCTGCTTATTCTCCTTGCTGAGGTGACCTTAGCCATCCTGCTCTTTGTGTATGAAAAAAAGATCAACACGTTAGTGGCAGAGGGCCTGAATGACAGCATCCAACATTATCACTCTGACAACAGCACCAGGATGGCATGGGACTTCATCCAGTCACAACTGCAGTGTTGTGGTGTAAATGGCTCAAGTGATTGGATCAGTGGTCCACCATCTTCCTGCCCATCAGGTGCAGATGTTCAGGGTTGTTATAAAAAAGGGCAGGCGTGGTTTCACTCCAATTTCTTGTATATTGGAATTGTTACCATCTGCGTATGTGTGATACAGGTGCTGGGGATGTCCTTTGCTCTGACACTGAACTGCCAGATTGACAAAACCAGCCAGGCTTTAGGGCTGTGATTTACACCTACCTTCTGCTTAAGTGATTTATTTCTCTCTAGAAAGTCAAAGCACCCATTCCATAAGGAGTTAAACAATTACGTGCCTCACTGGCATTTTGACTTTCTCTTATTCCTTCTTTGACTGGACCTCTGTCTTATACACATCCAGGGAAGAGAACATTTGTCATGGACTTCCCACATCAAGCAGAAGACAAACATTAACCAACTGATAGCAGTAACCATATCCCTTAAAGATGATGAAACATACCTGGGTAATTTTTTAAAAGAGACACTGTAGCACTGTAATTTGATATCCACTGCTAGCTGCAGGTGTGGATATATCTCAGAATACTGGCCTACCACATGTAATCCATTGAGTTTAGCCCCAAATCCAATAAAAAGAGGTCCAAGTTTAAATGTTAGACTCTTAACAATTGTAAAATCAATCTCTACCTTCTAAATCTTGCTGCTGTCACTCTACAAAGTCACATAGGAGACAAGCTGAAGGAAAATTTGGAGTCCCATTCATTAGATAATTGACATGTCCAGTTCCCTTTTGAACACAGTCCTTGGGAATAGGAATCATACAGAGATCTTTTATCACTGGAAAAACATTCTGATTTCTTTGTTAAAATGTATTATTGATTTTGTTACATCATCCACACATCCATCCATCCATCCATCCATCCATCCATCCATCCATCCATCCATAAAAGACTAATTATTCTCATCCTACCATCAGCCAGTTTGCAGCTTTGAATTACATTGCCAAAGAACAACTCAGAAGAATTAATATCTCCAGTGTGTTAGCTGATAATCATATCCATGTTGATGTTGTTGTTATTTCTCTATTAAATAAGGTTCTGTTAATGTACCATTTTAACCTGTC
>TrENSTRUT00000015733
ATGTACTACTATCGATATGGAACTACCGAAGTCAGCTGCTGCTACAAGTACCTGATGTTCAGCTACAACATCATATTTTGGCTGGCAGGGGCAGCCTTCATTGCTATTGGGTTTTGGGCATGGAGTGAAAAGGGCATTCTGAGGGATCTGACTCAAGTGACACAACTCCATGGTTTTGATCCAGTCTGGTTGGTGCTGTTGGTCGGCGGAGTCACGTTTACGCTGGGCTTTGCTGGCTGTGTGGGAGCTCTCAGGGAAAACATCTGCCTGCTGAAGTTTTTTTCTGGCTTGATTGGACTCATCTTTGTCCTGGAGATGACTGTGGCAGTTCTGGCGATAGTTTTCCAGAGTCAGGTCAGAGAGTGGATCAATGAGTTCTTCATTGTCAACATTAGAGCCTACCGAGATGACATTGACCTGCAGAACCTCATCGACTCCCTGCAGAAGATGAACCACTGCTGTGGTGCTCAGGAACCAGATGACTGGAACCAGAATGTGTACTTCAGGTGTAATGAAACCCATCTTAGCAGAGAAAAATGTGGGGTTCCATTTTCCTGTTGCATCCCTGATCCTGCTGACACTGTGGTGAACACCCAGTGTGGCTATGACATCAGAAAAAAACTGAAGCCGGACTGGGAAAAACACATCTACATGAAAGGTTGCATTGCAGCATTGGAGGACTGGCTACCGAGAAATCTCTACATGCTTGCCGTCGTTTTTATTATCATCTCACTGCTGCAGATGGTGGGAATTTACCTTGCGAGGACTCTGATCTCTGACATCGAGAAGGTCAAGAGTGCCTTCTATTCCTTT
>OaENSOANT00000021295
GTGTGCACGTATTTCCCATGTACCAAACACTGTAAAATAATTCTGTCCTTCTTGCAGCTGGTCAGCCTGTTGCTGATCGGAATCGCCGCCTGGGGCATCGGCTTCGGGCTCATTTCCAGCCTGCGGGTGGTCGGCGTGGTCATCGCAGTGGGCATCTTCCTGTTTCTGATCGCGTTGGTCGGGCTGATTGGAGCCGTCAAACACCACCAGGTGTTGCTCTTCTTCTACATGATTATTCTTTTGCTGGTATTTATTGTGCAGTTTTCTGTCTCTTGCGCTTGTTTGGCACTGAACCAGGAGCAACAGGGTCAGCTTCTGGAAGTTGGATGGAACAATACGGCCAGTGCTAGAAATGACATCCAGAGAAGTTTGAACTGCTGTGGATTCCGAAGTTTTAACCACAATGACACCTGCCTTGCTAGTTGCTTCCAAAGCGGCCAGCTGTGTTCTCTGTGCGCACCGATCATAGAAGAGTATGCAGGAGAGGTTTTGCGATTTGTTGGGGGCATCGGCCTCTTCTTTAGTTTCACGGAGATTTTGGGCGTGTGGTTGACCTACAGATACAGGAATCAAAAGGATCCTCGGGCAAACCCCAGTGCATTTCTCTGA
>GacENSGACT00000021289
TCTCCTCACACGGACACGATGTCCGACGACGACGTGCGATACTGTGAGCGATGCTCATACATTTTCCTCAAGTTGATTCTGTTCGCGTATGCCATCATCTGGTGGTTGATAGGCGGCTTCATCTTGGCCATTGGCATCTACGCAGAGGTGGAGAGGCAACGCTACAAGACGCTGGAGGGAGTGTTTTTGGCCCCGGCTATAATCCTGATCCTCCTGGGAATCATCATGTTTATCGTTTCGCTTGTGGGGCTCGTGGGTTCACTGAGGGATAATCTAACCCTGCTGAAAGTTTTCATGTACACCCTGGCTGTGTGTTTGATTCTGGAGCTGCTCGGAGGAATTCTGGCGCTGGCGTTCCGCCATCAGACTGTGGGTTTGGTGAACAAGAACATCAGGAAAGGCATAGTGAACTACTATGATGACCTGGACTTCAAAAACATCATGGACTTTGTACAGAAGAGGTTTAAATGCTGCGGGGGTCAAGAGTATACGGACTGGTCAGTCAACATGTACCACAACTGTTCTGCACTGAGTCCATCGGCCTGCGGTGTCCCGTATACCTGCTGCATTACTACTAAGCCCAATGAAGTGGCCAACACTATGTGTGGGTACAAGGTGTTGGAAAAAACGCGTTTGGAATTGATCGAAATCATCCATATCCGAGGCTGCACTGACGCTTTCTTCATCTGGCTGATGGACAACTACAAGATCATGGCTGGACTCCTATTAGGGATCCTACTGCCGCAGTTCTTCGGTGTGGTAGTCAGCTGGCTGTACATGACTCGCGTTGAAGACGCCATCAGTGAGTACGGTCACTACATGGACCTGCTGGACTCGAGTGCGGATGAAAGAGTCCACAAAGAGCAGCCTCATGTGGCTAAATGGTTTAGATGTATGCCGGAGATCTAATGGAGGTGACTAACAATTCACAGCAAACGGACTGCAGACCTTTGACCAGAAGGAAATGCTGTGCACCCAAATTGAGTTTGATACTGAATACTGATACTTGAAGTATTCCTTCAATATTACTGTAAACTTACTGGATGTATCCAACACAAAAAGGTTTGAAGGGCGCATTGATGTGTTAAATGTTTATGACTCTTACAATTCAAATATGCAAGCAAGGGTGAGGGATGGTAGCTCATTCATATTTTACTGACTTTTAGCTGCACGCAGTCTCAGGGATAAATGCAGAAACAAATACAACCTTTTGCTCCTTTTATCAGAATATGAAATTTAGTTTGTTCAGCTCAATCATACAACCACAATATACAACACTGACCCTTTTTTGTATACTGGTAAACATTTGTTCATTACTTTTTTTTTTTTGCAACCAATTAAAGCATTGCCCCGCTTCTCTATAAAACCACCGGCGAAGTAGCTTTCTTTCATCCTGTGTGTAGGACTGGAAATACATTGAGAATAAACAATTCTTTTCAATTATT
>XlENgnlUGXlS21313241
CCACGCGTCCGCTAAACCTCACCTTGTTCTGGCTCAGATGGGGCAAATCACAGAATTTGATGGGCAGGTTTCCTTATATAACCTCTTCAGCTTTACCACATTTGCAGCCTTGTTGCTTTAAGGAGTCAGGGCCCTTGAACGTGCAAGTTTATTCAATGTACCCCCTTCCCTCATGTACAGATTTAGCTCAAAAGCTGAACAGTAAATGACTAAGTCTCCTTCTGTTCTTTGACTCTTGAAACAATGTCGCAGAAGTCATTTCTTCTCCAGGTGTATTTTCCAGTATTGTATTAGGAGTCAGAACTAACAGTGCAGAGAAAAATCAGCGCAAACAGACCATGACTGATCCCCCTACTACTGGGTTGTACAGACAAAATGGCAGAGAAAGGGTCTTCGGGGATGGTGACCTTCATTGTGTTTGGGAATATTGTTATATTGCTCTCTGGCCTTGCGCTGTTTGCAGAGACGATCTGGGCAACCACCGACCCCTACAAGGTCTATCCTATTCTGGGGGTGACTGGGAAAGATGACGTTTTTGCCGGCGGCTGGATTGCCATATTCTGTGGATTCTCATTCTTTATACTTGGAGTCTTTGGCATCCTCGCAGTGCAGAGAGGGAGTCGCACTATGGTTCTGACGTACTTGGTGCTGATGATGATCGTCTATATATTTGAATGCGCCTCCTGTATCACTTCCTTCACACACAGAGATTACATGATCAACTCCAATGTGATTAAGGGTCAGATGTTGACGTACTACTCAGACAGCAGCACCCCCCAGGGAAGGGACGTCACCGGCGTGTGGCTCAGGATGATGCTGGAGAAAAACTGCTGCGGTGTGGACGGGCCCCTGGATTGGGTGGATTATTCCTCCACTTTCCGCAAGACGTACAATGAAACCACCGCCCCTTGGCCCTTGTGGTGCTGCCAGAGAGACAGTAACTTCCAGATCATCAATCAGCAGGGATGTGTAGTTGGACTCAAGTCTTATGTTTACCAGCAGGGCTGCTTTGATCACATATCCAATGCCATCAACAGCTACACTTGGGGCATCTCTTGGTTTGGCTTTGCCATCCTTATGTGGACGATGATCGTCATGTTGGTAACTATGTACAACTACACCAAGATGAACTGAGGAGCCACATATCCCACGTGTTACCTGGCGCTGCCCAATAAAAGAGCTTTAAGCCTCCCCAGAACCCCCATTGGACTCGTTTTTTTCCTGAAGCGATGAACTGCCAGTTGTTTCCTTTGTCAGCCTCCTGGGGGCGCTCTCTCAAAATCCCTTCATTCTCTGGGAAATGGAGAAAAGGACTTCAccccccccAACAGGCATTTGCCTTGTATAGAGCAGAGTTGCCTTGTATAGAGCAGAGTTGCCTTGTATAGAGCAGAGTTGCCTTGTATAGAGCAGAGTTGCCTTGTATAGAGCAGAGTTGCCTTGTATAGAGCAGAGTTGCCTTGTATAGAGCAGAGTTGCCTTGTATAGAGCAGAGTTGCCTTGTATAGAGCAGAGTTGCCTTGTATAGAGCAGAGTTGCCTTGTATAGAGCAGAGTTGCCTTGTATAGAGCAGAGTTGCCTTGTATAGAGCAGAGTTGCCTTGTATAGAGCAGAGTTGCCTTGTATAGAGCAGAGTTGCTGTACATTAGAACAACCTGTGCACCCAGAGAGCATTTTATTCTATGTCTGCTCCTCTTCCATGTATGTATTCTAGTTGATCATTCTGCTTCCCAAGGGACACGTGTCTTAACTTTATTTGTGTTACATAATACTATAATACTTTAATTCTATAATAATTGGTACCGGCACCTGCTCTCACAAGGGCCAATGGTTTCATGATTTATATTCCTATTACTGAACTGGAATGTTATGTTTCATTCTTGTGGATTACAGGGGCTGCTGGGAATTGTAGTTCAGTGATTATTTGCTGGTTGGTGGCTAGCCTTTAATTCCAAACATTGTTTTATGATTGGGAAGCACCAAAACCGACTGAGAGCATTTGATTCAATGAAGCCACAAGCCCTGCCCTTTATACTCTCACTTCAAACACCCACCTGGAATATATATTTCCTTTTGTATAGTACAGTGTTTTGTCTTGTTAAGGAAAAAATAAATGTATTATGTGTTTaaaaaataaaaaataaaaaaaaaaaaaaaaaaa
>TrENSTRUT00000015732
ATGTACTACTATCGATATGGAACTACCGAAGTCAGCTGCTGCTACAAGTACCTGATGTTCAGCTACAACATCATATTTTGGCTGGCAGGGGCAGCCTTCATTGCTATTGGGTTTTGGGCATGGAGTGAAAAGGGCATTCTGAGGGATCTGACTCAAGTGACACAACTCCATGGTTTTGATCCAGTCTGGTTGGTGCTGTTGGTCGGCGGAGTCACGTTTACGCTGGGCTTTGCTGGCTGTGTGGGAGCTCTCAGGGAAAACATCTGCCTGCTGAAGTTTTTTTCTGGCTTGATTGGACTCATCTTTGTCCTGGAGATGACTGTGGCAGTTCTGGCGATAGTTTTCCAGAGTCAGGTCAGAGAGTGGATCAATGAGTTCTTCATTGTCAACATTAGAGCCTACCGAGATGACATTGACCTGCAGAACCTCATCGACTCCCTGCAGAAGATGAACCACTGCTGTGGTGCTCAGGAACCAGATGACTGGAACCAGAATGTGTACTTCAGGTGTAATGAAACCCATCTTAGCAGAGAAAAATGTGGGGTTCCATTTTCCTGTTGCATCCCTGATCCTGCTGACACTGTGGTGAACACCCAGTGTGGCTATGACATCAGAAAAAAACTGAAGCCGGACTGGGAAAAACACATCTACATGAAAGGTTGCATTGCAGCATTGGAGGACTGGCTACCGAGAAATCTCTACATGCTTGCCGTCGTTTTTATTATCATCTCACTGCTGCAGATGGTGGGAATTTACCTTGCGAGGACTCTGATCTCTGACATCGAGAAGGTCAAGGTGCATTGTTTATTTTAT
>RnENSRNOT00000010180
CTCACCTTTTCCGCCTGCGCAGTGGGATTGATTGCCATTGGCGTAGCAGTTCAGGTTGTCTTGAAGCAGGCCATTACCCACGAGACTACTGCTGGCTCGCTGTTGCCTGTGGTCATCATTGCAGTGGGTGCCTTCCTCTTCCTGGTGGCCTTTGTGGGCTGCTGTGGGGCCTGCAAAGAGAACTACTGTCTCATGATTACATTTGCCATCTTCCTGTCTCTTATCATGCTCGTGGAGGTGGCGGTGGCCATTGCTGGCTATGTGTTTAGAGACCAGGTGAAGTCAGAGTTTAGTAAGAGCTTCCAGAAGCAGATGCAGAATTACCTTACAGACAACAAAACGGCCACCATTTTGGACAAATTGCAGAAGGAAAATAAATGCTGTGGAGCCTCTAACTACACAGACTGGGAGCGCATCCCCGGTATGGCCAAGGACAGGGTCCCCGATTCTTGCTGCATCAACATCACTGTGGGCTGTGGAAACGATTTCAAGGAATCCACCATCCATACCCAGGGCTGCGTGGAAACTATAGCGGCATGGCTGAGGAAGAACGTACTGCTGGTGGCTGGAGCAGCCCTGGGCATTGCTTTTGTGGAGGTCCTGGGCATTATCTTCTCCTGCTGTCTGGTGAAGAGTATCCGGAGTGGCTACGAAGTAATGTAGGGTGGGGGCGTGTCTGAGCTCGTCTGTCTTTTCATGGAGTGGACTCTCCAGGTTTTCAATTAAACGGATTATTTTTTCAGACC
>GgENSGALT00000023174
ACTCGGCCCGACTCAGCCCGGTCCGGTCCGGTTTGATCTGGTCTAATGAGCGAGGAATTTAAGAAGTGCAACATGACAAGAGGCTGCCTGTGTTGTTTGAAATATATGATGTTCCTTTTCAATTTGCTATTTTGGTTATGTGGCTGTGGGCTCCTGGGCGTGGGCATCTGGCTGTCAGTATCACAAGGAAACTTCGCCACATTTTCTCCTAGCTTTCCATCACTTTCAGCTGCCAACCTAGTCATTGCCTTTGGCACAGTCATCATGGTGACCGGCTTTCTGGGCTGCCTAGGTGCTATCAAGGAGAATAAGTGCCTACTTTTGAGTTTTTTCATCGTTTTGCTGATAATTCTCCTGGCAGAGCTGATTTTACTCATTTTGTTCTTTGTTTATATGGACAAGGTCAGTGAGAGCGCAAAGAAGGATTTGAAGGAAGGTATGAAGCTGTACAATTCAGAAAATAATGTTGGACTGAAAAATGCATGGAATATCATTCAAGCAGAGATGAAATGCTGTGGTGTAAATGACTTTACGGATTGGTACCCAGTACTGGGAGAAAACATTGTCCCCGACCGATGTTGTACAGAAAACTCTCAAGACTGTGGACGGAATTCCACTGAATTAAAATGTAACCTTGAGAATTCAATTTTCATCTTACAGGGATGTTATGAGAAAGTTATGACTTGGTTTGATGAGAATAAGCATGTCCTTGGCTCAACTGGGATGTGTATCTTTATAATGCAGATTCTTGGCATGGCCTTCTCCATGACACTCTTCCAGCAGATTCACAGGACTGGCAAAAAGTATGATGCCTAAAGCCTCTGAAACATTATCATATCAATCCTTCTGTTTGATCACAAAAATGAATAAAAGGAGTGACAGCAAAGAGT
>GacENSGACT00000020482
ATGTCTCCGAGGAGGATGGAAACCAAGCCGGTGATCTTCTGTCTAAAGACGCTGCTGCTGCTCTACTGCCTCGTCTTCTGGGTGACAGGTGTGGTGCTGCTGTCTGTGGGTCTGTGGTGGAGGTTCATGTTGGGCCCCTACACCTCTCTGATCTCCAGCGGGTCCTCCAATGCGCCCTATGTCCTCACGGCCACCGGGGGCGCCATCGTGCTGTTTGGGCTCTTTGGCTGCTTCGCCACTTGCAGGGGGGGGGCCTGCATGCTCCGACTGTATGCAGTGTTTCTGTCTCTGGTCTTCACGACTGAACTCATCGCCGGAATATCAGGATTTGTCTTTCGTCACGAGATCAAAGGGACGTTCCTGACGACCTTCAGCGACGCTGTGAGGAGATACGATGGACGAGACGACCGGAGTTTGGCTGTGGACGGAGTCCAACGAAGGTTGCTCTGCTGTGGCGTCAACAACTACACCAGCTGGCTGGGATCGCTGTATTTCCCCGCGGGGGGGGTTCCTGCCAGCTGCTGCGTCAGCTTCGCCGACTGCGGCGCCACCGACCTGAAGGACGCCGCGCTGGCCTCCCACAAGGTGCACAAGCAGGGTTGTTATGAGTTAGTGACGTCCTTCCTCGAGGGAAACATGGGAATAATTGCTGGAGTGACGTTTGGCGTTGCCTTCTCTCAGCTGATAGGAATGTCTCTGGCCTGCTGCCTGTCTCGCCTCATCCACGCCAACCAGTACGAGATGGTGTGACAGAAAAAAGTCGAGGTAGGAGTTCCCTCATGAAGCTTCACCAACAAACAAGATCAATAATTGATAATCAATGACTTCTCGTACACTTAACTAAACTCTGTGACATGTTTGAAAACTATGAGATAAGATTGTTCAGTCCACTGCACAGCAGTATTAGTACACCTAAGGAAACCATAGTACACATAAAGACAAGTAGTACACATTAATTTCTGTACGGATCATCATGATGATGAAGATACTTTAATCGAATAAGGTTAAGTTGTGTGTTTTGCTGTA
>EcENSECAT00000010952
CTGTTTCTGCAGTTGGTTAGCCTGTTGCTGATTGGAATTGCTGCCTGGGGCATTGGCTTCGGGTTGATTTCCAGTCTCCGCGTAGTCGGCGTGGTCATTGCGGTGGGCATCTTCTTGTTCCTGATCGCCTTGGTGGGACTGATTGGAGCCGTGAAACACCATCAGGTGTTGCTATTTTTTTACATGATTATTCTCTTACTTGTATTTATTGTTCAGTTTTCTGTATCGTGTGCTTGCTTAGCCCTGAACCAGGGGCAACAGGGTCAGCTTCTGGAAGTTGGCTGGAACAATACAGCAAGTGCTAGAAATGACATCCAGAGAAATTTAAACTGCTGTGGGTTCCGAACTTTTAACCCAAATGAGACCTGTCTGGCTAGCTGTTTTAAAAGCAGCCGCTCGTGCGTACCATGTGCTCCGATAATAGGAGAATATGCTGGAGAAGTTTTGAGATTCGTCGGTGGCATTGGCCTCTTCTTCAGTTTTACAGAGATTCTGGGTGTTTGGCTGACCTACAGATACAGGAACCAGAAGGATCCTCGTGCTAATCCTAGTGCATTCCTTTGATGAGAAAACAAGGGAAATCTTTCATATTCTGATCTTGTTCACTTTCTCTAACTTTAAGTTAAGCTATTTTGCCTGTTTAAGGAAACAATGTGTGAAAAATTACATGATTGACAGTGGAATTATATATTTTTACTCTTAGGTTTCTCTAAATGTTTTTCTTTTTCCATTGCTGAAAAAAAGTTGAAACTTGTGGTCTCCTCTGAACCTCAGTGGTCCCTGTAATCTACTGTATTCAGTGTCTGGCACTGTCCACTGTGGCCTTTCTTAGCATTTTTACCTGCAGAAAAACTTTGTATGGCACTATTGTGTTGATCATATTGTGACTCTAAATAGACATCTCACTGGAATAATTAATTGTATGTAGCACTGTGCTGTGGAGATAGTTCCTTACTGGAAAAAAGAATTGATGTTTA
>AcENSACAT00000009963
AAGCCCCGGGAAGAAGAAGCAGCAGCAGCGCCAGGCAGCCCTCCCTTCCTCTCGTTGCAAGGCGCCGCCGTCTCCGCTCCTCCTCCTCCTCTTCTGCTTCCTCCTCGAAGCCCACCAGGCCGAAGCCCCTCTCTACCCGCAGCCATGGGTGTCGAAGGCTGTACCAAGTGCATCAAATACCTCCTCTTCGTCTTCAATTTCGTCTTCTGGCTGGCTGGAGGAATAATTCTTGGTGTGGCATTGTGGCTTCGTCATGACACAAAGACGACAACTATCTTGGGCTCAACATTAAATGACCATCAGGCTCCTAGCACATATTATGTTGGGATCTATATCCTGATTGCTGTTGGGGCAGTGATGATGTTTGTGGGTTTCCTCGGATGCTACGGCGCTATTCAAGAGTCACAGTGCCTTCTGGGAACATTTTTCACCTGCCTTGTAATACTGTTTGCTTGTGAAGTGGCTGCTGGAATCTGGGGCTTTGTTAATAAAGATCAGATTGCTAAAGATGTGAAACAGTTCTATGATGAGGCGGTGCTCGAAACCAAGTCAGATAATGAGAATAAATCCAAGGCTGCAAAAGCGGTTGTGAAAACTTTCCATGAAACGCTAACAACATCTAACAGCTCAGTTATAGCTGCAGGGGGTGGAGAGGCTCATTCCCAGGTCATTTGTCTGATAGATGAATTCTTTTTGTCTCAGGACTTAAACTGCCATGCAAGAATTGATGAGCTCTTCTCTGGAAAACTGTACCTAATTGGTATTGCTGCCATTGTAGTGGCTGTGATCATGATCTTTGAGATGATCCTGAGCATGGTACTGTGCTGCGGCATCCGAAACAGCTCCGTCTATTGAGAAGTGGAAGGGCAGGGGCGAAGCAATGGTGCCGAAGGGACCCCAAAGTGCCGCTGTATGAC
>TnENSTNIT00000007618
ATGACAGTCGGTAAGGTGACTTTCACCAAGGCGGAGAGAGAGAAGCTGGCTGAGGTCCTCTGGCTGCTCAACGGGGTTTCGGTGCTGACGGGGGCCCTTCTGCTGGGGCTCGGGGTCTTCCTCAAGGTGGAGCTCCAGAGGTGGCAGGAGGTGATGTCCGAGCAGGGGCTCCTCTACGTGCCACACATGCTGATCAGCACCGGCCTGGCCGCCTGCTGCATCAACTTCCTGGGGGGAAAGATCTGCCTGGACTGCACCGACACCAACAGGTTCCTGCGCTGGAAGCTGGTGATGATGCCCTACATCATCTGCACCTTGTTCTTTACCTGCTGCGTCCTGGTGGGGGCGCTCATGTGCTACAGCATGCGCAGTCAGCTGGAGGCGTCGCTGAGCCTGGGTCTGCGCAACGCCATGGTCCACTACAAGGACACGGACACGCCGGGCCGCTGCTACCTGAAGAGGACGCTGGACATGCTGCAGATCCAGTTGGAGTGCTGTGGGAACACCGGCTACCGGGACTGGTTCCAGGTCCAGTGGATCAGCAAGCGCTACCTGGACATGAGCAGCAGCCTGGTAGGAGACCGGCTCAGGAGCAACGTGGGCGGCAGGTACCTGGTGGACCAGGTTCCCTTCAGCTGCTGCAGCACCTTCTCGCCTCGGCCCTGCATCCAGCAGCAGGTCAGCGACGCCTCGGCTCACTTCAACTACGACCGTCTGAGCCAGCGGCTCAACCTGTGGACCAGGGGCTGCCGCGAGGCCCTGATGGAGCACTACACCGGCATCGGGACCTCCATCGGCCTCACCGTGCTCCTCATCTGGATGTTCGAGCTGCTGGTTCTGACAGGAGTTCGCTACCTCCAGACGGCCACGGAGAACGTCCTCAGGCTGGGGGACCTGGACTCGGAATCGGACGGCTGGATTCTGGAGGACAGCTTGGCAGAAACGGCTCGGTACAACCTAAATATCATCAAGAACCTGGGAAAGTGTTACCGAGTGGACGATGACCCAAACATCAACGTCCAGACTGTCCCTCCCGAGAGAGAAGTCCCGTCTCAGCTGGTCCCAGCAGCAGTG
>MdENSMODT00000022900
ATGCCGGTCAAAGGAGGTACCAAGTGCATTAAATATCTACTGTTTGGATTTAACTTCATCTTTTGGCTCGCAGGAATCGCAGTCCTCGCCATTGGCCTATGGCTCAGATTCGACACTCAGACGAAGAGCATCTTCGATCAGGAAGACAACAACAATTCTAGTTTCTACACAGGTGTTTATATCTTGATTGGGGCTGGTGCCCTTATGATGCTGGTGGGTTTCCTGGGCTGCTGTGGGGCCGTGCAGGAGTCCCAATGCATGTTGGGCTTGTTCTTTGCCTTCCTCTTGGTGATTTTTGCCATCGAAATAGCTGCTGCCATCTGGGGTTATTCCCACAAAGAAGAGGTGATTCGTGAGGTCCAGGCATTTTATAAGGAAACTTACAGGAAGATGAAGGACAAAGAAAGTCCCTACAAGGACACCCTCAAAGCCATCCACCAGGCGCTAGATTGTTGTGGTTTAACTGGGGCTCCAGAACAGTTCATCTTGGATATCTGTCCCAACAAGGATGTTATCTCATCATTTACTGTGAAGCCTTGCCCACAAGCTATCGAGGAAATCTTCAACAATAAATTCCACATCATTGGAGCCGTCGGCATAGGGATTGCTGTTGTGATGATCTTTGGCATGATTTTCAGTATGATTCTGTGCTGTGCTATCCGGAGGAACCGAGAAATGGTCTAG
>GgENSGALT00000030043
AGCGGAATGCCTGTCAAAGGAGGCACTAAGTGCATCAAATACTTGCTCTTTGGCTTCAACTTCGTATTCTGGCTTGCAGGAACAGCAGTTCTTGCAATTGGACTGTGGCTTCGATTTGATGTGCAGACCAAAAGCATCTTTGAACTGGAATCCAACAACATGACATTCTATACAGGAGTTTACATCCTAATTGGAGCTGGTGCACTCATGATGCTGGTTGGCTTCTTGGGATGCTGTGGTGCATTGCAGGAATCACAGTGTATGCTTGGACTGTTCTTCGTCTTCCTCTTTGTGATTTTTGCCCTTGAAATTGCTACTGCCATCTGGGGATTTGCAAATAAAGAAAAGATTGTCGAAGAGTTACAGGACTTCTACAGAGAAACCTATGAAAAGAGATCTCAACCAGCTGCCAGAGAAATCTTGAAAGCATTCCATTTTGCTCTGAACTGCTGTGGTATTACTGGAGGTCTTGAGCAGCAGTTGATGGAATCCTGTCCAAAGAAGACCTTGCCTGAGTCATTTACTACAATGCCATGCCCTAAAGCCATTGATGATGTCTTTAATTCAAAACTGAATGTCATTGGAGCAGTTGGCCTTGGTATTGCTGTGATAATGATTTTTGGCATGATATTCAGTATGGTTCTTTGCTGTGCTATCCGCAGAAACAGAGAAATGGTCTAAGAGCTGTAAATCCAAGGTGTCTGCACTATAAAATCTGTCACTAACTCTAGTGTTCTCAAAGCAGTTCTAAAAGAAAATTGTATGTTACCTTTTTAATGCTTTATTTGGTACTGGTGTAGATTTGCTTTTTATGCTATAGGTTAAAATGATAAAGTTATATCTGACTCAAGATGAATACTGTACACAAAACATCTGTTTTACTTGAAACTTATGTAGTTTGGATATATTTATGTTTAAGGCAATTTGATACTTAATAAAGAGTAAGATGTATTTTA
>AcENSACAT00000012633
ATGGTGTGCGGCGGCTTCTCCTGCTCCAAGAACTGGCTCTGCGCCCTCAACCTGCTCTACACGTTGGTCAGCTTGCTGCTGATTGGAATAGCAGCATGGGGCATTGGCTTTGGCCTCATCTCCAGTTTCCGGGTTGTTGGAGTAGCTGTTGCCGTGGGGATATTTCTGTTCCTAATAGCTCTGGTTGGATTGATTGGGGCCATTAAACACCACCAGGTGTTGCTCTTCTTTTATATGATAATTCTCTTGCTGGTGTTCATTATACAATTTTCAGTCTCCTGTGCTTGTCTGACATTGAACAAGGAACAGCAGAGCAAGCTTCTAGAAGTTGGGTGGAACAACACAAACAACGCAAAACAGGATATTGAGAGGAATTTAAACTGTTGTGGATTCAGAAATGTCAGTGAAGAGACTGAGTGTTCTGCTGAATGTTTTCCAACACACTCCTGCCAGCCGTGTGCACCAATAATGAAAGAATATTCTGGGATGGTTCTAAGATTTGTTGGCGGCATTGGACTCTTCTTTAGCTTCACAGAGATCTTAGGGGTTTGGCTCACCTACAGATACAGGAATCAGAAGGATCCTCGTGCAAATCCTAGTGCGTTTCTT
>GacENSGACT00000022716
GGAGCTCACCGCCCGTCTGACGGAGACGCCTTTGACCGAGAGAGGTGGGATGAAAACGGAACATTCTTAAGGACGATCTCATCGCGAAGCGCCGCTTTTTACTTGTTTTAAATATCGCGAAGACATCAGACGACCGCGGGCAGCATGGGGGTCTACGAGGAGAAGAAGGAAACGTGCGGAACCATCTGCCTGAAATACCTGCTGTTCAGTTTCAACTTTCTCTTCTGGTTGGCAGGCGGCGGCGTGATGGCGGTGGGCGTCTGGACCTTGGTGGAGAAGAGCGACTACATCAGCCTGCTCTCCTCCAAGACCTACGCCGCCTCCGCCTACATCCTGGTCCTGGCTGGAGCCATCGTCATGGTAACGGGCGTGCTGGGCTGCTGTGCCACCTTCAAGGAGCAGAGGAAGCTGCTGCGGGTGGTTCAGGGATATTTCGTCCGGCTGCTGTGCATCTCTCTCTGGGAGATCCTGTCCGCCATCCGGGGGTATATTTATTATCAGCAGCAGTTGAACGAGGAGCTGAAGCAGAACCTGAGGGAGACGATGACCCAGAAGTACGAGCAGAGCTCCCACGAACACGTCACCCGCGCCGTGGACAAGCTGCAGCAGGAGTTCAAGTGCTGCGGCAGCAACAGCTCGTCGGACTGGTCCGATAGCGTCTGGATCCGCTCCAGGGACGCCGCGGGCCGGATGGTGCCCGACAGCTGCTGCAAGACGCGCACCGACCTGTGCGGCCGCAGGGACCATCCGTCCAACATCTACAAGGTGGAGGGGGGCTGCATCACCAAGCTGGAGAACTTCATCCTGGACCATCTGAAGATCATCGGCGCCGTGGGGGTCGGGATCGCTTGTGTGCAGGTCATCGGGATGGTCTTCACCTGCTGCCTGTATCGAAGTCTGAAGGCCGAGCCGTACTAA
>BtENSBTAT00000021222
CGCCGGGGCCGCAGCATGGGGCGCTTTCGTGGGGGCCTGCGGTGCATCAAGTACCTGCTGCTCGGCTTCAACCTGCTCTTCTGGCTGGCAGGATCTGCTGTCATTGCTTTTGGACTATGGTTTCGGTTTGGAGGCTCCATGAAGGATTTCTCCTCGGAGGACAAGTCCCCAGAGTACTTCTACATGGGGCTCTATGTGCTGGTTGGAGCAGGGGCCCTGATGATGGCCGTGGGCTTCTTCGGATGCTGTGGGGCCACGAGGGAGTCGCAGTGTGTTCTTGGATCTTTTTTTACCTGCCTATTGGTGATATTTGCTGCTGAAATAACCACTGGAGTATTTGCTTTCATAGGCAAGGATGTAGCAATACGACATGTTCAGACCATGTATGAAGAAGCTTATAATGATTACCTTAGAGACAAGGAAAAGGGAAATGGGACTCTCATCACCTTCCACTCAACGTTTCAGTGCTGTGGAAAAGAAAGCCCTGAACAGGTCCAACCCACCTGCCCAAAGGAGCTCCTAGGACACAAGAATTGCATTGATGAAATTGAGAGCATAATCAGTGTTAAGCTCCAGCTCATCGGAATTGTCGGTATTGGAATCGCAGGTCTCACGATTCAGAGGGAATGTTATAATCCTGCAGCTTTAAGTGTTCATGTCATCAAGCAATACGAGAACCCGAAGACCCAGATTAATATTTGGAGCTCATCCTAATATCAACTTCAGATATTAAGGT
>MdENSMODT00000025234
ATGGGGTCCGGCTGCATCAAAGTCACCAAGTACTTCCTTTTCCTCTTCAACCTGCTTTTTTTTATCTTGGGAGCTGTGATTCTCGGGTTTGGAATCTGGATCCTGGCCGATAGAAGCAGCTTCATCTCTGTTCTCCAGACTTCGAACAACCTGAAGATCGGGGCGTATGTCTTCATCGGGGTCGGGGCCGTGACCATGATCATGGGTTTCTTGGGTTGCATTGGTGCCGTCAATGAGATTCGATGCCTCTTAGGGCTGGTGAAGGAAGAGATGAACACCATTGTGAACAATCTGATTTTGACCTACGACCCTGACAACCCTCAACAGGCAGCTATTCAAGACACCTGGGATTATGTACAGTCACAGGTGAAATGCTGTGGCTGGACTAGCTACCTTAACTGGACAGAGAATATCAACCTCATGAATAGAAGTGTCACCACCTACCCTTGTTCCTGTAACAATGACTCATTCTCTGAAATGGAGGAGGGGAGTATGATCAGGAGTGGCTTCTGCCATGTCTTCAACAATACCCAGAGCAATAATGACCCCAAGGACTGGCCTGTTTACACCGAGGGCTGCATGGAGAAAGTTCAGATGTGGCTACGGGATAATCTTGGCATCATTCTTGGAGTCTGCATTGGTGTTGCTGTCACTGAGCTCCTGGGGATGATGCTGTCCATCTGTCTGTGCCGACACATCCATTCAGAAGACTACAGCAAGGTCCCCAAGTACTGA
>GacENSGACT00000022952
TGATCCCGAAGTTTTTTTTCTTCTCTCCTCCTTCCAGGGCGGCGTAAACTCAACTTTTCTCTCTCTTTATTTTTTCGACTTTAAAGTAAAAAAAAACAAAACCCAAACATGTCGCCGCCGTCCCGACGGCTTCAGACGAAGCCGGTGATCACCTGCCTGAAGACTTTCCTCATCTCCTACAGCCTCATTTTCTGGTTCACGGGAGTGATCCTGCTGGCCGTCGGCGTGTGGGGGAAGGTGAGCCTGGAGGCCTACTTCTCTCTGGCCTCCGAGGAGAGCACCAACGCGCCGTACGTCCTCATCGGCACCGGAGCCATCATCGTTATTTTCGGACTGTTCGGGTGTTTCGCCACGTGCCGCGGCAGCCCCTGGATGTTCAAACTGTATGCCATGTTTCTGACCCTGGTGTTCCTGGCGGAGCTCGTGGCCGGTGTCTCAGGCTTTATCTTCAGACATGAGATCAAGGCCAAGTTAGGCTTCGCCTACGAGAACGCTGTGTCCAACTACAACGGCACCGAGGCCGGCGGCAGCAGCGCCGCAGTGGACAGCATCCAGAGAACCTTGCTGTGCTGCGGGGTGAACAATTACACTGACTGGAGCGGCACAAAATACTTCATAGACAACGGCATCCCTGTCAGCTGCTGTAAATCCAGCTCCAACTGCTCACCGGAGACCCTGAAAGACGTCGAAAAGGCTGCGACGGAGGTGTACACAGTGGGCTGCTTCGCTCGGGTGACACGCGTGATGGAGTCCAACCTGGGAATCATCGCGGGCATCTCTTTTGGCATTGCGTTCTTCCAGCTCATTGGGATATTCCTGTCCTGCTGTCTGTCTCGATACATAACCAACAACCAGTATGAGATGGTCTAACGTGGGCCTTCCGCAGGTCTCCGATGGGCAGCTCCTCGTGCAAATCGAGTTGAAAGAATCTCCTGTTATTTTACTATTGTGTGTCTGTGTGTTAGTTGGTGTTATTTTAGAAAGGGAAAAACACTCACAGCTTTTTCTTTTATTCGCCAATGCCAAATGAGCAGACGGGGGGGGGGTTGAAAGGAAGCCCGCAACGGCATGCTATCCGCAGTGTAGTTTGAAATTAAGGGACCTGGACATTTTGGTCATCATTTGTTACTCCTGAGATTTAAATATGGATTTCTATTAGTTACTTAATTTCCGTTAATCGTCCATTATTTCATTTGTTGTATCTTTGTATCATGCAGCTGCCTTATTTTGTAATTCTGCTTTTAAAAGAAGGAAAGTCCGTAGACCATAATGTTAAACGTCTCTGCAACACTAAGTGAACTTGTGCGTATACGTGTGAAGCCAAAATAAGCCTGAGAGGTGGACAAAGAGGTCCCCGACCTGTGAATGAGCCGTGCTGCCTACGTAGCCCAGTCCTGTGTGTCGGCTACGTTTGCCAGCCGACTTCATATCCCATTCTGCAGTGTTAAAATTGTTTATTCTTTTGTGGATGCATGTGGAATACTT
>CfENSCAFT00000035752
ATGGGGCGCTTCCGCGGGGGCCTGCGGTGCATCAAGTACCTGCTGCTCGGCTTCAACCTGCTCTTCTGGCTGGCAGGGTCGGCTGTCATTGGCTTTGGACTCTGGTTTCGGTTTGGAGGCACCATGAAGGGCTTCTCATCAGAAGACAAGTCCCCAGAGTATTTCTACATGGGGCTGTATGTGCTGGTCGGAGCGGGGGCCTTGATGATGGCCGTGGGCTTCTTTGGCTGCTGCGGGGCCATGCGGGAGTCGCAGTGTGTGCTCGGATCCGCTATACGACATGTTCAGACCATGTATGAAGAAGCTTATAATGATTACCTGAAAGACAAGGAAAGGGGAAATGGGACTCTTATTACCTTCCACTCAACATTTCAGTGCTGTGGAAAAGAAAGCTCTGAACAGGTCCAACCCACATGCCCAAAGGAGCTTCTGGGGCACAAGAATTGCATTGATGAAATTGAGGCCATAATCAGTGTTAAGCTCCAGCTCATCGGAATTGTTGGTATTGGGATTGCAGGTCTCACGATCTTTGGCATGATATTCAGCATGGTCCTTTGCTGTGCAATACGAACCTCGAGAGATGTGATATGA
>CfENSCAFT00000024090
GTCTTACAGCTTGCTGGGATTGCAGTCCTTGCCGTTGGACTATGGCTCCGGTTCGACTCTCAGACCAAGAGCATCTTTGAGCAAGACACCCAGCCTTCTAGCTTCTACACAGGAGTTTATATTCTGATTGGAGCCGGTGCCCTCATGATGCTGGTGGGTTTCCTGGGCTGCTGTGGGGCCGTGCAAGAGTCCCAGTGCATGCTGGGGTTGTTCTTTGGCTTCCTCTTGGTGATATTTGCGATCGAGATAGCTGCAGCCATCTGGGGATATTCCCACAAAGATGAGGTGATTAAGGAAGTCCAGGAGTTTTACAAGGACACCTACAGCAAGCTGAAGTCCAAGGACGAGCCCCAACGGGACACCCTGAAGGCCATCCACTACGCGTTGAACTGCTGTGGTTTGGTTGGTGGAGTGGAACAGTTTATCTCCGACATCTGCCCCCAAAAGGATGTGCTGTCATCCATCACAGTGAAGCCCTGCCCTGAGGCCATAAAAGAGGTCTTTCAAAACAAATTCCACATCATTGGTGCGGTGGGCATCGGGATTGCCGTAGTGATGATATTTGGCATGATCTTCAGTATGATCCTGTGCTGTGCTATCCGCAGGAGCCGAGAGATGGTCTAG
>CfENSCAFT00000015448
TTCCACCCCCTGAAAACCATGTTGTTTCCCTTCCAGCTGGCAGGGTCGGCTGTCATTGGCTTTGGACTCTGGTTTCGGTTTGGAGGCACCATGAAGGGCTTCTCATCAGAAGACAAGTCCCCAGAGTATTTCTACATGGGGCTGTATGTGCTGGTCGGAGCGGGGGCCTTGATGATGGCCGTGGGCTTCTTTGGCTGCTGCGGGGCCATGCGGGAGTCGCAGTGTGTGCTCGGATCCTTCTTTACCTGCCTACTGGTGATATTTGCTGCTGAAGTAACCACTGGAGTATTTGCTTTTATAGGCAAGGGTGTAGCTATACGACATGTTCAGACCATGTATGAAGAAGCTTATAATGATTACCTGAAAGACAAGGAAAGGGGAAATGGGACTCTTATTACCTTCCACTCAACATTTCAGTGCTGTGGAAAAGAAAGCTCTGAACAGGTCCAACCCACATGCCCAAAGGAGCTTCTGGGGCACAAGATCTTTGGCATGATATTCAGCATGGTCCTTTGCTGTGCAATACGAACCTCGAGAGATGTGATATGA
>XlENgnlUGXlS21313434
[truncated: 560,800 more chars]
