# Supplementary material for: The evolution of vertebrate tetraspanins: gene loss, retention, and massive positive selection after whole genome duplications
Source: BMC Evol Biol. 2010 Oct 13;10:306. doi: 10.1186/1471-2148-10-306 (PMC2965184; doi:10.1186/1471-2148-10-306)
Supplement: Additional file 6 — All used alignments (alignment.zip). [file 1471-2148-10-306-S6.ZIP › alignments/CD151_test.fas]

>BtTSPAN11
TGGCTGACCGTCTACCTGAAGTATTTGCTCTTCATCTTTAACTTCTTCTTCTGGGTGGGGGGCGCCGCGGTTATGGCCGTGGGCGTCTGGACCCTGGTGGAGAAGAGCGGCTACCTCGGCGTCCTGGCCTCCAGCACCTTCGCCGCCTCTGCCTACATCCTCATCTTCGCGGGCGCCCTCGTCATGGTGACCGGCTTCCTGGGCTTTGGCGCCGTCATCCGCGAGGACAGGGGCTGCCTCTCTGCGTATTTCTGCCTGTTGCTGGCGATCTTCCTCGTTGAGCTGGTGGCGGGGGTCCTGGCCCACGTGTACTACCAGAGGCTGAGCGACGAGCTGAAGCAGCACTTGACTCGGACCCTGGCCGAGAACTACAGGCAGCCGGGCGCCGCAGAAATCACAGCGTCTGTGGACCGTCTACAGCAGGATTTCAAATGCTGCGGGAGCAACAGCTCAGCCGACTGGCTGCAGAGCAGCTATATCCTGTCTGAGGGCCGCCGGGTGCCGGACAGCTGCTGCAAGACGGTGGTGGCACGCTGCGGCCAGCGGGCACACCCCTCCAACATCTACGAGGGAGGCTGCATCAGCAAGCTGGAGCAGTTCCTGGCTGATCACCTGCTGCTCATGGGGGCCGTGGGGATCGGGGTGGCCTGCCTGCAGATTTGTGGCATGATACTCACCTGCGGCTTGCACCGGAGGCTCCAACTGCATTTTTAC
>EcTSPAN11
TGGCTGAGCGTCTATCTGAAGTATCTGCTCTTCGTCTTTAACTTCTTCTTCTGGGTCGGCGGGGCTGCCGTCCTGGCGCTGGGCGTCTGGACCCTGGTGGAGAAGAGTGGCTACCTCAGTGTCCTGGCCTCCAGCACCTTTGCCGCTTCCACCTACATCCTCATCTTCGCGGGCGCTCTCGTCATGGTGACCGGCTTCCTGGGCTTCAGTGCCATCATCCGGGAGGACAGGAGCTGCCTCTCCACTTATTTCTGCCTGTTGCTGGTGATCTTCCTCGTTGAGCTGGTGGCGGGGGTCCTGGCCCACATGTACTACCAGAGGCTGAGCGATGAGCTGAAGCAACACTTGACTAGGACTTTGTCTGAGAACTACGGGCAGCCCGGAGCGGCGGCGATCACAACGTCGGTGGACCGTCTACAGCAGGATTTCAAGTGCTGCGGAAGCAACAGCTCGGCCGACTGGCAGCACAGCGCCTACATCCTGTCGGAGGGCCGCCAGGTGCCCGACAGCTGCTGCAAGACGGTGGTGGTACGCTGCGGGCAGCGGGCCCACCCCTCCAACATCTACGAGGGAGGCTGTCTCACCAAGCTGGAGCAGTTCCTGGCCGACCACCTGCTGCTCATGGGGGCAGTGGGCATCGGGGTGGCCTGCCTGCAGATCTGTGGGATGCTTCTCACCTGCTGCCTGCGCCGGAGGCTCCAGCTGCGCTTTTAC
>MmTSPAN11
TGGCTGCTGGCCCACCTGAAGTACCTGCTCTTCATCTTCAACTTCTTCTTCTGGGTAGGTGGGGCAGCCGTCATGGCCGTGGGTATCTGGACACTGGTGGAGAAGAGCGGTTACCTCAGCATCTTGGCCTCCAGCACGTTCGCTGCCTCTGCCTACATCCTCATTTTCGTTGGTGGTCTTGTCATGACAACTGGCTTCCTGGGCTTTGGGGCCATCATCCGGGAGCAGAAGAGCTGCCTCTCCACATATTTCTGCCTGCTGCTGGTCATCTTCCTTGTGGAGCTGGTGGCAGGGGTCCTGGCACATGTGTACTACCAGAGGCTGAGTGACGAGCTGAAGTGGCACCTGAACAGCACCCTGACTGAGCACTACGGACAGCCCAGGGCCGCAGAGATCACAGCCTCGGTGGACCGGCTGCAGCAGGACTTCAAATGCTGTGGCAGTAACAGCTCAGCCGACTGGCAGCACAGCGCGTACATCTTGTCTCTGGGTCGCCAGGTGCCCGACAGCTGCTGCAAGACAGTGGTGGCCCGCTGTGGTCAGCGAGCCCACCCCTCCAACATCTACGAGGGAGGCTGTATGGCCAAGCTGGAACAGTTCGTGGCTGACCACCTGCTGCTCATGGGAGCGGTGGGTATTGGGGTAGCCTGTCTTCAGATCTGTGGGATGGTCCTCACCTGCTGCTTGCACCGAAGGCTCCAGCAACAATTTTAT
>MdTSPAN11
TGGTTAACTGTCTACCTGAAGTATCTACTCTTTGTATTTAACTTCTTCTTCTGGGTGGGTGGAGCAGCTGTACTGGCTGTGGGCACCTGGACCCTGGTGGAGAAAAGTGGCTACCTGAGTGTCTTGGCCTCCAGCACCTTTGTTACATCTGCCTACATCCTGATCTTTGCAGGAGCATTGGTGATGATAACTGGTTTCCTGGGATTTTGTGCTGTCCTCAGAGAGCAAAAAAGCTGCCTCTCCACATATTTCTGCCTGTTGCTTGTCATCTTCCTCATTGAGCTGGTGGCTGGAGTTCTTGCCCATCTTTACTACCAGAAGCTAAGCGACGAGCTAAAACAGCATCTGAACCAGACTCTGACTGAGAACTATGGCCAGCCCAGAGCAAAGGAAATCACATACTCAGTGGACCAACTGCAGCAGGATTTCAGGTGCTGTGGCAGCAACAGCTCAGCCGACTGGGAATACAGCACCTACATCCAGTCTGAGGGCCGGAGGGTACCTGACAGCTGTTGTAAGACAGTCGTGGTCCTCTGTGGTCAACGGGCCCACCCTTCCAATATCTATGAGGGTGGCTGTATCACCAAGTTAGAACATTTTCTGGCTAATCATCTCCTACTCATGGGAGCTATTGGGATTGGAGTTGCTTGCCTCCAGATATGTGGGATGGTTCTCACCTGCTGTCTATATGGACGGATCCAGATGCAGTCATAC
>HsTSPAN11
TGGCTGATCATCTACTTGAAGTATTTACTCTTTGTCTTCAACTTCTTCTTCTGGGTCGGGGGAGCAGCCGTCCTGGCTGTGGGCATCTGGACCCTGGTGGAGAAGAGTGGCTACCTCAGCGTCCTGGCCTCCAGCACCTTTGCCGCCTCCGCCTACATCCTCATCTTTGCGGGCGTACTTGTCATGGTGACCGGCTTCCTGGGCTTCGGTGCCATCCTCTGGGAGCGGAAGGGCTGCCTCTCCACGTATTTCTGCCTGTTGCTCGTCATCTTCCTGGTTGAGCTGGTGGCGGGAGTCCTGGCCCATGTGTATTACCAGAGGCTGAGTGATGAACTGAAGCAGCACTTGAACCGGACTCTGGCTGAGAACTACGGGCAGCCCGGAGCCACGCAGATCACCGCCTCAGTGGACCGACTCCAGCAGGATTTCAAGTGCTGTGGAAGCAACAGCTCAGCCGACTGGCAGCACAGCACGTACATCCTGTTGGAGGGCCGCCAGGTGCCCGACAGCTGCTGCAAGACAGTGGTGGTGCGCTGCGGCCAGCGGGCCCACCCCTCCAACATCTATGAGGGAGGCTGCCTCACCAAGCTGGAGCAGTTCCTGGCCGACCACCTGCTGCTTATGGGGGCAGTGGGCATCGGGGTGGCCTGCCTGCAGATCTGCGGGATGGTTCTCACCTGCTGCTTGCACCAGAGGCTCCAGCGGCATTTTTAC
>RnTSPAN11
TGGCTGCTGGCCCACCTGAAGTACCTGCTTTTTATCTTCAACTTCTTCTTCTGGGTAGGTGGGGCAGCTGTCATGGCCGTGGGTATCTGGACACTGGTGGAGAAGAGTGTTTACCTCAGCATCTTGGCCTCCAGCACGTTTGCTGCCTCTGCCTACGTCCTCATTTTCGTTGGCGGTCTTGTCATGACAACTGGCTTCCTGGGCTTCGGGGCCATCATCCGGGAGCAGAAGAGCTGTCTCTCCACATATTTCTGCCTGTTGCTGGCCATCTTCCTGGTGGAGCTGGTGGCAGGGGTCCTGGCGCATGTGTACTACCAGAGGCTAAGCGATGAACTGAAGCGGCATCTGCACAGCACCCTGACTGAGCACTATGGGCAGCCCGGAGCCGCAGAGATCACAGCCTCAGTGGACCGTCTGCAGCAGGATTTCAAATGTTGTGGCAGTAACAGCTCAGCCGACTGGCAGCACAGCGTATACATCTTGTCTATCGGTCGCCAAGTGCCCGACAGCTGCTGCAAGACAGTGGTAGCCCGCTGTGGTCAGCGGGCCCACCCCTCCAACATCTACGAGGGAGGCTGCATGGCCAAGCTGGAGCAGTTCTTGGCTGACCACCTGCTGCTCATGGGAGCAGTGGGCATTGGGGTAGCCTGTCTTCAGATCTGCGGAATGGTTCTCACCTGCTGCTTGCACCGAAGGCTCCAGCAGCACTTTTAT
>GacTSPAN11
TGGCTGACTGTGTGTCTCAAGTACCTGCTCTTCGTTTTCAACTTCCTCTTCTGGGTGGGTGGAGCAGCTGTTCTGGGTGTAGGAATCTGGACACTGGTGGAGAAGAGCGACTACTTGAGCCTGCTGGCCTCCAGCACCTTCGTCGTCTCGGCCTACATCCTCATCCTGGCCGGGGGCCTGGTGGTGGTTACGGGCTTCTTGGGCTGCTGCGCTGTCATCCGGGAGCAAAGAAGCTGTCTGTCCACGTATTTCTTCTGCCTGCTGCTGATCTTCGTGATTGAACTGGTGGCCGGCGTGCTGGCTTACGTTTACTACCAGAGGCTGAGCGAGGAGCTGAAACAGAATCTAAACCAGACTATGGCAGATAACTACGCCCAGCCAGGGAGGGAGGCCATCACACTGGCTGTGGATAGACTGCAGCAAGACTTCAAGTGCTGCGGCAGCAACGACTCCCGCGACTGGATGGCGAGTGCGTACGTTTCCTCCGAAGACCGAGTGGTGCCCGACAGCTGCTGCAAGACAATCACCCCTCACTGTGGCAAGCGAGACCACCCCTCCAACATCTACGAGGGCGGTTGCATCACTAAGCTGGAGCAGTTTCTGGCCGACCACCTGTTGGTCATCGGCTCGGTGGGAATAGGAGTGGCTTGTCTGCAGGTCTGTGGGATGGTGTTCACCAGCTGCTTGTACCGCAGGATCAAAATGGAACCTTAC
>DrTSPAN11
TGGATCACGGTGTGTCTCAAATACCTGCTCTTTGTTTTCAACTTTCTCTTCTGGATGGGCGGTGGAGTGGTGATGGGTGTCGGGATCTGGACTCTGGTGGATAAAGGAGAGTATCTGAGTCTTCTGGCCTCCAGCACGTTCGCCGTGTCCGCCTACATCCTAATCCTGGCAGGAGGACTGGTGATGGTCACCGGCTTCTTAGGCTGCTGCGCTGTCATACGTGAACAGAGGAGCTGTCTGTCCACGTACTTCTCCTGTCTGCTTCTGATCTTCCTCATCGAGCTGGTGGCTGGAGTTCTGGCCTATGTGTATTATCAGGCGCTGAGTGAAGAGCTGAAGCAGCACTTGAGCAAGACAATGATGGAGAACTATGCTCAACCTGGGAAAGAAAGCATCACTCAGTCTGTGGACCGACTACAGCAGGATTTCAAGTGCTGCGGCAGCAACAACTCGTTAGACTGGATGCACAGTGTCTACATCATGTCCGATTCAAGAGTGGTCCCAGACAGCTGCTGTAAGACCATCACTCCTCAGTGTGGAAGGAGAGACCACCCCTCCAACATCTACGAGGGAGGCTGCATTACTAAACTGGAGCAGTTTCTGGCTGATCACTTGCTTATCATTGGTGCTGTGGGAATAGGTGTGGCCTGTCTACAGATATGTGGAATGGTGTTCACCTGTTGCCTGCATAGGCGAATTAAACTGGACCCGTAC
>TnTSPAN11
TGGTTGACGGTGTGCTTCAAGTACCTGCTCTTTGGTTTCAACTTTCTCTTCTGGGTGGGCGGAGCGGCCGTTCTGGGCGTGGGAGTGTGGACGCTGGTGGAGAAGAGCGACTACCTGAGCCTGCTGGCGTCCAGCACCTTCGCTGCCTCGGCGTACATCCTGGTGGTGGCTGGCAGCCTGGTGGTGGCGACGGGATACCTGGGCTGCTGCGCCGTCATCCGCGAGCACAGGAGCTGCCTGTCCCTGTACTTCTTCTGCCTCCTGTTGATCTTCACCATTGAGCTGGTCGCTGGAGTTCTGGCGTACGTTTACTACCAGAGGGTGAGTGAGGAGTTGAAGCAGCACCTGAACCTGACCATGGCGGAGAACTACGCCCAGCCAGGGAAGGAGGACATCACACTAGCGGTGGACCGGTTGCAGCAGGACTTCAAGTGCTGCGGCAGCAACAACTCTGGGGACTGGCTGAGGAGTCGCTTCGTCACATCGGAAGGCAGGGTGGTCCCCGACAGCTGCTGTAAAACCAGCACCCCGCTGTGTGGCCGGAGGGACCACCCCTCCAACATCTACGAGGGTGGCTGTATCTCCAAGCTGGAGCGGTTTCTGGCTGACCACCTCCTGGTTATCGGAGCGGTGGGCATCGGAGTGGCTTCCCTGCAGATCTGTGGGATGGTGTTCACCAGCTGCCTGTACAGAAGGATCAAGATGGAGACTTTC
>TrTSPAN11
TGGTTGACGGTGTGCTTCAAATACCTGCTCTTCGTCTTCAACTTTCTCTTCTGGGTGGGCGGAGCGGCCGTTCTGGCTGTGGGAGTGTGGACGCTGGTGGAGAAGAGCGACTACTTGAGCCTGCTGGCATCGGGCACCTTTGCTGCCTCAGCGTGTATCCTGGTGGTGGCTGGCAGCCTGGTGGTCGTTACGGGATTCCTGGGCTGCTGCGCCGTCATCCGGGAGCAGAGGAGCTGGCTGTCTTTGTATTTCTTCTGCCTCCTGTTGATCTTCCTGATTGAGCTGGTTGCTGGCGTGCTGGCCTATGTTTACTACCAGAAGGTGAGTGAGGAGCTGAAGCAGCACCTGAACCTGACCATGACGGAGAACTACGCCCAGCCAGGGAAGGAGGACATCACGTTAGCCGTGGACAGGCTCCAGCAGGACTTCAAGTGCTGCGGCAGCAACAACTCGGGCGACTGGGCGGCGAGTCGCTTCGTCACATCGGCAGGCAGGGTGGTCCCCGACAGCTGCTGTAAGACCATCACCCCGATGTGTGGCAGGAGGAACCACCCCTCCAACATCTACGAGGGCGGCTGCATCTCCAAGCTGGAGCAGTTTCTGGCTGATCACCTCCTGGTTATCGGCGCGGTGGGGATCGGCGTGGCTTGCCTGCAGATCTGTGGGATGGTGTTCACCAGCTGCCTGTACAGGAGGATCAAGATGGAACCTTTC
>BtCD151
TGTGGCACCGTCTGCCTCAAGTACCTGCTCTTCACCTTCAACTGCTGTTTCTGGCTGGCTGGTCTGGCCGTCATGGCCGTGGGCATCTGGACGCTGGCCCTCAAGAGCGACTACATCAGCCTGCTGGCCTCGGGCACCTATCTGGCCACAGCCTACATCCTGGTGGTGGCGGGCATTGTTGTTATGGTGACCGGGGCACTGGGCTGCTGTGCCACCTTCAAGGAGCGGAGGAACCTGCTGCGTCTGTACTTCGGCCTGCTCCTCATCATCTTTCTGCTGGAGATCATTGCCGGGGCCCTGGCCTACATCTACTACCAGCAGCTGAACGCAGAACTCAAGGAGAACCTCAAGGACACCATGACCAGGCGGTACCACCAGCCGGGCCACGAGGGCGTGACCAGCGCTGTGGACAAGCTGCAGCAGGAGTTTCACTGCTGCGGCAGCAACAACTCGAGAGACTGGCAGGACAGCGAGTGGATCCACTCGGGCGGGCGAGTGGTCCCTGACAGCTGCTGCAAGACTGTGGTGCCCGGCTGTGGGCGGCGGGACCACGCCTCCAACATCTACGAGGGCGGCTGCATCACCAAGCTGGAGACCTTCATCCAGGAGCACCTGAGGATCATCGGGGCCGTGGGCCTGGGCATTGCCTGTGTACAGGTGTTCGGGATGCTCTTCACCTGCTGCCTGTACAAGAGCCTGAAGCTGGAGCACTAC
>MdCD151
TGCGGCACCATCTGCCTCAAGTACCTGCTCTTCACCTTCAACTGCTGCTTCTGGCTGGCCGGCCTGGCTGTCATGGCGGTGGGCGTCTGGACGCTGGCCCTCAAGAGCGACTACATCAGCCTGCTGGCTTCCAACACGTACCTGGCCACGGCCTACATCCTGGTGGTGGCCGGGGCCGTGGTCATGGTGACTGGCGTCCTGGGCTGCTGCGCCACCTTCAAGGAGAGGAGGAACCTGCTGCGCCTGTACTTCCTCCTGCTCTTCGTCATCTTTGTGCTGGAGGTCATCGCCGGCATCCTGGCCTACATCTACTACCAGCAGCTGAGCTTCGAGCTGAAGGATAACCTCAAGAACACCATGGTCCAGAAGTACCAGCAGCCAGGCCATGAGGGGGTCACCGGGGCCGTGGACAGCCTACAGCAGAAGTTCAAGTGCTGCAGGAGCAACAACTCTCAGGACTGGCAGGAGAGCACGTGGATCCAGTCGGAGGGTCGCAAGTTCCCTGACAGCTGCTGTAAGACGGTGGTGAGGGGCTGCGGGCAGCGGGACCACGCGTCCAACATCTACGAGGGTGGCTGCATCACCAAGCTGGAGAGGTTCATTCAGGAGCACCTGAGGATCATCGGGGCGGTGGGCCTGGGCATTGCGTGTGTCCAGATCTTTGGGATGATCGTCACCTGCTGCCTGTACAAGAGCCTGAAGCTGGAGCACTAC
>HsCD151
TGTGGCACCGTTTGCCTCAAGTACCTGCTGTTTACCTACAATTGCTGCTTCTGGCTGGCTGGCCTGGCTGTCATGGCAGTGGGCATCTGGACGCTGGCCCTCAAGAGTGACTACATCAGCCTGCTGGCCTCAGGCACCTACCTGGCCACAGCCTACATCCTGGTGGTGGCGGGCACTGTCGTCATGGTGACTGGGGTCTTGGGCTGCTGCGCCACCTTCAAGGAGCGTCGGAACCTGCTGCGCCTGTACTTCATCCTGCTCCTCATCATCTTTCTGCTGGAGATCATCGCTGGTATCCTCGCCTACGCCTACTACCAGCAGCTGAACACGGAGCTCAAGGAGAACCTGAAGGACACCATGACCAAGCGCTACCACCAGCCGGGCCATGAGGCTGTGACCAGCGCTGTGGACCAGCTGCAGCAGGAGTTCCACTGCTGTGGCAGCAACAACTCACAGGACTGGCGAGACAGTGAGTGGATCCGCTCAGGTGGCCGTGTGGTCCCAGACAGCTGCTGCAAGACGGTGGTGGCTCTTTGTGGGCAGCGAGACCATGCCTCCAACATCTACGAGGGCGGCTGCATCACCAAGTTGGAGACCTTCATCCAGGAGCACCTGAGGGTCATTGGGGCTGTGGGGATCGGCATTGCCTGTGTGCAGGTCTTTGGCATGATCTTCACGTGCTGCCTGTACAGGAGTCTCAAGCTGGAGCACTAC
>EcCD151
TGTGGCACCGTCTGCCTCAAGTACCTGCTCTTCACCTTCAACTGCTGCTTCTGGCTGGCCGGTCTGGCGGTTATGGCAGTGGGCATCTGGACACTGGCCCTCAAGAGCGACTACATCAGTCTGCTGGCCTCAGGCACCTACCTGGCCACAGCCTACATCCTGGTGGTGGCTGGCGTTGTTGTCATGGTGACCGGTGTCCTGGGCTGCTGCGCCACCTTCAAGGAGCGGCGGAACCTGCTGCGCCTGTACTTCATCCTGCTCCTCATCATCTTTCTGCTGGAGATCATTGCTGGCGTCCTGGCCTACGTGTACTACCAGCAGCTGAACGCAGAGCTCAAGGAGAACCTGAAGGACACCATGACCAAGCGGTACCACCAGAAGGGCCACGAGGGCGTGACCAGTGCGGTGGACAAGCTGCAGCAGGAGTTCCACTGCTGTGGCAGCAACAACTCCCAGGACTGGCGGGACAGTGAATGGATCCGCTCGGGTGGCCGTGTGGTCCCAGACAGCTGCTGCAAGACTGTGGTGGCCGGCTGCGGGCAGCGGGACCACGCCTCCAACATCTACGAGGGCGGCTGCATCAGCAAGCTGGAGACCTTCATCCAGGAGCACCTGAGGATCATCGGGGCTGTGGGCATCGGCATCGCCTGTGTGCAGGTCTTTGGTATGATCTTCACGTGCTGCCTGTACAAGAGCCTGAAGCTGGAGCACTAC
>MmCD151
TGTGGCACAGTCTGCCTCAAGTACCTGCTCTTTACCTACAACTGCTGCTTCTGGCTGGCCGGCCTGGCTGTCATGGCAGTGGGCATCTGGACACTGGCCCTCAAGAGTGACTACATTAGTCTGCTGGCCTCAAGCACTTACCTAGCCACGGCCTACATCTTAGTGGTGGCTGGTGTTGTTGTCATGGTGACTGGAGTCCTGGGCTGCTGTGCCACTTTCAAGGAGCGACGGAACCTGTTACGCTTGTACTTCATCCTGCTCCTCATCATCTTCCTCCTGGAGATCATTGCTGGCATCCTGGCCTATGTCTATTATCAGCAGCTGAACACAGAGCTCAAGGAGAATCTGAAGGACACCATGGTCAAGAGATACCACCAGTCAGGCCACGAGGGTGTGAGCAGCGCTGTCGACAAGCTGCAGCAAGAGTTCCACTGTTGTGGCAGCAACAACTCTCAAGACTGGCAAGACAGCGAGTGGATCCGCTCTGACAGCCGCGTGGTTCCTGACAGCTGCTGTAAGACTATGGTAGCTGGCTGTGGTAAGCGGGACCATGCCTCCAACATCTATGAGGGTGGCTGTATCACTAAGCTGGAGACCTTCATTCAGGAGCACCTGCGGGTCATTGGGGCGGTGGGCATTGGCATCGCCTGTGTGCAGGTCTTCGGCATGATCTTCACCTGCTGCTTGTACCGAAGCCTCAAGCTGGAACACTAC
>RnCD151
TGTGGCACAGTCTGCCTCAAGTATCTGCTGTTCACCTACAACTGCTGCTTCTGGCTGGCTGGCCTGGCCGTCATGGCAGTGGGCATTTGGACACTGGCCCTCAAGAGTGACTACATTAGTCTGCTGGCTTCAAGCACCTACCTAGCAACAGCCTACATCTTAGTGGTGGCTGGTGTTGTTGTCATGGTGACTGGAGTCCTGGGCTGCTGTGCCACTTTCAAGGAGCGACGGAACCTGTTACGCTTGTACTTCATCCTGCTCCTCATCATCTTCCTTCTGGAGATCATTGCTGGCATCCTGGCCTATGTCTACTATCAGCAGCTCAACACCGAGCTCAAGGAGAATCTGAAGGACACCATGATCAAGAGATACCACCAGTCAGGCCATGAGGGTGTGACCAACGCTGTAGACAAGCTGCAGCAAGAGTTCCACTGCTGTGGCAGCAACAACTCTCGAGACTGGAGAGACAGCGAGTGGATCCGCTCTGACAGCCGTGTGGTCCCTGACAGCTGCTGTAAGACTGTGGTAACTGGCTGTGGTAAGCGGGAGCACGCCTCCAACATCTATGAAGGTGGCTGCATCACTAAGCTGGAGTCCTTCATTCAGGAGCACCTGCGGGTCATCGGGGCCGTGGGCATTGGCATCGCCTGTGTGCAGGTCTTCGGCATGATCTTCACCTGCTGCTTGTACAGAAGCCTCAAGCTGGAGCACTAC
>XlCD151
TGCGGCACTATTTGCCTGAAATACCTGCTTTTCACCTTTAACTTTTTCTTCTGGTTGGCAGGCCTGGCAGTAATGGCCGTGGGGATCTGGACACTGATCCAGAAAAGCGATTACATTAGTCTTCTGCCTTCCAACACTTATGCAGCCACCGCCTACATTCTGGTCATTGCCGGAGCTATCGTTATGGTAACAGGCATCCTGGGATGTTGTGCCACTTTCAAGGAGAGAAAAAGTCTGCTCAAAGTGTATTTTATCCTGTTGTTGTGCATCTTTATCCTAGAGGTCCTGGCAGGAATTCTGGCCTATATTTACTACCAGCAGCTGAATACAGAGCTCAAGCAGAGCCTCAAGCAAACTATGACCACAAAGTACAAACAGCCGGGAGAGGAGAAAGTGACCAATGCTGTTGACAAACTGCAGCAAGAGTTCAAGTGCTGCGGCAGTAATAATTCTGACGACTGGAGGGATAGCATGTGGATTAACTCTGAAAAGCGCTTAGTTCCCGACAGCTGCTGCAAGACGGTTACTCAGCGTTGTGGAGTTCGGGATCACCCATCCAATATCTACGAGGGTGGCTGTATCACCAAGCTTGAAAGCTTTATTCGGGCTCATCTGCTAATCATAGGCGCCGTGGGGATTGGCATTGCCTGTGTTCAGCTTTTTGGTATGATTTTCACCTGCTGCCTGTACAGGAGCCTAAAGTCGGAGCCATAT
>XtCD151
TGTGGCACTATTTGCCTGAAATACCTGCTCTTCACCTTTAACTTTTTCTTCTGGTTGGCAGGCCTGGCAGTAATGGCCGTGGGGATCTGGACACTCATTCAGAAAAGCGATTACATTAGTCTTCTGCCTTCCAACACCTATGCAGCCACTGCCTACATTCTGGTCATTGCTGGAGCCATCGTTATGATAACGGGCATCCTGGGATGTTGTGCCACCTTTAAGGAGAGAAAAAGCCTGCTCAAAGTGTATTTCATCTTGTTGCTGTGCATCTTTATCCTAGAGGTCCTGGCAGGAATCCTGGCCTATATTTACTACCAGCAGCTGAATGCAGAGCTCAAGCAGAGCCTCAAGCAAACTATGACCACAAAGTACAAACAGCCAGGAGAGGAGAAAGTGACCAATGCTGTGGACAAACTGCAACAGGAGTTTAAATGCTGCGGCAGTAATAATTCTGAGGACTGGAGGGACAGCATATGGATTAACTCTGAAAAGCGGTTGGTTCCTGACAGCTGCTGCAAGACGGTTACTCAACGATGTGGCATTCGGGATCACCCATCCAACATCTACGAGGGTGGATGCATCACCAAGCTTGAAACCTTTATTCGGGCTCACCTGCTAATTATAGGTGCTGTGGGGATTGGCATTGCCTGTGTTCAGCTTTTTGGGATGATTTTCACCTGCTGCCTGTACAGGAGCCTAAAGTCAGAGCCATAT
>GgCD151
TGTGGGACTATCTGTCTCAAGTACCTGCTTTTCATCTTCAACTTTTTTTTCTGGCTGGCTGGCGGGGCTGTGATGGCAGTGGGCGCCTGGACCCTGGCTAAGAAGAGCGACTACATCAGCCTGCTCTCTTCTAGCACATATTCAGCTACTGCTTATATTCTGGTGGTGGCAGGGGTGGTTGTGATGGTTACTGGCATCCTTGGCTGCTGTGCCACCTTCAAGGAGCGTCGGAATTTGCTAAGAGTGTATTTCATATTGTTGCTGTGCATCTTTCTCCTGGAGATCATTGCTGGAATCCTGGCCTATATCTACTACCAGCAGCTGAGCACGGAGCTGAAGGAAAATCTGAAGAACACCATGACTGAGAAGTACCGCAAAGAGGGAGAAGAGAGAGTGACCAGTGCAGTGGACAAACTGCAGCAGGAGTTCAAGTGCTGTGGGAGCAACAACTACACAGACTGGGCTGACAGTATGTGGATCAAATCTAGTGGACGGAAAGTTCCTGACAGCTGCTGTAAGACAATAACCGTCCTGTGTGGCCGAAGGGACCATCCTTCCAACATCTACGAGAATGGTTGCATTACCAAGCTGGAAAACTTCATTCAAGAACATCTGAAAATTATTGGCATAGTTGGGATCAGCATTGCTTGTGTGCAGATCTTCGGGATGATTTTCACTTGTTGCTTGTACAGGAGTTTGAAGCAGGAGCCGTAT
>TgCD151
TGTGGGACCATCTGTCTGAAGTACCTTCTCTTCATCTTCAACTTCTTTTTCTGGCTGGCTGGAGGGGCTGTGATGGCGGTGGGCACCTGGACCCTGGCTGAGAAGAGTGACTACATCAGCCTGCTGTCTTCCAGCACATACTCTGCAACTGCTTATATCCTGGTGGTGGCTGGGGTGGTGGTCATGGTCACTGGCATCCTTGGGTGCTGTGCCACCTTCAAAGAGCGGCGGAATTTGCTGCGAGTGTACTTCATATTGTTGCTATGCATCTTTCTCCTGGAGATCATTGCAGGAATCCTGGCCTATATCTACTACCAGCAGTTGAGCCTGGAGCTGAAACAAAATCTGAAGAACACCATGACCCAGAAGTATCGGAAGGAGGGAGAAGAGAGTGTTACGAGTGCAGTGGACAAACTGCAGCAGGAGTTCAAGTGCTGTGGGAGCAACAACTACACGGACTGGGCCGACAGTCTGTGGATCAAATCTAGTGGGAGGAAAGTCCCAGACAGCTGCTGTAAGACAATCACTAACCTGTGTGGCAGAAGAGACCATCCTTCCAACATCTACGAGAGTGGTTGCATTACCAAGCTGGAAAACTTCATTCAAGAGCATCTGAAAATTATCGGGGCAGTGGGCATCAGCATTGCTTGTGTGCAGATCTTTGGGATGATTTTCACCTGCTGCTTGTACAAGAGTTTAAAGTCAGAACCATAT
>AcCD151
TGTGGGACCATCTGCCTCAAATACCTGCTCTTCACCTTCAACTTCTTTTTCTGGCTGGCAGGTGGAGCTGTAATGGCAGTGGGCATCTGGACTCTGGCTGAGAAGAGTGATTACATCAGCCTCCTGCAGTCCAATACATACATGGCGACAGCCTACATCCTGGTGGTGGCAGGTGTCGTTGTCATGATCACTGGCATCTTGGGTTGCTGTGCCACATTCAGGGAGCAGCGGAGCCTGCTGAGAGCGTATTTCATCTTGCTGCTGTGCATTTTCCTGCTTGAGATAATTGCTGGAATCTTAGCCTACATCTATTACCAGCAGCTGAATGCAGAGCTCAAGCAAAATCTGAAGGAGACAATGACCAAGAAGTACCAGAAGGAGGGAGAAGAGGGTGTGACCAGTGCAGTGGACAAATTGCAGCAAGAGTTTAAGTGTTGTGGCAGCCATAATTATACAGACTGGAGTGACAGTGATTGGATCAAATCTAAAGGGAGGAAGGTCCCGGACAGTTGCTGCAAGACAATAACGACAAATTGCGGAACAAGAGATCATCCTTCAAACATCTATGAGGGTGGCTGCATCACTAAACTGGAAAATTTCATCCAGGAGCACCTGAAAATTATTGGAGCAGTGGGGCTTGGCATTGCATTTGTACAGATCTTTGGGATGATCTTCACTTGCTGTTTGTACAGGAGCTTGAAATCAGAACCTTAC
>GacCD151A
TGCGGAACCATCTGCCTGAAATACCTGCTGTTCAGTTTCAACTTTCTCTTCTGGTTGGCAGGCGGCGGCGTGATGGCGGTGGGCGTCTGGACCTTGGTGGAGAAGAGCGACTACATCAGCCTGCTCTCCTCCAAGACCTACGCCGCCTCCGCCTACATCCTGGTCCTGGCTGGAGCCATCGTCATGGTAACGGGCGTGCTGGGCTGCTGTGCCACCTTCAAGGAGCAGAGGAAGCTGCTGCGGGTGTATTTCGTCCGGCTGCTGTGCATCTCTCTCTGGGAGATCCTGTCCGCCATCCGGGGGTATATTTATTATCAGCAGTTGAACGAGGAGCTGAAGCAGAACCTGAGGGAGACGATGACCCAGAAGTACGAGCAGAGCTCCCACGAACACGTCACCCGCGCCGTGGACAAGCTGCAGCAGGAGTTCAAGTGCTGCGGCAGCAACAGCTCGTCGGACTGGTCCGATAGCGTCTGGATCCGCTCCGCGGGCCGGATGGTGCCCGACAGCTGCTGCAAGACGCGCACCGACCTGTGCGGCCGCAGGGACCATCCGTCCAACATCTACGAGGGGGGCTGCATCACCAAGCTGGAGAACTTCATCCTGGACCATCTGAAGATCATCGGCGCCGTGGGGGTCGGGATCGCTTGTGTGCAGGTCATCGGGATGGTCTTCACCTGCTGCCTGTATCGAAGTCTGAAGGCCGAGCCGTAC
>TnCD151A
TGTGGAACCATCTGCCTCAAATACCTCCTGTTTGCCTTCAACTTCCTGTTCTGGTTGGCGGGGGGCGTTGTGATGGCGGTGGGCGTTTGGACCTTGATTGAGAAGACCGACTACATCAGCCTTCTTCCCTCCAAGACCTACGCCGCCTCTGCCTACATTCTGGTCCTGGCCGGAGTCATCGTCATGGTAACAGGCGTGCTCGGCTGCTGCGCCACATTCAAGGAGCACAGGAGGCTGCTGCGTGTGTACTTTGTGCTGCTCCTGTGTATCTTCCTGCTGGAGATCCTGGCTGGCGTCCTGGCTTATATCTACTACCAGCAGCTGAACGAGGAGCTGAAGCAGAGCCTGAAGGAGACGATGACCAAGAAGTATTCGCAGAGCGGCTACGATCAGGTCACCCAGGCTGTGGACAAGCTGCAGCAGGGCTTCAAGTGCTGCGGCAGCAACGGCTCGTCCGACTGGGCCGAGAGCCTCTACATCCGCTCCGAGGGCAGGCTGGTGCCCGACAGCTGCTGCAAGACCCCCGGCCAGCTGTGCGGCCTACGGGACCACCCGTCCAACATCTACGAGGGCGGCTGCATCAGCAAACTGGAGCAATTCACCCTGGACCACCTGAAGATCATCGGAGCCGTGGGTGTGGGCGTCGCCTGCGTGCAGATCTTCGGGATGGTGTTTACATGCTGCCTGTATCGAAATCTGAAAGCCGAGCCGTAC
>OlCD151A
TGTGGAACCATTTGCCTGAAGTACCTCCTGTTTACCTTCAACTTTTTTTTTTGGTTGGCAGGGGTTGTTGTGATGGGGGTGGGCGTTTGGACCTTGCTGGAGAAGAGCGACTACATTAGCCTTCTCCCCTCCAAGACCTATGCTGCATCTGCCTACATACTGGTCCTCGCCGGAGCCATCGTCATGGTAACGGGCGTGCTCGGCTGCTGTGCCACTTTCAAGGAGCAGAGAAGGCTTCTTCGAGTGTACTTTGTCCTGCTGCTGTGTATTTTCCTGTTGGAGGTCCTGGCTGGTGTTTTAGCCTACATCTATTACCAGCAGTTAAACGAGGAGCTGAAACTCAACCTGAAGGAGACTCTGATCAGGAAGTATGAAGTTGGCTCCTATGAGCACATCACCAGAGCTGTGGACAAGCTGCAGCAGGAGTTCAAATGTTGTGGGAGCAACAGCTCGTCTGATTGGAAGGAGAACAGTTGGGTTATGGATACGGGCAGGAAGGTGCCGGACAGCTGCTGCAAGACTCTCACAGAAAAGTGCGGCGTAAGAGATCACCCCTCCAACATCTACGAGGGCGGCTGCATCACCAAACTAGAAAAATTCATCCAGGACCACCTGAAGATTATTGGAGCCGTGGGGATTGGGATTGCCTGCGTGCAGATCGTTGGAATGGTGTTTACTTGCTGCCTATATCGAAGTTTAAAGGAAGGGCCGTAT
>DrCD151A
TGTGGGACCATCTGCCTGAAATATCTCCTTTTCACATTCAATTTTCTGTTTTGGCTTGCAGGAGTTGCAGTGATGGCTGTGGGCATCTGGACAGTAATTGAAAAGAGCGACTACATTAGTCTGCTGTCCTCAAAGATTTATGCTGTCTCTGCTTATATACTCATCATGGCAGGGGTGATTGTCATGATTACTGGAGTTTTAGGCTGCTGTGCCACCTTCAAGGAACAAAGACGCCTACTGAGAGTGTATTTTGTTTTACTGCTGTGTATATTTCTGCTGGAGATCCTGGCTGGAGTTTTGGCCTACATTTATTACCAACAGCTAAATGACGAACTGAAAGAGAACCTGAGGGAGACAATGGTTCAGAAATACAATCAGTCTGAGCAGGAGCATGTAACTAAGGCTGTGGACAAGTTACAGCAGGAGTTCAAATGTTGTGGCAGTAACAGCTCATCTGATTGGGTGGACAGTGCTTGGATCCGCTCTGATGGTCGATTGGTTCCTGACAGTTGCTGTAAGAGTCCAGTCAAGTTCTGTGGTCGGAGAGACCACCCCTCAAATATATATGAGGGTGGTTGCATCACAAAGCTGGAGAACTTCATTCTGAATCACTTACAGATCATTGGTGCAGTTGGGGTGGGCGTTGCCTCTGTGCAGATTGTTGGCATGTTTTTCACCTGCTGCCTATACAGGAGTTTAAAATCAGAGCCATAC
>GacCD151B
TGTGGGACAATCTGTCTGAAATATCTACTTTTTCTCTTTAATATTCTCTTTTGGCTGGCAGGAGGCACCGTGCTGGCGGTGGGAGTGTGGACTATGGTGGAAAAGAGCGACTACATCAGTCTATTGAACTCCAGCTTGTACTCGGTCTCAGCGTATCTCCTGATCGCCGCCGGGGTCATCGTGATAGTGACCGGGATCATCGGATGCTGTGCCACTCTCAAGGAGATGAAGAGTCTGCTGATCGTGTATCTGGTCTTGTTGCTCTGTATCTTCCTGCTGGAAGTCATCGCTGGTGTTCTGGCTTACATTACCTACCAAGAGCTGGACCAAGAGCTGAGACAGAATCTTAAGGGGACAATGCAGCAGAAATACCAGCAGCCAGGGGAGGAGAGCATCACACGTGCTGTGGATAAACTTCAGCAGGAGTTTCAGTGTTGCGGCAGTCAGAACTCCTCCGACTGGAGAGACAGTGTGTGGATCCAGTCCAACGAGCGGCTTGTTCCAGACAGCTGCTGTAAAAGTCCCAGTGCCCTCTGCGGGCTGCGGGACCACCCCTCCAACATCTACGAGGGAGGCTGCATTATGAAATTAGAGGAGTTCATCCTGAGCCAGTTGTACATTATCGGCGCAGTGGGCATTGGGATTGCATTCCTACAGCTTGTGGGGATGATGTTTACCTGCTGCCTTTATCAAAAGTTGAAAGAAGACCCCTAC
>TrCD151B
TGTGGGACTATTTGTCTGAAATATCTTATTTTTCTATTCAACATTATTTTCTGGTTGGCAGGAGGGGCTGTTCTGGCCGTGGGGGTGTGGACTCTGGTGGAAAAGAGCGACTACATCACTCTACTGTCCTCCAGCTTCTACTCGGCCTCCGCTTACATCCTGATCGCCGCCGGCGCCATCGTCATAGCGACCGGGATTATTGGCTGCTGTGCCACGCTGAGGGAGAAGAAGAGTCTTTTGATTGTGTATTTGTGCTTGTTGCTCTGTATTTTCCTGCTGGAGATCATTGCCGGGGTGCTGGCCTACATTACCTACCAAGAGCTGGATGAGGACCTGAGGCAGAACCTCAAGACGACCATGCAGCAGAAATACCGTCACCCAGGAGAGGAAAAGGTCACCGAGGCTGTGGACAAACTTCAGCAGGAGTTCAAATGTTGCGGCAGTCACAATTACTCCGACTGGGCCGACAGCGTGTGGATCCAGTCCAACAAACGGGTGGTTCCTGACAGTTGCTGCAAAACCCAGATCGCCCTCTGCGGCCAAAGAGGCCATCCCTCCAATATCTACGAGGGAGGGTGCATCATGAAATTAGAGGAATTCATCCTAACCCAGCTGTATATCCTCGGTGCAGTGGGTATTGGGATTGCATTTCTGCAGCTTCTGGGGATGATGTTCACTTGCTGTCTTTATCGGAATTTGGAAGAAGATCCTTAC
>OlCD151B
TGTGGAACAATTTGTCTCAAATACTTGCTATTTCTCTTCAATATTCTCTTCTGGCTGGCAGGAGGGACTGTGCTGGCCGTGGGCGTCTGGACTTTAGTGGAGAAAAGTGACTACGTCAGTTTACTGAATTCTAACTTGTACTCAGCCTCGGCCTACACCCTGATAGCTGCTGGGGCCGTAGTGGTTATGAGTGGGATAGTTGGCTGCTGTGCCACTTTAAAGGAGATGAGGAGTCTGTTGATTGTGTATTTAGTTTTGTTACTGTGTATTTTTCTGCTGGAAGTCATCGCTGGTGTCATGGCCTACATTAACTACCAAGATCTGGATGAGGAGCTCAGACAGAACCTGAAAGGCACCATGGTGCAGAAGTACAAGCAGCCAGGAGAAGAGAGCATCACACAGGCTGTGGATAGACTACAACAGGAATTCAAGTGTTGTGGGAGTTTTAACTTCTCAGACTGGAGAGAAAGTGTCTGGATCCAGGCAAAAGAGCAGCTAGTTCCTGACAGCTGCTGTAAAACTCCCACTGAATTCTGCGGTCGCAGGGATCACCCCTCCAATATTTACGAGGGGGGCTGCATCATAAAATTAGAGGATTTCATTTTGAATCAGTTATACATTCTTGGAGCAGTTGGAATTGGGATTGCATTTTTACAGCTTGTGGGAATGATGTTCACGTGTTGCCTTTATAGGAGCTTAAAAGAAGATCCATAC
>TnCD151B
TGCGGGACTATTTGTCTGAAATACCTCATTTTTCTATTCAACATTATTTTCTGGTTGGCAGGAGGGGCTGTTCTGGCGGTGGGAGTGTGGACTTTGGTGGAAAAGGGCGACTACATCAGTTTGCTTTCCTCCGGCTTCTACTCGGCCTCCGCCTACATCCTGATCGCCGCCGGCGCCGTCGTGGTGGTGACGGGGATAATCGGCTGCTGTGCCACGCTGAGGGAGAAGAAGAGTCTTTTGATTGTGTATTTGTGTCTGTTGGTGTGTATTTTCCTGCTGGAGATCATTGCTGGAGTGCTGGCCTACATTACCTACCAAGAGCTGGACGAGGACCTCAGGCAGAACCTAAAGACGACCATGCAGCAAAAATACCGTCAACCGGGAGAGGAAAGCGTCACCCAGGCTGTGGATAACCTCCAGCAGGAGTTCAAATGTTGTGGCAGCCACAATTACTCTGACTGGACCGACAGCGTGTGGATCCAGCAGAACCAGCGGGTTGTTCCTGATAGCTGCTGCAAAACTCCCATCGAGCTCTGCGGCCGCAGAAGCCACCCCTCCAATATCTACGAGGGAGGGTGCATTATGAAATTAGAGGAATTCATCCTAAAACAGCTGTATATTCTTGGCGCGGTGGGGATTGGAATTGCTTTTCTTCAGCTTCTGGGGATAATATTTACTTGCTGTCTCTATCGGAATTTGGAAGAAGATCCTTAC
>DrCD151B
TGTGGGACAGTATGCCTCAAATACCTTCTGTTCGTCTTCAATCTTCTCTTTTGGTTGGCAGGTGGCGCTGTGATGGCAGTGGGGATATGGACTCTGCTGGATAAAAGCGACTACATCAGCCTTCTGTCCTCCAACACCTACATGGTAGCAGCCTTCATTCTGATTGGTGCAGGTGCTGTCGTCGTGTTCACCGGGATTTTGGGCTGCTGCGCCACTATCAGGGAACAAAGAAGTCTTCTTATAGTGTTCCTTATCCTGTTGTTGCTAATCTTCCTACTGGAGATCACAGCTGGAGTTTTAGCTTACGTCTATTATCAGGAGCTGAATGCTGAGCTGAGAGCTGATCTGAAGGAGAGGATGGTGGAAAACTACCAGCAACCTGGACAAGAGCACATCACTAGAGCCATCGACAATCTCCAACAAGACCTGAAGTGTTGCGGCAGTAACAGCTCAGCGGACTGGCGGGACGGGGCCTGGATACGGAACGACAGGCGCCTGGTGCCCGACAGCTGCTGCAAGACCCCCTCGGTGGGCTGTGGAGTCAGAGACCACCCATCCAACATCTATGAGGGTGGTTGTATATCCAAACTAGAGGAGTTTATTCTTCAACATCTGCTTATTTTGGGCTCTGTGGGTCTTGGGATTGCATTTGTCCAGATTGTGGGCATGATTTTTACCTGCTGCCTGTATCGGAGTTTGAAAGAAGAAATATAC
>BfCD151
TGTGGAAAA---TGTATCCAGTACCTGATGTTCACATTCAATCTGCTGTTCTGGCTGGCTGGCTGTGGCATCCTGGGAGTGGGGATCTGGCTGAGGGTGACCCAGGGTGATTTCGCCACCTTGGTTCCCAGCATCCCGTTTGTGACGGCGCCGAACCTGTGCATCATTGCGGGCGTGATCGTCATGGTGGTGGGCTTCATCGGGTGCTGCGGGGCTCTCAAGGAGAACAAGTGTTTGTTGTTGACATTCTTCGTGATGCTGTTCATCATCTTCTGCCTGGAGATCACAGCCGGCGCCCTGGCCTACGTCTACAGGGATCATTTGGAGAAGTTTGCCCGTGAAGACCTGACGCGAGGGATGAACCAG---TACGGCATGACGGGGCAGTCCGGCCTGACTCGTGCCTGGGACCTGTTCCAGACGGAGAAGCACTGCTGTGGTGTCAACAACAGCACCGACTGGTTTAACCGCCCAGTGTGGCCC---AACCAGAGCTGGGTGCCAGACTCCTGCTGCAAGCCTGTCTACGATGACTGTGGCCAGTCTGGAGACGTTCTCAACTTCTTTGAAGATGGCTGTGTCTCTGCTCTGAAGACTGACTTCATGTTCAACCTGGGCCTGATCGGCGGCATCGGGATCGGAATCGGCTTGATCCAGATCCTGGGCATGGTGTTCTCCCTCTGTCTGTTCTACAGGATCAGAAACGAGGGGACG
>CsCD151
TGTGATCAGTCATGTTTAAGAGGAGTCCTAATTGCCTTCAATTTCTTGTTCATTATTGGTGGTTGTGGGGCATTGGCCATTGGAATATGGACCATTATGTCCAAAATGAAGTATGCTGCCCTACTGGGATCTGTCTACTACAACCTTATAGTGTATCTGCTCATTGGTGCTGGAGTATTGGTTTTATTGACTGGAATTTTGGGCTGCATGGGTGCAGTACGTAAAAATATTGGCATGCTGACATGTTACTTTGCCCTTTTGGTGGCAATTTTCCTGTGTGAATGCATTGCTGGCATTCTGGCATTTGTCTACTATCAAACCTTACATGATGAACTTGTATCAGAACTGAAGTCAAATTTGAATAAAAATTACAACCAGACTGGACAAGAGGCATTTTCTGTGGCTGTTGATGACATGCAGCAGGATTTCAAATGTTGTGGAGTGCAGTCCTATGCAGATTGGAGCAGCAGTAAGTTCATAACTTCAAACGGTTTGAAAACCCCGGAATCCTGCTGCAAAACGCCTTCCCCAAACTGCAGTGTACGAGACCATCCATCGAATATATACAACCTGGGGTGCCTTACCCGCTTGGAGGAGTATTTGAAGAACCATCTTTTTATTCTCGCAATCACCGGGACAGCAGTGGCTTGCCTTGAGGTTCTTGTCATGATATTCACATGCTGTCTTCGCAGCCGAATTAAGGAAGAACCTTAT
>CiCD151
TGCGACCTTTCATGCTTAAGGGGGGTTTTAATTGCTTTCAATTTCTTGTTTATTATTGGAGGATGCGGGGCCTTGGCTATTGGAATATGGACTGTAATCTCTAAGATGAAATATGCAGCTCTGTTGGGTTCAATCTACTACAACCTCATCACATATTTGTTGATTGGAGCTGGGGTTTTGGTCTTGATAACTGGTGTTCTGGGCTGCATGGGCGCAGTTCGGAAAAACTCTGGCATGCTGACATGTTACTTTGCCCTGCTGGTCACAATTTTCTTGTGCGAGTGCGTGGCAGGAATTTTGGCCTTTGTGTATTACCAATCTCTACATGACGAATTGGTTTCAGAATTGAAATCAAATTTGAACAAGAATTATAATCAAACTGGGCAAGAATCTTTTTCAATGGCGGTTGATGACATGCAGCAGGACTTCCAGTGCTGTGGTGTGAGTGCATATTCAGATTGGAGTGGAAGCAAATTTATTACATCAGACGGCTTGAAGACACCAGAATCTTGCTGTAAGTCTCCTTCTCCAGGCTGTAGTGTACGAGACCACCCTTCCAATATCTACAGCATGGGCTGTCTTACAAGGCTAGAGCAGTACATTAAAGACCATCTCTTCATTTTGGCAATTACTGGCACAGCAGTGGCATGTCTCGAAATCCTGGTCATGATTTTTACTTGCTGTCTTCGCAGTCGCATAAGAGATGAGCCTTAC
>SpCD151
TGTGGGATCTCACTGCTGAAGTATGTTCTCTTCATCTTCAATTTCTTCCTCTTGCTTGGTGGAGCTGGTGTATTAGGAGTTGGAATCTGGACGGTCATCTCAAAGTTCGACTACACAGAGGTCCTCTGTTCACACGCTTACATCATCGCTACGTATGTACTCATCATCTCAGGAGGTGTGGTCATCATAGTGGTCATCACTGGTTGCTATGGTGCTGTGCAAGAGGTCAAAGGTTGCCTGTTGGTGTATTTCACTTTGCTCCTTCTTCTGTGCCTGGTCGAGCTAGCTGTCGGTGTCTTTGTGTATTATTACAGAGGAGAGCTTCAAGTTGAGCTTGTAAAGTGCATGAACAGTTCAATGACGAAGAACTACGGAGTGACTGGTAATGAAGCCTACACTGTTACGGTAGATGAATTACAGACGAGTTTCAACTGCTGTGGTGCAGCTAGCTTTGAGGACTGGGAGAAGAGTGAATGGAAGCAGAACGGTAATCGCAGCGTCCCGGCTAGCTGCTGTAAGACCTACAGCCCATACTGCTCAGTCAGAACACATCCATCAAATATTTACCACCAGGGTTGTGTAGTTGGCCTGTCGCTGATAGTAGAAGATCATCTCATCATCATAGGTGCTGTGAGCTTGGCTATAGCTGGGGCAGAGATCATGGGTCTCATCTTCTCCATGTGTCTCTACTGCCATCTACGCCAGGAACCCTAC
