# Supplementary material for: The evolution of vertebrate tetraspanins: gene loss, retention, and massive positive selection after whole genome duplications
Source: BMC Evol Biol. 2010 Oct 13;10:306. doi: 10.1186/1471-2148-10-306 (PMC2965184; doi:10.1186/1471-2148-10-306)
Supplement: Additional file 6 — All used alignments (alignment.zip). [file 1471-2148-10-306-S6.ZIP › alignments/CD37_test.fas]

>CfCD37
GACAGCTGCCTCAGCCTCATCAAGTACCTCCTCTTCGTTTTCAACCTCTTCTTCTTCGTCCTAGGCAGCCTTATTTTCTGCTTTGGCATCTGGATACTCATTGACAAGACCAGCTTCGTGTCCTTTGTAGGTTTGTCCTTCATACCCCTGCAGATCTGGTCCAAGGCCCTGGCAATCTCAGGAATTCTCACTATGGGCCTTGCCCTCCTGGGCTGTGTGGGGGCTCTGAAGGAGCTCCGCTGCCTCCTGGGGCTGTATTTTGGGGTACTGCTGCTCCTGTTTGCCACACAGATCACCCTTGGAATACTCATCTCCACTCAGCGGATGCGGCTGGAGCGGAGGGTGAAGGACATCGTGATGGAGACGATCCAAAACTACCACTCGCGAGAGTCGGCCGCGGAGGAGAGCTGGGACTACGTGCAGTTTCAGCTGCGCTGCTGCGGCTGGAACTCTCCCCGGGACTGGTTCGGTATCCCCTGCTCCTGCTATTTCCCCCAGTTCAGCCGGCTCGGACTTTGCGGGGTTCCCGCAAACAGCAATATCTACAGCGAGGGCTGCGCGCAAAACCTCCAGAAGTGGTTGCACAACAACCTCATCTCCATAGTGGGCATTTGTCTGGGCGTCGGTCTACTTGAGCTCAGCTTCATGACGCTCTCGATATTCCTGTGCAGA
>EcCD37
GACAGATGCCTCAGCCTCATCAAGTACCTCCTCTTCGTTTTCAACCTCTTCTTCTTCGTCCTAGGCGGCCTTATTTTCTGCTTCGGCATCTGGATACTCATCGACAAGACCAGTTTCGTGTCCTTTGTGGGCTTGTCCTTCATGCCCCTGCAGATCTGGTCCAAGGCCCTGGCCATCTTAGGAATCCTCACCATGGGCCTGGCCCTCCTGGGCTGTGTGGGGGCCCTGAAGGAACTCCCCTGCCTCCTAGGCCTGTACTTTGGGATCCTGCTGCTCCTGTTTGCCACGCAGATCACCCTGGGAATCCTCATCTCCACTCAGGGGGGCCGGCTGAAGCGGAGAGTGAAGGACATCGTCCTGGAGACTATCCAGAACTACCGCACCAACCAGACTGGGGCCGAGGAGAGCTGGGACTTCGTGCAGTTTCAGCTGCGCTGCTGCGGCTGGTTCTCTCCTCAGGACTGGTACCGCGTCCCCTGCTCCTGCTATTCCTCCCAGTTCAGCCGGCCTGGACGTTGCGTGGTCCCTGCCAACGCCTATATCTACAGTGAGGGATGCGAGCGGAGCCTCGAAAAGTGGTTGCACAACAACCTTATCTCCATAGTGGGCGTCTGTCTGGGCGTCGGTCTACTCGAGCTCAGCTTCATGACGCTCTCCATATTCCTGTGCAGA
>BtCD37
GATGGCTGCCTCAGCCTCGTCAAGTACCTCCTCTTCGTCTTCAACCTCTTCTTCTTCGTCCTAGGCAGTCTTATCTTCTGCTTCGGCATCTGGATACTCATCGACAAAACCAGCTTCGTGTCCTTCGTGGGCTTGTCCTTCATGCCCTTGCAGATCTGGTCCAAGGTCCTGGCCGTCTCAGGAATCCTCACCATGGGTCTTGCCCTCCTGGGCTGTGTGGGGGCCCTGAAGGAGTTCCGCTGCCTCCTGGGCCTGTATTTTGGGACACTGCTGCTCCTGTTTGCCACACAGATCACCCTAGGAATCCTCATCTCCACTCAGAGAGTCCAGCTGAAGAAGAAAGTGAAGGACGTCGTGCAGAAGACCATCCAAAACTACCGCACTCATGAGACGGCGGCGGAGGAGAGCTGGGACTACGTGCAGTTTCAGCTGCGCTGCTGTGGCTGGGAGTCTCCTCAGGACTGGTTCCATATCCCCTGCTCCTGCTATTCCCCCCAGTTTAGCCGGCTCGGAGTTTGCTCGGTCCCCGCGAACAGCTACATCTACCAACAGGGCTGCGAACGGAATCTCTCCAACTGGTTGACCAACAACCTCATCTCCATAGTGGGCATTTGTCTCGGCGTGGGTCTACTCGAGCTCAGCTTCATGACGCTCTCCATATTCCTGTGCAGA
>HsCD37
GAGAGCTGCCTCAGCCTCATCAAGTACTTCCTCTTCGTTTTCAACCTCTTCTTCTTCGTCCTCGGCAGCCTGATCTTCTGCTTCGGCATCTGGATCCTCATTGACAAGACCAGCTTCGTGTCCTTTGTGGGCTTGGCCTTCGTGCCTCTGCAGATCTGGTCCAAAGTCCTGGCCATCTCAGGAATCTTCACCATGGGCATCGCCCTCCTGGGTTGTGTGGGGGCCCTCAAGGAGCTCCGCTGCCTCCTGGGCCTGTATTTTGGGATGCTGCTGCTCCTGTTTGCCACACAGATCACCCTGGGAATCCTCATCTCCACTCAGCGGGCCCAGCTGGAGCGAAGCTTGCGGGACGTCGTAGAGAAAACCATCCAAAAGTACGGCACCAACGAGACCGCGGCCGAGGAGAGCTGGGACTATGTGCAGTTCCAGCTGCGCTGCTGCGGCTGGCACTACCCGCAGGACTGGTTCCAAGTCCCCTGCTCCTGCTACTTGCCCCAGCTCAGCAGGCTTGGAATCTGCGCTGTCCCTGCAGAGAGCCACATCTACCGCGAGGGCTGCGCGCAGGGCCTCCAGAAGTGGCTGCACAACAACCTTATTTCCATAGTGGGCATTTGCCTGGGCGTCGGCCTACTCGAGCTCGGGTTCATGACGCTCTCGATATTCCTGTGCAGA
>RnCD37
GAGAGTTGCCTCAGCCTCATCAAGTACTTCCTCTTCGTTTTCAACCTCTTCTTCTTTGTACTAGGAGGCCTGATTTTCTGCTTTGGCACCTGGATCCTCATTGACAAGACCAGCTTCGTGTCCTTTGTGGGCTTGTCCTTCGTGCCACTGCAGACCTGGTCCAAGGTCCTGTCGGTCTCGGGTGTCCTCACCATGGCCCTGGCTCTCCTGGGCTGTGTGGGGGCTCTAAAGGAGCTGCGCTGTCTTCTGGGCCTGTATTTCGGAATGCTGCTGCTCCTGTTTGCCACACAGATTACCTTGGGGATCCTCATTTCCACTCAGCGAGTCCGGCTGGAGCGAAGGGTGCAGGAATTGGTGTTACGGACCATCCAGAGCTACCGCACGAATGAGACAGCTGCTGAGGAGAGCTGGGACTATGCGCAGTTTCAGCTGCGCTGCTGCGGTTGGCAATCTCCGCGGGACTGGAACAAGGCCCCCTGCTCCTGCTACCTCTCCCAGCTAAGCCGGCTGGGGATATGTGCACTCCCCGCAAAAGCCCATATATACCGTGAGGGCTGCGCGCGGAGCCTCCAGAAGTGGCTGCACAACAATATCATCTCCATAGTGGGAATTTGTCTGGGAGTCGGTCTTCTTGAGCTCGGCTTCATGACACTCTCGATATTCCTGTGTAGA
>MmCD37
GAGAGTTGCCTCAGCCTCATCAAGTACTTCCTCTTCGTTTTCAACCTCTTCTTCTTTGTACTAGGCGGCCTGATTTTCTGCTTCGGCACCTGGATCCTCATTGACAAGACCAGCTTCGTGTCCTTTGTGGGTTTGTCCTTCGTGCCACTGCAGACTTGGTCCAAGGTCCTGGCTGTCTCAGGTGTCCTCACCATGGCCCTGGCTCTCCTGGGCTGTGTGGGGGCTCTAAAGGAGCTGCGCTGTCTCCTGGGCCTGTATTTTGGAATGCTGCTGCTCCTGTTTGCCACACAGATTACCCTGGGCATCCTCATTTCCACTCAGCGGGTCCGGCTGGAGCGAAGGGTGCAGGAATTGGTGTTGAGGACGATCCAGAGCTACCGCACGAATGAGACAGCAGCCGAGGAGAGTTGGGACTATGCACAGTTCCAGCTGCGCTGCTGCGGCTGGCAATCTCCGCGGGACTGGAACAAGGCCCCCTGCTCCTGCTACTTCTCCCAGCTAAGCCGGTTGGGGATATGTGCACTCCCTGCAAAAGCTCACATCTACCGTGAGGGCTGCGCGCAGAGCCTCCAGAAGTGGCTGCACAACAATATCATCTCCATAGTGGGAATCTGTCTGGGAGTCGGTCTTCTTGAGCTCGGCTTCATGACGCTCTCAATATTCCTGTGTAGA
>MdCD37
AAGGGCTGCCTGAGCCTCATCAAATATTTCCTCTTTGTCTTCAACATCTTCTTCTTCGTCCTGGGCAGCCTCATATTCTGCTTCGGTCTGTGGATCCTCGTGGACAAGAACAGCTTTGCCTCCTTCCTGGGCATGTCCTTTACACCGCTGAAAGTGTGGTTCTATGCCCTGGCCATCTCTGGGATCTTCACGGGCATCCTGTCTTTCCTCGGCTGCCTTGGGGCCCTCAAGGAGATCCGCTGCCTCCTTGGCCTCTACTTTGGTCTTCTGCTGTTGCTGTTTACCGCCCAGATCACAATAGGAGTCCTCATCTACACCCAGCATGGCTCCCTGGAACGGAAGGTGAAGCTTATCGTCCTGGACGTTATCGAGAACTACCACAAGTACGCGTACAGCACGGCTGAGAACTGGGATTTTGTGCAGTTCCAGCTCCGCTGCTGCGGCTGGGACTCTCCCCAGGACTGGTGGCTGGCGCCCTGCTCCTGCCAGCTGCCGGGTCCCGGCGTCCCCGGGCTGTGCTCCTTGCCAGCAGATAGCTCGGTTTACCAGGAGGGCTGCTCTCGAAGCCTCTACACGTGGCTGCACAACAACCTCATCTCCATCGTGGGCATCAGCCTGGGCCTGGGGCTGCTCGAGCTCGGGGTCATGTCGCTCTCGATGTTTCTCTGCAGG
>AcCD37
AAAGGATGCCTTAGCGTCATAAAGTACTTCCTCTTCATCTTCAACCTCTTCTTTTTTATGCTTGGAAGTCTTCTCTTCAGCTTTGGCTTATGGATCCTTTTTGACCGAAACAATTTTGCTTCTGTTCTTGGGTCATCATATTATGCCCTAAAAGTCTGGTCCTATATCTTCTGTGGTGTTGGCATCCTCACAATGTTGATGGGTTTCCTTGGATGTCTAGGTTCCCTCAAGGAGATCAAGTGCATGCTGGGATTTTACTTTGCCTTCCTGCTCCTCCTTTTTATTGCTCAGATCACCATCGGGATCCTGATATATGTACAGCAAAACTCGCTCAAGAAAACTGTTGGAGAATATGTAAATGGCATAATCGAAACTTATGGAGCAAAATACTCTGATCATGAAGAGAGCTGGGATTTTGTGCAAAAGCAGTTCCAGTGTTGTGGATGGACCTCTTATAGCGACTGGAGGAAGAACCCCTGTTCCTGTTACGTGGAGCCTGAAGGCGTCCCCGGGTTCTGCAAAACTTTGGGCGAGTGGCCAGTCTACAAGGAGGGCTGCATGCGTAGTGTTGAAGTCTGGGTGACCAATAATATCATCACAGTTGTGGGGATCTGCCTTGGCATTGCCCTTCTCGAGCTCTGCCTCATGACCCTGTCGATGTTTCTGTGTAGG
>XlCD37A
AAAGGTTGCCTGAGCGTTACCAAATATTTCCTGTTTGTCTTCAACCTGTTCTTCTTTATCCTAGGAGGTGTGTTGCTCTGTTTTGGGCTATGGATTCTATTTGACAGAGGCAGTTTTGCAACTATGATAGGCTCCTCGGTGCCCACCTTGAAGGTCTGGTCGTATGTATTCTCGGGCGTGGGAATCCTCACCATGCTGCTGGGTTTCCTAGGCTGCCTCGGGTCACTCAAGGAAATCAAATGCCTGCTGGGATTTTATTTTGCATTCCTTCTCCTGCTGTTTTCTGCACAGATCACCATTGGAGTGCTGGTGTACACACAGAGAAATAGTCTGAGTACAAGACTCGGCACAATTGTTGAATCTGTTATAAAAGACTATGGCTTGTATCAGACAGATTTGGAGGAAGGCTGGGACTTTGCTCAAGAAAAGATGCAATGCTGTGGCTGGTATGCACCAGAAGACTGGCAGAAAAATCCTTGTTCCTGCCAGGAATATCCTGAGGCCAAGGCTGGATTCTGCACCACTGGTAAGAAGTGGCCGGTATATCAAACAGGTTGCATGAACACACTGCAGGCATTCCTCCTAAATAACAGCATCACCATTGTCGGCGTGTGTATAGGTATCGCTCTGCTGGAGCTCTTTGTCATGACGTTGTCGATGTGTCTGTGTAGA
>XtCD37
AAAGGTTGCCTGAGCGTTACCAAATATTTCCTGTTTGTCTTCAACCTGCTTTTCTTCATCCTGGGAGGTGTTTTGCTCTGCTTTGGGCTGTGGATCCTATTTGACAGAGGCAGTTTTGCAACTATGATAGGCTCCTCTGTGCCCACCTTAAAGGTCTGGTCGTATGTATTCTCGGGAGTGGGAATCCTCACCATGCTGCTAGGTTTCCTCGGCTGCCTCGGGTCACTCAAGGAAATTAAATGCCTGCTGGGATTTTATTTTGCTTTCCTTCTCCTGCTGTTTTCTGCACAGATCACCATTGGAGTGCTGGTATACACACAAAGAAATAGTCTGAGCACCAGACTCGGTACAATTGTTGAATCTGTAATAAAGGACTATGGCCTATATCAGACCGATTTGGAGGAAGGCTGGGACTTTGCTCAAGAAAAGATGCAGTGCTGTGGCTGGTATACTCCAGATGACTGGATGAAAAATCCTTGTTCCTGTAGGGAATTCCCTGAAGCAAAGGCCGGATTCTGCACCACTGGTGAGAAGTGGCCAGTCTATCAGACAGGTTGCATGAACACGCTGCAGGCATTTCTCCTAAATAACAGCATCACCATTGTTGGCGTGTGTATAGGTATCGCTCTGCTGGAGCTCTTTGTCATGACGTTGTCGATGTGTCTGTGTAGA
>XlCD37B
AAAGGTTGCCTGAGCGTTACCAAATATTTCCTGTTTGTCTTCAACCTGTTTTTCTTCATTCTGGGAGGCATGCTTCTCTGCTTTGGGCTCTGGATCCTATTTGACAGAGGCAGTTTTGCAACTATGATAGGCTCCTCGGTGCCCACCTTGAAGGTCTGGTCATATGTCTTCTCTGGCGTGGGAATCCTCACCATGCTGCTGGGTTTCCTAGGCTGCCTCGGGTCACTCAAGGAAATCAAATGCCTGCTGGGATTTTATTTTGCATTCCTTCTCCTGCTGTTTTCTGCACAGATCACCATTGGAGTGTTGGTGTACACTCAGAGGAATAATCTGAGTACCAGACTGGGTACCATTGTTGAATCAGTTATAAAGAACTATGGCCTATATCAGACAGATTTGGAGGAAGGCTGGGACTTTGCTCAAGAAAAGATGCAGTGCTGTGGCTGGTATGTACCAGAGGACTGGCTGAAAAACCCTTGTTCCTGCCGGGAATTCCCAGAGGCAAAGGCTGGATTCTGCATCTCTGGTGACAAATGGCCAGTATATCAGACAGGTTGCATGAACACTCTGCAGGCATTTCTCCTAAATAACAGCATCACCATTGTCGGCGTGTGTATAGGTATCGCTATGCTGGAGCTCTTTGTCATGACATTGTCGATGTGTCTGTGTAGA
>SsTSPAn37
CAAGGCTGTATTGGTCTCATCAAATATTTCCTATTCCTTTTCAATCTACTTTTTTCTTGTGTGGGCGCCCTCCTGCTGTCACTTGGGATATGGATAGTCCTTGCTGAGACAAGCACTTTCTTCATGCCTGCCCCTCCCTATATGTCTTTTTCTGTGTTCTCCTATTTCCTGGTCATTGGTGGAAGTGCTACGATGTCGTTGGGCTTCATTGGGTGTCTGGGTGCATTGAAGGAGGTGAAATGCATGTTAGGAATGTATTTCTTCCTGCTCTCCATCCTTCTTGCTGCTCAGATTGTGGGAGCGGTTCTGCTCTTCACTCAGAGGACTTCATTTGAAAGCAAAGTCGAAGAGCATGTTCTTCATCTCATTGCATCATTTGGCAAGAATTATCTGAATTTGGAAAAGACTCTGGACTACGTTCAGCAGGAGATTCATTGTTGTGGATGGACAGGACCAAACATCTGGGTGAAGGCACCCTGCTCCTGTTACATCAATAACACCCAGGAAATGTGTGACTGCAATATCCGGACAATGTGTGACATCTATCAAAACGGGTGCAGAGAGAGTATTAGAGAGTGGTTGGACGAGAATATGCTCATTATTTTTGCCGTGCTACTTGCTGTGATGACGGTGGAGCTATGTGGTATGACCCTTTCGATGTGTCTGTATAGA
>DrTSPAN37
GAATGCTGTGTCAGTGTCACCAAATACTTCCTCTTTCTCTTCAACTTGGTTTTCTTTCTCTTAGGATCCCTCCTCTTGTCTTCTGGACTATGGATGCTTTTATCAGATACCAGCACTTTCATAGATCCATTTCGTCCATATATCTCCATTTCTCTTCTTTCCTACCTGCTGATCATCAGTGGCTCTGTGACCATGTCATTGGGCTTTTTTGGATGTCTGGGTTCTCTGAAGACTGTCAAATTCCTGCTGGCAATTTATTTCATCCTGTTGACGGTTCTGCTCGCGGCTCAGATAGTGGGTGGTGTTCTTTTCTACACCATGAAGACTGAGCTGTCAAGCAAGTCACTGGGGAAAGAAACGGATCTAATACAGTCATTTGGTAGGAATTATCTGAGTTTTAAAAAGACCATGGATTACATTCAGAGGCAGGAAGAATGCTGTGGTTGGAATGGAAAAGAAGACTGGGGAGACATACCCTGTTCCTGCTATGCAAATGAAACCAAAGAATTATGTGACTGTTCCCCAGATTTATCCTGCAAGATTTATGATGAGGGTTGCAAGGACAAAGTAGAGAACTGGCTGGGATCTAATCTTCATTTCATTTTATGGGTTATTTTGGCCATTTCTGTGGTGGAGATATGTGGTATGATCCTTTCGATGTCTCTGTATAAA
>BtCD82
TCAGCCTGCATCAAAGTCACCAAGTACTTCCTCTTCCTCTTCAACTTGCTCTTCTTTGTCCTGGGCGCGGTGATCCTGGGCTTCGGGATGTGGATCCTGGTCGACAAGAACAGTTTCATCTCCATCTTACAGACCTCCTCCACCTCGTTCAAGGTGGCGGCCTACGTCTTCATCAGCGTGGGGGCCCTCACCATGCTCATGGGCTTCCTGGGCTGCCTGGGTGCCGTCAAAGAGGTCCGCTGCCTGCTGGGGATGTACTTTGCCTTCCTCCTGCTGATCCTCATCGCCCAGGTGACTGCCGGGGTCTTCTTCTACTTCAACATGGGCCAGCTGAAGCAGGAGATGGGCAGCATCGTGACCAAGCTCATTCACAACTACACGGACGGCGGGGACAATCTGCAGGAGGCCTGGGACTACGTGCAGGCTCAGGTGAAGTGCTGCGGCTGGGTCAGCTACCTCAACTGGACAGAAAACCCCTGTTCCTGCAAAGCCCTCATGATGCCGCAGAAGGGCTTCTGCGAGGTCCCCAAAGACTGGCCGGTGTACCAGGAGGGCTGCATGGAGAAGGTGCAGGGCTGGCTGCAGGAGAATCTGGGAGTCATCCTTGGCGTGTGTGTGGGCGTCGCTGTCATCGAGCTCCTGGGGATGTTCCTGTCCATGTTCCTATGCCGG
>CfCD82
TCAGCCTGTATCAAAGTCACCAAGTACTTTCTCTTCCTCTTCAACTTGCTCTTCTTTATCCTGGGCGCGGTGATCCTGGGTTTCGGGGTGTGGATCCTGGCCGACAGGAGCAGTTTCATCTCTGTGCTACAGACCTCCTCCAACTCCCTCAAGGTGGGGGCCTGTGTCTTCATCGGTGTGGGTGCCGTCACCATGTTCATGGGCTTCCTGGGCTGCATCGGTGCCATCAAGGAGGTCCGCTGCCTGCTGGGGCTGTACTTTGCCTTCCTCCTCCTCATGCTCATCGTCCAGGTGGCCGCTGGAGTCCTCTTCTACTTCAGCACAGGACAGCTAAAGCAAGAGATGGGCAGCATCGTGATGAAGCTCATCCAGGACTACAAGGACGGCGAGGACAGACTGCAGGAGGCCTGGGACTACGTGCAGGCTCAGGTGAGGTGCTGCGGCTGGGCCAGCTTCTACAACTGGACGGACAATCCCTGCTCCTGCGAGGACAGCTTCCTGGTGCGGAAGGGCTTCTGTGAGGCTTTCGAGTACTGGCCCGTGCACCAAGAAGGCTGCATGAAGAAGGTGCAGGCGTGGCTTCAGGAGAACGTGGGCATCATCCTGGGCGTGTGTGTGGGCGTCGCTGTCATCGAGCTCCTGGGGATGCTCCTGTCCATCTGCTTGTGCCGG
>HsCD82
TCAGCCTGTATCAAAGTCACCAAATACTTTCTCTTCCTCTTCAACTTGATCTTCTTTATCCTGGGCGCAGTGATCCTGGGCTTCGGGGTGTGGATCCTGGCCGACAAGAGCAGTTTCATCTCTGTCCTGCAAACCTCCTCCAGCTCGCTTAGGATGGGGGCCTATGTCTTCATCGGCGTGGGGGCAGTCACTATGCTCATGGGCTTCCTGGGCTGCATCGGCGCCGTCAACGAGGTCCGCTGCCTGCTGGGGCTGTACTTTGCTTTCCTGCTCCTGATCCTCATTGCCCAGGTGACGGCCGGGGCCCTCTTCTACTTCAACATGGGCAAGCTGAAGCAGGAGATGGGCGGCATCGTGACTGAGCTCATTCGAGACTACAACAGCAGTGAGGACAGCCTGCAGGATGCCTGGGACTACGTGCAGGCTCAGGTGAAGTGCTGCGGCTGGGTCAGCTTCTACAACTGGACAGACAACCCCTGTTCCTGCGAAAACAGCCTTTCTGTGAGGAAGGGCTTCTGCGAGGCCCCCGAGGACTGGCCTGTGTACCAGGAGGGCTGCATGGAGAAGGTGCAGGCGTGGCTGCAGGAGAACCTGGGCATCATCCTCGGCGTGGGCGTGGGTGTGGCCATCATCGAGCTCCTGGGGATGGTCCTGTCCATCTGCTTGTGCCGG
>EcCD82
TCAGCCTGTATCAAAATTACCAAATACTTCCTCTTCCTCTTCAACTTGCTCTTTTTTATCCTGGGCGCCATGATCCTGGGCTTCGGCGTGTGGGTCCTGGCCGACAGGAGCAGCTTCATCTCTGTCCTGCAGACCTCGTCCAGCTCGCTCAAGGTGGGCGCCTACGTCTTCATCACCGTGGGTGCCGTCACCATGCTCATGGGCTTCCTGGGCTGCATCGGCGCCATCCGGGAGGTCCGCTGCCTGCTGGGGCTGTATATCACCTTCCTCCTGCTGATCTTCATCGCCCAGGTGACGGCCGGGGTCCTCTTCTACCTAAACATGGGCAAGCTGAAGCAGGAGATGGGCGGCATCGTGAGCCAGCTCATCCAGAACTACCAGGACGGCGAGGACAGCCTGCAGGAAGCCTGGGACTACGTGCAGGCCCAGGTGAAGTGCTGCGGCTGGGCCAGCTTCTACAACTGGACGGCCAACCCCTGCTCCTGCAAGAGCGACACCCTGGAGAGGCGGGGCTTCTGCGAGGCCCCGGAGGACTGGCCCGTGTACAGAGAGGGCTGCATGGAGAGGGTGGAGGCGTGGCTGCAGGAGAACCTGGGCATCGTCCTGGGCGTGTGTGTGGGCGTCGCTGTCATCGAGCTCCTGGGGATGCTCCTGTCCATCTGCTTGTGCCGG
>MdCD82
TCCGGCTGCATCAAAGTCACCAAGTACTTCCTTTTCCTCTTCAACCTGCTTTTTTTTATCTTGGGAGCTGTGATTCTCGGGTTTGGAATCTGGATCCTGGCCGATAGAAGCAGCTTCATCTCTGTTCTCCAGACTTCGAACAACTCGCTGAAGATCGGGGCGTATGTCTTCATCGGGGTCGGGGCCGTGACCATGATCATGGGTTTCTTGGGTTGCATTGGTGCCGTCAATGAGATTCGATGCCTCTTAGGGCTGTACTTTGCTGCTCTCCTTCTGATCCTTGTGGCCCAGGTGACAGCTGGAGTCCTTGTCTACTTCCACACAGACAAGGTGAAGGAAGAGATGAACACCATTGTGAACAATCTGATTTTGACCTACGACCCTGACCAGGCAGCTATTCAAGACACCTGGGATTATGTACAGTCACAGGTGAAATGCTGTGGCTGGACTAGCTACCTTAACTGGACAGAGAATCCTTGTTCCTGTAACGAGGGGAGTATGATCAGGAGTGGCTTCTGCCATGTCTTCAAGGACTGGCCTGTTTACACCGAGGGCTGCATGGAGAAAGTTCAGATGTGGCTACGGGATAATCTTGGCATCATTCTTGGAGTCTGCATTGGTGTTGCTGTCACTGAGCTCCTGGGGATGATGCTGTCCATCTGTCTGTGCCGA
>RnCD82
GCAGGCTGTGTCAAAGTCACCAAGTACTTCCTCTTCCTCTTCAATCTGCTGTTCTTTATCCTGGGTGCTGTGATCCTGGGCTTTGGGGTGTGGATTCTTGCAGACAAGAGCAGCTTCATTTCTGTCCTACAAACCTCATCCAGCTCGCTGCAGGTGGGGGCATACGTCTTCATTGGTGTGGGCGCCATCACCATGCTGATGGGCTTCCTGGGCTGTATTGGTGCTGTCAATGAGGTCCGCTGCCTGCTGGGTCTGTACTTCGTCTTCCTTCTGCTGATTCTTATAGCACAGGTGACTGTAGGGGTCCTCTTCTACTTCAATGCTGACAAGCTGAAGCAGGAGATGGGGAACACAGTGATGGACATTATTCAGAACTACAGCGTCAATAGCAGCAGCCGCGAGGAGGCTTGGGACTATGTGCAGGCGCAGGTGAAGTGCTGTGGCTGGGTCAGCCCCTCCAACTGGACACGTAACCCATGCTCCTGTGAGAACCAGCTCATTGTGAAGAAAGGGTTCTGTGAGTCTGACGAGGACTGGCCTGTGCACCCGGAGGGGTGCATGGAGAAGGCTCAGGCGTGGCTACAGGAGAACTTCGGCATCCTTCTGGGCGTGTGTGCTGGTGTTGCTGTCATTGAGCTGCTGGGGTTGTTCCTGTCCATATGTTTGTGCCGG
>MmCD82
GCAGGCTGTGTCAAAGTCACCAAGTATTTCCTCTTCCTCTTCAACTTGCTGTTCTTTATCCTGGGTGCTGTGATCCTGGGCTTCGGGGTGTGGATTCTTGCAGACAAGAACAGCTTCATTTCCGTCCTACAAACCTCATCCAGCTCGCTGCAGGTGGGGGCTTACGTCTTCATCGGTGTGGGCGCCATCACCATAGTGATGGGCTTCCTGGGCTGTATCGGTGCTGTCAATGAGGTCCGCTGCTTGCTGGGTCTGTACTTTGTCTTCCTTCTGCTGATCCTCATCGCACAGGTGACCGTAGGGGTCCTCTTCTACTTCAACGCTGACAAGCTGAAGAAGGAGATGGGGAACACAGTGATGGACATCATTCGCAACTACACTGCCAATACCAGTAGCCGCGAGGAGGCCTGGGACTACGTGCAGGCGCAGGTCAAGTGCTGTGGCTGGGTCAGCCACTACAACTGGACAGAGAACCCATGCTCCTGCGAGAACCAGCTCATTGTGAAGAAAGGATTCTGTGAGGCTGATGAGGATTGGCCTGTGAACACTGAGGGCTGCATGGAGAAGGCGCAGGCGTGGCTTCAGGAGAACTTCGGCATCCTTCTGGGCGTGTGTGCTGGTGTTGCTGTCATTGAGCTGCTGGGGTTGTTCCTGTCCATATGTTTGTGCCGG
>GgCD82
TCTGGCTGCCTGAAAGTCACCAAGTACTTCCTGTTCCTCTTCAATCTCCTGTTCCTTATTCTGGGCGCTGTGATCCTGGGTTTTGGAATATGGATTTTGGCTGACAAAACCAGCTTCATTTCAGTTCTGCAGAACTCATCTCCCTCCGTGAGGACTGGCGCATATATCCTTGTCGGTGTTGGGTCTCTCACCATGCTGATGGGATTCCTGGGCTGTCTTGGAGCAGTCAATGAAATCAGATGTCTCTTGGGTCTGTACTTTACCTGCCTCATGATGATTCTCATAACTCAGGTGGCTGCAGGACTGGTCATCTATTTCCAGCAAGAAGAACTGAAAGGAGAGTTGTCACGCATAGTTGAAAAACTGATTGGAGATTATGACCCTGTGGATAAGAACTTGCAAGATGCGTGGGACTATGTGCAGAAACAGCTTACCTGCTGTGGCTGGAATGGAGCAGAGGAGTGGGAGAAAAATCCCTGCTCCTGCTCCAAGGATGCTGAGGAAAATACAGGCTTCTGTACACTGGATGCCAACTGGCCTGTGCACAGGCAGGGTTGTGTGGATGGGGTACAGGATTGGTTGAAGGACAACCTTGGTATCATTCTTGGAGTCTGCACAGGCGTTGCTGTTGTAGAGCTGCTGGGGATGATACTGTCCATTTCACTCTGCAAG
>TgCD82
TCTGGCTGCCTAAAAGTCACCAAGTACTTCCTCTTCCTTTTTAATCTTCTGTTCCTTATCCTGGGTGCTGTGATCCTGGGATTTGGAATATGGATTCTGGTCGACAAAACGAGTTTCATTGCAGTTCTACAGATGTCATCTCCCTCCCTGAAGACTGGTGCATACATCCTCATCGGTGTTGGGGCTCTTACCATGCTGATGGGGTTCCTGGGCTGTCTTGGAGCCGTCAATGAAATCCGATGTCTCTTGGGTCTGTACTTCACCTGCCTGATGATAATCCTCTTAGCTCAGATTGCTGCTGCACTGGTCATCTACTTCCAGAAAGAAAAGTTGAAAGTTGAGTTGTCCGACATAGTTGTAGATCTGATTGAGAATTACGATCCTTCGAAGAGGAACTTGCAGGATGCGTGGGACTATGTGCAGACACAGATTGCCTGCTGTGGCTGGACTGGAGCGAAGCAATGGGAAAATAATCCATGCTCCTGCTCCAAGGACCTAGTGGAAGGAAGAGGTTTCTGTAATCTGGAAGCTGACTGGCCTGTTCATGAGCAGGGATGCATGGATGGTGTAGAGGAGTGGCTGAAGGATAACCTTGGTATCATTCTTGGGGTTTGCACTGGTGTTGCTGTTATAGAGCTGCTGGGGATGATATTGTCCATTTCGCTTTGCAAG
>AcCD82
TCCGGCTGTCTGAAGGTCACAAAGTACTTCCTTTTCCTCTTCAACCTCCTTTTTTTTATCTTGGGTGCTGTGATCCTTGGCTTTGGAATATGGATTTTGGTTGACAAGAGTAGCTTCATTTCAGTTCTACAGACCTCCTCATACTCATTAAAGGTTGGGGCATATATTCTCATCGGAGTTGGGTCTGTCACAATGTTGATGGGTTTCCTTGGTTGTGTTGGAGCAGTCAATGAGATTCGATGTCTCTTGGGGCTGTACTTTACCTGCCTGCTGTTGATCCTAATAGCCCAGGTAGCAGCCGGTCTGCTCATCTACTTCCAGCGGAGTGCACTCAAAGCAGAAATGTCCGATATTGTTGGTGACCTTATCCAGAATTACAACCCTTATAATAGGAACCTTGAGACTGCATGGGATTATGTCCAGACACAGCTGTCTTGTTGCGGATGGGCTGGACCAGAAAATTGGAAAAACAATCCTTGCTCTTGTAGCGTTGACCCAGCGGCAGAGGTGGGCTTCTGCCCTTTGGAAGAGAGCTGGCCAGTTAAAAAGCAGGGGTGTATGAAAGGTGTGCAGAACTGGTTAAAGGAGAACCTCGGCATCATTCTTGGAGTCTGCACAGGTGTTGCTGTCATTGAGCTCCTGGGAATGGTGCTCTCGATCTGCCTCTGCAAG
>XlCD82A
AGCGGCTGCATGAAAGTCACCAAGTACTTCCTGTTCCTGTTCAACCTCCTCTTCTTTATTCTTGGTGCAGTGATCCTTGGATTTGGAATATGGATCCTCGTGGACAAAACCAGCTTTATATCGGTCCTGCAGACCTCCTCTTGGTACCTGAGAACAGGCTCCTACATTCTCATCGCCGTTGGGGGTTGCACAATGGTGATGGGATTCCTGGGCTGCTTGGGAGCAGTGAATGAGATCCGCTGCCTATTGGGCCTGTATTTCACCTTCCTTCTGATTATCCTGATCGCTCAAGTTGCAGCCGGAATTCTGATTTACCTACAGCGAGATACGCTAAAGACCGAGATGTCCTCCATCATCCATGATCTGATTGTCACATATGACTATGAAAACACAAGTTGCGAGACCACCTGGGATTATATCCAGAGAAGTCTCCAATGCTGCGGTTGGACCAGCTATCAGAATTGGACTGAGAACCCTTGCTCTTGTATGAACCAGACTTCTTCCAAT---GGCTTCTGTGAGTACAAATTGGAGTCGGCCGTGTACAAAGCGGGCTGCATGCAGGGAGTAGAGAGCTGGCTGCAGGATAACCTTGGCATCATTCTGGGAGTCTGCGTGGGAGTTGCAGTCATCGAGCTCCTGGGTCTCATCCTTTCCATGTGCCTGTGCCGC
>XlCD82B
AGCGGCTGCATGAAAGTCACCAAGTACTTCCTGTTCCTGTTCAACCTCCTGTTCTTTATTCTTGGTGCCGTGATCCTTGGATTTGGAATATGGATCCTCGTGGACAAAACCAGCTTTATTTCAATCCTGCAGACCTCCTCTTGGTACCTGAGAACAGGCTCCTACATTCTCATCGCTGTTGGGGGTTTAACAATGGTGATGGGATTCCTGGGCTGCTTGGGAGCAGTGAATGAGATCCGCTGCCTGTTGGGCCTGTATTTCACCTTCGTGCTCATTATCCTGATCGCTCAAGTTGCAGCCGGAATTCTGATTTACCTACAGCGAGATGCACTAAAGTCCGAGATGTCCTCCATCATCCATAAACTGATTGTCACATATGACTATGAAAACACGAGCTCCGAGACCACCTGGGATTATATCCAGAGAAATCTCCAGTGCTGCGGTTGGACCAGCTATCATAACTGGACTGAGAACCCTTGTTCCTGTATGAACCAGACTTCTTCCAAT---GGCTTCTGCGAGTACAAATTGGACTCGGCCGTGTACAAAGCGGGCTGCATTCAGGGAGTGGAGAGTTGGCTGCAGGATAATCTTGGCATCATTCTGGGAGTCTGCGTTGGAGTCGCAGTCATTGAGCTCCTGGGTCTCATCCTTTCCATGTGCCTGTGCCGC
>XtCD82
AGCGGCTGCATGAAAGTCACCAAGTACTTCCTGTTCCTGTTCAACCTCCTGTTCTTTATTCTGGGCGCTGTGATCCTAGGATTTGGAATATGGATACTGGTGGACAAAACCAGCTTTATAGCGGTCCTGCAGACCTCCTCTTCGTATCTCAGAACCGGCTCCTACATACTGATCGCCGTGGGGGGTTTCACGATGGTGATGGGATTCCTGGGCTGCTTGGGGGCAGTGAATGAGATCCGTTGCCTGTTGGGGCTGTATTTTTCCTTCCTGCTGATTATCCTGATTGCCCAAGTTGCAGCCGGAATTCTGATTTACTTACAGAGAGATACGCTCAAGACTGAGATGTCCTCCATAATCCATGAACTGATTGTCACTTATGACTATGAGAACACAAGCGCCGAGACCACCTGGGATTATATCCAGACAAATATCCGTTGCTGCGGTTGGACTAACTATCAGAACTGGACTGCCAACCCTTGCTCTTGTATGAACCAGAGTTCTCCCAAC---GGCTTCTGCCAATACAATGTGGAGTCCGCTGTGTATCAAACGGGCTGCATGCAGGGAGTGGAGAGCTGGCTACAGGATAACCTTGGCATCATTCTGGGCGTCTGCGTGGGAGTAGCAGTCATTGAGCTCCTGGGTCTCATTCTTTCCATGTGCCTGTGCCGC
>OlCD82
AAGGGATGCATCACAGTCACCAAATACTTTCTATTTCTCTTCAATCTCCTTTTTTTTATCTTTGGAGCGTTGATCATGGGCTTTGGACTCTGGGTTCTCTTTGATAATCAGAGCTTCATTTCTGTTCTGCATGAATCGTCTCACACAGTGAAAGTGGCTTCTTACATTTTCATTGGTGTGGGCTCCCTGTCCATGGCCATGGGCTTCTTTGGCTGCATTGGTGCCATCTATGAGATCCGCTGTCTCCTGGGTTTGTACTTCACCTGCCTCCTGCTCATCCTCATCGCTCAGGTCACAGCTGGAGTTCTTATTTACTTCCAGAGAGATCGGCTGAAATATGAGATGTCCAGCATCATCCAGGGCATGATCATCAACTACACCGGGCTGAACAGGACCACAGAGCACACATGGGACTACATTCAGAAAACTATGAAATGTTGTGGATGGACTGGTCCAGGGAACTGGTCTGAGAACTCGTGCTCCTGCCGCGGCTCTGATGTGAAGAACGTGGGCCTGTGTGAGAACCTGGATGAGCTGCCCGTCTATGAAACGGGTTGCATCACTTCAGTGGAGAAGTGGCTGCGGGAAAACTGCGCAGTGATTCTGGGCATCTGTGTCGGTGTGGCAGTTGTGGAGCTGCTGGGGATGATCCTCTCCATGTGCCTGTGCAAG
>TrCD82
AAAGGTTGCATCACAGTCACCAAATACTTCCTGTTCCTCTTCAACCTCCTCTTCTTTGTTTTTGGAGGTCTGATCATGGGCTTTGGCCTGTGGGTCCTGCTTGACAACCAGAGCTTCATCGCTGTCCTCCAGGAGTCATCAGACACAGTGAAAGTGGCTGCCTACATCCTCATTGGAGTGGGCTCCTTGTCCATGGCTCTGGGCTTCTTTGGCTGCATAGGAGCCATCTATGAAATCCGCTGTCTGCTGGGTTTGTATTTCACATGCCTGCTGCTCATCCTGATTGGCCAGGTCACTGCTGGAGTTCTCATTTACTTCCAAAGAGATCAGTTGAAACACGAGATGTCCAACATCATAAAGGACATGATCGTCAACTACACTGGTGTGAACAGGACTGCCGAGAGCACGTGGGATTACGTCCAGAAGTCGATGAAGTGCTGTGGGTGGACTGGGCCTGGAAACTGGTCTGACAACCCTTGCTCCTGTCGCGGCTCGGACATCAAGCTCGAGGGCCTGTGTGAACACCTGGCGGATCTCCCCGTGTTCGAGACGGGCTGTATAACCAATGTGGAGAAATGGCTCCTGGAAAACTGCGGAGTGATCTTGGGAATCTGTGCCGGGGTGGCTGTCATTGAGCTCCTCGGGATGATCCTCTCCATGTGTCTGTGCAAG
>TnCD82
AAAGGCTGCATAACAGTAACCAAATACTTTCTGTTCCTCTTCAACCTTCTCTTTTTTGTTTTTGGGGGGTTGATCATGGGCTTCGGTCTGTGGGTCCTTCTTGAGAACCAGAGCTTCATTGCTGTCCTGCAGGAATCGTCAGATACAGTGAAAGTGGCTTCCTACATCCTCATTGGAGTGGGCTCCTTGTCCATGGCCCTGGGCTTCTTTGGCTGCATCGGAGCCATCTATGAAGTCCGCTGTTTGCTGGGTTTGTATTTCACGTTCCTACTGCTTATCCTGATTGCCCAGGTCACCGCTGGAGTCCTCATTTACTTCCAAAGAGATCGGCTGAAACATGAGATGTCCGACATCATAAAGGACATGATCGTCACCTACACTGGCGTGAACAGGACTGCTGAGCACACCTGGGACTACATCCAGAAAACAATGAAGTGCTGTGGGTGGACTGGGCCTGGAAACTGGTCTAACAACCCGTGTTCCTGTCGCGGCTCCGACATCAGGCCCGTGGGCCTGTGTGAACACCTGACAGATCTACCTGTGTACGAAACGGGCTGTATAACCAATGTAGAGAAATGGCTGCTAGAAAACTGCGGAGTGATCCTGGGAATCTGCGCCGTAGTGGCCGTCATAGAGCTCCTCGGGATGATCCTCTCCATGTTTTTGTGCAAG
>GacCD82
AAAGGATGCCTCAGAGTCACCAAGTACTTTCTATTTATCTTCAACCTCCTCTTCTTTATCTTCGGAGGGTTGATCATGGGCTTCGGCCTGTGGGTCCTCTTTGATAACCAGAGCTTCATCGTTGTTCTACAGGAATCGTCAGACACAGTGAAAGTGGCCTCTTACATTCTCGTCGGAGTGGGTTCCCTGTCCATGGCCATGGGCTTCTTCGGCTGCATCGGAGCCATCTACGAAGTCCGCTGTCTGCTGGGTCTGTACTTCACCTGCCTGCTGCTCATCCTCATCGCCCAGGTCACCGCTGGAGTTCTCATCTACTTCCAAAGAGATCGGTTAAAACACGAAATGTCCAACATCATGAAGGGCATGATCATCAACTACACCGGCCAGAATAGGACCACAGAGCACAGCTGGGACTACGTTCAGAAGACGATGAAGTGCTGTGGATGGACTGGTCCAGGCAACTGGTCTGAGAACTCGTGTTCCTGTCGCGGCACGGACGTCAGGGAAGTAGGCCTCTGTCAGCGTCTGGCAGAAGCGCCCATCTACGAAACGGGCTGTTTAGCCAGTGTGGAGAAATGGCTCCTGGAAAACTGTGGAGTTATTCTGGGAATCTGTGTCAGTGTGGCAGTCATAGAGCTCCTCGGGATGATCCTCTCCATGTGTCTTTGCAAG
>DrCD82B
AAAGGATGCATCGCCGCCACCAAATACTTCCTGTTCTTGTTCAACCTCCTCTTCTTTATTCTTGGAGCTGTAATCATGGGCTTTGGACTGTGGGTCAGGCTGGATAGTCAGAGTTTCCTCACGGTTTTGCAAGAGTCTTCTACATCGCTGAAAGTTGGAGCCTACATCTTAATTGGGATTGGATCTCTGTCTATGCTCATGGGATTCCTGGGTTGCATTGGTGCCATTTATGAGATCCGCTGCCTGCTTGGATTGTATTTCACATGCCTGCTCCTCATCCTCATCGCTCAGGTCACAGCCGCTGTTCTCATCTACTTCCAGAGAGACCTACTGAAAGGAGAGACGTACAACATTGTGAACAAAATTCTGGTGAACTACACTGGTTCTAACAATACATCAGAGGATGCCTGGGATTACATTCAGAGAACGATGAAGTGCTGTGGATGGAGTGGACAGTCTGACTGGAAAGAGAATCCATGTTCCTGCAGAGGCTCAGATAAGCAAGAAAAAGGCTTTTGTGAGGGTTTGCCTCAATGGCCTGTCTTCACTAAGGGCTGTATATCTAGTTTGGAGGACTGGATCCTAAGGAACTGTGGAGTTATTCTGGGTGTCTGTGTTGGAATAGCAGTGATCGAGCTTTTAGGGATGATCCTGTCCATGTGCCTCTGCAAG
>DrCD82A
AAAGGATGCATAACTGCGACCAAGTACTTCCTGTTTCTCTTCAACTTCATCTTCTTTATCTTCGGAGCCACGATTATGGGATTTGGACTGTGGATCCTCCTAGACAATCAGAGTCTCATTGCAGTGTTGCAGGAGTCATCCGTGATCCTGAAGGTGGTCTCTTATATTCTGATTGGCGTGGGCTCCTTCTCCATGCTTCTGGGGTTTCTGGGATGTCTGGGAGCCATCTATGAAATCCGCTGCTTGCTTGGATTGTACTTTACCTGTCTATTGCTCATTCTCCTGGCTCAAGTGGCTGTGTCCATTCTCATCTACTTCCAGCGTGATTTGTTGAAGACTGAGGCGGATAAAATTGTGTCTCAAGTTGTGGCAAACTACCCTGGACAGAACAAAACCGCAGAGCAGGCCTGGGACTACCTGCAGAGAACAATGCAGTGTTGTGGCTGGAATGGACGCATGGACTGGGACGAGAACCCATGCTCCTGCCACGCACCAATTGTACCTGATAACGGCTTCTGTCAGGCCTCTAGTGATTGGCCCATCTATCAGACGGGCTGTCTGGAGCATGTGGGGAGCTGGCTCTTCACAAATTATGGAATTATTTTGGGAATCTGTCTTGGGGTGGCTGTCATTGAGCTGCTTGGAATGATACTTTCTATGGGCCTTTGCAAG
>TrCD82A
AAGGGCTGCGTGACGGCAACCAAGTACTTCCTGTTCCTGCTCAACCTCCTCTTCTTCCTTTGTGGCGGCGTCATCATGGGATTTGGACTCTGGCTGCTCCTGGACAATCAGAGCTTCATCGTGGTCCTCAACGACTCGTCCACGGCTGTGAAGATCGCCTGCTACATCCTGATTGCCGTCGGAGCGTTCTCCATGCTCCTGGGATTCCTCGGCTGCGTGGGCGCCATTTACGAAGTGCGCTGTCTGCTGGGCCTGTACTTCACCTGCCTCCTGCTGATCCTCTTGGCTCAGATCGCCGCCGGCGCCCTCATCTACTTCCAGAAGGAAGCGTTGCACGATGAAACAGCCAAGGTCATCGGCAAAGTGCTGGATGGTTACCCCGGCAACAACTCCGCCGTAGAGCAGGCCTGGGACTTCATCCAGAGGAGCATGGAGTGCTGTGGCTGGACTAGTCGTCAGGACTGGAACGGGAACCCCTGCTCCTGTCAGACCGGAAACATCTCCGACAGCGGCTTCTGCGAGGCCCAGACCGACTGGCCCGTCTACGACACGGGTTGTGCTTCCAGCGTGGAGAGTTGGCTCGGCACAAACATCGGGGTCGTCTTGGGAATCTGTGCTGGAGTAGCTGTGATCGAGCTCCTGGGGATGATCTTGTCCATCTGCCTGTGCAGA
>TnCD82A
AACGGCTGCGTGACGGCAACCAAGTACTTCCTGTTCCTGCTCAACTTCATCTTCTTCCTCTGTGGTGCTGTCATCGTGGGATTCGGACTCTGGCTCCTCCTGGACAATCAGAGCTTCATCGTGGTTCTCAGCGACTCCTCCACGGCCGTGAAGACGGCCTGCTACATCCTGATCGGCGTGGGCGCCTTCTCCATGCTCCTGGGCTTCCTCGGCTGCTTGGGGGCCATTTACGAGGTCCGCTGCCTGCTGGGCCTGTACTTCGCCTGCCTGCTGCTCATCCTCCTGGCTCAGATCACCGCCGGCACCCTCATCTACTTCCAGAAGGACGCGTTACACGAGGAAACCTTCAAGGTCATCGGCACAGTGCTGGATGGTTACCCTGGCAACAACTCCTCGGTGATGCAGGCCTGGGACTTCATCCAGAGGACCATGGAGTGTTGCGGCTGGACCAGCCAGCAGGACTGGAGCGGGAACCCCTGCTCCTGCCAGGCCGGAAACGCCTCCGACAGCGGCTTCTGTGAGGCCCCGCCCGACTGGCCCGTCTATGAGGCGGGTTGTGCCGCCAGCGTGGAGCGTTGGGTCCTCACCAACATCGGGGTGGTGCTGGGAATCTGCGTGGGCGTGGCTGTGATCGAGCTGCTGGGGATGGTCCTGTCCATCTGCCTGTGCAAG
>GacCD82A
AAAGGCTGCATGACAGCGACCAAGTACTTCCTGTTCCTCTTCAATCTCATCTTCTTTCTGTGCGGTGGCGTCATCATGGGCTTTGGACTGTGGCTCCTTCTGGACAATCAGAGCTTCATCGTCGTCCTGCATGACTCGTCCGCGGCGGTGAAGGCGGCGTGCTACATCCTGATCGCGGTCGGGTCTTTCTCCATGCTCATGGGCTTCCTCGGCTGCCTGGGGGCCATTTATGAGCTCCGCTGTCTGCTGGGCCTGTACTTCGCCTGCCTCCTGCTGATCCTCATCGCGCAGGTCGTGGCCGGCACGCTCATCTACTTCCAGAAAGATGCGTTGAATGAAGAGATGTCCAAGGTGGTCACCAAGGTGCTGGAGGACTACCCCGGCAGCAGCTCCCCCACGCAGCAGGCCTGGGACTTCATCCAGAGGAACATGGCGTGCTGCGGCTGGACCGGGCACCAGGACTGGAGCAGGAACCCCTGCTCCTGCCACTCCGCGAACTCCTCCGACAGCGGCTTCTGCGAGGCCCAATCCGACTGGCCCGTCTACGAGGCGGGTTGTTCCTCCAGCGTGGAGAGCTGGCTCCGCACCAACATCGGGGTGGTCCTGGGCATCTGCGTCGGTGTGGCTGTGATCGAGCTGCTGGGGATGATCTTGTCCATCTGCTTGTGCAGG
