# Supplementary material for: The evolution of vertebrate tetraspanins: gene loss, retention, and massive positive selection after whole genome duplications
Source: BMC Evol Biol. 2010 Oct 13;10:306. doi: 10.1186/1471-2148-10-306 (PMC2965184; doi:10.1186/1471-2148-10-306)
Supplement: Additional file 6 — All used alignments (alignment.zip). [file 1471-2148-10-306-S6.ZIP › alignments/CD63_test.fas]

>CfCD63
ATGAAGTGTGTCAAGTTCCTGCTCTACGTCCTGCTGCTGGCCTTCTGCGCCTGTGCGGTGGGGCTCATCGCCGTGGGTGTAGGGGCCCAGCTGGTCCTGAGTCAGACCATTGTCCAGGGGGCCACGCCTGGCTCCCTGTTGCCCGTGGTCATCATCGCAGTGGGCGCCTTCCTCTTCCTGGTGGCCTTTGTGGGCTGCTGTGGGGCCTGCAAGGAGAACTACTGTCTTATGATCACGTTTGCCATCTTCCTGTCCCTTATCATGCTGGTGGAGGTGGCCGCAGCCATCGCTGGCTATGTGTTTAGAGACAAGGTGATGTCAGAGTTTAATAAGGACTTCCGGGAGCAGATGAAGAATTATCAGAAAAACAACCACACGGCTTCGATCCTGGACAGGATGCAGGAGGATTTTAAGTGCTGCGGGGCCGCTAACTACACAGACTGGCAGACCGTCTCTCTCCCCAAGGGCCAGGTCCCTGACTCCTGCTGCATCAATGTCACGAAGGACTGTGGGATTTCTTTCAATAAGAATATCTACTCTGAGGGCTGCGTGGAGAAGATTGGGGGCTGGCTGAGAAGCAATGTGCTGGTGGTGGCTGCAGCGGCCCTGGGCATTGCCTTCGTGGAGGTACTGGGAATTGTCTTCGCCTGCTGCCTCGTGAAGAGTATCCGAAGTGGCTATGAAGTC
>HsCD63
ATGAAATGTGTGAAGTTCTTGCTCTACGTCCTCCTGCTGGCCTTTTGCGCCTGTGCAGTGGGACTGATTGCCGTGGGTGTCGGGGCACAGCTTGTCCTGAGTCAGACCATAATCCAGGGGGCTACCCCTGGCTCTCTGTTGCCAGTGGTCATCATCGCAGTGGGTGTCTTCCTCTTCCTGGTGGCTTTTGTGGGCTGCTGCGGGGCCTGCAAGGAGAACTATTGTCTTATGATCACGTTTGCCATCTTTCTGTCTCTTATCATGTTGGTGGAGGTGGCCGCAGCCATTGCTGGCTATGTGTTTAGAGATAAGGTGATGTCAGAGTTTAATAACAACTTCCGGCAGCAGATGGAGAATTACCCGAAAAACAACCACACTGCTTCGATCCTGGACAGGATGCAGGCAGATTTTAAGTGCTGTGGGGCTGCTAACTACACAGATTGGGAGAAAATCCCTTCCTCGAAGAACCGAGTCCCCGACTCCTGCTGCATTAATGTTACTGTGGGCTGTGGGATTAATTTCAACAAGGCGATCCATAAGGAGGGCTGTGTGGAGAAGATTGGGGGCTGGCTGAGGAAAAATGTGCTGGTGGTAGCTGCAGCAGCCCTTGGAATTGCTTTTGTCGAGGTTTTGGGAATTGTCTTTGCCTGCTGCCTCGTGAAGAGTATCAGAAGTGGCTACGAGGTG
>EcCD63
ATGAAATGTGTCAAGTTCATGCTCTACGTTCTTCTGCTGGCCTTTTGCGCCTGCGCAGTGGGTCTGATTGCTGTGGGTGTAGCAACCCAGGTGGTCCTGAGTCAGACCATCATCCCGGGAGCCACCACTGGCTCCCTCGTGCCCGTGGTCATCATCGCAGTGGGTGCCTTCCTCTTCCTGGTGGCCTTTGTGGGCTGCTGTGGGGCCTGCAAGGAGAACTACTGTCTTATGATCACGTTTGCCGTCTTCCTGTCTCTTATCACGCTGGTGGAGGTGGCCGCAGCCATAGCTGGCTATGTCTTTAGAGACAGGGTAATGTCAGAATTTAGTAAGGACTTCAAGCAGCAGATGCAAAATTATCCAAAAGACAACCACACTGCTTTGATCCTGGACAGGATGCAGGAAAAATTCCACTGCTGCGGCGCAACTAACTATACTGACTGGGAGACCATCCCTCTCGTCAAGGGCCAAGTCCCTGACTCCTGCTGCGTCAATGTCACTCAGGGCTGCGGGACTAAGTTCACCAAGGACATCTATACCAAGGGCTGTGTGGAGAAGATTGGGGGCTGGCTGAGGAAAAATGTGCTGGTGGTGGCTGCAGCAGCCCTGGGCATTGCCTTTGTGGAGGTCCTGGGAATTGTCTTTGCCTGCTGCCTTGTGAAGAGTATCCGAAGTGGCTATGAGGTG
>BtCD63
ATGAAATGTGTCAAGTTTCTGCTCTACGTTCTCCTGCTGGTCTTCTGCGCCTGTGCGGTGGGACTGATTGCTGTGGGCGTAGGGACCCACCTCGTCCTGAATCAGACTATCACCCATGGGGCCACCCCTAGTTTCCTGTTGCCTGTGGTCATCATCGCAGTGGGGGCCTTCCTCTTCCTGGTGGCCTTTGTGGGCTGCTGTGGAGCCTGCAAGGAGAACTACTGTCTTATGATCACATTTGCCATCTTCTTGTCCCTTATCATGCTAGTTGAAGTGGCTGCAGCCATTGCTGGCTATGTGTTTAGAGACAAGGTGAGATCAGAATTTAATAAGGACTTCCGGCAGCAGATGAAGAATTATCCAAAAGACAACCAGACGGCATCGATCCTGGATAAGATGCAGAAAGATTTTGAGTGCTGCGGGGCGGCTAACTACACAGACTGGGAGAAGATCCTGGCCGTGACCAATAAAGTCCCTGACTCCTGCTGCGTCAATATCACTCATAACTGTGGGATTAATTTCGTTAAGGACATCCATACTGAGGGCTGTGTGGAGAAGATTGCGGCCTGGCTGAGGAAGAATGTGCTGGTGGTGGCTGCGGCAGCCCTAGGCATTGCCTTTGTGGAGATCCTGGGTATTGTCTTAGCATGCTGCCTTGTGAAGAGCATCCGAAGTGGCTATGAGGTG
>RnCD63
ATGAAGTGTGTCAAGTTTTTGCTCTACGTTCTCCTACTGGCCTTTTGCGCCTGCGCAGTGGGATTGATTGCCATTGGCGTAGCAGTTCAGGTTGTCTTGAAGCAGGCCATTACCCACGAGACTACTGCTGGCTCGCTGTTGCCTGTGGTCATCATTGCAGTGGGTGCCTTCCTCTTCCTGGTGGCCTTTGTGGGCTGCTGTGGGGCCTGCAAAGAGAACTACTGTCTCATGATTACATTTGCCATCTTCCTGTCTCTTATCATGCTCGTGGAGGTGGCGGTGGCCATTGCTGGCTATGTGTTTAGAGACCAGGTGAAGTCAGAGTTTAGTAAGAGCTTCCAGAAGCAGATGCAGAATTACCTTACAGACAACAAAACGGCCACCATTTTGGACAAATTGCAGAAGGAAAATAAATGCTGTGGAGCCTCTAACTACACAGACTGGGAGCGCATCCCCGGTGCCAAGGACAGGGTCCCCGATTCTTGCTGCATCAACATCACTGTGGGCTGTGGAAACGATTTCAAGTCCACCATCCATACCCAGGGCTGCGTGGAAACTATAGCGGCATGGCTGAGGAAGAACGTACTGCTGGTGGCTGGAGCAGCCCTGGGCATTGCTTTTGTGGAGGTCCTGGGCATTATCTTCTCCTGCTGTCTGGTGAAGAGTATCCGGAGTGGCTACGAAGTA
>MmCD63
ATGAAGTGTGTCAAGTTTTTGCTCTACGTTCTCCTGCTGGCCTTCTGCGCCTGTGCAGTGGGATTGATCGCCATTGGTGTAGCGGTTCAGGTTGTCTTGAAGCAGGCCATTACCCATGAGACTACTGCTGGCTCGCTGTTGCCTGTGGTCATCATTGCAGTGGGTGCCTTCCTCTTCCTGGTGGCCTTTGTGGGCTGCTGTGGGGCCTGCAAGGAGAACTACTGTCTCATGATTACATTTGCCATCTTCCTGTCTCTTATCATGCTTGTGGAGGTGGCTGTGGCCATTGCTGGCTATGTGTTTAGAGACCAGGTGAAGTCAGAGTTTAATAAAAGCTTCCAGCAGCAGATGCAGAATTACCTTAAAGACAACAAAACAGCCACTATTTTGGACAAATTGCAGAAAGAAAATAACTGCTGTGGAGCTTCTAACTACACAGACTGGGAAAACATCCCCGGCGCCAAGGACAGAGTCCCCGATTCTTGCTGCATCAACATAACTGTGGGCTGTGGGAATGATTTCAAGTCCACTATCCATACCCAGGGCTGCGTGGAGACTATAGCAATATGGCTAAGGAAGAACATACTGCTGGTGGCTGCAGCGGCCCTGGGCATTGCTTTTGTGGAGGTCTTGGGAATTATCTTCTCCTGCTGTCTGGTGAAGAGTATTCGAAGTGGCTATGAAGTA
>GgCD63
ATGAAGTGCGTGAAGTTTTTGGTGTTCATCTTTAACTTTATCTTCTGGGTGTGCGGCGTGGCCCTGGTGGCCATCGGCATCTACGCTCACGTGGCCCTCAATAAGGCCCTGGTGGCGGGCAGCAGCTCAGCTGCCAGCAGCCCGGTGGCCATCATGGTGGTGGGCATCATCATCTTCTTCGTTTCCTTCTTCGGCTGCTGCGGGGCCTGGAAGGAGAGCTACTGCATGGTCACCACGTTCGCCGTTCTGCTCAGCATCATCTTCCTGGTGGAGATCGCCGCTGCCATCGCCGGTTACGTCTTCAAGGATAAGGTCCGCTCAGTGTTGGAGGAGGGGCTGTGGGACACCATGCGCAAATACGGCGAGGATGTGCCGCTGACAGAGGCAGTGGATAAACTGCAGGAGGACTTCCACTGCTGTGGTGCCAACAACTACACGGACTGGGCCACCCTCGAGCGGGCCAACAACACCGTGCCGCGCTCCTGCTGCCGCGTCAACACCACCACCTGCAACATCAACCCCACCAGCACCATCTATGAAGAGGGCTGCCAGAAGGGCATTGAAGTGTGGATGAAGAAGAACATCCTCATCGTGGCCGCTGTTGCGTTGGGTATTGCCTTCTTTGAGATCCTGGGCATCATCTTCACCTGCTGCCTGATGAAGGGCATCCGCAGTGGCTACGAGGTC
>MgCD63
ATGAAGTGCGTGAAGTTTTTGGTGTTCATCTTTAACTTTATTTTCTGGGTGTGCGGCGTGGCCCTGGTGGCCATTGGCATCTATGCTCACCTGGCCCTCAACCAGGCTCTGGTGGCAGGCAGCGGCTCAGCAGCCAGCAGCCCCGTAGCCATCATGGTGGTGGGCATCATCATCTTCTTCGTTTCCTTCTTCGGCTGCTGCGGGGCCTGGAAGGAGAGCTACTGCATGGTCACCACGTTCGCCGTTCTGCTCAGCATCATCTTCCTGGTGGAGATCGCCGCTGCCATCGCTGGTTACGTCTTCAAGGATAAGGTCCGTTCAGTGCTGGAGGAGGGGCTGTGGGACACCATGAGCAAATACGGCGAGGATGTGCCACTGACAGAGGCAGTGGACAAACTGCAGGAGGATTTCCACTGCTGTGGTTCCAACAACTACACGGACTGGGCCACCCTTGAGAGGGCTAATAACACTGTGCCACGCTCCTGCTGCCGTGTCAACACCACCAACTGCAATGTGAACCCCACTAGCACCATCTATGTAGAGGGCTGCCAGAAGGGCATTGAAGCGTGGATGAAGAAGAACATCCTCATCGTGGCCGCTGTTGCATTGGGTATTGCCTTCTTTGAGATCCTGGGCGTCATCTTCACCTGCTGCCTGATGAAGGGCATCCGCAGTGGCTACGAGGTC
>LmCD63
ATGAAGTGTATTAAATACCTGGTGTTTTTCTTCAACTTTATATTCTGGCTCTGCGGAATTGCTCTGATTGCCCTGGGGATTTTCGTACAAATCGAGCTCAAAAACACCTTGGTGATGACCGGCCCATCAGCTTCTGCTGCTCCCATTGTCATCCTGTCCGTGGGCGTCATAGTGTTCTTCATCTCCTTTTTTGGTTGTTGTGGGGCAGTGAAGGAAAACTACTGCATGGTCACCACGTTTGCTGTGCTGTTGACTCTAATCTTCCTGGTGGAGATTGCAGCTGCCATTACAGGATACATCTTTAAGGACAAGGTCCGATCAGTGATTAACGATGAAATCCAGGAAGAAATGAATACTTACAGCAATAAATCAATCATTCAAAAACCTTTGGATAAATTGCAGAAGAAATATTCCTGCTGCGGAGTCACCAATTATACTGACTGGTTTAATGTCACACAAAAGCCTGGACATGTACCCGCCTCCTGCTGCAGG---AAAGACATGGACTGTACCAAAAATCCCACTGAGAATACTTTCGATGTGGGTTGTGTGACAAAAATAGAAGAGTGGCTGAAGAAACACATTGTGATTGTGGCTGCAGTTGCATTGGGCATTGCCTTCTTTGAGCTCCTGGGCATCATTTTTGCCTGTTGTCTCATGAAAGGAATCCGCAGTGGCTATGAGGTC
>AcCD63
ATGAAGTGTGTGAAGTTCCTGGTCTTCTTCTTCAATTTCATATTCTGGCTTTGCGGCATTGCACTGATCGCCCTGGGGGTTTATGTACAGATTGAGCTCAACAAAACATTGCAGACGACTGGCATCTCTTCCTCAGGTGCCTCCATCATCATTTTGTCTGTCGGCGTGATTGTCTTCTTCATTTCCTTCTTCGGTTGCTGTGGAGCAATAAAAGAGAACTACTGCATGGTCACCACGTTTGCTGTCCTGCTGACGCTGATCTTCCTGGTGGAGATCGCTGCTGCCATTGCTGGTTATGTCTTCAAGGATAAGGTAAGACATGCCTACCAGAAAAAATTAACCAGAAGTTGTGTTTGCGTCCCCAAACTGATATTCTTTCAGGAAAATGTTTTATACTCTACTGCTGACTATCGCTGCTGTGGTGCTTCCAATTATAGTGACTGGTTTCACGTGAAAGGGGAGCCTCAACGTGTGCCTAGATCATGCTGCAAG---AATGACACGGATTGCACAAGGAACCCAACGGCTAATGTCTACACAGAGGGTTGTGTGTCAAAAATAGAGGCCTGGATGAAGAAACATTTTATAATTGTGGCCGGAGTGGCACTGGGCATTGCTTTCTTTGAGCTCCTTGGCATTATATTTGCCTGCTGCCTCATGAAAGGAATTCGCAGCGGCTATGAGGTT
>XlCD63B
ATGAAATGCGTCAAGTTCCTTATGTTCTTCTTCAACTTCGTGTTCTGGGTGTGTGGTATTGCTCTCATAGCGATCGGGATCTACGTGCAAATCCAACTTAACCACACTCTCATCATGAAAAATGCCACCTCCTCTGGAACCCCTATAGCCATCATCGTAGTGGGTCTTGTCATCTTCTTGATTGCGTTCTTTGGCTGCTGTGGAGCACTAAAAGAAAACTACTGCATGGTGACAACGTTTGCTGTTGTGCTGGTGCTGATATTCCTGGTTGAGATTGCTGCTGCTATTGCTGCCTATGTTTACAAGGATAAGCTGCGCACTGCATTTGAAGAATCCTTTAAAGATGGTATGTCCCGGTACAATAACACCAAGGAAATGGCTGACAGCATTGATCTCTTGCAGAAAGAATTTAAATGCTGCGGTGCCTTCAACTCAACTGACTGGAAGCAATATGCTCCCGGTACAACCAATGTGCCTGATTCCTGCTGTAAGAACATCACTGCAGGCTGTGGAAAGGCTCCATTTAACAGTATAAATACTGACGGCTGTGCAAATGGAATAGACCAGTGGGTAAAGAAAAATATAGGAATTGTGGCTGGAGTGGCCCTGGGAATTGCTTTGTTTGAGATCTTGGGGATCATCTTTGCCTGCTGTTTAATGAAGGGAATAAGAAGTGGATATGAAGTC
>XlCD63A
ATGAAATGTGTCAAGTTCCTTATGTTCTTCTTCAACTTCGTGTTCTGGGTGTGCGGTATTGCTCTGATAGCAATTGGGATCTATGTGCAAATCCAGCTTAACCACACTCTCATCATGAAAAATGCCGCATCCTCTGGAGCTCCTATAGTCGTCATTGTAGTGGGTGTTGTCATATTCTTAATTGCGTTCTTTGGATGCTGTGGAGCACTAAAGGAGAACTACTGCATGGTGACAACGTTTGCTGTTGTGCTGGTGCTGATCTTCCTGGTTGAGATTGCTGCTGCTATTGCTGCCTATGTTTACAAGGATAAGCTGCGCACTGCATTTGAAGACTCCTTTAAAAATGGCATGTCCAAATACAATACCACCAAGGACATAACTGAGAGCATTGACCTCTTGCAGAAAGAATTTAAGTGCTGTGGTGCCTTCAACGCAACTGATTGGAAGCAATATCCTCCCGGTACAGATGCGGTGCCGGATTCCTGCTGTAAAACCATCATTGCAGGCTGTGGAAAGGATCCTAGTGCAACTATAAATACTGATGGCTGTGCAACCGGAATAGACCAATGGGTAAAGAAAAACATAGGAATTGTGGCTGGAGTGGCCCTGGGAATTGCTTTGTTTGAGATATTGGGGATCATCTTTGCCTGCTGTTTAATGAAGGGAATAAGAAGTGGATATGAAGTC
>XtCD63
ATGAAATGTGTCAAGTTCCTTATGTTCTTCTTCAACTTCGTGTTCTGGGTGTGTGGCATTGCTCTCATTGCGATCGGGATATACGTGCAAATCCAGCTTAACCACACTCTTATCATGAAGAATGCCACCTCCTCTGGAGCTCCCATAGTCATCATCGTAGTGGGTGTTGTCATCTTTTTAATTGCCTTCTTTGGCTGCTGTGGAGCACTAAAAGAGAACTACTGCATGGTGACAACGTTTGCCGTTGTGCTGGTGCTGATCTTCCTGGTTGAGATTGCTGCTGCTATTGCTGCCTATGTTTACAAGGACAAGCTGCGCACTGCATTTGAGGACTCCTTTAAAAATGGTATGGTCCATTATAATGACACCAAGGATATAGCGGATAGCATTGACCTCTTGCAGAAAGAATTTCAGTGCTGTGGTGCCATCAACTCAACTGATTGGAGACAATATGCTCCCGGTACAAACACTGTGCCTGATTCCTGCTGTAAGAACATCACTGCAGGCTGTGGAAAAGGTCCAATTGCCAATATAAATAGTGAGGGCTGCGCAACCGGAATAGACCAGTGGGTGAAGAAAAATGTAGGAATTGTTGCTGGAGTGGCCCTGGGAATTGCTTTGTTTGAGATCTTGGGGATCGTCTTTGCCTGCTGTTTAATGAAGGGAATCCGAAGTGGATACGAAGTC
>TnCD63
ATGAAACTCGTCAAGTTTTTGGTGTTCTTCTTCAACTTCCTGTTCTGGCTGTGCGGCCTCGCCTTGATCGTGGTCGGCATCCTGGTGCAAATCAGCCTGCACAACACCTTCCAGATCAAGGACGCGTCGGCCTCCGGAGTCCCCATCGTCATCATCGCCGTCGGGGTGGTGATCTTCTTCGTGGCCTTCTTCGGCTGCTGCGGCGCCTGGAAAGAGAACTACTGCATGATCACTACGTTTGCCATCCTGCTGACGCTGGTGATCATCGTGGAGATCGCGGCCGCCATCGCCGGCTACATCTTCAGGAACAGGCTCAACAACATCGTCCAGGACAGCCTCACCGATATGATTTCCAACTACAAGAACACAGCCGATTTCAGAAAGACTCTGGATAAAATGCAGGAGGATCTGAAGTGCTGCGGCGTGAACAGCTCCGCCGACTGGAGGAGCTTCGCCCTCGACGGGAACAGCGTCCCCGACTCCTGCTGCATCAACGTCACCAAAGACTGCGGGAAGAACAAAATGTCCGTGGTGTACCTGAAGGGTTGCCATGACGCCGTGGTTGAGTTCCTGAAGAAGAACATCCAGTGGGTGATCGTGGCGGCGCTGGTGATTGCCTTCCTGCAGCTGTTGGGCTTGGTCTTTGCCTGCTTGTTGATGAGAGGCATCCGCAGCGGCTACGAGGTC
>TrCD63
ATGAAACTCGTCAAGTTTTTGGTTTTCTTCTTCAACTTCATATTCTGGTTATGCGGCGTCGCGCTGATCGTCGTTGGCGTCCTGGCCCAGTTTGCTCTGCACAACACCTACAGGATCAAGGACGCCTCGGCGTCCGGAGTCCCCATCGTCATCATCGGGGTCGGGGTGGTGATCTTCTTCATCGCCTTCTTCGGTTGCTGCGGCGCCTGGAAGGAGAACTACTGCATGATCACCACGTTTGCCATCCTGCTGGCGCTGGTGATCATCGTTGAGATCGCTGCAGCGATCGCTGGTTACGTCTTCAGGAACAAGGTGAGATCCGCGCATCGGGACAGCCTGGCGGACGCCGTTTCCAACTACAAGAACACAGACGATTTCAGGAAGACGGTGGATAAAATGCAGGAGGACCTGAAGTGCTGCGGCATGAACAGTTCTTCCGACTGGAGAACCTTCGCTGACGATGGGAACTCCGTCCCCGACTCGTGCTGCATCACCGTCGCCAAAGGCTGCGGGAAGAACAAAATGTCTGCGGTGTACCAGAAGGGTTGCCATGACGTCATTGTTGACCTGCTGAAGAGCAACATCCAGTGGGTGATCGTGGCAGCGCTGGTTATCGCGTTCCTGCAGCTGATGGGGTTGGTGTTCGCCTGCTTGTTGATGAGAGGCATCCGTAGCGGATACGATGTC
>OlCD63
ATGAAGTGTGTCAAGTTCTCACTTGTCTTTTTTAACTTCATTTGCTGGTTATGTGGCCTGGCATTGGTTGTGGTGGGCATCATGGTGCAGGTGTCTCTACACAACACCTTAAAGATTAAAGACGTTTCGATGTCAGGAATTCCCATCGTAATCATTGCAGTTGGAGCGCTGATTTTCTTCATTGCCTTCTTTGGCTGCTGCGGAGCCTGGAAAGAACACTACTGCATGGTCACCACGTTTGCTGTCCTCCTCACCCTGATCATCATCATTGAAATTGCAGCTGCGATTGCAGGATTTGTCTTTAGGAACAAGATCTCACCTATCGTCAACGAAGGTCTCACTAAAATGATTGAAAATTACAAAAACACAGACGATTTCAAAGCAACTGTGGATCAAATACAGGAGAACTTGAAGTGCTGCGGTGTGAACAGCTCTTCTGACTGGAGTTACCTGGACTCTGATGGGAATTCAGTTCCGGACTCATGCTGCATAAACAAGACTAAAGGATGCGGGAAAGGGAGCATGGGCACGGTGTATCAGAAGGGTTGCCATGATGTCATTGAGAATCTCTTGAAGACAAACATTCAGTGGGTCATCGTTGCAGCCATCGTCATTGCTTTGGTGCAGATTTTGGGTGTTGTGTTCTCCTGCTTGCTGATGAAAAGCATCAGAAGTGGCTATGAAGTC
>GacCD63
ATGAAATGTATCAAGTTCCTGGTTTTCTTTTTCAACCTAATCTTCTGGCTGTGTGGCTTAGCATTGATTGTCGTGGGAATCCTGGTTCAAGTGAGTTTTCACAAATCTCTGACCATCCATGATGTGTCCGCCTCAGCAGCTCCCATTGTCATCATCGTAATCGGCGTGGTGATTTTCTTCATCGCCTTCTTCGGCTGCTGTGGTGCCTGGAACGAGAACTACTTCATGGTCACCACGTTTGCCATTTTTCTCTTCCTGATCATTGTTGTCGAGATTGCGGCAGTAATCGTTGGATACGTCTACAAAGACAAACTGTCGGCCATCGTCCAGGATAGTCTCAACGACATGATTTCCCATTACAATAACACACCTGAATTCAGAAAGGGTTTGGATCAACTGCAGAAAGATTGGAAGTGCTGCGGTGTGAACAATTCCTCTGACTGGAATCGCTTTGAACCTAATAAAGATTCTGTGCCTGACTCGTGCTGTGTGACTGAAAAACCCGGCTGTGGAAACGGGACAATGGATGCAGTGCACCAGAAGGGTTGTCGGGAAGCTTTGGAGACTTTGCTGAAGAAAAACATCCTGTGGGTGATCATTGCAGCTCTCGTTATTGCTGGACTGCAGATATTGGGCATTGTGTTCTCCTGCTTGTTGATGAAAGGCATCCGCAGCGGCTACGAAGTC
>DrCD63
GCGAAATGTGTCAAATACCTGCTCTTTTTCTTTAATTTCATCTTCTGGCTGTGTGGCCTGGCCCTCATAGTTCTGGGGATACTGGTTCACGTTTCTTTGCACAACACGGCGATCCTCCAAGGAGCCTCTGGTTCT------CCTATGGTGCTGATAGTGGTGGGCGTCATCATCTTCTTCATCTCTTTCTTCGGCTGCTGTGGTGCCTGGAAGGAAAATCAGTGCATGGTCGTTACGTTTGCAATCATTCTCTCCCTCATCGTCATTACTGAAATTGGAGCCGGCATTGCTGGATATATCTTCCGTGGAAAAGTGAATGAACTGCTTGATCAGAGCTTTAACACCATGATTGCAGGATACAACAAGACAGAGGAATACCGCACAACCCTCGATTCTATACAGAAGCAGCTCAAGTGCTGTGGAGGAAACTCCTCTAGTGATTGGGTGAACTTCAGTGCTGATCACATTTCGGTCCCAGATTCCTGCTGTAAAAACGTCACTAAGAACTGTGGTATTGGAGCTATGACCGTAATCTACTTAGAGGGTTGTCAACCTATTTTGGAGACACGCATAAAGGAAAATATTTTGTGGATTGCTGTGGGAGCTCTGGTCATTGGATTTGTGCAGATTACAGGCATTGTGTTGGCCTGCATTTTGTCACGAGCCATCCGCAGCGGCTATGAGGTC
>BfCD63
ATGCAATGCATCAAGTACCTGCTTTTCGCATTCAATTTGATCTTCTGGATCACTGGCCTGGCTATGATCGGGGTCGGTGCAACCGTGAAGATTGCGTTTGGGGACTACTTTGACTTCACGGGGAATGCCTTCGCATCTGCACCAGTCTTCCTCATCATTCTGGGAGTGTTTGTGGCCATCATCGGCTTCCTAGGCTGCTTTGGTGCCATCAAGGAAAACTACTGCATGGTCACCACTTTCGCCGTCCTCCTGAGCCTCATCTTCATTCTGGAGATCGCTGCCGGCATCACGGGATACGTCCTGAGGAATGATATTGAGAATGTGATTGACACGGCCATGACAGACTTCATGATGAAATGGGAAAACACGACTAAGGGACGACTTGCCTTCGATGGTGTTCAGAAAGAGTTTGAGTGCTGTGGTGTCAAGAACTACACCGACTGGTTCCAGAAGTCTCCCAGCACCAAGAATGTCCCCGGGTCGTGCTGTAAGAATCCTGACGACTCCTGTGGGGTGGATGCTGGTACCAACATTAACACTGAGGGCTGTCTGCTGAAGCTGGAGGACTGGCTGGCTGGCAACATCCTCATCATCGGAGGAGCCGGGATCGGGATCGCCTTCATACAGGTTGTTGGAATCATCTTTGCCTGCTGCCTGATGAGGTCCATCAAACAGGAGTATGAAGTG
>CiCD63
ATGAAGTTTGTGAAATATTCTTTGTTTGCCTTCAATCTTGTCTTCTTTATATTTGCGATGGCTTTGATTGGAGTTGGTGCAGCCGTGGAAATCAAATACAGAAGTCTTGTCACAGTTACTGGAAGCGCAATATCTGCTGCTCCAATCCTACTTATATGCATTGGGGTCTTCATATTCTTTGTTTCATTCTTTGGTTGCTGTGGGGCCTACAAGGAGAATTACTGCATGGTATCCACTTTTGCGATCCTGATGGCCCTCATCTTCATCCTTGAGGTTGGAGCCACTATCTCCGCTTATGTTCTTCGGGGGAAGATCAAGATGTATTTGGAAAAATCGTTCACAAAATCAATTGAAGAATACAAGACCAGCACTAAAGGG------GCGTTCAACTTTGTGCAGAAAACTTTCCATTGTTGCGGATCAACCAATGAATCGGACTGGAGTAGAAGCGTTGTGGCCAGCTACTACGTCCCTGACAGTTGTTGCAAACAGATGATACCTCAGTGTGGAATCAAAAGTAACAGAGTTCTCAATAACAAGGGATGTGTGGCAACCATTGAAGCTTCTTTCAAGAAGAATATCGTCACAGTTGGTGGAATAGGATTGGCTGTTATATTTATACAGATCATTGGCTTCATATTCTCATGTATGTTGATGAGGACGATCAAGTCTCAATATGATGTT
>SpCD63A
GCATCATGCATCAAATATTTGATGTTCATCTTCAACTTCATTTTTTTCATCTTTGGTCTTGGTATCATCGTTGGAGGAAGTCTGACATTGACTCTCTACAGTGAGTATGTAGACTTCACTGGTAATACAGGCACAGCTATACCTATAGCTCTCATCTGTATTGGTGTCTTCATATTCCTGACTGGATTCTTTGGATGCTGCGGAGCAGTCAAGGAGAACTACTGCATGCTGGGAACGTATGCTTTCATCATGGTCCTTCTTCTAATCTTGGAGCTTGCTGCCGGTATCTCTGGCTATGTCCTTCGTGATGACATTGATAAGCTGGTCGATGACAACATGACTGACCTTCAGAAGGAGTATAACTCATCTACTTCAACGCAACAACTCTTTGATAACATGCAGAAGAATCTGGAATGCTGTGGAGTGGATAACTACACTGACTGGATGGGATATAACATGCATCCTGACATGGTCCCAGAGTCATGCTGCATGAAACCTGGTACAGCAGGATGCAATCAAGTTGGCTTAGATATCTATACAAAACCTTGCTACAATGCACTCAAAGATCTTCTGCTTCGTAACATTGGAATTATTGCTGGAGTAGCCATCGGCATTGCTGTCATCGAGATCTTTGGTATTGCGTTTGGGTGCTGTCTGATGAGAAAGATCAAGAATGAATACGAGACA
>SpCD63B
ATGAAATGGATCAAGTACTGCATGTTTATCTTCACGTTTGTATTTGTCATTGTGGGTATTGGTATAATCACTGCAGGCTTCCTAACCCTCACCGTCTACCAGGAGTATGTTGACTTCACTAATAATTCAGGGAAAGCTGTACCTGCACTTCTCATCACAGTCGGTTTCATCATCATGATCGTCTCATACTTAGGATGCTGTGGGGCTTTCAGAGAGAGCTACGGTATGCTGAAAACGTATGTTTTCATCATGATCCTTCTTCTGATCTTGGAGCTTGCTGCCGGCATCACTGGTTATGTTCTACGTGATGACATTGATAAGCTGGTCGGTGAGAATATGTCTGAGCTTCAGATAAAATATAACTCAACTACTTCAGCTCAACGAATCTTCGATAACCTACAGTACAACCTGAAGTGTTGCGGGGTTCATAACTACACTGATTGGATGGGCTGGATACCTCAACCTAACCTTGTGCCTTATTCATGCTGTAAAACACCTGATACTCCGGGATGTCATATCATTGGCTTGGATATATATACAGACCCTTGCCACTCCGCAGTCAAAGATATCCTGATTAATCAGACTGTACTCATCGCAGGAGTTGCCATTGGTGTGGCCGTTCTTGATATCTTGTGTATCGTACTAGGATGCTGCCTCATGAAGAAGACCAAGAAGGCTTACGTCATC
