# Supplementary material for: The evolution of vertebrate tetraspanins: gene loss, retention, and massive positive selection after whole genome duplications
Source: BMC Evol Biol. 2010 Oct 13;10:306. doi: 10.1186/1471-2148-10-306 (PMC2965184; doi:10.1186/1471-2148-10-306)
Supplement: Additional file 6 — All used alignments (alignment.zip). [file 1471-2148-10-306-S6.ZIP › alignments/CD9_test.fas]

>BtCD81
GAGGGCTGCACCAAGTGCATCAAATACCTGCTCTTCGTCTTCAATTTCGTCTTCTGGCTGGCAGGAGGTGTGATACTGGGCGTGGCCCTGTGGCTTCGCCATGACCCGCAGACCACCAACCTCCTGGGAGACCGGCCCGCCCCCAACACCTTCTATGTGGGCATCTACATCCTTATCGCCGTGGGTGCTGTGATGATGTTCGTTGGGTTCCTGGGCTGCTACGGGGCCATCCAGGAGTCCCAGTGCCTGCTGGGCACGTTCTTCACCTGCCTGGTGATCCTCTTTGCCTGTGAGGTGGCCGCCGGCATCTGGGGTTTTGTCAACAAGGACCAGATCGCCAAGGATGTGAAGCAGTTCTATGACCAGGCCTTGCAGCAGGCCATCGTGGACGACAACAACGCCAAGGCCGTGGTGAAGACCTTCCACGAGACGCTTAACTGCTGTGGTTCCAACACCTCTGTGCTCAAGAACAGCCTGTGTCCCTCCAGCGGCAACGTCATCGAGGACTGCCATGGGAAGATCGACGAGCTCTTCTCGGGAAAACTGTACCTCATTGGCATCGCGGCCATCGTGGTCGCTGTGATCATGATCTTCGAGATGATCCTGAGCATGGTGCTCTGCTGTGGCATTCGGAACAGCTCG
>CfCD81
GAGGGCTGCACCAAGTGCATCAAGTACCTGCTCTTCGTCTTCAATTTCGTCTTCTGGTTGGCTGGAGGCGTGATCCTGGGTGTGGCCCTGTGGCTGCGCCATGACCCACAGACCACCAACCTCCTCGGGGACAGGCCTGCACCCAACACCTTCTATGTAGGCATCTACATCCTCATCGCCGTGGGCGCTGTGATGATGTTCGTTGGGTTCCTGGGCTGCTATGGGGCCATCCAGGAGTCCCAGTGCCTGCTGGGGACGTTCTTCACCTGCCTCGTCATCCTGTTTGCCTGTGAAGTAGCTGCCGGCATCTGGGGCTTTGTCAACAAAGACCAGATCGCCAAGGATGTGAAGCAATTCTACGACCAGGCTCTGCAGCAGGCCGTGGTGGACGACAACAATGCCAAGGCCGTGGTGAAGACCTTCCATGAGACGCTCAACTGCTGTGGCTCCAGCACCTCCATGCTCAAGAACAGCCTGTGTCCCTCTGGCAGCAACGTCATTGAGGACTGCCACCAGAAGATCGATGACCTCTTCTCGGGGAAGCTGTACCTCATTGGCATTGCAGCCATCGTGGTGGCCGTGATCATGATCTTCGAGATGATCCTGAGCATGGTGCTCTGCTGCGGCATCCGGAACAGCTCC
>HsCD81
GAGGGCTGCACCAAGTGCATCAAGTACCTGCTCTTCGTCTTCAATTTCGTCTTCTGGCTGGCTGGAGGCGTGATCCTGGGTGTGGCCCTGTGGCTCCGCCATGACCCGCAGACCACCAACCTCCTGGGAGACAAGCCCGCGCCCAACACCTTCTATGTAGGCATCTACATCCTCATCGCTGTGGGCGCTGTCATGATGTTCGTTGGCTTCCTGGGCTGCTACGGGGCCATCCAGGAATCCCAGTGCCTGCTGGGGACGTTCTTCACCTGCCTGGTCATCCTGTTTGCCTGTGAGGTGGCCGCCGGCATCTGGGGCTTTGTCAACAAGGACCAGATCGCCAAGGATGTGAAGCAGTTCTATGACCAGGCCCTACAGCAGGCCGTGGTGGATGATAACAACGCCAAGGCTGTGGTGAAGACCTTCCACGAGACGCTTGACTGCTGTGGCTCCAGCACCTCAGTGCTCAAGAACAATTTGTGTCCCTCGGGCAGCAACATCATCGAGGACTGCCACCAGAAGATCGATGACCTCTTCTCCGGGAAGCTGTACCTCATCGGCATTGCTGCCATCGTGGTCGCTGTGATCATGATCTTCGAGATGATCCTGAGCATGGTGCTGTGCTGTGGCATCCGGAACAGCTCC
>RnCD81
GAAGGCTGCACCAAATGCATCAAATACCTGCTCTTCGTCTTCAATTTCGTCTTCTGGCTGGCTGGAGGTGTGATCCTAGGTGTAGCTCTGTGGTTGCGCCATGATCCACAAACCACCAGCCTTCTCGGAGACAAACCAGCACCTAGCACCTTCTATGTGGGCATCTACATTCTCATTGCTGTGGGAGCTGTGATGATGTTTGTAGGCTTCCTGGGGTGCTATGGGGCCATCCAGGAGTCCCAGTGCCTGCTGGGGACGTTCTTCACTTGCCTTGTGATCCTGTTTGCCTGTGAGGTAGCTGCGGGCATCTGGGGCTTTGTAAACAAAGACCAGATCGCCAAGGATGTGAAGCAGTTCTACGACCAGGCCCTTCAGCAGGCTGTGATGGATGATAACAATGCCAAGGCAGTGGTGAAGACCTTCCATGAGACGCTCAACTGTTGTGGCTCCAATACCACCGTGCTGAGGAACAGCCTGTGTCCCTCAAGCAGCAACTCATTCGAAGACTGCCATCAGAAAATCGATGAGCTCTTTTCTGGGAAGCTGTACCTCATTGGAATTGCAGCCATTGTGGTAGCTGTCATTATGATCTTCGAGATGATTCTGAGCATGGTGCTGTGCTGTGGCATCCGGAACAGCTCC
>MmCD81
GAGGGCTGCACCAAATGCATCAAATACCTGCTCTTCGTCTTCAATTTCGTCTTCTGGCTGGCTGGAGGCGTGATCCTAGGTGTAGCTCTGTGGTTGCGTCATGATCCACAGACCACCAGCCTGCTGGGAAACAAACCGGCACCCAACACCTTCTACGTGGGCATCTACATTCTCATTGCTGTGGGAGCTGTGATGATGTTTGTAGGCTTCCTGGGGTGCTATGGGGCCATCCAGGAGTCCCAGTGTCTGCTGGGGACGTTCTTCACCTGCCTTGTGATCCTGTTTGCCTGTGAGGTGGCTGCAGGCATCTGGGGCTTCGTAAACAAAGACCAGATCGCCAAGGATGTGAAGCAGTTCTATGACCAGGCCCTTCAGCAAGCTGTGATGGATGATAACAATGCCAAGGCTGTGGTGAAGACTTTCCATGAGACGCTCAACTGTTGTGGCTCCAACACCACCATACTGAGGAACAGCCTGTGTCCCTCAGGCGGCAACATACTCCAAGATTGTCATCAGAAAATCGATGAGCTCTTCTCTGGGAAGCTGTACCTCATTGGAATTGCAGCCATTGTGGTAGCTGTCATTATGATCTTTGAGATGATTCTGAGCATGGTGCTGTGCTGTGGCATCCGGAACAGCTCC
>AcCD81
GAAGGCTGTACCAAGTGCATCAAATACCTCCTCTTCGTCTTCAATTTCGTCTTCTGGCTGGCTGGAGGAATAATTCTTGGTGTGGCATTGTGGCTTCGTCATGACACAAAGACGACAACTATCTTGAATGACCATCAGGCTCCTAGCACATATTATGTTGGGATCTATATCCTGATTGCTGTTGGGACAGTGATGATGTTTGTGGGTTTCCTCGGATGCTACGGCGCTATTCAAGAGTCACAGTGCCTTCTGGGAACATTTTTCACCTGCCTTGTAATACTGTTTGCTTGTGAAGTGGCTGCTGGAATCTGGGGCTTTGTTAATAAAGATCAGATTGCTAAAGATGTGAAACAGTTCTATGATGAGGCGGTGCTCGAAACCAAGTCAGATAATAAGGCTGCAAAAGCGGTTGTGAAAACTTTCCATGAAACGCTAGAATGTTGTGGCACATCAAACTTGGCAAATCCAGATGACCTCTGCAGTAAAGGACGA---------AGCAACTGCCATGCAAGAATTGATGAGCTCTTCTCTGGAAAACTGTACCTAATTGGTATTGCTGCCATTGTAGTGGCTGTGATCATGATCTTTGAGATGATCCTGAGCATGGTACTGTGCTGCGGCATCCGAAACAGCTCC
>GgCD81
GAAGGCTGCACCAAGTGCATCAAATATCTGCTCTTCGTCTTCAACTTCATCTTCTGGCTGGCGGGGGGCATCATCCTGGGAGTAGCCCTGTGGCTCCGCCATGACTCGCAGACCACCAACATCCTCGGTGACAAGCAGGCTCCCAACACCTTCTATGTCGGAATCTACATCCTGATTGCAGTTGGTGCTGTCATGATGTTCGTGGGCTTCCTAGGATGCTACGGTGCAATCCAGGAGTCGCAGTGCCTTCTGGGGACGTTCTTCACCTGCCTGGTGATTCTGTTTGCCTGTGAGGTTGCAGCTGGAATCTGGGGGTTTGTCAACAAAGACCAGATAGCCAAAGACGTGAAGCAGTTCTACGACCAAGCGTTCCAACAGGCGCTCATGGCGGATAGCAACGGGAAGGCTGTGGTGAAGACTTTCCATGAAACGTTGGACTGCTGTGGTCCTGATACTCCTCTGTGGAGAGATGACCTGTGCTCGAAGGACTTA------CTGCGTAACTGCCACAAAAAGATCGACGAGCTCTTCTCTGGGAAGCTGTACCTGATCGGTATTGCTGCCATCGTGGTTGCCGTGATCATGATCTTCGAAATGATCCTGAGCATGGTGCTGTGCTGCGGCATAAGGAACAGCTCC
>TgCD81
GAAGGTTGCACCAAGTGTATCAAATACCTCCTTTTCGTCTTCAACTTCATCTTCTGGCTGGCCGGAGGCATCATCCTGGGAGTGGCCCTGTGGCTCCGCCATGACTCGCAGACAACGAATATCCTGGGGGACAAGCAGGCCCCCAACACCTTCTACGTTGGAATCTACATCCTGATCGCAGTCGGAGCTGTCATGATGTTCGTGGGATTCCTGGGATGCTACGGCGCCATTCAGGAGTCTCAGTGTCTTCTGGGAACGTTCTTCACTTGCCTGGTGATCCTGTTTGCCTGCGAAGTTGCAGCTGGAATTTGGGGTTTTGTCAACAAAGACCAAATAGCCAAAGACGTGAAGCAGTTCTACGATCAAGCGCTTCAACAAGCGCTCATGGGAGACAGCAATGCCAAAGCTGTAGTGAAGACTTTCCATGAAACGCTGGACTGTTGTGGTTCTGATACTCCTCTGTGGAGGGATGACCTCTGCCGAAAGGACTCC------GTGAACAACTGCCACAAAAAAATCGATGAACTCTTCTCTGGGAAGCTCTACCTGATCGGTATCGCTGCTGTCGTGGTTGCTGTGATCATGATCTTTGAGATGATCCTGAGCATGGTGCTGTGCTGTGGCATAAGGAACAGCTCC
>XlCD81A
GAAGGATGTACCAAATGCATTAAATATCTGCTCTTTGTCTTCAACTTCATCTTCTGGCTGGCCGGTGGTGTGATTCTTGGGGTAGCACTGTGGCTTCGACATGACCCCCAAACATCCAACCTACTTGAGGACAAGCAAGCACCAGGGACCTTCTACATCGGTGTCTATATCCTAATAGCAGTTGGCGCTGTCATGATGTTTGTGGGATTCCTGGGATGTTATGGGGCCATTCAGGAATCTCAGTGTCTTCTGGGAACGTTCTTTGCTTGCCTGGTGATCCTCTTTGCCTGCGAGGTGGCTGCTGGTATCTGGGGCTTTGTGAACAGGGATCAGGTGTCAAAGGAAATGGGGCTTTTCTACAGTGAGGTGTATCAACATGCAACCACCGGCACTCAAAAGGCTCTCCCTGTGCTCAAGGCTTTCCATGAGACACTGCAGTGCTGTGGTGATAGTGCCCTCTTGAACCTTAGCGAAGTGTGTCCAAAGCCCAGTAATTTACTAGAGGATTGCCACCAGAAAATCGATGCTCTGTTCTCAACCAAGCTGTATTTGGTCGGTATCGCTGCTATTGTGGTGGCCGTTATCATGATCATCGAGATGATATTCAGTATGGTCCTGTGCTGTGGCATCCGAATTTATTCT
>XlCD81B
GAAGGATGCACCAAATGCATTAAATATCTGCTCTTTATCTTCAACTTCATCTTCTGGCTGGCCGGAGGTGTGATTCTTGGGGTAGCACTGTGGCTTCGACATGACCCCCAAACATCCAACCTACTTGAGGACAAGCAAGCACCAGGGACTTTCTACATTGGTGTCTATATCATTATAGCAGTTGGCGCTGTCATGATGTTTGTGGGATTCCTGGGATGTTATGGGGCCATTCAGGAATCTCAGTGTCTTCTGGGAACGTTCTTTGCTTGCCTGGTGATCCTCTTCGCCTGTGAGGTGGCAGCTGGAATATGGGGCTTTGTGAACAGGGATCAGGTGTCAAAGGAAATGCGACTTTTCTACAGTGAAGTGTATCAACATGCAACCACCGGTACTCAAAAGGCTCTCCCTGTGCTCAAGGCCTTCCATGAGACACTGCAGTGCTGTGGTGACTCCTCCTTCTTGAACCTTAGCGAAGTGTGTCCGAAACGTGACAATATACTAGAGGACTGCCACCAGAAAATTGATGCTCTGTTCTCAACCAAGCTCTATCTGGTTGGCATCGCTGCTGTCGTTGTGGCCGTTATCATGATCATCGAGATGATACTCAGTATGGTCCTGTGCTGTGGCATCCGAATTTATTCA
>XtCD81
GAAGGATGCACCAAATGCATTAAATATCTGCTCTTTGTCTTCAACTTCATCTTCTGGCTGGCTGGAGGTGTGATTCTCGGGGTAGCACTGTGGCTTCGACATGACCCCCAAACTTCCAACCTACTTGAGGACAAGCACGCACCAGGGACTTTCTACATTGGTGTCTATATAATAATAGCAGTAGGCGCTGTCATGATGTTTGTGGGATTCCTGGGATGTTATGGGGCCATTCAGGAATCTCAGTGCCTTCTGGGAACGTTCTTTGCGTGCCTGGTGATCCTCTTCGCCTGTGAGGTGGCTGCTGGTATCTGGGGCTTTGTGAACAGGGATCAGGTTTCAAAGGAAATGCGGCTTTTCTACAGTGAAGTGTATCAACATGCAACCACCGGGACTCAAAAGGCTCTCCCTGTGCTCAAGGCCTTCCATGAGACACTGCAGTGCTGTGGCGACAGTGTCACCATGAGCATCACCGATATGTGTCCGAAGCGTAGTAATATCCTAGAGGACTGCCACCAGAAAATTGACGTCCTCTTTTCTACAAAGCTTTATTTGGTTGGCATCGCTGCTGTTGTGGTGGCCGTTATTATGATCATCGAGATGATATTCAGTATGGTCCTGTGCTGTGGCATCCGGATTTATTCT
>TrCD81B
GAAGGCTGCACTAAATGCATCAAATATCTGCTTTTCGTCTTCGATTTCATCTTCTGGCTGGCAGGAGGTCTGATCCTGGGTGTGGCCCTCTGGCTGAGACACGACCCCAAGACCAGCAACCTACTTGATGGAGCTCAAGCCCCCAACACCTTCTACATCAATGTCCACATCCTGATTGGTGTCGGTGCAGTGATGATGTTTGTTGGTTTCCTTGGATGCTATGGTGCCATTCAAGAGTCCCAGTGTCTGTTGGGAACTTTCTTCGGCTGCCTGGTCATCCTGTTTGCCTGTGGGGTCGCAGCTGGAATCTGGGGCTTCATGAACAAAGAGACTGTGTCCGGCGATATGATCAACTACTACGACTCCATCTACAACAAGGCCATGGTCACAAGTAAGCCAGCGGCGTTGGTGCTCAAGGTCTTCCACGAAGTGCTCAACTGCTGCGGTAAAGGCGATAAGCTGGGCGTGACCGACCTCTGCCCCACCTCTGGAACCATCGTTCTTAGCTGCCACGCCAGGATCCAGGAATTGTTCTCAGATAAGATCTATGTGATTGGGATCGCTGCTCTGGTGGTTGCTGTGATCATGATCTTTGAGATGATCTTCAGCATGGTGCTGTGCTGCGGGATCCGCAGCAGCCCG
>GacCD81B
GAAGGCTGCACCAAATGCATCAAGTACCTGCTCTTCTTCTTCAACTTCATCTTCTGGCTCGCCGGAGGTGTGATCCTGGGCGTGGCCCTGTGGCTGAGACATGAGCCTCAGACCAGCAGCCTGCTGGACGGAGCCCACGCCCCCAGCACCTTCTACATCAGCGTCCACATCCTAATTGCTGTCGGCGCAGTGATGATGGTGGTCGGCTTCCTCGGATGCTATGGCGCCATCCAAGAGTCCCAGTGTCTTCTGGGAACTTTCTTCGTCTGCCTGGTCATCCTGTTTGCCTGCGAGGTTGCAGCTGGAATCTGGGGCTTTATGCACAAAGACACTGTGTCGACGGAGATGATCAACTTCTACGACACGGTGTATGAAAAGGCCGTGGCAGAAAGCAAACAGGCCGCCGGCGTGCTCAAGGTCTTCCACGAGACGCTGAGCTGCTGCGGTAAAGGCGACAGAATCGGCATCACTGACATCTGCCCCAGCGCCGCCACCGCA---GTTAATTGCCACAACAGGATTAATGAGCTGTTCACAGATAAGATCTACCTGATTGGTATCGCCGCCCTGGTGGTTGCAGTTATTATGATCTTCGAGATGATCTTCAGCATGGTGCTGTGCTGTGGCATCCGCAACAGCCCG
>DrCD81B
GAAGGCTGCACGAAATGCATCAAATACATGCTCTTCTTCTTCAATTTCATCTTCTGGCTGGCTGGTTGTGTAATCTTGGGGGTTTCTCTCTGGCTCCGTCATGACACTAAAACGAGCAGTCTTCTGGAGGGAACAGAATCACCCACCACTTTCTACATCAGTGTCTACATCTTGATTGCCGTCGGCGCTGTGATGATGTTTGTTGGATTTCTTGGATGCTATGGAGCCATTCAGGAGTCCCAGTGTCTTCTTGGAACCTTCTTTGCCTGCCTGGTCCTTCTTTTTGCCTGTGAGGTTGCCGCTGGAATCTGGGGATTCATGAACAAAGACAAGATCTCCAAAGAGGTAATCGGTTTCTATGACTCTGTGTATGACAAAGGCGCT---ACCTACAATCCTGCCACTGCTGTCCTAAAGGTCTTTCATGAGACTCTTCAGTGCTGTGGCAAAGGAGATAGGTGG---CTCACTGACACCTGTCCTGAAAGAACAAATGCT---GTGGACTGTCACACCGAGATCAAGAATCTTTTCACTGACAAGATCAGCCTGATCGGCATCGCTGCCCTGGTTGTTGCTGTAATCATGATCTTCGAGATGATCTTCAGCATGGTGCTTTGCTGCGGCATCAGGAACAGCCCT
>TnCD81A
GCGGGCTGCACCAAGTGCATAAAATATATGTTATTCTTCTTTAATTTTATTTTCTGGCTGGCTGGAGGGGTGATCTTAGGAGTGGCCTTGTGGCTCCGCCATGACAGTCAAACCAGCAAGCTCCTCGAAGGCCAACAGGCACCAGGGACCTTCTACATCAGCGTTTACATCCTGATCGCTGTGGGTGCCGTCATGATGCTGGTGGGCTTCCTTGGATGTTACGGAGCCATTCAGGAGTCTCAGTGCCTGCTGGGGACATTTTTCTTCTTTTTGGTGATCCTCTTTGCCTGTGAGGTGGCTGCAGCCATCTGGGGCTTCATGAACAGGGACACGATCTCCAAAGAGCTGATCAACTTCTACGATTCGGCGTACATCAAGGCCGTGGATGTCTCGGATGCTGCCATCAAGATTCTGGATGCCTTTCACAGCACGCTCGACTGCTGCGGTAAAGGCTTCCAACAATTAGCCGGAACTTTGTGTCCCAGAAAG---ACTCCAGAACAGAGCTGTCACCATAAACTCATCGAGCTGTTCTCCGAGAAGCTCCACCTGATCGGTCTGGCTGCTCTGGTGGTGGCCGTCATCATGATCTTTGAGATGATCTTCACCATGGTGCTGTGCTGCGGGATCCGGAACAGCCCC
>GacCD81A
ACGGGCTGCACGAAATGCATCAAATACATGTTGTTTTTCTTTAATTTTATTTTCTGGCTGGCCGGAGGCGTGATCTTAGGAGTGGCCCTGTGGCTCCGCCATGACAGTCAAACCAGCAACCTCCTCGAGGGCCAGCAGGCACCCGGCACCTTCTACGTCAGTGTGTACATCCTGATAGCAGTCGGCGCCGTGATGATGCTCGTCGGCTTCCTCGGTTGTTACGGTGCAATTCAAGAATCTCAGTGCCTGTTGGGAACATTCTTCTTCTTCCTGGTGATCCTCTTCGCTTGTGAAGTGGCTGCAGCGATGTGGGGTTTCATGAACAAGGACACCATTTCCAAAGAACTGACCAACTTCTACGACGCGGCCTACATCAAGGCCGTGGACATCTCGGACTCTGCCATCAAGGTGCTGGATGTGTTCCACACAACGCTCGACTGCTGCGGCAAAGGATTCAAACAAGTCGCCAGCACCTTGTGTCCCAGGAAG---TCCCCGGAACAGAGCTGTCACAGCAAACTGATCGAGCTGTTCTCGGAGAAGCTGTACCTGATCGGTCTGGCCGCTCTGGTGGTCGCTGTCATCATGATCTTCGAGATGATCTTCACCATGGTGCTCTGCTGTGGCATCCGTAACAACCCT
>OlCD81A
GCGGGCTGCACGAAATGCATAAAATATATGTTATTTTTCTTTAATTTCATTTTTTGGCTGGCCGGAGGAGTGATCCTGGGAATGGCCCTGTGGTTACGCCATGATAGTCAAACCAGCAAACTCCTCGATGGCCAGCAGGCACCAAGCACTTTTTACATCAGTGTGTATATCCTGATAGCGGTTGGAGCTGTGATGATGCTCGTGGGCTTCCTAGGATGTTATGGTGCCATTCAAGAATCTCAGTGTCTGTTGGGAACTTTCTTTTTCTTTTTGGTGATCCTCTTTGCATGTGAAGTGGCTGCAGCTCTCTGGGGTTTCATGAACAAGGACACCATTTCCAAAGAACTCATCAATTTTTACGACGCTGCTTACATCAAGGCTGTGGATGTGTCAGACTCAGCCACCAAAGTTCTGGATGTTTTCCACACTGCACTTGACTGCTGTGGAAAAGGATTCAAACATGTTGCTGCATCTTTGTGTCCAGGAAAA---ACTCTACAGCAGAGCTGTCACACAAAGCTGACATGGCTGTTCTCAGAGAAGCTCTACCTCATCGGACTGGCTGCCTTGGCGGTTGCCGTCATCATGGTCTTTGAGATGATCTTCACCATGGTACTCTGCTGTGGCATCCGAAACAGCCCT
>DrCD81A
ACAGGCTGCTCTCAGTGCATTAAATATATGCTCTTCTTCTTAAACTTCATTTTCTGGCTGGCTGGTGGTGTGATTTTGGGTGTAGCTTTATGGCTTCGTCACGACAGTCAAACCAGCAACCTCCTCGAAGGAAATCAAGCACCGGGAACTTTTTATATCAGTGTGTATGTCCTCATAGCGATCGGTGCCATCATGATGTTTGTGGGTTTCCTCGGCTGTTATGGAGCTATTCAGGAATCTCAGTGTCTTTTAGGAACGTTTTTCACATGTTTAGTGATCCTCTTCGCCTGTGAGGTGGCTGCAGGAATATGGGGCTTTATAAACAGAGACACAATCTCCACTGAGCTTATTAATTTCTATGACGCTGCATACATTAAAGCTGTAGATCCAGTGCAGACAGCATCTAAAGTTCTGGAGGTCTTCCATGACAATCTTGATTGCTGTGGTAAAGGGTTCAAAGTTGTCCAGACCTCTCTGTGTCCCAAGAAG---ACTCCACTTCAGAGCTGCCACGTGAAGCTAAGAAACCTGTTCTCTGAGAAGCTTCATGTGATTGGACTGGCTGCTCTAGTTATTGCTGTCATTATGGTTTTTGAGATGATCTTCACCATGGTCCTGTGCTGTGCGATCCGCAATGCTCCT
>RnCD9
AAAGGAGGTAGCAAGTGCATCAAATACCTGCTCTTTGGATTTAACTTCATCTTCTGGCTCGCCGGCATCGCAGTGCTTGCCATTGGACTATGGCTGCGGTTCGACTCTCAGACCAAGAGCATCTTCGAGCAAGAAACTAATCATTCCAGCTTCTACACAGGAGTGTACATTCTGATTGGAGCTGGGGCCCTCATGATGCTAGTTGGTTTCCTGGGCTGCTGTGGAGCTGTACAAGAGTCACAGTGCATGCTGGGATTGTTCTTCGGATTCCTCTTGGTGATATTCGCCATTGAGATCGCCGCAGCCGTCTGGGGCTATACCCACAAGGACGAGGTGATTAAAGAACTCCAGGAGTTTTACAAGGACACCTACCAAAAGTTAAGG---AACAAGGAGCCCCAGCGGGAAACACTCAAAGCCATCCATATGGCGTTGAACTGCTGTGGCATAGCTGTGGAGCAGTTTATCTCGGACATCTGCCCCAAAAAGCAG---GTTCTGAAGTCCTGCCCGGATGCCATCGATGAGGTCTTCCACAGCAAGTTCCACATCATTGGAGCAGTGGGCATCGGTATCGCCGTGGTGATGATCTTCGGTATGATTTTCAGCATGATTCTGTGCTGCGCCATCCGCAGGAGCCGA
>MmCD9
AAAGGAGGTAGCAAGTGCATCAAATACCTGCTCTTCGGATTTAACTTCATCTTCTGGCTCGCTGGCATTGCAGTGCTTGCTATTGGACTATGGCTCCGATTCGACTCTCAGACCAAGAGCATCTTCGAGCAAGAGAATAACCATTCCAGTTTCTACACAGGAGTGTACATTCTGATTGGAGCCGGGGCCCTCATGATGCTGGTTGGTTTCCTGGGCTGCTGTGGAGCTGTACAAGAGTCCCAGTGCATGCTGGGATTGTTCTTCGGGTTCCTCTTGGTGATATTCGCCATTGAGATAGCCGCCGCCGTCTGGGGCTATACCCACAAGGATGAGGTGATTAAAGAACTCCAGGAGTTTTACAAGGACACCTACCAAAAGTTACGG---AGCAAGGAACCCCAGCGGGAAACACTCAAAGCCATCCATATGGCGTTGGACTGCTGTGGCATAGCTTTGGAGCAGTTTATCTCGGACACCTGCCCCAAGAAACAG---CTTTTGAAGCCCTGCCCTGAAGCCATCAGTGAGGTCTTCAACAACAAGTTCCACATCATTGGAGCAGTGGGTATCGGCATCGCCGTGGTGATGATCTTCGGCATGATCTTCAGCATGATCCTGTGCTGCGCCATCCGCAGGAGCCGA
>DnCD9
AAGGGAGGCATCAAGTGCATCAAATACCTGCTCTTTGGATTTAACTTCATCTTCTGGCTTGCCGGAATTGCAGTCCTTGCCATTGGACTATGGCTCCGATTCGACTCCCAGACCAAGAGCATCTTTGAGCAAGAAAATCACGATTCCGGCTTCTACACAGGGGTTTACTTCCTGATCGGAGCCGGCGCCCTCATGATGCTGGTGGGGTTCCTGGGCTGCTGTGGGGCTGTGCAAGAGTCGCAGTGCATGCTGGGGCTGTTCTTTTGCTTCCTCTTCGTGATATTTGCCATTGAGATTGCTGCGGCCGTCTGGGGATATTCCCACAAAGACGAGGTGATTGCCGAAGTCCAGAAATTTTACAAGGACACCTACAATAAGCTGAAA---GGCAAGGAGCCGCAGCGGGAAACCCTGAGAGCCATCCACTCTGCGTTGAACTGCTGTGGTTTGATCGTGGAACAATTTATCATGGACATCTGTCCGGAAAAGAAC---GTAGTCAAGCCCTGCCCCGAAGCCATCCAGGAAGTCTTCAACAGCAAGTTCCACATCATCGGCGCAGTGGCTGTCGGGATTGCCGTGGTGATGGTATTCGGCATGATCTTCAGCCTGGTCCTGTGCTGTGCCATCCGCCGGAGCCGC
>HsCD9
AAAGGAGGCACCAAGTGCATCAAATACCTGCTGTTCGGATTTAACTTCATCTTCTGGCTTGCCGGGATTGCTGTCCTTGCCATTGGACTATGGCTCCGATTCGACTCTCAGACCAAGAGCATCTTCGAGCAAGAAACTAATAATTCCAGCTTCTACACAGGAGTCTATATTCTGATCGGAGCCGGCGCCCTCATGATGCTGGTGGGCTTCCTGGGCTGCTGCGGGGCTGTGCAGGAGTCCCAGTGCATGCTGGGACTGTTCTTCGGCTTCCTCTTGGTGATATTCGCCATTGAAATAGCTGCGGCCATCTGGGGATATTCCCACAAGGATGAGGTGATTAAGGAAGTCCAGGAGTTTTACAAGGACACCTACAACAAGCTGAAA---ACCAAGGAGCCCCAGCGGGAAACGCTGAAAGCCATCCACTATGCGTTGAACTGCTGTGGTTTGGCTGTGGAACAGTTTATCTCAGACATCTGCCCCAAGAAGGAC---GTACTCAAGTCCTGTCCTGATGCCATCAAAGAGGTCTTCGACAATAAATTCCACATCATCGGCGCAGTGGGCATCGGCATTGCCGTGGTCATGATATTTGGCATGATCTTCAGTATGATCTTGTGCTGTGCTATCCGCAGGAACCGC
>MdCD9
AAAGGAGGTACCAAGTGCATTAAATATCTACTGTTTGGATTTAACTTCATCTTTTGGCTCGCAGGAATCGCAGTCCTCGCCATTGGCCTATGGCTCAGATTCGACACTCAGACGAAGAGCATCTTCGATCAGGAAGACAACAATTCTAGTTTCTACACAGGTGTTTATATCTTGATTGGGGCTGGTGCCCTTATGATGCTGGTGGGTTTCCTGGGCTGCTGTGGGGCCGTGCAGGAGTCCCAATGCATGTTGGGCTTGTTCTTTGCCTTCCTCTTGGTGATTTTTGCCATCGAAATAGCTGCTGCCATCTGGGGTTATTCCCACAAAGAAGAGGTGATTCGTGAGGTCCAGGCATTTTATAAGGAAACTTACAGGAAGATGAAG---GACAAAAGTCCCTACAAGGACACCCTCAAAGCCATCCACCAGGCGCTAGATTGTTGTGGTTTAACTCCAGAACAGTTCATCTTGGATATCTGTCCCAACAAGGAT---GTTATCAAGCCTTGCCCACAAGCTATCGAGGAAATCTTCAACAATAAATTCCACATCATTGGAGCCGTCGGCATAGGGATTGCTGTTGTGATGATCTTTGGCATGATTTTCAGTATGATTCTGTGCTGTGCTATCCGGAGGAACCGA
>BtCD9
AAAGGAGGCACCAAGTGCATCAAATACCTGCTCTTCGGATTTAACTTCATCTTCTGGCTTGCCGGGATCGCGGTCCTTTCTGTTGGACTATGGCTCCGATTCGACTCGCAGACCAAGAGCATCTTCGAGCAAGAAAATAATGATTCCAGCTTCTACACAGGCGTCTATATTCTGATCGGAGCCGGTGCGCTCATGATGCTGGTGGGCTTCCTGGGCTGCTGCGGAGCCGTGCAGGAGTCCCAGTGCATGCTGGGATTGTTCTTCAGCTTCCTCTTGGTGATATTTGCCATTGAAGTAGCTGCAGCCATCTGGGGATATTCCCACAAGGAGGAGGTGATCAAGGAAGTCCAGAAGTTTTACGAGGACACCTACAACAAGCTGAAG---AACAAGGAGCCCCAGCGGGAGACGCTGAAGGCCATCCACATCGCGCTGGACTGCTGTGGTTTGACCCCAGAACAATTTCTCACCGACACCTGCCCCCCAAAGAAT---TTAATTAGGCCCTGCCCTGAAGCCATCGACGAGATCTTCCGAAGCAAATTCCACATCATCGGCGCCGTGGGTATTGGGATTGCCGTGGTGATGATATTCGGCATGGTTTTCAGCATGATCCTGTGTTGTGCCATCCGCAGAAACCGA
>XlCD9A
AAAGGGGGGGTCAAGTGCATCAAATACCTGCTGTTTGCCTTCAACTTCATCTTCTGGCTCGCTGGAACAGCGGTCCTGGCAATCGGATTATGGCTTCGATTCGACAGCCAGACCAAAGCTCTGTTTGAATCTGACCAAAATCCCGAGAAATTCTATATTGGTGTCTACATTTTGATTGGTGCCGGTGCTCTCATGATGTTGGTTGGCTTTCTGGGATGCTGCGGTGCAATTCAGGAATCAGAATGCATGTTGGGACTGTTTTTTGTATTCCTCCTGGTTATCTTTGCTATTGAAATTGCAGCAGGCATCTGGGGATTCACAAATAAGGACAAGGTCGTTGATGAACTAAAGACATTTTACAAGGACACGTATGCGAAGTACATGCTAAACAGAGGTCCCTTAAAGGAAACCTTGAAAGGGATCCATTTTGCTATGAATTGCTGTGGATTGACAATTGATGCGACCCTAACGGACATCTGCCCCAATAAACAAGGAATACTCCGGAGCTGTCCAGATGTAATAGATGAAGTTTTCACCTCCAAGTTCCATATCATCGGCGCAGTAGGGATTGGAATTGCTGTGATCATGATCTTTGGAATGATCTTCAGTATGGTGCTGTGCTGTGCCATCCGGAACAACAGA
>XtCD9
AAAGGGGGGATCAAGTGCATCAAATACCTTCTGTTTGCCTTCAACTTCATCTTCTGGCTCGCTGGAACGGCAGTCCTGGGAATCGGGTTATGGCTTCGGTTCGACCCCCAAACAAAAGCTATGTTCGAGGCTGACCAGAATACTGGCGCATTCTATACTGGTGTCTACATTTTGATTGGTGCCGGTGCTCTTATGATGTTGGTTGGATTTCTGGGATGCTGTGGTGCAATTCAGGAATCGGAATGCATGCTGGGATTGTTTTTCGCGTTCCTCCTGGTTATCTTTGCTGTTGAAATTGCAGCAGGCATCTGGGGATTCACAAATAAGGACAAGGTCGTTGACGAACTAAAGACATTTTACAAGGATACGTATACAAAGTACATGAAAAGCAATAATGCCTTAAAGGACACCCTAAAAGCAATACATTTGGCTTTGAATTGTTGTGGAATGACACTTGAGGCAACCGTAACGGACATATGCCCTAATAATCAAGGAATAGTCCAGTCATGTCCAGCTGCCATAGAGGATGTTTTCACCACCAAGTTCCATATAGTCGGAGCAGTAGGAATTGGAATTGCTGTGATCATGATTTTCGGAATGATCTTCAGCATGGTGCTGTGCTGCGCCATCCGGAACAACAGA
>XlCD9B
AAAGGGGGGACCAAGTGCATCAAATACCTGCTGTTTGCCTTCAACTTCATCTTCTGGCTGGCTGGAACAGCCGTCCTGGCGATCGGATTATGGCTTCGATTCGACAACCAGACCAAAACTTTGTTTGACTCTGACCAAAATACCGGCACCTTCTATGTTGGTGTCTACATTCTGATTGGTGCCGGTGCTCTCATGATGTTGGTTGGATTTCTGGGATGCTGCGGTGCAATTCAGGAATCAGAATGCATGCTGGGACTGTTTTTCGCATTCCTTCTGGTCATCTTTGCTATTGAAATTGCAGCGGGCATCTGGGGATTCACAAATAAGGACAAGGTCGTTGATGAACTAAAGACATTTTACCGGGAAACGTATGCAAAGTACATACAAACCAAAAGTTCCTTAAAGGAAACCCTAAAAGGGATCCACTTTGCTTTCGATTGTTGTGGAAATAACCTTGACGCAGCCCTAACGGACATCTGCCCCAATAATCAAGGAATACTCCGGTCCTGTCCAGCTGTCATAGATGAAGTTTTCACCTCCAAGTTGCATATAGTTGGGGCAGTAGGGATTGGAATTGCCGTGGTCATGATCTTTGGAATGATCTTCAGTATGGTCCTGTGCTGCGCCATCCGCAACAACCGA
>TgCD9
AAAGGAGGCACCAAGTGCATCAAGTACCTGCTCTTCGGCTTCAACTTCATCTTCTGGCTCGCAGGGACAGCGGTGCTTGCAATTGGACTATGGCTTCACTTTGATTCACAGACCAAAAGCGTCTTTGAACTGGAATCT---GACACAAAGTTTTACACAGGTGTTTACATCCTTATTGGAGCTGGTGCCCTTATGATGCTGGTTGGTTTCTTGGGATGCTGTGGTGCATCACAGGAATCTCAGTGTATGCTTGGCCTGTTCTTCTTCTTCCTTTTTGTGATTTTTGCCCTTGAAATTGCTGCTGGGATCTGGGGATTTTCAAATAAAGAAAAGATTATTAATGAGTTAAAGGAGTTCTACAATGACACCTACAGAAAGAGAGCT---------CAAGGTGCCAGAGACACCCTGAAAGCACTTCAGTTCGCTCTAAACTGCTGTGGCCTCTCTATAGAGCCCCAGTACATGGACACCTGTCCAGCAAAGACA---CTGTCTAAGTCCTGCCCTGATGCCGTTGATCATGTCTTCAAATCCAAATTCAACGTCATTGGAGCAGTTGGCCTTGGCATTGCTGTAATGATGATTGTTGGCATGATATTCAGTATGGTTCTGTGCTGTGCCATCCGCAGAGAAAGA
>GgCD9
AAAGGAGGCACTAAGTGCATCAAATACTTGCTCTTTGGCTTCAACTTCGTATTCTGGCTTGCAGGAACAGCAGTTCTTGCAATTGGACTGTGGCTTCGATTTGATGTGCAGACCAAAAGCATCTTTGAACTGGAATCCAACAACATGACATTCTATACAGGAGTTTACATCCTAATTGGAGCTGGTGCACTCATGATGCTGGTTGGCTTCTTGGGATGCTGTGGTGCATTGCAGGAATCACAGTGTATGCTTGGACTGTTCTTCGTCTTCCTCTTTGTGATTTTTGCCCTTGAAATTGCTACTGCCATCTGGGGATTTGCAAATAAAGAAAAGATTGTCGAAGAGTTACAGGACTTCTACAGAGAAACCTATGAAAAGAGATCT---------CCAGCTGCCAGAGAAATCTTGAAAGCATTCCATTTTGCTCTGAACTGCTGTGGTATTACTCTTGAGCAGCAGTTGATGGAATCCTGTCCAAAGAAGACC---TTGCCTATGCCATGCCCTAAAGCCATTGATGATGTCTTTAATTCAAAACTGAATGTCATTGGAGCAGTTGGCCTTGGTATTGCTGTGATAATGATTTTTGGCATGATATTCAGTATGGTTCTTTGCTGTGCTATCCGCAGAAACAGA
>AcCD9
AAAGGGGGCACCAAGTGCATCAAGTACCTGCTCTTCGGCTTCAACTTCGTCTTCTGGCTTGCAGGAACAGCTGTTCTGGCAGTTGGACTATGGCTTCGGTTTGATTCACGGACAAAAGATATTTTTGATCATGAAGAAAATGATACAACATTTTATACTGGTGTTTACATTCTAATTGGAGGTGGTGCTCTCATAATGCTTGTTGGTTTCTTGGGGTGCTGTGGAGCAATACAGGAGTCCCAATGCATGCTTGGTTTGTTTTTTACTTTTCTTCTCGTGATTTTTGGTCTTGAAGTAGCGGCTGCCATCTGGGGATTTGCAAACAAGTCAATGGTTGCTGATAATGTGAAGAATTTTTATGATTCAGTATATAAAAAAAGAAGT---------CCTTCTGCCAAAGAAACTCTGAGAGCTCTTCAACATGCACTAAACTGCTGTGGCTATACTATTGAGGCGGCATTTCTAGACACCTGCCCCAAACAAGAT---CTTTCTCAGTCATGTCATGCAGCTATTGACGACTTCTTCACCACAAAACTGAACGTGATTGGAGCAGTAGGCATTGTTGTTGGCGTGGTGATGATCTTTGGTATGATTTTCAGCATGATCCTTTGCTGTGCTGTTCGTAGAAGCAGA
>OlCD9A
TCCGGCGGAGAGACGTGCGTCAAATATTTGATGTTCGCCTTCAATCTTGTCTTTTGGCTTGCAGGCACTACTGTTTTAGCCATTGGCCTGTGGCTGAGGTTAGACCCACAGAACAAAGTCCTTCTGGAGGAAGAGAATTCTCCATATGCTTTCTACGCAGGGGTCTACGTACTGATTGGTGCTGGAGCTCTTATAATGGTGGTTGGCTTTCTTGGTTGTTGTGGAGCAATCAGGGAGTCACCCTGCATGCTAGGAGTGTTCTTCTTCTTCCTTCTCATCCTCTTTGCCATTGAAGTAGCCGCTGGAATTTGGGGATTTTCAAACCAAACCAAGGTAGTGGAAGACATATCAAGCTTCTACATGCAAACGTACAAAGACTACACGTCTACAGGGGAGCGAGTCAAAGAAACACTGCGACTGATTCAAGCACAGCTAAAATGTTGCGGCCCAGGAACGGACGAATCTTTTAAAGAAACTTGCCCTCGTGGAGAACCGCTTGAACCAAGTTGTCCAGATGCTATTGAGGAGGTGTTTGACTCTAAATTGCACATCATCGCAGTAGTAGGCATCACCATGGGAGTTGTTATGGTGTTTGGGATGATCTTCAGTATGCTCCTGTGCTGTGCCATCAGAAAGTCTCAG
>GacCD9A
TCCGGAGGAGAAATGTGCGTCAAATACCTGATGTTTGCCTTCAATCTGATATTCTGGCTTGCAGGCACTGCTGTCTTCGCTATCGGCCTGTGGCTTCGGTTAGACCCAAAGACCAAAGGCTTGTTTGAAGAAGCAGATTCTCCATTCGTGTTTTACACAGGTGTGTATATCCTGATTGGAGCTGGAGCACTGATGATGGTGGTGGGTTTTCTGGGATGTTGCGGAGCCATCCAGGAGTCCCCCTGCATGCTTGGAGTGTTCTTCTTCTTCCTGCTGGTCATATTTGCCATTGAGGTTGCTGCAGGAATCTGGGTGTTTTCCAACCAAAGCAAGGTGGTGAACGATATCACAACGTTCTACATGCAGACTTACAATAACTTCAAGACGACAGGAGAACGACTCAAAGAAACTCTGCGTGTGATTCAAACCGGGCTGAAATGTTGTGGGCCAACTGTCGTCGATTCTGCCAAAGACACCTGTCCCCGGGGAGACCCACTGGAGAAGAGCTGCCCCGACGCCATTGATGAGGTGTTTGACTCCAAACTGCACATCATAGGAGGAGCGGGCATCACCATCGGTGTCGTTATGGTGTTTGGGATGATCTTCAGCATGCTCCTGTGCTGCGCCATCAGGAAGTCGCGG
>TnCD9A
ATTGGAGGAATTAAGTGTGTCAAATATCTCATGTTTACCTTCAACTTGCTGTTCTGGCTTGCAGGCACGGCTGTCTTCGCTATAGGCCTGTGGTTGAGGTTGGACCCCAAAACCAAAGGTCTCTTTGAAGGACCAGACGCACCCTATGTGTTTTACACCGGTGTGTATATCCTGATCGCAGCTGGAGCACTGATGATGGTGGTGGGCTTCCTGGGATGCTGCGGGGCAATCCAGGAGTCCCCCTGTATGCTGGGACTGTTCTTCTTCTTCCTGCTTATCATATTTGCCATTGAGGTGGCAGCTGGAATCTGGGGATTTTCCAACCAAACCAAGGTGGTGAATGACATCACAACGTTCTACAAGCAGACCTACAACACCTACCGGACGAACAGGCCACGACTCAAGGAGACTCTGCGCGTCATCCAAACTGGGCTGGACTGTTGTGGACCAACTGTAATAGATGACGCCAAAGACACTTGTCCCAGCAGAGACCTGCTGGAAAAGAGCTGCCCCGATGCCATCGAAGACGTGTTCGACTCCAAGCTCCACATCATAGGCGGAGTGGGAATAACCATCGGCATTATTCTGGTGTTTGGGATGATCTTCAGCATGCTCCTGTGCTGCGCCATCAGGAAATCCCGG
>DrCD9A
GAGGGGTGTCCAAAATGCATAAAATACTCCATGTTTCTCCTGAACTCAGTCTTCTGGATCGCAGGCACGGCTGTCTTGGCTGTTGGACTGTGGCTGAGGTTTGATCCCAAGACCAAGAGTTTGTTCGAAGGGGAAAACTCTCCTTATGTCTTCTACACAGGAGTGTATATCCTCATTGCGGCCGGTGCGCTCATGATGGTGGTGGGATTTTTCGGATGTTGCGGAGCCATCCAGGAGTCCCCTTGCATGCTGGGATTGTTCTTCTTCTTCCTCTTGGTCATATTCGCGGTCGAAGTGGCTGCTGGAATTTGGGGATTTTCCAACCAGACCAAGGTTACTGAAGATATAACCACTTTCTACCGACAAACCTACGACACCTACCAACAAAGCAAAGAGGCTCTGAAAAAAACACTTCGGCTCTTCCAGCATGGGCTGAATTGCTGCGGGCCATCAATGCAGGAGAGTCTTGACGAGACCTGCCCCAAAAAAGAGGGACTCGATAAGAGCTGCCCTGATGCCATTGATGAAGTTTTTAACTCCAAACTTCACATTATTGGAGGAGTGGGAATCGCCACTGGAGTGATCATGATCTTCGGCATGATCTTCAGCATGATGTTGTGTTGTGCCATTAGGAAGACCCGG
>TnCD9B
ATGGGGGCCATGCAATGCATCAAGTACCTGATGTTCGTCTTCAACTTTCTGTTCTGGCTGGCAGGTACCGGGGTCCTGGCGGTGGGACTTTGGCTGCGCTTCGACTCCAGGACGGCAGGACTGTTCAACGGGACGGACTCGCCGACGGTCTTCTTCACCGGCGTGTACATCCTGATCGCGGCGGGGGCTCTGATGATGGTCGTCGGCTTCCTCGGCTGCTGCGGAGCCATCAAGGAGTCGCCGTGCATGCTGGGATTGTTCTTCCTCTTCCTTCTCCTCATCTTCGCTGTGGAGGTGGCTGCTGGGATCTGGGGTCTCTCCAACAAGGACAAGGTGGTGACTGACGTGACGGAGTTTTACAAACAGACCTACAACAACTACTGGAGCACCAAGGAAGCCCTCAAGGAAACTCTTCGTCTCATCCACTTTGGACTGAACTGCTGTGGCCCTACGGTGTTCGACGGAGGTAGAGAGATCTGCCCCAAGAAGGAAGGACTGGAAACGAGCTGTCCAGCCGCCATCGACGAGGTGTTCAACAGCAAACTGCACATCATCGGTGGAGTTGGAATCGGCATCGGCATCATCATGATCTTTGGGATGATCTTTAGCATGATGCTGTGCTGTGCCATCAAGAGGTCCAGG
>GacCD9B
ATGGCGGCCCTGCAGTGTATCAAGTACCTGATGTTTGTGTTCAACTTTCTCTTCTGGCTCGCAGGTACCGGCGTGCTGGCCGTGGGCCTCTGGCTGCGTTTTGACTCCAGGACGGCGGGACTGTTTGACGGGGAGAACTCGCCCACGGTCTTCTTCACCGGCGTGTACATCCTGATTGCGGCGGGGGCTCTGATGATGGTGGTGGGCTTCCTGGGATGCTGCGGCGCAATCAAAGAGTCGCCGTGCATGCTGGGATTGTTCTTCTTCTTCCTGCTCATCATCTTCGCTGTGGAGGTGGCTGCTGGGATCTGGGGTCTCTCCAACAAGGACAGGGTGGTGGAAGACGTCACAGAGTTCTACAAGCAGACTTACACCAACTACAAAGACACCCGAGAGGCGCTGAAGGAGACGCTGCGTCTCATCCACTTTGGACTCGACTGCTGCGGCCCGACGGTGATCGACGCCGCCAAGGACATCTGCCCCAAGAAGGAGGGGCTGGAGACGAGCTGTCCAGCCGCCATCGACGCGATGTTCAACAACAGGCTGCACATCATCGGCGGAGTCGGCATCGGCATCGGGGTCATCATGATCTTTGGCATGATCTTCAGCATGATGCTCTGCTGTGCCATCAAGAGGTCCAGG
>OlCD9B
ATGGCAGAGGGAAACGTCCTGAAATACCTGGTTTTTGGCTTCAACTTCCTCTTCTGGCTGGCAGGAACCGGCGTGCTGGCCGTGGGCCTTTGGCTTCGCTTTGACTCCAAGACCAAATCCTTGTTTGAAGTGGAGGAATCACCGACTGTCTTCTTCACTGGCGTCTACATCCTGATCGCCGCGGGGGCTCTCATGATGGTGGTGGGCTTCCTGGGATGCTGTGGAGCCATCAAAGAGTCCACGTGCATGCTGGGACTGTTTTTCGTCTTCCTCCTCCTCATCCTGACTGTGGAGGTGGCTGCAGGGATCTGGGGGCTCTCCAACAAAGACAGAGTGGTGGAGGACCTAACTCAGTTCTACAAGGAGACGTTCTCCAACTATCAGACCACCAAGGAGGCGCTGAAGGAGACGCTGCGTGGCATCCACTTTGGGCTGAACTGCTGCGGTCCAACAGTCTTTGATGGCGCCAATGACATCTGTCCCAAGAAGGAGGGGCTGGACACAAGCTGCCCCACCGCCATCGACGGCATCTTCAACAACAAGCTGCACATCATCGGAGGAGTCGGGATCGGCATCGGAATCGTCACGATCTTTGGGATGATCTTCAGCATGATTCTCTGCTGCGGCATCAGGAAGTCCAGG
>DrCD9B
GGAGGTGGACTTCAGTGTATCAAGTACTTGCTCTTTATCTTCAACTTCATCTTCTGGCTCGCCGGTACAGGAGTTTTGGCTGTTGGTCTGTGGCTGCGCTTCGATGCTAAAACTAAAGAATTCTTCACTGCGGAAAATGGCCAGACTGTGTTCCTCACAGGGGTTTATATCCTGATCGTGGCCGGAGCCGTCATGATGGTGGTCGGGTTCCTGGGCTGCTGTGGAGCAATAAAAGAGTCGGCCTGCATGCTGGGACTGTTCTTCATGTTTCTGCTGGTCATTTTCGCCGCTGAAGTTGCCGCTGGAATCTGGGGTTTGTCTAATAAAGATAAGATTGTGTCCGATATCCAGCAGTTTTACACGCAGACCGTCAAAAATTACAAGGAGAGTCCAGGGCCGCTGAAGGAAACTCTGACTGCCATTCATTTTTCACTGCAGTGCTGTGGACCAACTGTCACCGATGGAGTATCTGTCACCTGCCCCAAACAGGAGGGTCTCGCAACGGGCTGCTCATCTGTCATTCAGGATATGTTCAACTCTCGGCTTCATGTGATTGGAGGAGTCGGCATCGGCATTGGCGTGATCATGGTCTTCGGCATGATCTTCAGCATGTTGCTGTGCTGCGCTATCCGACGAACCCGT
>CfTSPAN2
CGCGGGGGCCTGCGGTGCATCAAGTACCTGCTGCTCGGCTTCAACCTGCTCTTCTGGCTGGCAGGGTCGGCTGTCATTGGCTTTGGACTCTGGTTTCGGTTTGGAGGCACCATGAAGGGCTTCTCATCAGAAGACAAGTCCCCAGAGTATTTCTACATGGGGCTGTATGTGCTGGTCGGAGCGGGGGCCTTGATGATGGCCGTGGGCTTCTTTGGCTGCTGCGGGGCCATGCGGGAGTCGCAGTGTGTGCTCGGATCCTTCTTTACCTGCCTACTGGTGATATTTGCTGCTGAAGTAACCACTGGAGTATTTGCTTTTATAGGCAAGGGTGTAGCTATACGACATGTTCAGACCATGTATGAAGAAGCTTATAATGATTACCTGAAAGACAAGGAAAGGGGAAATGGGACTCTTATTACCTTCCACTCAACATTTCAGTGCTGTGGAAAAGAAAGCTCTGAACAGGTCCAACCCACATGCCCAAAGGAGCTTCTGGGGCACAAGAATTGCATTGATGAAATTGAGGCCATAATCAGTGTTAAGCTCCAGCTCATCGGAATTGTTGGTATTGGGATTGCAGGTCTCACGATCTTTGGCATGATATTCAGCATGGTCCTTTGCTGTGCAATACGAACCTCGAGA
>HsTSPAN2
CGCGGGGGCCTGCGGTGCATCAAGTACCTGCTGCTTGGCTTCAACCTGCTCTTCTGGCTGGCTGGATCGGCCGTCATTGCTTTTGGACTATGGTTTCGGTTCGGAGGTGCCATAAAGGAGTTATCATCAGAGGACAAGTCCCCAGAGTATTTCTATGTGGGGCTGTATGTTCTGGTTGGAGCCGGGGCCCTGATGATGGCCGTGGGGTTCTTCGGATGCTGCGGAGCCATGCGGGAGTCGCAATGTGTGCTTGGATCATTTTTTACCTGCCTCCTGGTGATATTTGCTGCTGAAGTAACCACTGGAGTATTTGCTTTTATAGGCAAGGGGGTAGCTATCCGACATGTTCAGACCATGTATGAAGAGGCTTACAATGATTACCTTAAAGACAGGGGAAAAGGCAATGGGACACTCATCACCTTCCACTCAACATTTCAGTGCTGTGGAAAAGAAAGCTCCGAACAGGTCCAACCTACATGCCCAAAGGAGCTTCTAGGACACAAGAATTGCATCGATGAAATTGAGACCATAATCAGTGTTAAGCTCCAGCTCATTGGAATTGTCGGTATTGGAATTGCAGGTCTGACGATCTTTGGCATGATATTCAGCATGGTCCTCTGCTGTGCGATACGAAACTCACGA
>RnTSPAN2
CGCGGGGGCCTGCGGTGCATCAAGTATTTGCTGCTCGGCTTCAACCTGCTGTTCTGGCTAGCCGGATCGGCCGTTATTGCATTTGGACTATGGTTTCGATTTGGAGGTACCATAAAGGATTTATCATCAGAGGAGAAGTCCCCAGAGTATTTCTATGTGGGGCTGTATGTGCTGGTTGGAGCTGGAGCCCTAATGATGGCTGTGGGTTTCTTTGGGTGCTGTGGAGCCATGCGTGAGTCACAGTGTGTGCTCGGATCTTTTTTTACCTGTCTGCTGGTGATATTCGCTGCTGAAGTAACCACTGGAGTGTTTGCATTTATAGGCAAGGATGTAGCTATACGACACGTACAGAGCATGTATGAGGAGGCCTACAGCGATTACGTTAGGGACAGGGGAAGGGGAAATGGAACTCTCATTACCTTCCACTCAGCATTTCAGTGCTGTGGAAAAGAAAGCTCTGAACAAGTCCAGCCCACGTGTCCAAAGGAGCTTCCAGGCCACAAGAATTGCATCGACAAAATTGAAACCATAATCAGTGTTAAGCTCCAGCTCATTGGAATTGTTGGTATTGGGATTGCGGGTCTCACGATCTTTGGCATGATATTCAGCATGGTGCTCTGCTGTGCAATACGGAACTCACGC
>MmTSPAN2
CGCGGGGGCCTGCGGTGCATCAAGTATCTGCTGCTCGGCTTCAACCTGCTGTTCTGGCTAGCCGGATCAGCCGTTATTGCATTTGGACTATGGTTTCGATTTGGAGGTACCATGAAGGATTTATCATCAGAGGACAAGTCCCCAGAGTATTTCTATGTGGGGCTGTATGTGCTGGTTGGTGCTGGGGCCCTGATGATGACTGTGGGTTTCTTCGGGTGCTGTGGAGCCATGCGTGAGTCACAGTGTGTGCTCGGATCATTTTTTACCTGTCTGTTGGTGATATTTGCTGCTGAAGTAACCACTGGAGTATTTGCATTTATAGGCAAGGATGTAGCTATACGACATGTACAGAGCATGTATGAGGAGGCCTACAGCGACTACCTTAAAGACAGGGCAAGAGGAAATGGAACTCTCATTACCTTCCACTCAGCATTTCAGTGCTGTGGAAAAGAAAGCTCTGAGCAAGTCCAGCCCACGTGTCCAAAGGAGCTCCCAGGCCACAAGAATTGCATCGACAAAATTGAAACCGTAATCAGTGCTAAACTGCAGCTCATTGGAATTGTTGGTATTGGGATTGCGGGTCTCACGATCTTTGGCATGATATTCAGCATGGTGCTTTGCTGTGCAATACGGAACTCACGC
>BtTSPAN2
CGTGGGGGCCTGCGGTGCATCAAGTACCTGCTGCTCGGCTTCAACCTGCTCTTCTGGCTGGCAGGATCTGCTGTCATTGCTTTTGGACTATGGTTTCGGTTTGGAGGCTCCATGAAGGATTTCTCCTCGGAGGACAAGTCCCCAGAGTACTTCTACATGGGGCTCTATGTGCTGGTTGGAGCAGGGGCCCTGATGATGGCCGTGGGCTTCTTCGGATGCTGTGGGGCCACGAGGGAGTCGCAGTGTGTTCTTGGATCTTTTTTTACCTGCCTATTGGTGATATTTGCTGCTGAAATAACCACTGGAGTATTTGCTTTCATAGGCAAGGATGTAGCAATACGACATGTTCAGACCATGTATGAAGAAGCTTATAATGATTACCTTAGAGACAAGGAAAAGGGAAATGGGACTCTCATCACCTTCCACTCAACGTTTCAGTGCTGTGGAAAAGAAAGCCCTGAACAGGTCCAACCCACCTGCCCAAAGGAGCTCCTAGGACACAAGAATTGCATTGATGAAATTGAGAGCATAATCAGTGTTAAGCTCCAGCTCATCGGAATTGTCGGTATTGGAATCGCAGGTCTCACGATCTTTGGCATGGTATTCAGCATGGTCCTTTGCTGTGCGATACGAAATTCACGA
>MdTSPAN2
CTCGGGGGCCTGCGCTGCATCAAATATATGCTGCTCGCCTTCAACCTGCTTTTCTGGTTGGCAGGATCTGCTGTTATTGCTTTTGGCCTATGGCTTCGGTTTGGAGGCATCGTAAAGGATTTATCTTCCGAGGGTAAAACCCCTGAGTATTTCTACATGGGACTGTACGTACTTGTTGGAGCAGGTGCCCTGATGATGACTGTGGGATTCTTCGGGTGCTGTGGAGCTGTAAGAGAGTCTCAGTGTCTGCTTGGATCCTTTTTCACCTGCCTGCTTGTGATCTTTGCTGCAGAGGTAACCACTGGAGTATTTGCATTTATAGGCAAAGGAATGGCTATACGAGAAGTTCAGACCATGTATGAAGAAGCGTATAATGGTTACCTGAAAGAGAAA------ATGAACAGAACTCTCATTACCTTCCACTCTTCATTTCTATGCTGTGGAAAAGAAAGCCCTGATCCAGTCCAATCTACATGCCCAAAGGAGCTCCTAGGACACAAAAACTGTATAGACGAGATTGAAAATGTCATCAGTGCCAAACTCCAACTCGTTGGGATTGTCGGGATTGGAATAGCTGGAGTCACGATCTTTGGCATGATATTCAGCATGGTCCTCTGCTGTGTGATCCGTAATTCAAGA
>GgTSPAN2
TACGCGCGGATGCGCTGCATCAAGATCTTGTTGTTCATCTTCAACCTGAGCTTCTGGCTGGCAGGATTGGCTGTCATTGCCTTTGGTCTGTGGCTGCGGTTTGGTGGGGCTATGGCAGAGTTTGCTTCAGACAAAAGGTCTCCAGAATATTTCTTCATAGGTCTGTATGTGCTGGTGGGAGCGGGGGCTCTCATGACCACAGTTGGATTCTTTGGGTGCTGTGGAGCAGCGCGGGAGTCTCAGTTCTTACTTGGAGCATTCTTTGCTTGCTTGTTGGTGATATTTGCAGCTGAGATCACTGCTGGAGTATTTGCATTTATAGGCAAGAAAGTGGCAATACAGGAAGCCCAGAGAATCTATGAAGACATTTATGATGAGTACGTGAAAAACCCAGGGAAGGTCAACAGAACGATCTACCACTACCACTTGGCTCTCCAGTGCTGTGGTAAGGATAATTTGGAGCAAGTGGGATTACCTTGTCCAGAGAAAATGCAGGTGCCAAAGAACTGCCTGGTTGAAATCCATAACGTAATCGATGCCAATCTGCACTTAGTTGGGATTGTTGGAATTGCGATTGCTGGCACCACAATCTTTGGCATGATATTCAGCATGGTTCTCTGCTGTGCTATCCGTAACACGAGA
>TgTSPAN2
TATGGGGGGATGCGCTGCATCAAGATCCTGCTCTTCATCTTCAACCTGACCTTCTGGCTGGCAGGACTGGCTGTCATTGCCTTCGGGCTGTGGCTGCGGTTTGGTGGGCCCATGGCAGAGTTTGCTACAGACAAAAAGTCCCCGGAACTTTTCTTCATGGGACTCTATGTACTGGTGGGAGCAGGGGCCATCATGTCAGCAGTTGGATTTTTCGGGTGCTGTGGAGCAGCACGGGAGTCCCAGTGCTTAATTGGAACATTCTTTGCTTGCCTGTTGGTGATATTTGCAGGTGAGGTCACTGCTGGAGTATTTGCCTTCATAGGCAAGAAAGTGGCAATACAGGAAGCCCAGAAAATCTATGAAGATGTTTATGAGGACTACATGAAAAACCCAGGGAAGGTCAACAGTACCATCTATCGCTACCACATGGCTCTCCAGTGCTGTGGTAAAGGTAATGTGGAACAGACAGGATTACCCTGTCCAGAGAACATCCAGCTGCCAAAGAACTGCCTGGTTGAAATTCAGAATGTAATTGATACTCAGCTGCGCTTAGTTGGAATTGTTGGAATTGCAATTGCTAGCATCACAATCTTTGGCATGATATTCAGCATGGTTCTGTGCTGTACGATCCGTAACATGAGA
>AcTSPAN2
CAAGGAGGGGTGCGCTGCATCAAGTTCCTGCTCTTCGTTTTCAACTTCATCTTCTGGGTGGCAGGTTCAGCTGTCGTCGCATTTGGGCTGTGGCTACGGTTTGGAAATGTAGTAAGAGATTTAGCAACTGATGAAAAGTCCCCAGAATACTTTTATATGGGACTCTATGTGCTGGTGGGAGCAGGTGCCTTGATGATGACAGTAGGATTTTTTGGGTGCTGTGGAGCTGCACGGGAATCTCAATGTCTACTTGGAGCATTCTTCACGTGTTTACTGGTTATTTTTGCTGCTGAAGTCACTGCAGGAGTTTTTGCTTTCCTTGGCAAGAAAACGGCTATCGAAGAGGTCCAGGCTATCTATGACGAAGCTTATGAAGAATATATCATTGATCCAGGGAAG---AACCAATCACTTATCCAGATGCACAAAGCACTTCAATGCTGTGGGAAAAGCACTGAAGTTCTTGTGAAACCTACTTGTCCAAAAGATATTGAACTTCCCAAAAACTGTCTGGTTGAAATTGAGGCTCTCATCGACTCAAAGCTTCATTTGCTTGGCATTGTTGGGATTGGAATTGCTGGAATCACAATCTTTGGCATGGTCTTCAGTATGGTTCTCTGCTGTGCAATCCGTAACACAAGA
>XtTSPAN2
AGCGGAGCCCTGCGGTGTGTCAAATACCTGCTGCTGACTTTTAACCTTATCTTCCTGCTGGCAGGATCAGCTGTAACTGGTATTGGTTTATGGCTTCGATTTGGTGGAGATTTAAGAGATGCGATATTAGAAGATGAAGATGAGGATTTCTTTTTTATGGGTTTGTATGTCCTAATAGGGGCAGGAGCATTGATGATGCTGATTGGGTTCTTTGGTTGCTGTGGAGCAGCTCGTGAATCTCAGTGTCTGCTTGGAGCGTTTTTTGCCTGCTTGCTTGTCATATTTGCTGCAGAAGTGACAGCAGGAGCTGTTGCCTTTCTAGGCAAAGCTGAGACAGTTAAAAACCTTAAGAGTACATATAAGGAAGCTTACAAGGCCTATCAAGAAAACGGAGCAAAG---AACAGTACCCTTTCTGGTTTGCATAAAATGGCAAAATGTTGTGGGACTGAGGACCCAGACAGTCTGAAGCCATTGTGCAGTGAGAAGCAGCAAGAGTACAAGAACTGCTACGTGGAGATCGAGAAGACATTAAACTACTATTTCCATATAGTTGGAATACTTGGAATTGCCACCGCTGGGATTACTATTTTCGGCATGATGTTCAGTATGGTTCTTTGCTGTGCAATTCGCAACTCAAGA
>XlTSPAN2
AGCGGAGCCCTGCGATGTGTCAAATACCTGCTGCTGACTTTCAACCTTATATTCCTGCTGGCAGGATCAGCTGTAACTGGTATTGGTTTATGGCTTCGATTTGGTGGAGAATTAAGAGATGCAGTTTTAGAAGATGAAGATGAAGATTTCTTTTTTATGGGTTTGTATGTCCTAATAGGGGCAGGAGCGTTAATGATGCTGATTGGGTTCTTTGGTTGCTGTGGAGCGGCTCGTGAATCTCAGTGTCTGCTTGGAGCGTTTTTTGCCTGCCTGCTTGTCATATTTGCTGCAGAAGTGACAGCAGGAGCTGTCGCCTTTTTAGGCAAGGCTGAGGCTGTTAAAGAACTAAAGAGTGCATATCATGAAGCTTACAAGGCCTTTCAAGAAAATGGAACAAAG---AACAATACCCTTTCTAGTGTGCATGAAATGGCTAAATGTTGTGGGACTGAGGACCAAGCCAGTCTGAAGCCCCTGTGTAGTGAGAAGCAGCAGGAATACAAGAACTGCCTCATAGAGATTGAGAAGACATTGAACTACTATTTCCATATTGTTGGAATACTCGCAATTGCTACCGCGGGGATTACTATCTTTGGCATGATGTTTAGTATGGTTCTTTGCTGTGCAATCCGCAACTCAAGA
>OlTSPAN2
CAGGGAGGAATGAAATTCGTCAAATATCTCCTCTTCGTGTTCAACTTCATCTTTTGGGTGTCTGGCCTGCTGGTGTTGGCGGTAGGACTATGGCTCAGGTTTGACCCAAGCACAGTGCTTCTTCTGACAGATGATGGCGCCCCGGAGAACTACTTTATAGCTGTGTACATCCTTCTCGGTGCAGGAGGGTTAATGATAATCGTTGGGTTCTTTGGTTGTTTCGGAGCCATACGTGAATCTCAGTGTCTTCTTGCCTCGTTCTTTGCTTGCCTCCTGATAATCTTTGGAGCAGAGATTACGGCTGGCGTTTTTGGATTCCTGAACAAGGAACAGATTTCAGAGGAAGTCCAAAACTTCTACAGCAGCTCTTTCACTGGAGACAGCAATTCCAAC------GGCACCACAGTTGCTGCAATTTATCACACAGCTCTGAATTGCTGTGGAACCTCTAAAGAAGACATGTCTTCAAACCTTTGTGAAAATGTTCCCCCAGACACCCAGGACTGCTACAAGGCGATATCAGACTTCTTTAATGAAAAGCTCTTCATCCTCGGTTATATTGGCATTGGTATTGCTGGTGTAATGGTCATTGGGATGATCTTCAGTATGGTTCTGTGCTGTGCCATCAGAAACAGCAGG
>TnTSPAN2B
CAGGGCGGTATGAAATGTGTGAAATATCTGCTTTTCGTATTCAATTTCATCTTTTGGCTCTCCGGCCTGTTGGTGTTGGCTGTGGGACTCTGGCTCAGGTTCGATCCAGGAACAGTGGAGCTGCTGACAGGTGATGGGGCCCCAGAAACCTTCTTCGTAGCTGTCTACATACTTCTGGGTGCGGGAGGCCTGATGATGATCGTTGGTTTCTTCGGCTGTTTCGGAGCCGTGCGTGAATCACAATGCCTGCTTGCATCGTTCTTTGCTTGCCTTCTGATAATATTTGGAGCAGAGATTGTTGCTGGTGTGTTTGGATTTCTGAACAAGGAGCAGATTGTGGAAGATGTCCAGAGTTTTTACAGAAACTCCTTCACGGACGCCCCCACCTCCAAT------GGCACAGCAATTGTATACATCTACCATAAGACGCTGAACTGCTGTGGAGGCTCGGCTTCAGACATGTCCAACGCGCTGTGTGCAGACTTGGCTGAGGATACGAAGGACTGTTTTACTGCAGTATCAGACTTCTTCAATGAGAGGCTTCATATTATTGGATACGTAGGAATTGGGGTTGCAGGAGTAATGGTCATAGGAATGATCTTCAGCATGGTTCTGTGTTGTGCCATCAGGAACAATAGG
>TrTSPAN2B
CAAGGCGGAATGAAATGTGTGAAATATCTGCTTTTCGTATTCAATTTCATCTTTTGGCTGTCTGGCCTGCTGGTATTGGCTGTGGGGCTCTGGCTCAGGTTCGATCCAGGAACGGTGGAGCTGTTGGCAGGTGATGGCGCCCCAGAAACCTTCTTCATCGCTGTGTACATACTTCTCGGTGCGGGAGGCCTGATGATGGTTGTTGGCTTCTTTGGCTGTTTCGGGGCCATGCGTGAATCTCAATGTCTGCTTGCATCGTTCTTTGCTTGCCTCCTGATAATATTTGGAGCAGAGATTGTGGCTGGTGTGTTTGGATTTATAAACAAAGAGCAGATTGTGGAAGATGTTCAAAGCTTTTACAGCAACTCTCTCACTGATGCCTCCAGTTCCAAT------TACACTGCAATTACATACATCTACCATAAGACGCTAAACTGTTGTGGGGGCTCGACTTCCGAAAAGTCCAGCGTACTTTGTGCAGAAGTTCCTGAGGATACAAAGGATTGTTTTACTGCAATCATGGACTTTTTCAATGAGAGGCTTCATATTATTGGATACATTGGCATTGGTGTTGCAGGAGTGATGATCATAGGAATGATCTTCAGCATGGTTCTGTGCTGTGCCATCAGGAACAACAGG
>GacTSPAN2B
CAGGGAGGGATGAAATGCGTCAAGTACCTGCTTTTCGTTTTCAACTTCATCTTCTGGCTTTCGGGCCTGTTGGTGCTGGCCGTGGGACTTTGGCTCAGATTTGACCCAGAAACAGCGGAGCTGCTGACAGGGGACGGAGCCCCCGACACCTTCTTCATAGCTGTGTACATCCTCCTCGGTGCAGGCGGGTTGATGACGATCGTCGGGTTCTTTGGTTGTTTCGGAGCTGTTCGTGAGTCTCAGTGTCTTCTGGCATCGTTCTTTGCTTGCCTTATCATCATCTTTGGAGCAGAGATTGCTGCCGGAGTGTTCGGATTCGTAAACAAGGAACAGATTATTGAGGAAGTCCAAAAGTTTTACAGCAGCTCCTTAGTTGACGTCACCACTCCGAAC------GGCACCGACATCGCTTCCATTTACCACAGAACCCTGAACTGTTGCGGAGGTTCCACGTCGGACGTGAACAAGGAGCTGTGCGAGGGG---CAGCAGGACGTTCAGGACTGCCTCACCGCCATAACGGAGTTCTTTGATGAAAAGCTGCATATTATGGGATACACCGGGATCGGGATGGCGGGGGTCATGATCATAGGAATGATCTTCAGTATGGTTCTGTGCTGTGCCATCAGGAACAACAGG
>DrTSPAN2
CAGGGCTGCATGAAATGTGTCAAATACCTGCTGTTCGTCTTCAACTTCATATTCTGGCTTTCGGGCTCTCTGGTGTTGGCTGTGGGATTATGGTTGAGGTTTGACCCAGACACCACCAGCCTCTTATCCGAAAATGACGCACCTGAAAACTTCTTCATTGCGGTGTATATCCTGATCGGAGCAGGTGGGATCATGATGATAGTGGGCTTTTTCGGCTGTTTCGGGGCCGTGAGGGAGTCACAGTGTCTTCTGGGATCGTTCTTCGCTTGTCTCTTGTTGATCTTTGGTGCAGAAGTCGCTGCTGGAGTCTTTGGCTTTCTTAATAAAGATCAGATCATTAAAGAGGTCCAAAACTACTATGAATCA---------GCTACAAAGATGGAGAAC------GGAACTGTTATCACCTCCGCGTTTCACTCTGTGCTGGATTGCTGCGGGACCGAGTCTTCTCCG------ATTGAGACGTGC---------ACTGAAGGCAATAAAGATTGTGTTCAGGCTATAGAAGATTTCTTCAATGAAAAGCTCTTCATAATTGGATATGTTGGCATTGGCATCGCTGGAGTTATGGTGATCGGCATGATCTTCAGCATGGTCTTATGCTGCGCTATCAGAAACAGCAGA
