# Supplementary material for: The evolution of vertebrate tetraspanins: gene loss, retention, and massive positive selection after whole genome duplications
Source: BMC Evol Biol. 2010 Oct 13;10:306. doi: 10.1186/1471-2148-10-306 (PMC2965184; doi:10.1186/1471-2148-10-306)
Supplement: Additional file 6 — All used alignments (alignment.zip). [file 1471-2148-10-306-S6.ZIP › alignments/longbranch_CD9like_edit.fas]

>HsCD9
AAAGGAGGCACCAAGTGCATCAAATACCTGCTGTTCGGATTTAACTTCATCTTCTGGCTTGCCGGGATTGCTGTCCTTGCCATTGGACTATGGCTCCGATTCGACTCTCAGACCAAGAGCATCTTCGAGCAAGAAAATAATAATTCCAGCTTCTACACAGGAGTCTATATTCTGATCGGAGCCGGCGCCCTCATGATGCTGGTGGGCTTCCTGGGCTGCTGCGGGGCTGTGCAGGAGTCCCAGTGCATGCTGGGACTGTTCTTCGGCTTCCTCTTGGTGATATTCGCCATTGAAATAGCTGCGGCCATCTGGGGATATTCCCACAAGGATGAGGTGATTAAGGAAGTCCAGGAGTTTTACAAGGACACCTACAACAAGCTGAAAACCAAGGATGAGCCCCAGCGGGAAACGCTGAAAGCCATCCACTATGCGTTGAACTGCTGTGGTTTGGCTGGGGGCGTGGAACAGTTTATCTCAGACATCTGCCCCAAGAAGGACGTACTCGAAACCTTCACCGTGAAGTCCTGTCCTGATGCCATCAAAGAGGTCTTCGACAATAAATTCCACATCATCGGCGCAGTGGGCATCGGCATTGCCGTGGTCATGATATTTGGCATGATCTTCAGTATGATCTTGTGC
>MmCD9
AAAGGAGGTAGCAAGTGCATCAAATACCTGCTCTTCGGATTTAACTTCATCTTCTGGCTCGCTGGCATTGCAGTGCTTGCTATTGGACTATGGCTCCGATTCGACTCTCAGACCAAGAGCATCTTCGAGCAAGAGAATAACCATTCCAGTTTCTACACAGGAGTGTACATTCTGATTGGAGCCGGGGCCCTCATGATGCTGGTTGGTTTCCTGGGCTGCTGTGGAGCTGTACAAGAGTCCCAGTGCATGCTGGGATTGTTCTTCGGGTTCCTCTTGGTGATATTCGCCATTGAGATAGCCGCCGCCGTCTGGGGCTATACCCACAAGGATGAGGTGATTAAAGAACTCCAGGAGTTTTACAAGGACACCTACCAAAAGTTACGGAGCAAGGATGAACCCCAGCGGGAAACACTCAAAGCCATCCATATGGCGTTGGACTGCTGTGGCATAGCTGGTCCTTTGGAGCAGTTTATCTCGGACACCTGCCCCAAGAAACAGCTTTTGGAAAGTTTCCAGGTTAAGCCCTGCCCTGAAGCCATCAGTGAGGTCTTCAACAACAAGTTCCACATCATTGGAGCAGTGGGTATCGGCATCGCCGTGGTGATGATCTTCGGCATGATCTTCAGCATGATCCTGTGC
>GgCD9
AAAGGAGGCACTAAGTGCATCAAATACTTGCTCTTTGGCTTCAACTTCGTATTCTGGCTTGCAGGAACAGCAGTTCTTGCAATTGGACTGTGGCTTCGATTTGATGTGCAGACCAAAAGCATCTTTGAACTGGAATCCAACAACATGACATTCTATACAGGAGTTTACATCCTAATTGGAGCTGGTGCACTCATGATGCTGGTTGGCTTCTTGGGATGCTGTGGTGCATTGCAGGAATCACAGTGTATGCTTGGACTGTTCTTCGTCTTCCTCTTTGTGATTTTTGCCCTTGAAATTGCTACTGCCATCTGGGGATTTGCAAATAAAGAAAAGATTGTCGAAGAGTTACAGGACTTCTACAGAGAAACCTATGAAAAGCTGAGATCTAAGCAACCAGCTGCCAGAGAAATCTTGAAAGCATTCCATTTTGCTCTGAACTGCTGTGGTATTACTGGAGGTCTTGAGCAGCAGTTGATGGAATCCTGTCCAAAGAAGACCTTGCCTGAGTCATTTACTACAATGCCATGCCCTAAAGCCATTGATGATGTCTTTAATTCAAAACTGAATGTCATTGGAGCAGTTGGCCTTGGTATTGCTGTGATAATGATTTTTGGCATGATATTCAGTATGGTTCTTTGC
>TgCD9
AAAGGAGGCACCAAGTGCATCAAGTACCTGCTCTTCGGCTTCAACTTCATCTTCTGGCTCGCAGGGACAGCGGTGCTTGCAATTGGACTATGGCTTCACTTTGATTCACAGACCAAAAGCGTCTTTGAACTGGAATCTAACGACACAAAGTTTTACACAGGTGTTTACATCCTTATTGGAGCTGGTGCCCTTATGATGCTGGTTGGTTTCTTGGGATGCTGTGGTGCATCACAGGAATCTCAGTGTATGCTTGGCCTGTTCTTCTTCTTCCTTTTTGTGATTTTTGCCCTTGAAATTGCTGCTGGGATCTGGGGATTTTCAAATAAAGAAAAGATTATTAATGAGTTAAAGGAGTTCTACAATGACACCTACAGAAAGTTAAGAGCTAAGCAGCAAGGTGCCAGAGACACCCTGAAAGCACTTCAGTTCGCTCTAAACTGCTGTGGCCTCTCTGGAACTATAGAGCCCCAGTACATGGACACCTGTCCAGCAAAGACACTGTCTGAGTCATTCTCTACGAAGTCCTGCCCTGATGCCGTTGATCATGTCTTCAAATCCAAATTCAACGTCATTGGAGCAGTTGGCCTTGGCATTGCTGTAATGATGATTGTTGGCATGATATTCAGTATGGTTCTGTGC
>XtCD9
AAAGGGGGGATCAAGTGCATCAAATACCTTCTGTTTGCCTTCAACTTCATCTTCTGGCTCGCTGGAACGGCAGTCCTGGGAATCGGGTTATGGCTTCGGTTCGACCCCCAAACAAAAGCTATGTTCGAGGCTGACCAGAATACTGGCGCATTCTATACTGGTGTCTACATTTTGATTGGTGCCGGTGCTCTTATGATGTTGGTTGGATTTCTGGGATGCTGTGGTGCAATTCAGGAATCGGAATGCATGCTGGGATTGTTTTTCGCGTTCCTCCTGGTTATCTTTGCTGTTGAAATTGCAGCAGGCATCTGGGGATTCACAAATAAGGACAAGGTCGTTGACGAACTAAAGACATTTTACAAGGATACGTATACAAAGTACATGAGCAATGACAATGCCTTAAAGGACACCCTAAAAGCAATACATTTGGCTTTGAATTGTTGTGGAATGACAGGAGTACTTGAGGCAACCGTAACGGACATATGCCCTAATAATCAAATAGTCGGTGCCCTCTCCGCACAGTCATGTCCAGCTGCCATAGAGGATGTTTTCACCACCAAGTTCCATATAGTCGGAGCAGTAGGAATTGGAATTGCTGTGATCATGATTTTCGGAATGATCTTCAGCATGGTGCTGTGC
>XlCD9A
AAAGGGGGGGTCAAGTGCATCAAATACCTGCTGTTTGCCTTCAACTTCATCTTCTGGCTCGCTGGAACAGCGGTCCTGGCAATCGGATTATGGCTTCGATTCGACAGCCAGACCAAAGCTCTGTTTGAATCTGACCAAAATCCCGAGAAATTCTATATTGGTGTCTACATTTTGATTGGTGCCGGTGCTCTCATGATGTTGGTTGGCTTTCTGGGATGCTGCGGTGCAATTCAGGAATCAGAATGCATGTTGGGACTGTTTTTTGTATTCCTCCTGGTTATCTTTGCTATTGAAATTGCAGCAGGCATCTGGGGATTCACAAATAAGGACAAGGTCGTTGATGAACTAAAGACATTTTACAAGGACACGTATGCGAAGTACATGAACAGAGATGGTCCCTTAAAGGAAACCTTGAAAGGGATCCATTTTGCTATGAATTGCTGTGGATTGACAGGCACAATTGATGCGACCCTAACGGACATCTGCCCCAATAAACAAATACTCAATATCCTCGCTGCGCGGAGCTGTCCAGATGTAATAGATGAAGTTTTCACCTCCAAGTTCCATATCATCGGCGCAGTAGGGATTGGAATTGCTGTGATCATGATCTTTGGAATGATCTTCAGTATGGTGCTGTGC
>XlCD9B
AAAGGGGGGACCAAGTGCATCAAATACCTGCTGTTTGCCTTCAACTTCATCTTCTGGCTGGCTGGAACAGCCGTCCTGGCGATCGGATTATGGCTTCGATTCGACAACCAGACCAAAACTTTGTTTGACTCTGACCAAAATACCGGCACCTTCTATGTTGGTGTCTACATTCTGATTGGTGCCGGTGCTCTCATGATGTTGGTTGGATTTCTGGGATGCTGCGGTGCAATTCAGGAATCAGAATGCATGCTGGGACTGTTTTTCGCATTCCTTCTGGTCATCTTTGCTATTGAAATTGCAGCGGGCATCTGGGGATTCACAAATAAGGACAAGGTCGTTGATGAACTAAAGACATTTTACCGGGAAACGTATGCAAAGTACATAACCAAAGATAGTTCCTTAAAGGAAACCCTAAAAGGGATCCACTTTGCTTTCGATTGTTGTGGAAATAACGGAGTACTTGACGCAGCCCTAACGGACATCTGCCCCAATAATCAAATACTCAGTGCCCTCTCTGCACGGTCCTGTCCAGCTGTCATAGATGAAGTTTTCACCTCCAAGTTGCATATAGTTGGGGCAGTAGGGATTGGAATTGCCGTGGTCATGATCTTTGGAATGATCTTCAGTATGGTCCTGTGC
>TnCD9A
ATTGGAGGAATTAAGTGTGTCAAATATCTCATGTTTACCTTCAACTTGCTGTTCTGGCTTGCAGGCACGGCTGTCTTCGCTATAGGCCTGTGGTTGAGGTTGGACCCCAAAACCAAAGGTCTCTTTGAAGGACCAGACGCGCCCTATGTGTTTTACACCGGTGTGTATATCCTGATCGCGGCTGGAGCACTGATGATGGTGGTGGGCTTCCTGGGATGCTGCGGGGCAATCCAGGAGTCCCCCTGTATGCTGGGACTGTTCTTCTTCTTCCTGCTTATCATATTTGCCATTGAGGTGGCAGCTGGAATCTGGGGATTTTCCAACCAAACCAAGGTGGTGAATGACATCACAACGTTCTACAAGCAGACCTACAACACCTACCGGAACAGGGACCCACGACTCAAGGAGACTCTGCGCGTCATCCAAACTGGGCTGGACTGTTGTGGACCAACTGGAACTGTAATAGATGACGCCAAAGACACTTGTCCCAGCAGAGACCTGCTGGAACAGCTCATTACGAAGAGCTGCCCCGATGCCATCGAAGACGTGTTCGACTCCAAGCTCCACATCATAGGCGGAGTGGGAATAACCATCGGCATTATTCTGGTGTTTGGGATGATCTTCAGCATGCTCCTGTGC
>SsCD9A
TTCGGAGGAATCAGGTGTGTGAAGTACATCATGTTTATCTTCAACTTCTTCTTCTGGCTTGCAGGTACAGGAGTGCTGGCTATAGGGTTGTGGTTGAGGTTTGACCCAAAGACCAGAGGGCTGTTTGAAGGAGCAGAATCTCCCCATGTCTTCTTCACAGGTGTGTATATCCTCATAATTGCAGGGTCATTCATGATGGTTGTTGGGTTCCTGGGATGCTGTGGAGCGATTCAGGAGTCACCGTTTATGCTGGGGCTGTTCTTCTTCTTCCTCCTCATCATATTCGCCATTGAGGTCGCCGCTGGAATCTGGGGGTTCTCCAACCAAAGCAAGGTGGTTGATGACATCACTCAGTTCTACTTGGAGACATATCAGAACTACCAGACTTCACAGGACACACTGAGAGAGACACTCCGCCTCATACAGACCGGGTTGGACTGCTGCGGACCAACAGGTTCCCCTGTGGACTTTGCCAAAGACACCTGTCCCCCAAGAGATGGGCTGGATAGCCTCATCACCAAGAGCTGTCCTGATGCTATAGATGAAGTGTTTGACTCCAAGCTGCACATCATAGGAGGAGTGGGCATCGCTATTGGAGTCATCATGGTGTTTGGGATGATCTTCAGCATGCTGCTCTGC
>DrCD9A
GAGGGGTGTCCAAAATGCATAAAATACTCCATGTTTCTCCTGAACTCAGTCTTCTGGATCGCAGGCACGGCTGTCTTGGCTGTTGGACTGTGGCTGAGGTTTGATCCCAAGACCAAGAGTTTGTTCGAAGGGGAAAACTCTCCTTATGTCTTCTACACAGGAGTGTATATCCTCATTGCGGCCGGTGCGCTCATGATGGTGGTGGGATTTTTCGGATGTTGCGGAGCCATCCAGGAGTCCCCTTGCATGCTGGGATTGTTCTTCTTCTTCCTCTTGGTCATATTCGCGGTCGAAGTGGCTGCTGGAATTTGGGGATTTTCCAACCAGACCAAGGTTACTGAAGATATAACCACTTTCTACCGACAAACCTACGACACCTACCAAAGCAAACAAGAGGCTCTGAAAAAAACACTTCGGCTCTTCCAGCATGGGCTGAATTGCTGCGGGCCATCAGGAAACATGCAGGAGAGTCTTGACGAGACCTGCCCCAAAAAAGAGGGACTCGATAACCTCATCATTAAGAGCTGCCCTGATGCCATTGATGAAGTTTTTAACTCCAAACTTCACATTATTGGAGGAGTGGGAATCGCCACTGGAGTGATCATGATCTTCGGCATGATCTTCAGCATGATGTTGTGT
>TnCD9B
ATGGGGGCCATGCAATGCATCAAGTACCTGATGTTCGTCTTCAACTTTCTGTTCTGGCTGGCAGGTACCGGGGTCCTGGCGGTGGGACTTTGGCTGCGCTTCGACTCCAGGACGGCAGGACTGTTCAACGGGACGGACTCGCCGACGGTCTTCTTCACCGGCGTGTACATCCTGATCGCGGCGGGGGCTCTGATGATGGTCGTCGGCTTCCTCGGCTGCTGCGGAGCCATCAAGGAGTCGCCGTGCATGCTGGGATTGTTCTTCCTCTTCCTTCTCCTCATCTTCGCTGTGGAGGTGGCTGCTGGGATCTGGGGTCTCTCCAACAAGGACAAGGTGGTGACTGACGTGACGGAGTTTTACAAACAGACCTACAACAACTACTGGACCAAGCAGGAAGCCCTCAAGGAAACTCTTCGTCTCATCCACTTTGGACTGAACTGCTGTGGCCCTACGGGGACCGTGTTCGACGGAGGTAGAGAGATCTGCCCCAAGAAGGAAGGACTGGAAGTCCTCGTCACCACGAGCTGTCCAGCCGCCATCGACGAGGTGTTCAACAGCAAACTGCACATCATCGGTGGAGTTGGAATCGGCATCGGCATCATCATGATCTTTGGGATGATCTTTAGCATGATGCTGTGC
>DrCD9B
GGAGGTGGACTTCAGTGTATCAAGTACTTGCTCTTTATCTTCAACTTCATCTTCTGGCTCGCCGGTACAGGAGTTTTGGCTGTTGGTCTGTGGCTGCGCTTCGATGCTAAAACTAAAGAATTCTTCACTGCGGAAAATGGCCAGACTGTGTTCCTCACAGGGGTTTATATCCTGATCGTGGCCGGAGCCGTCATGATGGTGGTCGGGTTCCTGGGCTGCTGTGGAGCAATAAAAGAGTCGGCCTGCATGCTGGGACTGTTCTTCATGTTTCTGCTGGTCATTTTCGCCGCTGAAGTTGCCGCTGGAATCTGGGGTTTGTCTAATAAAGATAAGATTGTGTCCGATGTCCAGCAGTTTTACACGCAGACCGTCAAAAATTACAAGAGTCCAGACGGGCCGCTGAAGGAAACTCTGACCGCCATTCATTTTTCACTGCAGTGCTGTGGACCAACTGGCCTGGCCTCCGATGGAGTATCTGTCACCTGCCCCAAACAGGAGGGTCTCGCAAACGTCATCACAACGGGCTGCTCATCTGTCATTCAGGATATGTTCAACTCTCGGCTTCATGTGATTGGAGGAGTCGGCATCGGCATTGGCGTGATCATGGTCTTCGGCATGATCTTCAGCATGTTGCTGTGC
>DrCD9Like
GACGGCTGTGCGCAGATCAGTAAATGTTTCCTGGTCCTGTTCAACATTATCTACGGGCTGCTGGGCTTCAGTCTGGTGTCTCTGGGATTGTGGCTCCGCTTCGGCGCTGAAACCAGAGGATTCTTCGACATCGACCTGAACACCAGCCAGTTCAACATCGGTGTGATGGTGCTGATGGTGTCGGGTGCGCTGATGCTGCTGGTGTCCGTCATCGGGAACTGTGGAGTCTGCTGCAGCAGCAAAGGCTCTCTCAGTGTGTTCGCCGGGCTGCTGTCTGTCCTCATCCTCATAGAGATCTCAGCCGGTGTGATGGTGATCATGCAGAGCGGAAAGGTGTCTGATGAGCTGGTGGAGTTCTACAGCACCGTCTACGCCCAGTACCTGACCCGGAGCGCCAGCCAGGCTGTCAGCCTCAAGATGTTCCACGACGCTTTCGACTGCTGTGGTGTCGGAGGGTCAATCGAGCTGTTTGTGCGAGACACGTGTCCAGACGGCAACATCCTGAAGCAGCTGACCTTTCCTAGCTGTCCCAGTGTGATCAAGGACGTGTTCAACTCAAACGCGCCGCGTCTGCTGGGAGGATTTCTGGGAATCGCAGGAGTGATGATGTTGGCTCTGGTCTGCAGTTGTGTCCTGATG
>OmCD9Like
GACGGATGTGGCCAGCTGTGCAAGTGTTTCCTCATCATTTTCAACATCATTTTTGCCCTGGTGGGTTTTGCGATGTTCGGGTTGGGCTTGTGGCTGAGGTTCAGCTCTGAGACCAGAGGATTTTTCGACATAGACCTCAACACACAACAGTTTGTCATCGGTGTGTCAGTGTTGATTGCGTTAGGAGCAGTGATATTGCTCGTGGCTGTTTTCGGAGACTATGGAGCATGCAATGAGAATATGAATGGATTGGCAGTGTTTTCCTGCCTGCTGGCTATCCTGGCTGTAGTAGAGATTGCAGCCGGTGTGTTCGCCTACATGAGAAGCGATGAGGTGGGTGAGCAGCTGGCAAAATTCTATATGACTGTGTACGCTCAGTATGTGAAAGGAGACCCTGGCTTGGCTGTTACCCTGTCCATGTTCCACAATGTGTTGCACTGCTGTGGACTCATTGGTGCCTTGGACCTCTTGGTTAAAAAAACATGTCCCGAAACTGGCATTTGGGAGACCTTAACTCTCCCTGCCTGCCCCACAGTGATCCTCAACCTCTTTGAGTCCAAAGCGCCTCTGGTGATGGGCCTCTTCCTTGGGACTGCTGCTATGATGATCACAGCCCTGGTGTGCTGCAGCATCCTCATG
>SsCD9Like
GACGGATGTGGCCAGCTGTGCAAGTGTATCCTCCTCCTTTTCAACATCATTTTTGCCCTGGTGGGTTTTGTGATGTTCGGGTTGGGCTTGTGGCTGAGATTCAGCTCTGAGACCAGAGGACTTTTCAACATAGACCTCAACACGCAACAGTTTGTCAGCGTTGTGTCAGTGTTAATTGTGTTAGGAGCAGTGATGTTGCTCGTGGCTGTTTTCGGAGACTATGGAGCGTGCAATGAGAATAAGACTGCATTGGAAGTGTCTTCCTGCCTGCTGTCTTTCCTGACTGTATTAGTGATTGGAGCCGGTGGGGGAGCCTACGTGATGAGCGATGAGGTTGGGAAGCAGGTGGCAATATTCTATACGACTGTGTACGCTCAGTATCTGAAACAAGACCCTGGCTTGGCTGTTACCCTGTCCATGTTCCACAATGTGTTGCACTGCTGTGGTCTCCTTGGTGGCTTGGACCTCTTGGTCAAAATCACATGTCCCATTACTGGCTTTTTGGGGACCTTAGCTGTCCCTGCCTGCCCCACAGTGATCATCAACCTCCTTGAGTCCAAAGCGCCTCTGGTGATTGGCCTCTTCCTTGGGACTGCTGCTATGATGATCACAGCCGTGGTGTGCTGCAGCATCCTCGTG
>OmoCD9Like
TATCTGTGCGGACAGCTGTGCAAGGTTATTCTCATCATCTTCAACATCGTGTTCACCCTGCTTGGCGCTGCCATGCTGGGCCTGGGTCTGTGGCTGCGGTTTGGCGCCGACACGCAAGGCCTCTTCGACGACAACTTCAACACACAGCAGTTTGTCATTGGTGTGATTGTGCTGATCGTCCTGGGTGCAGTGATACTGGTGGTGGCCGTGTTCGGAGTCTGCGGCGCCTGCAGCGGGAGCAGCGGCGCCCTGACAGTGTTTGCCATCTTTCTGTCCATGCTATGTGTGTCAGTGATTGCAGCAGGAGTACTCGCCTTCAAAAGGAGTGATGAGGTGGGGGAGCAGATGGCCATGTTCTACGCGACGGTGTATGCAAAGTATTTGACGGGTGACCCTAGCATGACGGTCACTCTGACCCTGATGCATAACTGGTTCCAGTGCTGTGGATTGGTGGGAGCCCTGGACATTCTGGTCAAAAAGACGTGCCCCGAACACAGCTTCACCGAATTCTTCACTATGCCTGCCTGTCCCCCAGCCATCGTCGACCTGTTTAAGGACAAGGCTCCGTTGGTTTTGGGCCTGTTCCTGGGTACAGCAGCTCTGCTGGCCATATTGCTGGTATGCATTTCTATCCTTGTG
>OlCD9like
GATGGATGTGGAGTCGTGTGCAAATACATTCTTGTCCTTTTCAACATCATCTTTTCGGTGGTGGGCCTGGCCTTTCTTGCTCTCGGCCTGTGGCTGAGATTCAGCGATGGCACCAGAGGAATCTTCAACGTCGAGCTCAACTCCAGCGCCTTTGTTCTAGGCGTGACCGTGCTGATAGTCCTGGGCTCCGTCATGCTGGTTGTGGTGGTGTTTGGAGACTACGGTGCCTGCAGCGAGAAAAGATGCGCCTTGCAGACGTTCATCGTCCTCCTTTTCTTCCTGGCTGTGGCTGAAGTGGTTGTTGGAGTGCTCGCCTACACAAGCAGGGATGAGGTTGGCCGCAGGCTCGGCGAGTTCTACGTCAGCCTGTATACTCTGTACGCCAACAATGACCCCGCCCTGGCCATTACGCTCACTTTCATCCACAACACGCTCCACTGCTGTGGAGTGACTGGAATCCTGGTGGAGATCGTTAAGAAGACCTGTCCCAAACCTGATTTCATGGAGAGCCTGGTCATGGCTAATTGTCCTACAACCATTTTAAACGTCTTTGACAGAAGGGCGTCGCTGGTGTTGGGCGTCTTCCTGGGAACCGGAGCTCTTCTGATTACTGCCCTGGTCTGCTCCATCATTCTCCTG
>GacCD9like
GATGGCTGTGGCCTGTTCTGCAAATATGTCCTGATCATTTTCAACCTCATCTTTGCGGTGTTGGGCTGCGCCCTGCTGGGCCTCGGCCTGTGGCTGAGGTTCAGCGAAAGCACCAGAGCCATCTTCCAAATAGAGCTCAACTCCAGTGCCTTTGTGACGGTTGTGACCATCCTGATAGTCCTCGGCTCGGTGATGCTGATCGTGGTGATTTTCGGGGACTACGGCACCTGCAACGAGAAAAGATGCGCTCTGCAAGTGTTCACCGGACTTCTGTCCTTCCTGGCGGTGGCTGTAGTTGCCTGTGGAGTGCTCAGTTATTCCAACAGGAACGCGGTTGGAGCGAGATTCATGGAGTTCTACGCCAGCATGTATACGCTGTACCTGAGCAAAGACCTGGTCATCGCTGCCACTCTCAGTCTCATCCACAATACGCTGCACTGCTGTGGAGTGACCGGGATCCCCGTTGAGTGGGTCCAAAGCACCTGTCCCCCGCCCGACTTCCTCGAGCACTTCAAGATGCCTGGCTGCCCCGCCATCATCGCGACTTTCTATGACAGTAAAGCACAACTGGTGATGGGCGTCTTTGTGGGAACTGGGGCCCTTTTGCTCATAGCTGCTATTTGCAGCTCAACCCTCAGT
>tm
---------------------------ATTCTCATCATCTTCAACATCGTGTTCACCCTGCTTGGCGCTGCCATGCTGGGCCTGGGTCTGTGGCTG---------------------------------------------------------GTCATTGGTGTGATTGTGCTGATCGTCCTGGGTGCAGTGATACTGGTGGTGGCCGTGTTCGGAGTCTGC------------------AGCGGCGCCCTGACAGTGTTTGCCATCTTTCTGTCCATGCTATGTGTGTCAGTGATTGCAGCAGGAGTA---------------------------------------------------------------------------------------------------------------------------------------------------------------------------------------------------------------------------------------------------------------------GTTTTGGGCCTGTTCCTGGGTACAGCAGCTCTGCTGGCCATATTGCTGGTATGCATTTCTATCCTTGTG
