# Supplementary material for: The evolution of vertebrate tetraspanins: gene loss, retention, and massive positive selection after whole genome duplications
Source: BMC Evol Biol. 2010 Oct 13;10:306. doi: 10.1186/1471-2148-10-306 (PMC2965184; doi:10.1186/1471-2148-10-306)
Supplement: Additional file 6 — All used alignments (alignment.zip). [file 1471-2148-10-306-S6.ZIP › alignments/longbranch_TSPAN16_edit.fas]

>HsTSPAN16
ATGGCTGAAATCCACACTCCGTATTCTTCCTTGAAGAAACTGTTATCTTTACTCAATGGCTTCGTGGCTGTGTCTGGCATCATCCTAGTTGGCCTGGGCATTGGTGGTAAATGTGGAGGGGCCTCTCTGACGAATGTCCTCGGGCTGTCCTCCGCATACCTCCTTCACGTTGGCAACCTGTGCCTGGTGATGGGATGCATCACGGTACTGCTTGGCTGTGCCGGGTGGTATGGAGCGACTAAAGAGAGCAGAGGCACGCTCTTGTTTTGCATCCTGTCAATGGTTATTGTCCTCATCATGGAAGTTACAGCTGCCACAGTGGTCCTTCTTTTCTTTCCAATTGTTGGAGATGTGGCCTTGGAACACACCTTCGTGACCCTGAGGAAGAATTACAGAGGTTACAACGAGCCAGACGACTATTCTACACAGTGGAACTTGGTCATGGAGAAGCTAAAGTGCTGTGGGGTGAATAACTACACAGATTTTTCTGGCTCTTCCTTCGAAATGACAACGGGCCACTACCCCAGGAGTTGCTGTAAATCCATCGGAAGTTGTGACGGACGCGATGTGTCTCCACACCAGAAGGGCTGTTTCCATAAACTCCTAAAAATCACCAAGACTCAGAGCTTCACCCTGAGTGGGAGCTCTCTGGGAGCTGCAGTGATACAGAGGTGGGGGTCTCGCTATGTTGCGCAGGCTGGTCTTGAACTGCTG-------------
>PtTSPAN16
ATGGCTGAAATCCACACTCCGTATTCTTCCTTGAAGAAACTGTTATCTTTACTCAATGGCTTCGTGGCTGTGTCTGGCATCATCCTCATTGGCCTGGGCATTGGTGGTAAATGTGGAGGGGCCTCTCTGACGAATGTCCTCGGGCTGTCCTCCGCATACCTCCTTCACGTTGGCAACCTGTGCCTGGTGATGGGATGCATCACGGTACTGCTTGGCTGTGCCGGGTGGTATGGAGCGACTAAAGAGAGCAGAGGCACGCTCTTGTTTTGCATCCTGTCAATGGTTATTGTCCTCATCATGGAAATCACAGCTGCCACAGTGGTCCTTCTTTTCTTTCCAATTGTTCGAGATGTGGCCTTGGAACACACCTTCGTGACCCTGAGGAAGAATTACAGAGGTTACAACGAGCCAGATGACTATTCTACACAGTGGAACTTGGTCATGGAGAAGCTAAAGTGCTGTGGGGTGAATAACTACACAGATTTTTCTGGCTCTTCCTTCGAAATGACAACGGGCCACTACCCCAGGGGTTGCTGTAAATCCATCGGAAGTTGTGACGGACGCAATGTGTCTACACACCAGAAGGGCTGTTTCCATAAACTCCTAAAAATCACCAAGACTCAGAGCTTCACCCTGAGTGGGAGCTCTCTGGGAGCTGCAGTGATACAGTTGCCAGGAATTCTTGCCACTTTGCTGCTGTTTATCAAGCTGGGC-------------
>MmuTSPAN16
ATGGCTGAAATCCACACTCCGTACGCTTCCTTGAAGAAACTGTTATCTTTACTCAATGGCTTCGTGGCTATGTCTGGCATCATCCTCGTCGGCCTGGGCATTGGTGGTAAATGTGGAGGGGCCTCCCTGACGAGTGTCCTCGGGCTGTCCTCCGCATATCTCCTTCACGTTGGCAACCTGTGCATGGTGATGGGATGCGTCACGGTACTGCTTAGCTGTGCTGGGTGGTATGGAGTGACTAAAGAGAGCAGAGGCATGCTCTTATTTTGCATCCTGTCAATGGTTATTGTCCTCATCGTGGAAGTCACAGCTGCCACAGTGGTCCTTCTTTTCTTTCCAATTGTTCGAGATGTGGTCTTGGAGCACACCATCGTGACCCTGAGGAAGAATTACAGAGGTTACAATGAGCCAGACGACTATTCTACACAGTGGAACTTGGTCATGGAGAAGCTAAAGTGCTGTGGGGTGAATAACTACACAGATTTTTCTGGCTCTTCCTTCGAAATGACAACGGGCCACTACCCCAGGGGTTGCTGTAAATCCATCGGAACTTGTGATGGACGCAATGTGTCTACACACCAGAAGGGCTGTTTCCATAAACTCCTCAAAATCACCAAGACTCAGAGCTTCACCCTGAGTGGGGGCTCTCTGGGAGCTGCAGCAATACAGTTGCCAGGAATTCTCACCACTTTGCTGCTGTTTATCAAGTTGGGC-------------
>BtTSPAN16
ATGGCTGAAAGGCACATTCCATATTATTCCTTGAAGAAACTGTTTTCTTTCTTCAATGGTGTTACTGTTCTCTCTGGCATGATCCTCATTGGTCTGAGCATCTATGTGAATTTCAGAGGGGCTGTCCTGACCAAGGTCCTTGGGCGGTCCTCTGCGTACCTGTTTCATGTTGGCTACCTGTGCCTGGTGATGGGCAGCGTCACGGTGCTGCTTGGCTTTGCCAGGTGGCATGGAGCAGCCAAGGAAAGCAGAGGCACCCTCTTGTTTTGTTTCTTGGTCATGGTCATCATTCTCATTGTGCAAATCACGGCTGCCACGGTGGTCCTTGCCTTCTTCCCGGTTGTTCGAGAAGTGGCCCTGGAGCACAACTTCGTGACCCTGAGGAAGAATTACAGAGGTTACAAGGAGCCAGATGACTATTCCATGCGATGGAATTTGGTCATGGAGAAGCTCAAGTGCTGTGGAGTGAAGAACTACACAGATTTTTCTGGCTCCTCCTTTGAAAGGGTGACAGGTCACTACCCCCGGTGCTGCTGTAAATCCCCAGGGACCTGCGATGGACACAACGTGTCTGCACACCAGGAGGGCTGTTTCCCCAAGCTCCTGAAAATAACCAAGACTCAGAGCGCCAACCTGAGTGGGGGCTGTCTGGGGACAGCAGTGATGCAGCTGCCAGGAATTCTTGCCACCTTGCTGCTGTTCATCAAGCTGGGC-------------
>EcTSPAN16
------------------------------------------------------------------CTGGTGTCTGGTGTGGTCCTCATTGGCCTGGGCTTCTATGTCAAGTTCAGAGGGGCTGCCCTAACGAGGGTCCTCGGGCTGTCCCATGCACACCTGCATCACGTTGGCTACCTGTGTCTGGTGTTGGGCTGCGTCACGGTCCTGCTCAGCTTCACTGGGTGGTACGGGGTTACCAAAGAGAACAGAGGCACGCTCCTGTTTTGTTCGTTGTTCATGATTTTCATTCTCATCATGGAAATCGGGGTCACCTCGGTGGTCCTTGGGTTCTTACCCACTGTTCAAGACATGGGCTTGGAGCACAACGTTGTGACCCTGAGGACGAACTATAAAGGTTTCAACGAGCCCGATGATTATTCCACGGACTGGAACTCGGTCATGGAGAAGCTAAAGTGCTGTGGAGTGAAAAACTACACGGATTTTTCTGGCTCCTCCTTTGAAATGATGACAGGTCACTACCCCAGGAGTTGCTGTAAATCCATCCAGACCTGTGATGGGCACAATGTGTCCACACACCAGGAGGGCTGTTTGCCCAAGCTCCTGGAAATAACCAAGACTCAGAGTTTCAACCTAAGCGGGGGCTCACTGGGGGCGGCAGTGATCCAGCTGCCAGGAATTCTCGCCACCTTGCTGCTGTTCACCAAGCTGGGC-------------
>SscTSPAN16
ATGGCTGAAGTACACACTACGTATTATTCCTTGAAGAAACTGTTATCTTTCTTCAATGGCATCATGGCTCTCTCTGGCATGATCCTCATCAGTCTGGGCATCTATGTCAATTTCAGAGGCGCTGTCCTGACCAGAGTCCTTGGGCTGTCCTCGGCATACCTGCTTCAGGTTGGCTATCTGTGCCTGGGAATGGGCTGCATCACATTGCTGCTTGGCTTTGCTGGGTGGCATGGGGCAATCAAAGAAAACAGAAGCACTCTCTTGTTTTGTTTCTTGTTCATGGTCATCATTTTCATCGTGGAAATCACGGTCGCTACAGTGGTCCTTGCCTTCTTCTCTATTGTTCAAGAAGTATCCTTGGAGCACAACTTTGCGACTCTGAGGAAGAATTACAGAGGTTACAACGAGCCAGATGACTATTCCATGGAATGGAATTTGGTCATGGAGAAGCTAAAGCGCTGTGGAGTGAAGAACTACACAGATTTTTCCGGTTCCTCCTTTGAAAGGACGACTGGCCACTACCCCAGGGGCTGCTGTAAGTCCATCGGGACCTGTGATGGGCGCAATGTGTCCACACACCAGGAGGGCTGTTTCCCTAAGCTCCTGAAAATAACCAAGACTCACAGCATCAAACTGAGTGGGGCCTCTCTGGGGGCTGCAGTG---GGGCCTCCTGGGACACACCAAGCTCTTTTATTGAACACCAACTGTGTGCCCAGCACTGATC
>XlTSPAN16
------------ATGGGTTGCTTCTCCTTCCTCAAGACCTTGATGTTTGTTTTCAATGGAATCATATTTTTGGGCGGGGTAGCAGTGCTGGGCATCGGTATCTGGGTGAAGGTGGACGGAGGCTCCTTTCTTCAGATTCTGGGTCCCCAGCTCATGCAGGTGGTGAATGTGGGGTACTTGTGCATGGCAGTCGGAGGGTTCCTTATACTTATGGGATTCCTTGGCTGCTGTGGGGCTGTAAAGGAGAGCCGCTGCATGTTAATGTTGTTCTTCATTATCATCCTCATTATTTTTATTGCTGAAGTGGCAGGAGCTGTAGTAGTGCTGGCATTCTCCTCTTTGTCTCAGATCTTCATTGATTACCTGGGTAACGTGTCTGTGAAATATCTGCATAACGATTATGGTGAAAGTAATGAACTCACCACAATATGGAATGCGACCATGAAAGAGTTAAAATGCTGTGGATTCTATGGATATGAGGATTTCACCAACTCTACGTACTATGAGAAGAACCAGCAGTACCCGTCAGTATGCTGTGCCAACAATAGCCCATGCCAGAAGAATAAAATCAGCTCTGAAGTGAAGGGCTGCCTGGTTGCCTTCGAGCACTTCTTTAGTCACAACGGGAAGATTGTTGGTGGAGTGGCTTTGGGGATCTGCGCTCTTGAGCTCGCGGCAATGATCGTCTCCCTCGTGCTTTTCTGCCACATCGGT-------------
>XtTSPAN16
------------ATGGGCTGCTTCTCCTTCCTCAAGACCATGATGTTTGTGTTCAATGGAATCATATTTTTGGGCGGGGTGGCTGTACTGGGCATCGGTGTCTGGGTGAAGGTGGATGGAGGCTCCTTTCTTCAGATCCTGGGCCCCCAGCTCATGCAGGTGGTGAATGTGGGGTATCTGTGCATTGCCGTCGGAGGGTTCCTTATACTTATGGGGTTCCTCGGCTGCTGTGGGGCCGTGAAGGAGAGCCGCTGCATGTTAATGTTGTTCTTCATCATCATCCTCATTATTTTTATTGCTGAAGTGGCAGGAGCTGTGGTAGTGCTGGCATTCTCATCTGTGTCTCGAATTTTCATTGAGTACCTTGGTAACGTGGCTGTGAAATACCTGCATTACCAGTATGGGGAAAGTGATGAACTCACCACAATATGGAATGCAACCATGAAAGAGTTGAAGTGCTGTGGATTCTATAGCTATGAGGATTTCACCAACTCCACATATTACCAGAGGAACCAGCAGTACCCGCCCGTATGCTGTGCCAACATCAGCCCGTGCCAGAAGTATAAAATTGACCCTGATGTGAAGGGCTGCCTGGCCGCCTTCGAGCACTTCTTTAGCCGGAATGGGAAGATTGTTGGTGGGGTCGCTCTGGGGATCTGCGCTCTGGAGCTCGCAGCCATGATTGTCTCTCTCGTGCTTTTCTGCCACATCGGC-------------
>AcTSPAN16
------------ATGAGTTGCTTCTCTTTCCTGAAGATGATGATGTTTGTGTTTAATGGTGTGATATTTGTAAGCGGTGTAGGTTTGCTGGGCATTGGCATCTGGGTGAAGATGGATAGCACATCCTTTGTGAAAGTCCTGAGACCACATCTGATGCAGCTGATCAATGTGGGCTACCTTTGCATTGCAGTTGGCATCTTCCTCCTCCTCATGGGCTTTATGGGATGCTGGGGATCAGTGAAAGAAAGCAAATGCCTGCTCTTGATGTTCTTTGTTCTCACACTGATCCTTTTCATAGCCGAAGTGGCAGGCGCTGTGGTGGTGTTGGCTTTCTCCTCTGTGGCAGATGTATTTGTGGAATACCTGGAGAAATGGGCCATAACATTTTTGAAAAAGGACTATGGAAGGCAAACGGACCTCACAGAGATCTGGAACACAACAATGGAACAGATGAAGTGCTGTGGATTCAACAATTACACTGATTTCAGCGATTCCTACTTCTATCAGACTTACAACAAATACCCATCTCCTTGCTGCCCAGACAACAAAGACTGCCAAGAATCTGAAATAGATGAAAGTGCTAATGGCTGTTTGAATGAATTCCAGGTTTTCCTGAATAAGAATGGGAAGATCGTTGGAGGAGTGGTTCTAGGAATTGGAGCCCTTGAGCTGGCTGCCATGATTGCCTCCATGTTCCTGTATTGCCAGATTGGT-------------
>GacTSPAN16A
------------ATGGGCTGCTTTGGATTCCTCAAAATGATGATGTTCTTATTCAACGGCATTATATTTTTGGCAGGTGCGGCCGTCCTGGGCGTCGGCATCTGGGTGAAAGTGGACAGCGGCTCCATCCTGGCGTTCCTGGGGGCCGGGCTCTCTCACGTGCTGAACGTGGGCTACCTGCTGATCGCCGTCGGAGCGTTGCTGCTGGTCATCGGCTTCCTGGGCTGCTGTGGCGCCGTCAGAGAGAGCTCCTGCATGCTGCTGCTGTTTTTCATCATAGTCATGGTGGTCTTCATAGCGGAGGTAGCAGGAGCTGTGGTCATCCTGGTATTCAGACCCTTGGCTGAAGAGCTGCTGACCAAGTTTGGCGAAGTTGCAGCTAAGAACATCCACAAGGACTACGGGAACAACTCTGACGTGACGGGACTGTGGAACGCCACCATGAGCAGCCTACATTGTTGTGGATTCTACAACTCCTCAGACTTTGTTGGCTCTCCGTATTACAACCAACACCACCATTACCCGCCACAGTGCTGCCTCCCCACTGTGCAATGCAACCAGACCATCGTTGACAGTATGGTTACCGGGTGCTTCGCAAAGATCAAAAAGCTGATTGAAGACAACATGGCGGCCATTGTGGGAGTGGCCCTGGGAATCGCCGCTCTGGAGATATGTGCCATGGGTGTTTCCATGATCCTTTACTGCAGAATAAAA-------------
>OlTSPAN16A
------------ATGGGGTGTTTTGGTTTTCTCAAGATTATGATGTTCATCTTTAACGGCATCATCTTCCTTGCAGGTGCCGCCATACTTGGAGTGGGCATCTGGGTGAAAGTGGACAGCAGCTCCATCCTCGGCTTCCTTGGGTCAGAGTTTAATCAGGTCCTCAACGTGGGTTACTTGCTGATCGCTATAGGTGCACTGCTGGTCCTCATTGGCTTCCTAGGCTGCTGTGGAGCCTCAAAGGAGAACAAGTGCATGTTGCTGCTGTTTTTCATCATCATCCTGCTGGTCTTCATCGCAGAGGTTGCTGGAGCCATCGTGATTCTGGCCTTCAGACCACTGGTGGATAACCTGTTACAAAAGGCCAGCGTGAATGCGGTCGCCAGCATCCAGATGGAGTATGGGAAAAACCCTGACCTGACAGGACTATGGAACTCCACCATGACCACGCTGCAATGTTGTGGGTTCAACAATTACTCGGACTTTAATAACTCCGATTATTACAACAAGACCAAAGGCTACCCGCCGCAGTGCTGCTCATCGCCTCAACCATGCAACCAAACCATGGCTGAAACAGGAGTGATTGGTTGCTTCTCAAAGTTCAAGAAGCTGATTGATGACAACAGTGTAGTTATAGTCGGGGTGGCTTTGGGAATAGCAGCTCTGGAGATATGTGCCATGGTGGTCTCCATGTTCCTGTACTGCAGAATACGG-------------
>TrTSPAN16A
------------ATGGGGTGTACTGGATTCCTCAACACCATGATGTTTCTTTTCAACGGCATCATTTTTTTAGCAGGTGCTGCCATCCTGGGTGTGGGAATTTGGGTTAAAGTGGATAGCGGCTCCATCTTTGGCTTAATAGAAGAGGAGGTCACTCAGTTGCTCAATGTGGCCTACCTGCTGATAGCACTTGGATCAGTACTGCTCATCATTGGATTCCTTGGTTGTTGTGGAGCCATGAGACAAAGCAAGTGCATGCTCCTCACGTTTTTTATAATAATCCTGCTGGTGTTCATAGCAGAGGTTGCAGGAGCATTGGTGATTTTGGTTTTTAGGCCCTTGGTTGATGAATTGATTGCCAAGATAGGTATAGCTGCAGTTTCCACAATCAAGATGAACTACGGAAAAAATCCTGACATCACGGGATTGTGGAACACAACCATGAGTGTGTTAAAATGCTGCGGATTCCACAATTCCTCCGATTTCGTGGGCTCTCCATTTTATGAAGAGAACAACCATTACCCAGCACAGTGCTGTGGAGGCAACAGCACCTGTCACCCAATGGTTGTTGAGGTGACAATTGCTGGTTGCTTCCCAAAGATCAGTCAGTTGTTTGCTGACAACACAGTGGTTGTTGTGAGCGTGGCTCTGGCAATTGCAGCTTTGGAGATATGTGCCATGACAGTCTCCATGAAGCTTTTCTGCAGCCTAAAA-------------
>DrTSPAN16A
------------ATGGGTTGCTTTGGATTTTTGAAAACCATGATGTTTCTCTTCAATGGCATCATCTTTCTGGCAGGAGGGGTTATTCTGGGTGTGGGCATCTGGGTGAAGGTGGACAACGGCTCCATACTGAATTTTATGCAGAGTCAGATGGGACAGGTGCTGAATGTGGGATACCTGCTGATCGCTTTGGGAGCTGTGCTAGTCGTCCTGGGCTTCCTGGGCTGCTGCGGAGCCGTCAAAGAGAGCAGGTGTATGCTGATGCTGTTCTTCATTATTATTCTGATCATCTTCATTGCTGAAGTTGCCGGGGCGATTGTGATTCTGGCGTTTAGGCCGCTGGCAGAAACGCTGATTAAACAGTTGGGAGTTGATGCTGTGAAAAGCCTCCAAAGTGACTTTGGGAAAAACCAAGACGTCACCGGATTGTGGAACACAACAATGACTGGGATGAAATGCTGTGGATTCAACAACTATACGGATTTCACAAACTCTTTTTTCGTGAACAGCACCAAGAATTATCCGGTGCAGTGCTGTAACACATCT---CCATGTAATCAGGCGGCTGTTATGAATACTGTCACAGGTTGTTTTCCAGCACTGATAAAGCTGGTGGATAAAAATGCCGTTATCATCATAGCCGTAGCATTGGGCATCGCTGCGCTTGAGCTTGCGGCGATGATCGTGTCCATGGTCCTGTACTGTAAAATAGGT-------------
>TnTSPAN16B
------------ATGTGCTGCTCCGGGTTTCTCAAAGTGATGATGTTCATCTTCAACGGTATCATCTTTTTGGCAGGCTGCGCCGTCCTGGGCGTAGGGGTGTGGGTGGCGGTGGACAAAACGTCCTTTCTGGGGATACTTGACCAGGAGTTATCCCAGCTGATCTACGTCAGCTACCTGCTCATCGCTCTGGGCTGCGTGCTGGTGGTCATCGGATTTCTGGGCTGCTGCGGCGCCATCAGAGAGAGCCGCTGCATGCTGCTAACGTTCTTCATCATCGTGCTGATCATCTTCCTGGCTGAGGTGGCAGGAGCCGTGGTGCTGTTCGTGTTTCAGGACGTGGTGGCCGATCTTTTGATGAAAGTGGAGGGCTCGGTGGTGGGAAGCATCAAAAAAGACTATGGGAGCTCCACAGGCGTGACCAGTCTGTGGAACAGCACCATGGAACAGCTTGATTGCTGTGGATTCATGAACTACACCGATTTCACAGGCTCTCCCTATTACACATCACAAGGAGGGTATCCTCAGTACTGCTGCAATGTAACCATCTCCTGCAACGGGACAGATGCACAGTTAAGGGTTGACGGCTGCTATACAAAGCTGGTGACTATTCTAGAGGAAAATGCCGTCATCGTCGCTGGCGTGGCCATAGGAATCGCCGCACTCGAGATTGCCGCCATGGTGGTTTCAATGGTTCTCTAC-------------------------
>GacTSPAN16B
------------ATGTGTTGCTCCGGCTTTCTCAAACTCATGATGTTCGTCTTCAATGGCAGCATCTTTTTGGCAGGCGTGTGCATCCTGGGCGTGGGAGTGTGGGTGAAGGTGGACAGCGGTTCTCTGCTGGGTCTGCTGGAGCCTGGTGTCTCCCAGCTGGCCAACGTCGCCTACCTGCTCATTGCAGTGGGCGCCGTGCTGCTGCTCATCGGCTTCTTGGGCTGCTGCGGCGCCGTCAGGGAGAGCAGCTGCATGCTGCTGACGTTCTTCAGCATAATACTGATTATCTTCATCGTCGAGGTAGCGGGAGCTGTGGTTCTGCTCGTCTTTAAGGATGTGGCTGAGCAGATTCTTGACAGTCTGGAGGATGAAGTTAAAACGAGCATTAAAGATGAGTATGGACGCAACAACCGTTTCACCTCTCTCTGGAACGCCACCATGGAGGAGTTTAAGTGCTGCGGATACAAGAGCTACAGAGATTTCAATGGCTCCGCTTTTTACAATGACAACGGAGGATACCCAATGACATGTTGCAATGAAACCATCCTGTGCAATACGGACGAAGCACATGGTATGGTTGATGGCTGCTTTACAAGGCTGCTGCAGCTGATCGAGGAAAACGCTGTGGTCGTTGCCGCCGTGGCTCTGGGAATCGCTGCTCTCGAGCTTGCTGCCATGGTGGTTTCAATGGTCCTCTACAAGAATATTGGC-------------
>OlTSPAN16B
------------ATGTGTTGCTCCGGCTTTCTCAAAGTTATGATGTTCATCTTCAACGGCGGCATCTTTCTAGCAGGTGCTGGCTGTCTGGGTATGGGGATTTGGTTGAAGGTGGACAGCGGTTCTCTCCTAGGATTACTGGAAGACGGGCTGGACCAACTGGTCCATGTCGCCTATGTGCTCATCGGGGTGGGAGCTGCTCTCGTGATCATCGGCTTCCTGGGCTGCTGTGGAGCCGTAAAGGAAAGCAGATGCATGCTGCTGACGTTCTTCTGTATTGTGCTGGTCATCTTCATTGTGGAGGTTGCAGGTGCCATTGTGCTGTTTGCTTTTGACGGATTGGCTGATAAAATCCTGGATAATGTGGAGAATGAGGTGCGCTCAAAACTTCAGACAGAATTTGGGAGAGATGAAAGTCTGACTTCAGTCTGGGGCTCCACCATGGAACAGTTCAAGTGCTGCGGCTACAGGAACTACACGGATTTTACTGGCTCCCCTTTTAATGTTGTCAGCGGAGAGTATCCGTCTCCATGCTGTGGCAGGTCCTCTGATTGTAGTTTAAACGAAGTGGAGACGGACATTCCTGGCTGCTTTGAGAAGCTGAAAGAGTTCCTGGAGGAGAACGCTCTGATTGTTGCAGGAGTGGCTCTGGGAATCGCTGCACTTGAGGATTTTGGTCACCTGATGTCATGTGTGCTGATGCATTTGATAGAA-------------
>DrTSPAN16B
------------ATGTGCTGCAAGGGTTTCCTCAAAGTCATGATGTTTGTCTTCAACGGCATCATCTTCCTGGCGGGCGCTGCTGTCCTGGCGGTGGGCATCTGGGTGGCCGTGGACAGAGTTTCTCTCCTGGGTTTTCTGGAGCCTGAACTGGCGCAGCTGGCCAACATCGGGTACCTGCTGATCGGAGTCGGGGCGTTTCTGGCCATCATGGGCTTTCTGGGATGCTGCGGAGCCGTGAAGGAAAGCAAATGCATGCTTCTCACTTTCTTCATCATCGTGCTCATCATCTTCCTCGTGGAGGTGGCGGCCGCTGTGGTGCTCTTCGTCTTTGAGCCTGTGGTTCAGGAAACTCTGAATGAAATCGGACAGAAAGTGGCTAAAAGCATTAAGGATAATTATGGAAAGGATGAGCCTTTCAGCTCAATCTGGAACACCACTATGAATGAGCTGAAATGCTGTGGATATAACAACTACACTGACTTCAGCGGCTCTAATTTTGTGGAAGAAACATCGATGTATCCTGAAAAGTGTTGCTCGAGCGGTTCACAGTGTGATGAAAGGGCAGCAGAAGATGTTATCGCGGGCTGCTTTAGGACATTAGTGAAGCTGATTGAGGATAATGCACTCCTGCTGGCTGGTGTGGCTTTGGGAATCGCAGCTTTAGAGATTGCAGCAATGGTTGTTTCCATGATCCTCTACAAGAACGTAGGG-------------
>TM
---------------------------------------------TTTGTCTTCAACGGCATCATCTTCCTGGCGGGCGCTGCTGTCCTGGCGGTGGGCATCTGGGTGGCCGTG---------------------------------------GCGCAGCTGGCCAACATCGGGTACCTGCTGATCGGAGTCGGGGCGTTTCTGGCCATCATGGGCTTTCTG------------------------------------CTTCTCACTTTCTTCATCATCGTGCTCATCATCTTCCTCGTGGAGGTGGCGGCCGCTGTGGTGCTCTTC---------------------------------------------------------------------------------------------------------------------------------------------------------------------------------------------------------------------------------------------------------------------------------------------------------------CTGCTGGCTGGTGTGGCTTTGGGAATCGCAGCTTTAGAGATTGCAGCAATGGTTGTTTCCATGATCCTC----------------------------
