# Supplementary material for: The evolution of vertebrate tetraspanins: gene loss, retention, and massive positive selection after whole genome duplications
Source: BMC Evol Biol. 2010 Oct 13;10:306. doi: 10.1186/1471-2148-10-306 (PMC2965184; doi:10.1186/1471-2148-10-306)
Supplement: Additional file 6 — All used alignments (alignment.zip). [file 1471-2148-10-306-S6.ZIP › alignments/longbranch_TSPAN19_edit.fas]

>HsCD37
TGCCTCAGCCTCATCAAGTACTTCCTCTTCGTTTTCAACCTCTTCTTCTTCGTCCTCGGCAGCCTGATCTTCTGCTTCGGCATCTGGATCCTCATTGACAAGACCGTGTCCTTTGTGGGCTTGGCCTTCGTGCCTCTGCAGATCTGGTCCAAAGTCCTGGCCATCTCAGGAATCTTCACCATGGGCATCGCCCTCCTGGGTTGTGTGGGGGCCCTCAAGGAGCTCCGCTGCCTCCTGGGCCTGTATTTTGGGATGCTGCTGCTCCTGTTTGCCACACAGATCACCCTGGGAATCCTCATCTCCACTCAGCGGGCCCAGCTGGAGCGAAGCTTGCGGGACGTCGTAGAGAAAACCATCCAAAAGTACGGCCCCGAGGAGACCGCGGCCGAGGAGAGCTGGGACTATGTGCAGTTCCAGCTGCGCTGCTGCGGCTGGCACTACCCGCAGGACTGGTTCCAAGTCCTCAACGGGTCGGAGGCGCACCGCGTGCCCTGCTCCTGCTACAACTTGTCGGCGACCAACGACATCTGCGCTGTCCCTGCAAGCCACATCTACCGCGAGGGCTGCGCGCAGGGCCTCCAGAAGTGGCTGCACAACAACCTTATTTCCATAGTGGGCATTTGCCTGGGCGTCGGCCTACTCGAGCTCGGGTTCATGACGCTCTCGATATTCCTGTGCAGA
>MmCD37
TGCCTCAGCCTCATCAAGTACTTCCTCTTCGTTTTCAACCTCTTCTTCTTTGTACTAGGCGGCCTGATTTTCTGCTTCGGCACCTGGATCCTCATTGACAAGACCGTGTCCTTTGTGGGTTTGTCCTTCGTGCCACTGCAGACTTGGTCCAAGGTCCTGGCTGTCTCAGGTGTCCTCACCATGGCCCTGGCTCTCCTGGGCTGTGTGGGGGCTCTAAAGGAGCTGCGCTGTCTCCTGGGCCTGTATTTTGGAATGCTGCTGCTCCTGTTTGCCACACAGATTACCCTGGGCATCCTCATTTCCACTCAGCGGGTCCGGCTGGAGCGAAGGGTGCAGGAATTGGTGTTGAGGACGATCCAGAGCTACCGCCCGGATGAGACAGCAGCCGAGGAGAGTTGGGACTATGCACAGTTCCAGCTGCGCTGCTGCGGCTGGCAATCTCCGCGGGACTGGAACAAGGCCCAGAACGAGTCTGAGGAGCCCTTTGTGCCCTGCTCCTGCTACAACTCCACGGCGACCAATGACATATGTGCACTCCCTGCAGCTCACATCTACCGTGAGGGCTGCGCGCAGAGCCTCCAGAAGTGGCTGCACAACAATATCATCTCCATAGTGGGAATCTGTCTGGGAGTCGGTCTTCTTGAGCTCGGCTTCATGACGCTCTCAATATTCCTGTGTAGA
>EcCD37
TGCCTCAGCCTCATCAAGTACCTCCTCTTCGTTTTCAACCTCTTCTTCTTCGTCCTAGGCGGCCTTATTTTCTGCTTCGGCATCTGGATACTCATCGACAAGACCGTGTCCTTTGTGGGCTTGTCCTTCATGCCCCTGCAGATCTGGTCCAAGGCCCTGGCCATCTTAGGAATCCTCACCATGGGCCTGGCCCTCCTGGGCTGTGTGGGGGCCCTGAAGGAACTCCCCTGCCTCCTAGGCCTGTACTTTGGGATCCTGCTGCTCCTGTTTGCCACGCAGATCACCCTGGGAATCCTCATCTCCACTCAGGGGGGCCGGCTGAAGCGGAGAGTGAAGGACATCGTCCTGGAGACTATCCAGAACTACCGCCCGGAGCAGACTGGGGCCGAGGAGAGCTGGGACTTCGTGCAGTTTCAGCTGCGCTGCTGCGGCTGGTTCTCTCCTCAGGACTGGTACCGCGTCCCCAACGAGTCGGCGGCGCGCCACGTGCCCTGCTCCTGCTATAACTCATCGGGCGCCAACGACCGTTGCGTGGTCCCTGCCGCCTATATCTACAGTGAGGGATGCGAGCGGAGCCTCGAAAAGTGGTTGCACAACAACCTTATCTCCATAGTGGGCGTCTGTCTGGGCGTCGGTCTACTCGAGCTCAGCTTCATGACGCTCTCCATATTCCTGTGCAGA
>BtCD37
TGCCTCAGCCTCGTCAAGTACCTCCTCTTCGTCTTCAACCTCTTCTTCTTCGTCCTAGGCAGTCTTATCTTCTGCTTCGGCATCTGGATACTCATCGACAAAACCGTGTCCTTCGTGGGCTTGTCCTTCATGCCCTTGCAGATCTGGTCCAAGGTCCTGGCCGTCTCAGGAATCCTCACCATGGGTCTTGCCCTCCTGGGCTGTGTGGGGGCCCTGAAGGAGTTCCGCTGCCTCCTGGGCCTGTATTTTGGGACACTGCTGCTCCTGTTTGCCACACAGATCACCCTAGGAATCCTCATCTCCACTCAGAGAGTCCAGCTGAAGAAGAAAGTGAAGGACGTCGTGCAGAAGACCATCCAAAACTACCGCCCGGAGGAGACGGCGGCGGAGGAGAGCTGGGACTACGTGCAGTTTCAGCTGCGCTGCTGTGGCTGGGAGTCTCCTCAGGACTGGTTCCATATCCCCAACGAGTCCGAAGGGGACCGCGTGCCCTGCTCCTGCTATAACTCATCGGCGACCAACGAAGTTTGCTCGGTCCCCGCGAGCTACATCTACCAACAGGGCTGCGAACGGAATCTCTCCAACTGGTTGACCAACAACCTCATCTCCATAGTGGGCATTTGTCTCGGCGTGGGTCTACTCGAGCTCAGCTTCATGACGCTCTCCATATTCCTGTGCAGA
>RnCD37
TGCCTCAGCCTCATCAAGTACTTCCTCTTCGTTTTCAACCTCTTCTTCTTTGTACTAGGAGGCCTGATTTTCTGCTTTGGCACCTGGATCCTCATTGACAAGACCGTGTCCTTTGTGGGCTTGTCCTTCGTGCCACTGCAGACCTGGTCCAAGGTCCTGTCGGTCTCGGGTGTCCTCACCATGGCCCTGGCTCTCCTGGGCTGTGTGGGGGCTCTAAAGGAGCTGCGCTGTCTTCTGGGCCTGTATTTCGGAATGCTGCTGCTCCTGTTTGCCACACAGATTACCTTGGGGATCCTCATTTCCACTCAGCGAGTCCGGCTGGAGCGAAGGGTGCAGGAATTGGTGTTACGGACCATCCAGAGCTACCGCCCGGATGAGACAGCTGCTGAGGAGAGCTGGGACTATGCGCAGTTTCAGCTGCGCTGCTGCGGTTGGCAATCTCCGCGGGACTGGAACAAGGCCCAGAACGGGTCCGAAGAGCTCTTTGTGCCCTGCTCCTGCTACAATTCCACCGCGACCAATGACATATGTGCACTCCCCGCAGCCCATATATACCGTGAGGGCTGCGCGCGGAGCCTCCAGAAGTGGCTGCACAACAATATCATCTCCATAGTGGGAATTTGTCTGGGAGTCGGTCTTCTTGAGCTCGGCTTCATGACACTCTCGATATTCCTGTGTAGA
>MdCD37
TGCCTGAGCCTCATCAAATATTTCCTCTTTGTCTTCAACATCTTCTTCTTCGTCCTGGGCAGCCTCATATTCTGCTTCGGTCTGTGGATCCTCGTGGACAAGAACGCCTCCTTCCTGGGCATGTCCTTTACACCGCTGAAAGTGTGGTTCTATGCCCTGGCCATCTCTGGGATCTTCACGGGCATCCTGTCTTTCCTCGGCTGCCTTGGGGCCCTCAAGGAGATCCGCTGCCTCCTTGGCCTCTACTTTGGTCTTCTGCTGTTGCTGTTTACCGCCCAGATCACAATAGGAGTCCTCATCTACACCCAGCATGGCTCCCTGGAACGGAAGGTGAAGCTTATCGTCCTGGACGTTATCGAGAACTACCACCCAGACGCGTACAGCACGGCTGAGAACTGGGATTTTGTGCAGTTCCAGCTCCGCTGCTGCGGCTGGGACTCTCCCCAGGACTGGTGGCTGGCGTCCAATGGCTCGGCCCCCAGGCGAGTGCCCTGCTCCTGCCAGAACACATCGCCTGCCCCTGAGCTGTGCTCCTTGCCAGCAAGCTCGGTTTACCAGGAGGGCTGCTCTCGAAGCCTCTACACGTGGCTGCACAACAACCTCATCTCCATCGTGGGCATCAGCCTGGGCCTGGGGCTGCTCGAGCTCGGGGTCATGTCGCTCTCGATGTTTCTCTGCAGG
>SsCD37
TGTATTGGTCTCATCAAATATTTCCTATTCCTTTTCAATCTACTTTTTTCTTGTGTGGGCGCCCTCCTGCTGTCACTTGGGATATGGATAGTCCTTGCTGAGACATTCTTCATGCCTGCCCCTCCCTATATGTCTTTTTCTGTGTTCTCCTATTTCCTGGTCATTGGTGGAAGTGCTACGATGTCGTTGGGCTTCATTGGGTGTCTGGGTGCATTGAAGGAGGTGAAATGCATGTTAGGAATGTATTTCTTCCTGCTCTCCATCCTTCTTGCTGCTCAGATTGTGGGAGCGGTTCTGCTCTTCACTCAGAGGACTTCATTTGAAAGCAAAGTCGAAGAGCATGTTCTTCATCTCATTGCATCATTTGGCTCCAACTATCTGAATTTGGAAAAGACTCTGGACTACGTTCAGCAGGAGATTCATTGTTGTGGATGGACAGGACCAAACATCTGGGTGAAG---------------------------GCACCCTGCTCCTGTTACCACCCCATCAATAACACCGAAATGTGTGACTGCAATGACTGTGACATCTATCAAAACGGGTGCAGAGAGAGTATTAGAGAGTGGTTGGACGAGAATATGCTCATTATTTTTGCCGTGCTACTTGCTGTGATGACGGTGGAGCTATGTGGTATGACCCTTTCGATGTGTCTGTATAGA
>DrCD37
TGTGTCAGTGTCACCAAATACTTCCTCTTTCTCTTCAACTTGGTTTTCTTTCTCTTAGGATCCCTCCTCTTGTCTTCTGGACTATGGATGCTTTTATCAGATACCTTCATAGATCCATTTCGTCCATATATCTCCATTTCTCTTCTTTCCTACCTGCTGATCATCAGTGGCTCTGTGACCATGTCATTGGGCTTTTTTGGATGTCTGGGTTCTCTGAAGACTGTCAAATTCCTGCTGGCAATTTATTTCATCCTGTTGACGGTTCTGCTCGCGGCTCAGATAGTGGGTGGTGTTCTTTTCTACACCATGAAGACTGAGCTGGAATCAAAGTCACTGGGGAAAGAAACGGATCTAATACAGTCATTTGGTTCCAACTATCTGAGTTTTAAAAAGACCATGGATTACATTCAGAGGCAGGAAGAATGCTGTGGTTGGAATGGAAAAGAAGACTGGGGAGACTCT------------------------ATACCCTGTTCCTGCTATCATAAAGCAAATGAAACCGAATTATGTGACAATTGTTCCTGCAAGATTTATGATGAGGGTTGCAAGGACAAAGTAGAGAACTGGCTGGGATCTAATCTTCATTTCATTTTATGGGTTATTTTGGCCATTTCTGTGGTGGAGATATGTGGTATGATCCTTTCGATGTCTCTGTATAAA
>AcCD37
TGCCTTAGCGTCATAAAGTACTTCCTCTTCATCTTCAACCTCTTCTTTTTTATGCTTGGAAGTCTTCTCTTCAGCTTTGGCTTATGGATCCTTTTTGACCGAAACGCTTCTGTTCTTGGGTCATCATATTATGCCCTAAAAGTCTGGTCCTATATCTTCTGTGGTGTTGGCATCCTCACAATGTTGATGGGTTTCCTTGGATGTCTAGGTTCCCTCAAGGAGATCAAGTGCATGCTGGGATTTTACTTTGCCTTCCTGCTCCTCCTTTTTATTGCTCAGATCACCATCGGGATCCTGATATATGTACAGCAAAACTCGCTCAAGAAAACTGTTGGAGAATATGTAAATGGCATAATCGAAACTTATGGAAGTTCCTACTCTGATCATGAAGAGAGCTGGGATTTTGTGCAAAAGCAGTTCCAGTGTTGTGGATGGACCTCTTATAGCGACTGGAGGAAGAACCCGCACAAC---TCCTCCGACCTCTTCCCCTGTTCCTGTTACAATGCTTCTCAGTCTAGTGGCTTCTGCAAAACTTTGGGCTGGCCAGTCTACAAGGAGGGCTGCATGCGTAGTGTTGAAGTCTGGGTGACCAATAATATCATCACAGTTGTGGGGATCTGCCTTGGCATTGCCCTTCTCGAGCTCTGCCTCATGACCCTGTCGATGTTTCTGTGTAGG
>XtCD37
TGTCTGAGCGTTACCAAATATTTCCTGTTTGTCTTCAACCTGTTTTTCTTCATTCTGGGAGGCATGCTTCTCTGCTTTGGGCTCTGGATCCTATTTGACAGAGGCGCAACTATGATAGGCTCCTCTGTGCCCACCTTAAAGGTCTGGTCGTATGTATTCTCGGGAGTGGGAATCCTCACCATGCTGCTAGGTTTCCTCGGCTGCCTCGGGTCACTCAAGGAAATTAAATGCCTGCTGGGATTTTATTTTGCTTTCCTTCTCCTGCTGTTTTCTGCACAGATCACCATTGGAGTGCTGGTATACACACAAAGAAATAGTCTGAGCACCAGACTCGGTACAATTGTTGAATCTGTAATAAAGGACTATGGCGCAAACCAGACCGATTTGGAGGAAGGCTGGGACTTTGCTCAAGAAAAGATGCAGTGCTGTGGCTGGTATACTCCAGATGACTGGATGAAAAATCAGCAGAACACATCAGTCAGCCTGTATCCTTGTTCCTGTAGGAATGTCTCTGCTTTCCACGGATTCTGCACCACTGGTGCCTGGCCAGTCTATCAGACAGGTTGCATGAACACGCTGCAGGCATTTCTCCTAAATAACAGCATCACCATTGTTGGCGTGTGTATAGGTATCGCTCTGCTGGAGCTCTTTGTCATGACGTTGTCGATGTGTCTGTGTAGA
>XlCD37A
TGCCTGAGCGTTACCAAATATTTCCTGTTTGTCTTCAACCTGTTCTTCTTTATCCTAGGAGGTGTGTTGCTCTGTTTTGGGCTATGGATTCTATTTGACAGAGGCGCAACTATGATAGGCTCCTCGGTGCCCACCTTGAAGGTCTGGTCGTATGTATTCTCGGGCGTGGGAATCCTCACCATGCTGCTGGGTTTCCTAGGCTGCCTCGGGTCACTCAAGGAAATCAAATGCCTGCTGGGATTTTATTTTGCATTCCTTCTCCTGCTGTTTTCTGCACAGATCACCATTGGAGTGCTGGTGTACACACAGAGAAATAGTCTGAGTACAAGACTCGGCACAATTGTTGAATCTGTTATAAAAGACTATGGCGGAAACCAGACAGATTTGGAGGAAGGCTGGGACTTTGCTCAAGAAAAGATGCAATGCTGTGGCTGGTATGCACCAGAAGACTGGCAGAAAAATCCGCAGAACACATCAGCCAACCTGTATCCTTGTTCCTGCCAGAATGTTTCTGCTTTCCATGGATTCTGCACCACTGGTGCCTGGCCGGTATATCAAACAGGTTGCATGAACACACTGCAGGCATTCCTCCTAAATAACAGCATCACCATTGTCGGCGTGTGTATAGGTATCGCTCTGCTGGAGCTCTTTGTCATGACGTTGTCGATGTGTCTGTGTAGA
>XlCD37B
TGCCTGAGCGTTACCAAATATTTCCTGTTTGTCTTCAACCTGTTTTTCTTCATTCTGGGAGGCATGCTTCTCTGCTTTGGGCTCTGGATCCTATTTGACAGAGGCGCAACTATGATAGGCTCCTCGGTGCCCACCTTGAAGGTCTGGTCATATGTCTTCTCTGGCGTGGGAATCCTCACCATGCTGCTGGGTTTCCTAGGCTGCCTCGGGTCACTCAAGGAAATCAAATGCCTGCTGGGATTTTATTTTGCATTCCTTCTCCTGCTGTTTTCTGCACAGATCACCATTGGAGTGTTGGTGTACACTCAGAGGAATAATCTGAGTACCAGACTGGGTACCATTGTTGAATCAGTTATAAAGAACTATGGCGCAAACCAGACAGATTTGGAGGAAGGCTGGGACTTTGCTCAAGAAAAGATGCAGTGCTGTGGCTGGTATGTACCAGAGGACTGGCTGAAAAACCATCAGAACATATCCATAAACCTGTATCCTTGTTCCTGCCGGAATGTTTCTGCTTTCCATGGATTCTGCATCTCTGGTGCCTGGCCAGTATATCAGACAGGTTGCATGAACACTCTGCAGGCATTTCTCCTAAATAACAGCATCACCATTGTCGGCGTGTGTATAGGTATCGCTATGCTGGAGCTCTTTGTCATGACATTGTCGATGTGTCTGTGTAGA
>HsTSPAN19
AAAACAATAATTATTAAGTACTTTCTTAATCTCATTAATGGAGCTTTCTTGGTTCTTGGACTTTTATTCATGGGATTTGGTGCATGGCTCTTATTAGATAGAAATTTAACAGCTTTTGATGAAAATAATCACTTCATAGTACCTATTTCTCAAATTTTGATTGGAATGGGATCTTCTACTGTTCTTTTTTGTCTATTGGGTTATATAGGAATTCACAACGAAATCAGATGGCTCCTAATTGTGTATGCAGTATTGATAACATGGACCTTTGCTGTTCAGGTTGTACTTTCAGCATTCATCATCACAAAGAAAGAGGAGGTTCAGCAACTATGGCATGACAAAATTGATTTTGTCATTTCTGAGTATGGACCTGAAGATATAACCAAGTGGACTATTCTGAATGCCTTACAGAAAACATTACAGTGTTGTGGCCAACATAATTACACAGACTGGATAAAGAATAAGAACAAAGAAAATTCAGGACAGGTGCCATGTTCTTGCACAAAGTCAACTTTAAGAAAATGGTTTTGTGATGAGCCACTGAATGCAACTTACCTTGAGGGTTGTGAAAATAAAATCAGTGCATGGTATAATGTTAATGTGTTAACCTTAATCGGAATTAACTTTGGACTTTTAACTTCAGAGGTTTTCCAAGTCTCATTAACAGTTTGTTTCTTCAAA
>PtTSPAN19
AAAACAATAATTATTAAGTACTTTCTTAATCTCATTAATGGAGCTTTCTTGGTTCTTGGACTTTTATTCATGGGATTTGGTGCATGGCTTTTATTAGATAGAAATTTAACAGCTTTTGATGAAAATAATCACTTCATAGTATCTATTTCTAAAATTTTGATTGGAATGGGATCTTCTACTGTTCTTTTTTGTCTATTGGGTTATATAGGAATTCACAACGAAATCAGATGGCTCCTAATTGTGTATGCAGTATTGATAACATGGACCTTTGCTGTTCAGGTTGTACTTTCAGCATTCATCATCACAAAGAAAGAGGAGGTTCAGCAACTATGGCATGACAAAATTGATTTTGTCATTTCTGAGTATGGACCTGAAGATATAACCAAGTGGACTATTCTGAATGCCTTACAGAAAACATTACAGTGTTGTGGCCAACATAATTACACAGACTGGATAAAGAATAAGAACAAAGAAAATTCAGGACAGGTGCCATGTTCTTGCACAAAGTCAACTTTAAGAAAATGGTTTTGTGATGAGCCACTGAATGCAACTTACCTTGAGGGTTGTGAAAATAAAATCAGTACATGGTATAATGTTAATGTGTTAACCTTAATCGGAATTAACTTTGGACTTTTAACTTCAGAGGTTTTCCAAGTCTCATTAACAGTTTGTTTCTTCAAA
>EcTSPAN19
AAAACATTAATTTTTAAATACTTTCTTAATCTCTTTAATGGAGCTTTCTTGGTTTTTGGACTTTTACTTATGGGATTTGGCACATGGCTTTTATTAGATAGAAATTTCACAGCTTTGGATGAAAATAATCACTTGATACTATATATTTTTCGAATTTTTGGTGGAACTGGATTGGCTACTGTTCTTCTTTGTCTCTTGGGTTATTTGGGAATTCGCAATGAAATCAGATGCCTCTTAATTCTGTATGCAGTACTGTTGACGTGGGCCTGTGGTGTTCAGGTTGTACTTTCAGCACTCATCTTCGCAAAGAAAGAGGAGGTTCATCAAGTATGGCATGAAAAAATTGATTTAGTCATTTCTCAATATGGACCTGAAGACATACCCAAGTGGACTATTCTGAATGCTGTACAGAGAACATTACAGTGTTGTGGCCAAGACAATTACACAGATTGGATGAAGAATAAGAATAAAGAAAATTCAGAACAAGTGCCATGTTCTTGCACAAATTCTACATTAAGAAAGTGGTTTTGTGATGAGCCACTGAATGCAACTTACCTAGAGGGTTGTGAAAATAAAATCAACACATGGTATCATGCTAATGCTTTAACATTACTTGGAATTAACTTTGGACTTCTGGCTTCAGAGGTTTTGCAAGTCTCATTAACTGTTTCTTTCTTCAGA
>BtTSPAN19
AAAAAGTTGATTTTTAAATACTGTCTTAATCTCGTTAATGGAGCTTTCTTGGTTCTGGGACTTTTACTCATGGGATTTGGTACATGGCTTTTATTAGATGGAAATTTCACAGCTTTGGATGAAAATAATCACTTGACAGTGTATATTTTTCGAATTTTGATTGGAACTGGATCTGCTATTCTTCTTCTTTGTCTCTTGGGTTATTTGGGAATTCACAATGAGATCAGGTGGCTCCTAATTCTGTATGCAGCACTGTTGATGTGGGCTGTTGGTGTTCAGGTTTTACTTTCAACACTCATCTTTGCAAAGAAAGAAGAGGTTCACCAAGCATGGCATGATAAAATTGATTCCATCATTTCTGAGTATGGACCTCAAGATACACCCAAGTGGATGATTCTGAATGCTCTGCAGAAAACGTTTCAGTGTTGTGGCCGAAAAAATTACACAGATTGGACCAAGAATAAGAATAAAGAAAATTCAGAACAGGTGCCATGTTCTTGCACAAATTCTACATTAAGAAAGTGGTTTTGTGATGAGCCACTGAATGCAACATACCTACAGGGTTGTGAAAATAAAATCAGCACATGGTATCATGCTAATGCTTTGACATTAATTGGAATTAATTTTGGACTTTTGGCTTCAGAGGTTTTGCAGTTCTCATTAACTGTTTCTTTCTTCACA
>HsCD82
TGTATCAAAGTCACCAAATACTTTCTCTTCCTCTTCAACTTGATCTTCTTTATCCTGGGCGCAGTGATCCTGGGCTTCGGGGTGTGGATCCTGGCCGACAAGAGCATCTCTGTCCTGCAAACCTCCTCCAGCTCGCTTAGGATGGGGGCCTATGTCTTCATCGGCGTGGGGGCAGTCACTATGCTCATGGGCTTCCTGGGCTGCATCGGCGCCGTCAACGAGGTCCGCTGCCTGCTGGGGCTGTACTTTGCTTTCCTGCTCCTGATCCTCATTGCCCAGGTGACGGCCGGGGCCCTCTTCTACTTCAACATGGGCAAGCTGAAGCAGGAGATGGGCGGCATCGTGACTGAGCTCATTCGAGACTACAACAGTCGCGAGGACAGCCTGCAGGATGCCTGGGACTACGTGCAGGCTCAGGTGAAGTGCTGCGGCTGGGTCAGCTTCTACAACTGGACAGACAACGCTATGAATCGCCCTGAGGTCACCTACCCCTGTTCCTGCGAAGTCAAGGGGGAAGAGGACGGCTTCTGCGAGGCCCCCGGCTGGCCTGTGTACCAGGAGGGCTGCATGGAGAAGGTGCAGGCGTGGCTGCAGGAGAACCTGGGCATCATCCTCGGCGTGGGCGTGGGTGTGGCCATCATCGAGCTCCTGGGGATGGTCCTGTCCATCTGCTTGTGCCGG
>MmCD82
TGTGTCAAAGTCACCAAGTATTTCCTCTTCCTCTTCAACTTGCTGTTCTTTATCCTGGGTGCTGTGATCCTGGGCTTCGGGGTGTGGATTCTTGCAGACAAGAACATTTCCGTCCTACAAACCTCATCCAGCTCGCTGCAGGTGGGGGCTTACGTCTTCATCGGTGTGGGCGCCATCACCATAGTGATGGGCTTCCTGGGCTGTATCGGTGCTGTCAATGAGGTCCGCTGCTTGCTGGGTCTGTACTTTGTCTTCCTTCTGCTGATCCTCATCGCACAGGTGACCGTAGGGGTCCTCTTCTACTTCAACGCTGACAAGCTGAAGAAGGAGATGGGGAACACAGTGATGGACATCATTCGCAACTACACTAATGCCACCAGTAGCCGCGAGGAGGCCTGGGACTACGTGCAGGCGCAGGTCAAGTGCTGTGGCTGGGTCAGCCACTACAACTGGACAGAGAACGAGATGGGCTTTACCAAGACCACTTACCCATGCTCCTGCGAGAAGATCAAGGAAGAGGACGGATTCTGTGAGGCTGATAACTGGCCTGTGAACACTGAGGGCTGCATGGAGAAGGCGCAGGCGTGGCTTCAGGAGAACTTCGGCATCCTTCTGGGCGTGTGTGCTGGTGTTGCTGTCATTGAGCTGCTGGGGTTGTTCCTGTCCATATGTTTGTGCCGG
>BtCD82
TGCATCAAAGTCACCAAGTACTTCCTCTTCCTCTTCAACTTGCTCTTCTTTGTCCTGGGCGCGGTGATCCTGGGCTTCGGGATGTGGATCCTGGTCGACAAGAACATCTCCATCTTACAGACCTCCTCCACCTCGTTCAAGGTGGCGGCCTACGTCTTCATCAGCGTGGGGGCCCTCACCATGCTCATGGGCTTCCTGGGCTGCCTGGGTGCCGTCAAAGAGGTCCGCTGCCTGCTGGGGATGTACTTTGCCTTCCTCCTGCTGATCCTCATCGCCCAGGTGACTGCCGGGGTCTTCTTCTACTTCAACATGGGCCAGCTGAAGCAGGAGATGGGCAGCATCGTGACCAAGCTCATTCACAACTACACGGGCTCCGGGGACAATCTGCAGGAGGCCTGGGACTACGTGCAGGCTCAGGTGAAGTGCTGCGGCTGGGTCAGCTACCTCAACTGGACAGAAAACACCATGAATCGCACCAGCATCACCTTCCCCTGTTCCTGCAAAAAGAGTGATGAGGATGACGGCTTCTGCGAGGTCCCCTTTTGGCCGGTGTACCAGGAGGGCTGCATGGAGAAGGTGCAGGGCTGGCTGCAGGAGAATCTGGGAGTCATCCTTGGCGTGTGTGTGGGCGTCGCTGTCATCGAGCTCCTGGGGATGTTCCTGTCCATGTTCCTATGCCGG
>EcCD82
TGTATCAAAATTACCAAATACTTCCTCTTCCTCTTCAACTTGCTCTTTTTTATCCTGGGCGCCATGATCCTGGGCTTCGGCGTGTGGGTCCTGGCCGACAGGAGCATCTCTGTCCTGCAGACCTCGTCCAGCTCGCTCAAGGTGGGCGCCTACGTCTTCATCACCGTGGGTGCCGTCACCATGCTCATGGGCTTCCTGGGCTGCATCGGCGCCATCCGGGAGGTCCGCTGCCTGCTGGGGCTGTATATCACCTTCCTCCTGCTGATCTTCATCGCCCAGGTGACGGCCGGGGTCCTCTTCTACCTAAACATGGGCAAGCTGAAGCAGGAGATGGGCGGCATCGTGAGCCAGCTCATCCAGAACTACCAGGGCCAGGAGGACAGCCTGCAGGAAGCCTGGGACTACGTGCAGGCCCAGGTGAAGTGCTGCGGCTGGGCCAGCTTCTACAACTGGACGGCCAACGCGATGAACCGCACCAACATCACCTTCCCCTGCTCCTGCAAGAGGAGGGATGAGGAAGACGGCTTCTGCGAGGCCCCGCGCTGGCCCGTGTACAGAGAGGGCTGCATGGAGAGGGTGGAGGCGTGGCTGCAGGAGAACCTGGGCATCGTCCTGGGCGTGTGTGTGGGCGTCGCTGTCATCGAGCTCCTGGGGATGCTCCTGTCCATCTGCTTGTGCCGG
>MdCD82
TGCATCAAAGTCACCAAGTACTTCCTTTTCCTCTTCAACCTGCTTTTTTTTATCTTGGGAGCTGTGATTCTCGGGTTTGGAATCTGGATCCTGGCCGATAGAAGCATCTCTGTTCTCCAGACTTCGAACAGCAACCTGAAGATCGGGGCGTATGTCTTCATCGGGGTCGGGGCCGTGACCATGATCATGGGTTTCTTGGGTTGCATTGGTGCCGTCAATGAGATTCGATGCCTCTTAGGGCTGTACTTTGCTGCTCTCCTTCTGATCCTTGTGGCCCAGGTGACAGCTGGAGTCCTTGTCTACTTCCACACAGACAAGGTGAAGGAAGAGATGAACACCATTGTGAACAATCTGATTTTGACCTACAACCCTCAACAGGCAGCTATTCAAGACACCTGGGATTATGTACAGTCACAGGTGAAATGCTGTGGCTGGACTAGCTACCTTAACTGGACAGAGAATCTCATGAATAGAAGTGTCACCACCTACCCTTGTTCCTGTAACAATGACTCTGAAATGGAGGGCTTCTGCCATGTCTTCAACTGGCCTGTTTACACCGAGGGCTGCATGGAGAAAGTTCAGATGTGGCTACGGGATAATCTTGGCATCATTCTTGGAGTCTGCATTGGTGTTGCTGTCACTGAGCTCCTGGGGATGATGCTGTCCATCTGTCTGTGCCGA
>RnCD82
TGTGTCAAAGTCACCAAGTACTTCCTCTTCCTCTTCAATCTGCTGTTCTTTATCCTGGGTGCTGTGATCCTGGGCTTTGGGGTGTGGATTCTTGCAGACAAGAGCATTTCTGTCCTACAAACCTCATCCAGCTCGCTGCAGGTGGGGGCATACGTCTTCATTGGTGTGGGCGCCATCACCATGCTGATGGGCTTCCTGGGCTGTATTGGTGCTGTCAATGAGGTCCGCTGCCTGCTGGGTCTGTACTTCGTCTTCCTTCTGCTGATTCTTATAGCACAGGTGACTGTAGGGGTCCTCTTCTACTTCAATGCTGACAAGCTGAAGCAGGAGATGGGGAACACAGTGATGGACATTATTCAGAACTACGTCAATGCCAGCAGCAGCCGCGAGGAGGCTTGGGACTATGTGCAGGCGCAGGTGAAGTGCTGTGGCTGGGTCAGCCCCTCCAACTGGACACGTAACCTCAAGAACTCTACCAAGACCACTTACCCATGCTCCTGTGAGAAGACGAAGGAGGAGGACGGGTTCTGTGAGTCTGACAACTGGCCTGTGCACCCGGAGGGGTGCATGGAGAAGGCTCAGGCGTGGCTACAGGAGAACTTCGGCATCCTTCTGGGCGTGTGTGCTGGTGTTGCTGTCATTGAGCTGCTGGGGTTGTTCCTGTCCATATGTTTGTGCCGG
>TgCD82
TGCCTAAAAGTCACCAAGTACTTCCTCTTCCTTTTTAATCTTCTGTTCCTTATCCTGGGTGCTGTGATCCTGGGATTTGGAATATGGATTCTGGTCGACAAAACGATTGCAGTTCTACAGATGTCATCTCCCTCCCTGAAGACTGGTGCATACATCCTCATCGGTGTTGGGGCTCTTACCATGCTGATGGGGTTCCTGGGCTGTCTTGGAGCCGTCAATGAAATCCGATGTCTCTTGGGTCTGTACTTCACCTGCCTGATGATAATCCTCTTAGCTCAGATTGCTGCTGCACTGGTCATCTACTTCCAGAAAGAAAAGTTGAAAGTTGAGTTGTCCGACATAGTTGTAGATCTGATTGAGAATTACGATGAAGAGAAGAGGAACTTGCAGGATGCGTGGGACTATGTGCAGACACAGATTGCCTGCTGTGGCTGGACTGGAGCGAAGCAATGGGAAAATAATGAGAGAAACAAGAGCAATGCTGAGTATCCATGCTCCTGCTCCAATAGATCTAAGGACCTAGGTTTCTGTAATCTGGAAGACTGGCCTGTTCATGAGCAGGGATGCATGGATGGTGTAGAGGAGTGGCTGAAGGATAACCTTGGTATCATTCTTGGGGTTTGCACTGGTGTTGCTGTTATAGAGCTGCTGGGGATGATATTGTCCATTTCGCTTTGCAAG
>AcCD82
TGTCTGAAGGTCACAAAGTACTTCCTTTTCCTCTTCAACCTCCTTTTTTTTATCTTGGGTGCTGTGATCCTTGGCTTTGGAATATGGATTTTGGTTGACAAGAGTATTTCAGTTCTACAGACCTCCTCATACTCATTAAAGGTTGGGGCATATATTCTCATCGGAGTTGGGTCTGTCACAATGTTGATGGGTTTCCTTGGTTGTGTTGGAGCAGTCAATGAGATTCGATGTCTCTTGGGGCTGTACTTTACCTGCCTGCTGTTGATCCTAATAGCCCAGGTAGCAGCCGGTCTGCTCATCTACTTCCAGCGGAGTGCACTCAAAGCAGAAATGTCCGATATTGTTGGTGACCTTATCCAGAATTACAACGAAAGCAATAGGAACCTTGAGACTGCATGGGATTATGTCCAGACACAGCTGTCTTGTTGCGGATGGGCTGGACCAGAAAATTGGAAAAACAATACACAGGAAAAAAATGAGACATCCTACCCTTGCTCTTGTAGCAATGACTCAGTTGACCCAGGCTTCTGCCCTTTGGAAAATTGGCCAGTTAAAAAGCAGGGGTGTATGAAAGGTGTGCAGAACTGGTTAAAGGAGAACCTCGGCATCATTCTTGGAGTCTGCACAGGTGTTGCTGTCATTGAGCTCCTGGGAATGGTGCTCTCGATCTGCCTCTGCAAG
>GaCD82
TGCCTGAAAGTCACCAAGTACTTCCTGTTCCTCTTCAATCTCCTGTTCCTTATTCTGGGCGCTGTGATCCTGGGTTTTGGAATATGGATTTTGGCTGACAAAACCATTTCAGTTCTGCAGAACTCATCTCCCTCCGTGAGGACTGGCGCATATATCCTTGTCGGTGTTGGGTCTCTCACCATGCTGATGGGATTCCTGGGCTGTCTTGGAGCAGTCAATGAAATCAGATGTCTCTTGGGTCTGTACTTTACCTGCCTCATGATGATTCTCATAACTCAGGTGGCTGCAGGACTGGTCATCTATTTCCAGCAAGAAGAACTGAAAGGGGAGTTGTCACGCATAGTTGAAAAACTGATTGGAGATTATGACGGTGAAGATAAGAACTTGCAAGATGCGTGGGACTATGTGCAGAAACAGCTTACCTGCTGTGGCTGGAATGGAGCAGAGGAGTGGGAGAAAAATCCCATCAACAAAAGCATGACTGCGTATCCCTGCTCCTGCTCCAATAGTTCCAAGGATGCTGGCTTCTGTACACTGGATGTCTGGCCTGTGCACAGGCAGGGTTGTGTGGATGGGGTACAGGATTGGTTGAAGGACAACCTTGGTATCATTCTTGGGGTCTGCACAGGCGTTGCTGTTGTAGAGCTGCTGGGGATGATACTGTCCATTTCACTCTGCAAG
>XlCD82A
TGCATGAAAGTCACCAAGTACTTCCTGTTCCTGTTCAACCTCCTCTTCTTTATTCTTGGTGCAGTGATCCTTGGATTTGGAATATGGATCCTCGTGGACAAAACCATATCGGTCCTGCAGACCTCCTCTTGGTACCTGAGAACAGGCTCCTACATTCTCATCGCCGTTGGGGGTTGCACAATGGTGATGGGATTCCTGGGCTGCTTGGGAGCAGTGAATGAGATCCGCTGCCTATTGGGCCTGTATTTCACCTTCCTTCTGATTATCCTGATCGCTCAAGTTGCAGCCGGAATTCTGATTTACCTACAGCGAGATACGCTAAAGACCGAGATGTCCTCCATCATCCATGATCTGATTGTCACATATGACGGAAAGAACACAAGTTGCGAGACCACCTGGGATTATATCCAGAGAAGTCTCCAATGCTGCGGTTGGACCAGCTATCAGAATTGGACTGAGAACGCAAAAAAC---TCCACCAATGAGTATCCTTGCTCTTGTATGACAAACCAGACTTCTTCCGGCTTCTGTGAGTACAAAGGTTCGGCCGTGTACAAAGCGGGCTGCATGCAGGGAGTAGAGAGCTGGCTGCAGGATAACCTTGGCATCATTCTGGGAGTCTGCGTGGGAGTTGCAGTCATCGAGCTCCTGGGTCTCATCCTTTCCATGTGCCTGTGCCGC
>XlCD82B
TGCATGAAAGTCACCAAGTACTTCCTGTTCCTGTTCAACCTCCTGTTCTTTATTCTTGGTGCCGTGATCCTTGGATTTGGAATATGGATCCTCGTGGACAAAACCATTTCAATCCTGCAGACCTCCTCTTGGTACCTGAGAACAGGCTCCTACATTCTCATCGCTGTTGGGGGTTTAACAATGGTGATGGGATTCCTGGGCTGCTTGGGAGCAGTGAATGAGATCCGCTGCCTGTTGGGCCTGTATTTCACCTTCGTGCTCATTATCCTGATCGCTCAAGTTGCAGCCGGAATTCTGATTTACCTACAGCGAGATGCACTAAAGTCCGAGATGTCCTCCATCATCCATAAACTGATTGTCACATATGACGGAAAGAACACGAGCTCCGAGACCACCTGGGATTATATCCAGAGAAATCTCCAGTGCTGCGGTTGGACCAGCTATCATAACTGGACTGAGAACGCCAAAAAC---TCCACCAATGAGTATCCTTGTTCCTGTATGACCAACCAGACTTCTTCCGGCTTCTGCGAGTACAAAGGTTCGGCCGTGTACAAAGCGGGCTGCATTCAGGGAGTGGAGAGTTGGCTGCAGGATAATCTTGGCATCATTCTGGGAGTCTGCGTTGGAGTCGCAGTCATTGAGCTCCTGGGTCTCATCCTTTCCATGTGCCTGTGCCGC
>XtCD82
TGCATGAAAGTCACCAAGTACTTCCTGTTCCTGTTCAACCTCCTGTTCTTTATTCTGGGCGCTGTGATCCTAGGATTTGGAATATGGATACTGGTGGACAAAACCATAGCGGTCCTGCAGACCTCCTCTTCGTATCTCAGAACCGGCTCCTACATACTGATCGCCGTGGGGGGTTTCACGATGGTGATGGGATTCCTGGGCTGCTTGGGGGCAGTGAATGAGATCCGTTGCCTGTTGGGGCTGTATTTTTCCTTCCTGCTGATTATCCTGATTGCCCAAGTTGCAGCCGGAATTCTGATTTACTTACAGAGAGATACGCTCAAGACTGAGATGTCCTCCATAATCCATGAACTGATTGTCACTTATGACGGAAAGAACACAAGCGCCGAGACCACCTGGGATTATATCCAGACAAATCTCCGTTGCTGCGGTTGGACTAACTATCAGAACTGGACTGCCAACACTCAGAAC---TCCACCAATCAGTATCCTTGCTCTTGTATGAAGAACCAGAGTTCTCCCGGCTTCTGCCAATACAATGGTTCCGCTGTGTATCAAACGGGCTGCATGCAGGGAGTGGAGAGCTGGCTACAGGATAACCTTGGCATCATTCTGGGCGTCTGCGTGGGAGTAGCAGTCATTGAGCTCCTGGGTCTCATTCTTTCCATGTGCCTGTGCCGC
>TnCD82B
TGCATAACAGTAACCAAATACTTTCTGTTCCTCTTCAACCTTCTCTTTTTTGTTTTTGGGGGGTTGATCATGGGCTTCGGTCTGTGGGTCCTTCTTGAGAACCAGATTGCTGTCCTGCAGGAATCGTCAGATACAGTGAAAGTGGCTTCCTACATCCTCATTGGAGTGGGCTCCTTGTCCATGGCCCTGGGCTTCTTTGGCTGCATCGGAGCCATCTATGAAGTCCGCTGTTTGCTGGGTTTGTATTTCACGTTCCTACTGCTTATCCTGATTGCCCAGGTCACCGCTGGAGTCCTCATTTACTTCCAAAGAGATCGGCTGAAACATGAGATGTCCGACATCATAAAGGACATGATCGTCACCTACACTGGCGTGAACAGGACTGCTGAGCACACCTGGGACTACATCCAGAAAACAATGAAGTGCTGTGGGTGGACTGGGCCTGGAAACTGGTCTAACAACATCAAGAACAGCTCTCAGAACCTGTACCCGTGTTCCTGTCGCAACGAGTCTCTGCCTGGCGGCCTGTGTGAACACCTGTCGCTACCTGTGTACGAAACGGGCTGTATAACCAATGTAGAGAAATGGCTGCTAGAAAACTGCGGAGTGATCCTGGGAATCTGCGCCGTAGTGGCCGTCATAGAGCTCCTCGGGATGATCCTCTCCATGTTTTTGTGCAAG
>OlCD82B
TGCATCACAGTCACCAAATACTTTCTATTTCTCTTCAATCTCCTTTTTTTTATCTTTGGAGCGTTGATCATGGGCTTTGGACTCTGGGTTCTCTTTGATAATCAGATTTCTGTTCTGCATGAATCGTCTCACACAGTGAAAGTGGCTTCTTACATTTTCATTGGTGTGGGCTCCCTGTCCATGGCCATGGGCTTCTTTGGCTGCATTGGTGCCATCTATGAGATCCGCTGTCTCCTGGGTTTGTACTTCACCTGCCTCCTGCTCATCCTCATCGCTCAGGTCACAGCTGGAGTTCTTATTTACTTCCAGAGAGATCGGCTGAAATATGAGATGTCCAGCATCATCCAGGGCATGATCATCAACTACACCGGGCTGAACAGGACCACAGAGCACACATGGGACTACATTCAGAAAACTATGAAATGTTGTGGATGGACTGGTCCAGGGAACTGGTCTGAGAACATCAAGAACAACACCCAGAAGCTTTACTCGTGCTCCTGCCGCAACGAGTCCCTCCCTGGCGGCCTGTGTGAGAACCTGTCTCTGCCCGTCTATGAAACGGGTTGCATCACTTCAGTGGAGAAGTGGCTGCGGGAAAACTGCGCAGTGATTCTGGGCATCTGTGTCGGTGTGGCAGTTGTGGAGCTGCTGGGGATGATCCTCTCCATGTGCCTGTGCAAG
>TrCD82B
TGCATCACAGTCACCAAATACTTCCTGTTCCTCTTCAACCTCCTCTTCTTTGTTTTTGGAGGTCTGATCATGGGCTTTGGCCTGTGGGTCCTGCTTGACAACCAGATCGCTGTCCTCCAGGAGTCATCAGACACAGTGAAAGTGGCTGCCTACATCCTCATTGGAGTGGGCTCCTTGTCCATGGCTCTGGGCTTCTTTGGCTGCATAGGAGCCATCTATGAAATCCGCTGTCTGCTGGGTTTGTATTTCACATGCCTGCTGCTCATCCTGATTGGCCAGGTCACTGCTGGAGTTCTCATTTACTTCCAAAGAGATCAGTTGAAACACGAGATGTCCAACATCATAAAGGACATGATCGTCAACTACACTGGTGTGAACAGGACTGCCGAGAGCACGTGGGATTACGTCCAGAAGTCGATGAAGTGCTGTGGGTGGACTGGGCCTGGAAACTGGTCTGACAACATCAAGAACAGCTTCCAGAACCTCTACCCTTGCTCCTGTCGCAACGAGTCCCTGCCCGGCGGCCTGTGTGAACACCTGTCCCTCCCCGTGTTCGAGACGGGCTGTATAACCAATGTGGAGAAATGGCTCCTGGAAAACTGCGGAGTGATCTTGGGAATCTGTGCCGGGGTGGCTGTCATTGAGCTCCTCGGGATGATCCTCTCCATGTGTCTGTGCAAG
>GacCD82B
TGCCTCAGAGTCACCAAGTACTTTCTATTTATCTTCAACCTCCTCTTCTTTATCTTCGGAGGGTTGATCATGGGCTTCGGCCTGTGGGTCCTCTTTGATAACCAGATCGTTGTTCTACAGGAATCGTCAGACACAGTGAAAGTGGCCTCTTACATTCTCGTCGGAGTGGGTTCCCTGTCCATGGCCATGGGCTTCTTCGGCTGCATCGGAGCCATCTACGAAGTCCGCTGTCTGCTGGGTCTGTACTTCACCTGCCTGCTGCTCATCCTCATCGCCCAGGTCACCGCTGGAGTTCTCATCTACTTCCAAAGAGATCGGTTAAAACACGAAATGTCCAACATCATGAAGGGCATGATCATCAACTACACCGGCCAGAATAGGACCACAGAGCACAGCTGGGACTACGTTCAGAAGACGATGAAGTGCTGTGGATGGACTGGTCCAGGCAACTGGTCTGAGAACATCAAGAACAGCTCCCTGAACCTCTACTCGTGTTCCTGTCGCAATGAATCCCTCCCTGGCGGCCTCTGTCAGCGTCTGTCTGCGCCCATCTACGAAACGGGCTGTTTAGCCAGTGTGGAGAAATGGCTCCTGGAAAACTGTGGAGTTATTCTGGGAATCTGTGTCAGTGTGGCAGTCATAGAGCTCCTCGGGATGATCCTCTCCATGTGTCTTTGCAAG
>DrCD82B
TGCATCGCCGCCACCAAATACTTCCTGTTCTTGTTCAACCTCCTCTTCTTTATTCTTGGAGCTGTAATCATGGGCTTTGGACTGTGGGTCAGGCTGGATAGTCAGCTCACGGTTTTGCAAGAGTCTTCTACATCGCTGAAAGTTGGAGCCTACATCTTAATTGGGATTGGATCTCTGTCTATGCTCATGGGATTCCTGGGTTGCATTGGTGCCATTTATGAGATCCGCTGCCTGCTTGGATTGTATTTCACATGCCTGCTCCTCATCCTCATCGCTCAGGTCACAGCCGCTGTTCTCATCTACTTCCAGAGAGACCTACTGAAAGGAGAGACGTACAACATTGTGAACAAAATTCTGGTGAACTACACTGGTTCTAACAATACATCAGAGGATGCCTGGGATTACATTCAGAGAACGATGAAGTGCTGTGGATGGAGTGGACAGTCTGACTGGAAAGAGAATATAAAGAACAACTCCAAGATTCTGTATCCATGTTCCTGCAGAAATGAATCCATCAGTGGCGGCTTTTGTGAGGGTTTGTCCTGGCCTGTCTTCACTAAGGGCTGTATATCTAGTTTGGAGGACTGGATCCTAAGGAACTGTGGAGTTATTCTGGGTGTCTGTGTTGGAATAGCAGTGATCGAGCTTTTAGGGATGATCCTGTCCATGTGCCTCTGCAAG
>DrCD82A
TGCATAACTGCGACCAAGTACTTCCTGTTTCTCTTCAACTTCATCTTCTTTATCTTCGGAGCCACGATTATGGGATTTGGACTGTGGATCCTCCTAGACAATCAGATTGCAGTGTTGCAGGAGTCATCCGTGATCCTGAAGGTGGTCTCTTATATTCTGATTGGCGTGGGCTCCTTCTCCATGCTTCTGGGGTTTCTGGGATGTCTGGGAGCCATCTATGAAATCCGCTGCTTGCTTGGATTGTACTTTACCTGTCTATTGCTCATTCTCCTGGCTCAAGTGGCTGTGTCCATTCTCATCTACTTCCAGCGTGATTTGTTGAAGACTGAGGCGGATAAAATTGTGTCTCAAGTTGTGGCAAACTACCCTGGACAGAACAAAACCGCAGAGCAGGCCTGGGACTACCTGCAGAGAACAATGCAGTGTTGTGGCTGGAATGGACGCATGGACTGGGACGAGAACATAAAGAACAATACAGTGCCGCTGTACCCATGCTCCTGCCACAATTACTCCATCCAAGCAGGCTTCTGTCAGGCCTCTTCTTGGCCCATCTATCAGACGGGCTGTCTGGAGCATGTGGGGAGCTGGCTCTTCACAAATTATGGAATTATTTTGGGAATCTGTCTTGGGGTGGCTGTCATTGAGCTGCTTGGAATGATACTTTCTATGGGCCTTTGCAAG
>TrCD82A
TGCGTGACGGCAACCAAGTACTTCCTGTTCCTGCTCAACCTCCTCTTCTTCCTTTGTGGCGGCGTCATCATGGGATTTGGACTCTGGCTGCTCCTGGACAATCAGATCGTGGTCCTCAACGACTCGTCCACGGCTGTGAAGATCGCCTGCTACATCCTGATTGCCGTCGGAGCGTTCTCCATGCTCCTGGGATTCCTCGGCTGCGTGGGCGCCATTTACGAAGTGCGCTGTCTGCTGGGCCTGTACTTCACCTGCCTCCTGCTGATCCTCTTGGCTCAGATCGCCGCCGGCGCCCTCATCTACTTCCAGAAGGAAGCGTTGCACGATGAAACAGCCAAGGTCATCGGCAAAGTGCTGGATGGTTACCCCGGCAACAACTCCGCCGTAGAGCAGGCCTGGGACTTCATCCAGAGGAGCATGGAGTGCTGTGGCTGGACTAGTCGTCAGGACTGGAACGGGAACATCGTGAACAGCTCCATGTTGCTGTTCCCCTGCTCCTGTCAGAACATCTCCGTCGCCACCGGCTTCTGCGAGGCCCAGACATGGCCCGTCTACGACACGGGTTGTGCTTCCAGCGTGGAGAGTTGGCTCGGCACAAACATCGGGGTCGTCTTGGGAATCTGTGCTGGAGTAGCTGTGATCGAGCTCCTGGGGATGATCTTGTCCATCTGCCTGTGCAGA
>TnCD82A
TGCGTGACGGCAACCAAGTACTTCCTGTTCCTGCTCAACTTCATCTTCTTCCTCTGTGGTGCTGTCATCGTGGGATTCGGACTCTGGCTCCTCCTGGACAATCAGATCGTGGTTCTCAGCGACTCCTCCACGGCCGTGAAGACGGCCTGCTACATCCTGATCGGCGTGGGCGCCTTCTCCATGCTCCTGGGCTTCCTCGGCTGCTTGGGGGCCATTTACGAGGTCCGCTGCCTGCTGGGCCTGTACTTCGCCTGCCTGCTGCTCATCCTCCTGGCTCAGATCACCGCCGGCACCCTCATCTACTTCCAGAAGGACGCGTTACACGAGGAAACCTTCAAGGTCATCGGCACAGTGCTGGATGGTTACCCTGGCAACAACTCCTCGGTGATGCAGGCCTGGGACTTCATCCAGAGGACCATGGAGTGTTGCGGCTGGACCAGCCAGCAGGACTGGAGCGGGAACATCAAGAACAGCTCCATGCTGCTCTTCCCCTGCTCCTGCCAGAACATCTCCACGGCCGCCGGCTTCTGTGAGGCCCCGACGTGGCCCGTCTATGAGGCGGGTTGTGCCGCCAGCGTGGAGCGTTGGGTCCTCACCAACATCGGGGTGGTGCTGGGAATCTGCGTGGGCGTGGCTGTGATCGAGCTGCTGGGGATGGTCCTGTCCATCTGCCTGTGCAAG
>GacCD82A
TGCATGACAGCGACCAAGTACTTCCTGTTCCTCTTCAATCTCATCTTCTTTCTGTGCGGTGGCGTCATCATGGGCTTTGGACTGTGGCTCCTTCTGGACAATCAGATCGTCGTCCTGCATGACTCGTCCGCGGCGGTGAAGGCGGCGTGCTACATCCTGATCGCGGTCGGGTCTTTCTCCATGCTCATGGGCTTCCTCGGCTGCCTGGGGGCCATTTATGAGCTCCGCTGTCTGCTGGGCCTGTACTTCGCCTGCCTCCTGCTGATCCTCATCGCGCAGGTCGTGGCCGGCACGCTCATCTACTTCCAGAAAGATGCGTTGAATGAAGAGATGTCCAAGGTGGTCACCAAGGTGCTGGAGGACTACCCCGGCAGCAGCTCCCCCACGCAGCAGGCCTGGGACTTCATCCAGAGGAACATGGCGTGCTGCGGCTGGACCGGGCACCAGGACTGGAGCAGGAACGTGGTCAACAGCTCCCAGCTGCTCTTCCCCTGCTCCTGCCACAACGCCTCCGCGAACTCCGGCTTCTGCGAGGCCCAAACGTGGCCCGTCTACGAGGCGGGTTGTTCCTCCAGCGTGGAGAGCTGGCTCCGCACCAACATCGGGGTGGTCCTGGGCATCTGCGTCGGTGTGGCTGTGATCGAGCTGCTGGGGATGATCTTGTCCATCTGCTTGTGCAGG
>TM
---------------------TTCCTGTTCTTGTTCAACCTCCTCTTCTTTATTCTTGGAGCTGTAATCATGGGCTTTGGACTGTGGGTC---------------------------------------------------GTTGGAGCCTACATCTTAATTGGGATTGGATCTCTGTCTATGCTCATGGGATTCCTGGGTTGCATTGGT------------------TGCCTTCTTGGATTGTATTTCACGTGCCTGCTCCTCATCCTCATCGCTCAGGTCACAGCCGCTGTTCTC---------------------------------------------------------------------------------------------------------------------------------------------------------------------------------------------------------------------------------------------------------------------------------------------------------------------GTTATTCTGGGTGTCTGTGTTGGAATAGCAGTGATCGAGCTTTTAGGGATGATCCTGTCCATGTGCCTC------
