# Supplementary material for: The evolution of vertebrate tetraspanins: gene loss, retention, and massive positive selection after whole genome duplications
Source: BMC Evol Biol. 2010 Oct 13;10:306. doi: 10.1186/1471-2148-10-306 (PMC2965184; doi:10.1186/1471-2148-10-306)
Supplement: Additional file 6 — All used alignments (alignment.zip). [file 1471-2148-10-306-S6.ZIP › alignments/longbranch_TSPAN32_edit.fas]

>HsCD81
AAGTGCATCAAGTACCTGCTCTTCGTCTTCAATTTCGTCTTCTGGCTGGCTGGAGGCGTGATCCTGGGTGTGGCCCTGTGGCTCCGCCATGACCCGCAGACCACCAACCTCCTGTATCTGGAGCTGGGAGACAAGCCCGCGCCCAACACCTTCTATGTAGGCATCTACATCCTCATCGCTGTGGGCGCTGTCATGATGTTCGTTGGCTTCCTGGGCTGCTACGGGGCCATCCAGGAATCCCAGTGCCTGCTGGGGACGTTCTTCACCTGCCTGGTCATCCTGTTTGCCTGTGAGGTGGCCGCCGGCATCTGGGGCTTTGTCAACAAGGACCAGATCGCCAAGGATGTGAAGCAGTTCTATGACCAGGCCCTACAGCAGGCCGTGGTGGATGATGACGCCAACAACGCCGTGAAGACCTTCCACGAGACGCTTGACTGCTGTGGCTCCAGCACTGCTTTGACCACCTCAGTGCTCAAGAACTTGTGTTGTTGTTGTGAGGAGGAGTGTTGTTGTCCCTCGGGCAACCTCTTCAAGGAGGACTGCTGCTGCTGCCACCAGAAGATCGATGACCTCTTCTCCGGGAAGCTGTACCTCATCGGCATTGCTGCCATCGTGGTCGCTGTGATCATGATCTTCGAGATGATCCTGAGCATGGTGCTGTGCTGT
>MmuCD81
AAGTGCATCAAGTACCTGCTCTTCGTCTTCAATTTCGTCTTCTGGCTGGCTGGAGGCGTGATCCTGGGTGTAGCCTTGTGGCTCCGCCATGACCCGCAGACCACCAACCTCCTGTATCTGGAGCTGGGAGACAAGCCTGCGCCCAACACCTTCTACGTAGGCATCTACATCCTCATCGCTGTGGGCGCTGTGATGATGTTCGTCGGCTTCCTGGGCTGCTACGGGGCCATCCAGGAATCCCAGTGCTTGCTGGGGACGTTCTTCACCTGTCTGGTCATCCTGTTTGCCTGTGAGGTGGCGGCTGGCATCTGGGGCTTTGTCAACAAGGACCAGATCGCCAAGGATGTGAAGCAGTTCTATGACCAGGCCCTACAGCAGGCCGTGGTGGATGACGACGCCAACAACGCCGTCAAGACCTTCCACGAGACGCTCGACTGCTGTGGCTCCAGCGCCGCTCTGACCACCTCAGTGCTCAAGAACCTGTGTTGTTGTTGTGAGGAGGAGTGTTGTTGTCCCTCGGGCAACCTCCTCAAGAAGGACTGCTGCTGCTGCCACCAGAAGATCGATGAGCTCTTCTCCGGGAAGCTGTACCTCATCGGCATTGCTGCCATCGTGGTCGCCGTGATCATGATCTTTGAGATGATCCTGAGCATGGTGCTGTGCTGT
>MmCD81
AAATGCATCAAATACCTGCTCTTCGTCTTCAATTTCGTCTTCTGGCTGGCTGGAGGCGTGATCCTAGGTGTAGCTCTGTGGTTGCGTCATGATCCACAGACCACCAGCCTGCTGTACCTGGAACTGGGAAACAAACCGGCACCCAACACCTTCTACGTGGGCATCTACATTCTCATTGCTGTGGGAGCTGTGATGATGTTTGTAGGCTTCCTGGGGTGCTATGGGGCCATCCAGGAGTCCCAGTGTCTGCTGGGGACGTTCTTCACCTGCCTTGTGATCCTGTTTGCCTGTGAGGTGGCTGCAGGCATCTGGGGCTTCGTAAACAAAGACCAGATCGCCAAGGATGTGAAGCAGTTCTATGACCAGGCCCTTCAGCAAGCTGTGATGGATGATGATGCCAACAATGCCGTGAAGACTTTCCATGAGACGCTCAACTGTTGTGGCTCCAACACCACACTGACTACCACCATACTGAGGAACCTGTGTTGTTGTTGTGAGGAGGAGTGTTGTTGTCCCTCAGGCCCCTTACTGCAGCAAGATTGTTGTTGTTGTCATCAGAAAATCGATGAGCTCTTCTCTGGGAAGCTGTACCTCATTGGAATTGCAGCCATTGTGGTAGCTGTCATTATGATCTTTGAGATGATTCTGAGCATGGTGCTGTGCTGT
>RnCD81
AAATGCATCAAATACCTGCTCTTCGTCTTCAATTTCGTCTTCTGGCTGGCTGGAGGTGTGATCCTAGGTGTAGCTCTGTGGTTGCGCCATGATCCACAAACCACCAGCCTTCTCTACCTGGAACTGGGAGACAAACCAGCACCTAGCACCTTCTATGTGGGCATCTACATTCTCATTGCTGTGGGAGCTGTGATGATGTTTGTAGGCTTCCTGGGGTGCTATGGGGCCATCCAGGAGTCCCAGTGCCTGCTGGGGACGTTCTTCACTTGCCTTGTGATCCTGTTTGCCTGTGAGGTAGCTGCGGGCATCTGGGGCTTTGTAAACAAAGACCAGATCGCCAAGGATGTGAAGCAGTTCTACGACCAGGCCCTTCAGCAGGCTGTGATGGATGATGATGCCAACAATGCCGTGAAGACCTTCCATGAGACGCTCAACTGTTGTGGCTCCAATACCACACTGACCACCACCGTGCTGAGGAACCTGTGTTGTTGTTGTGAGGAGGAGTGTTGTTGTCCCTCAAGCCAGCTTCTGAAGGAAGACTGCTGCTGCTGCCATCAGAAAATCGATGAGCTCTTTTCTGGGAAGCTGTACCTCATTGGAATTGCAGCCATTGTGGTAGCTGTCATTATGATCTTCGAGATGATTCTGAGCATGGTGCTGTGCTGT
>CfCD81
AAGTGCATCAAGTACCTGCTCTTCGTCTTCAATTTCGTCTTCTGGTTGGCTGGAGGCGTGATCCTGGGTGTGGCCCTGTGGCTGCGCCATGACCCACAGACCACCAACCTCCTCTATCTGGAGCTCGGGGACAGGCCTGCACCCAACACCTTCTATGTAGGCATCTACATCCTCATCGCCGTGGGCGCTGTGATGATGTTCGTTGGGTTCCTGGGCTGCTATGGGGCCATCCAGGAGTCCCAGTGCCTGCTGGGGACGTTCTTCACCTGCCTCGTCATCCTGTTTGCCTGTGAAGTAGCTGCCGGCATCTGGGGCTTTGTCAACAAAGACCAGATCGCCAAGGATGTGAAGCAATTCTACGACCAGGCTCTGCAGCAGGCCGTGGTGGACGACGAAGCCAACAATGCCGTGAAGACCTTCCATGAGACGCTCAACTGCTGTGGCTCCAGCTCCGCGCTCACCACCTCCATGCTCAAGAACCTGTGTTGTTGTTGTGAGGAGGAGTGTTGTTGTCCCTCTGGCAACTTGTTCAAGGAGGACTGCTGCTGCTGCCACCAGAAGATCGATGACCTCTTCTCGGGGAAGCTGTACCTCATTGGCATTGCAGCCATCGTGGTGGCCGTGATCATGATCTTCGAGATGATCCTGAGCATGGTGCTCTGCTGC
>BtCD81
AAGTGCATCAAATACCTGCTCTTCGTCTTCAATTTCGTCTTCTGGCTGGCAGGAGGTGTGATACTGGGCGTGGCCCTGTGGCTTCGCCATGACCCGCAGACCACCAACCTCCTGTATCTGGAGCTCGGAGACCGGCCCGCCCCCAACACCTTCTATGTGGGCATCTACATCCTTATCGCCGTGGGTGCTGTGATGATGTTCGTTGGGTTCCTGGGCTGCTACGGGGCCATCCAGGAGTCCCAGTGCCTGCTGGGCACGTTCTTCACCTGCCTGGTGATCCTCTTTGCCTGTGAGGTGGCCGCCGGCATCTGGGGTTTTGTCAACAAGGACCAGATCGCCAAGGATGTGAAGCAGTTCTATGACCAGGCCTTGCAGCAGGCCATCGTGGACGACGACGCCAACAACGCCGTGAAGACCTTCCACGAGACGCTTAACTGCTGTGGTTCCAACATGACACTGACCACCTCTGTGCTCAAGAACCTGTGTTGTTGTTGTGAGGAGGAGTGTTGTTGTCCCTCCAGCAATTTGTTCAAGGAGGACTGCTGCTGCTGCCATGGGAAGATCGACGAGCTCTTCTCGGGAAAACTGTACCTCATTGGCATCGCGGCCATCGTGGTCGCTGTGATCATGATCTTCGAGATGATCCTGAGCATGGTGCTCTGCTGT
>GgCD81
AAGTGCATCAAATATCTGCTCTTCGTCTTCAACTTCATCTTCTGGCTGGCGGGGGGCATCATCCTGGGAGTAGCCCTGTGGCTCCGCCATGACTCGCAGACCACCAACATCCTCTACCTGCAGCTGGGTGACAAGCAGGCTCCCAACACCTTCTATGTCGGAATCTACATCCTGATTGCAGTTGGTGCTGTCATGATGTTCGTGGGCTTCCTAGGATGCTACGGTGCAATCCAGGAGTCGCAGTGCCTTCTGGGGACGTTCTTCACCTGCCTGGTGATTCTGTTTGCCTGTGAGGTTGCAGCTGGAATCTGGGGGTTTGTCAACAAAGACCAGATAGCCAAAGACGTGAAGCAGTTCTACGACCAAGCGTTCCAACAGGCGCTCATGGCGGATGACTCGAGCAACGGGGTGAAGACTTTCCATGAAACGTTGGACTGCTGTGGTCCTGATGTTGGAACGCTCACTCCTCTGTGGAGAGATCTGTGCTGCTGCTGCGAAGAAGAATGCTGCTGCTCGAAGGACGGCTTGCTGAAGCGTAACTGCTGCTGCTGCCACAAAAAGATCGACGAGCTCTTCTCTGGGAAGCTGTACCTGATCGGTATTGCTGCCATCGTGGTTGCCGTGATCATGATCTTCGAAATGATCCTGAGCATGGTGCTGTGCTGC
>TgCD81
AAGTGTATCAAATACCTCCTTTTCGTCTTCAACTTCATCTTCTGGCTGGCCGGAGGCATCATCCTGGGAGTGGCCCTGTGGCTCCGCCATGACTCGCAGACAACGAATATCCTGTACCTGCAGCTGGGGGACAAGCAGGCCCCCAACACCTTCTACGTTGGAATCTACATCCTGATCGCAGTCGGAGCTGTCATGATGTTCGTGGGATTCCTGGGATGCTACGGCGCCATTCAGGAGTCTCAGTGTCTTCTGGGAACGTTCTTCACTTGCCTGGTGATCCTGTTTGCCTGCGAAGTTGCAGCTGGAATTTGGGGTTTTGTCAACAAAGACCAAATAGCCAAAGACGTGAAGCAGTTCTACGATCAAGCGCTTCAACAAGCGCTCATGGGAGACGATGCAAGCAATGCCGTGAAGACTTTCCATGAAACGCTGGACTGTTGTGGTTCTGATACATCAACTTTCACTCCTCTGTGGAGGGATCTCTGCTGCTGCTGCGAAGAAGAATGCTGCTGCCGAAAGGACAGCTTTTTTGAGAACAACTGCTGCTGCTGCCACAAAAAAATCGATGAACTCTTCTCTGGGAAGCTCTACCTGATCGGTATCGCTGCTGTCGTGGTTGCTGTGATCATGATCTTTGAGATGATCCTGAGCATGGTGCTGTGCTGT
>AcCD81
AAGTGCATCAAATACCTCCTCTTCGTCTTCAATTTCGTCTTCTGGCTGGCTGGAGGAATAATTCTTGGTGTGGCATTGTGGCTTCGTCATGACACAAAGACGACAACTATCTTGGGCTCAACATTAAATGACCATCAGGCTCCTAGCACATATTATGTTGGGATCTATATCCTGATTGCTGTTGGGACAGTGATGATGTTTGTGGGTTTCCTCGGATGCTACGGCGCTATTCAAGAGTCACAGTGCCTTCTGGGAACATTTTTCACCTGCCTTGTAATACTGTTTGCTTGTGAAGTGGCTGCTGGAATCTGGGGCTTTGTTAATAAAGATCAGATTGCTAAAGATGTGAAACAGTTCTATGATGAGGCGGTGCTCGAAACCAAGTCAGATAATAAATCCAAGGCTGCAGTGAAAACTTTCCATGAAACGCTAGAATGTTGTGGCACATCAGAACATCTATACAACTTGGCAAATCCAGATCTCTGCTGCTGCTGCGAAGAAGAATGCTGCTGCAGTAAAGGAACAATATTCACAAGCAACTGCTGCTGCTGCCATGCAAGAATTGATGAGCTCTTCTCTGGAAAACTGTACCTAATTGGTATTGCTGCCATTGTAGTGGCTGTGATCATGATCTTTGAGATGATCCTGAGCATGGTACTGTGCTGC
>XtCD81
AAATGCATTAAATATCTGCTCTTTGTCTTCAACTTCATCTTCTGGCTGGCTGGAGGTGTGATTCTCGGGGTAGCACTGTGGCTTCGACATGACCCCCAAACTTCCAACCTACTTTTCCAGCAGTTTGAGGACAAGCACGCACCAGGGACTTTCTACATTGGTGTCTATATAATAATAGCAGTAGGCGCTGTCATGATGTTTGTGGGATTCCTGGGATGTTATGGGGCCATTCAGGAATCTCAGTGCCTTCTGGGAACGTTCTTTGCGTGCCTGGTGATCCTCTTCGCCTGTGAGGTGGCTGCTGGTATCTGGGGCTTTGTGAACAGGGATCAGGTTTCAAAGGAAATGCGGCTTTTCTACAGTGAAGTGTATCAACATGCAACCACCGGGACTCAGCAGCAAAAGGCTCTCAAGGCCTTCCATGAGACACTGCAGTGCTGTGGCGACAGTCTTAAAAAATATGTCACCATGAGCATCACCATGTGTTGTTGTTGTGAGGAGGAGTGTTGTTGTCCGAAGCGTCAAATCACCATAGAGGACTGCTGCTGCTGCCACCAGAAAATTGACGTCCTCTTTTCTACAAAGCTTTATTTGGTTGGCATCGCTGCTGTTGTGGTGGCCGTTATTATGATCATCGAGATGATATTCAGTATGGTCCTGTGCTGT
>XlCD81B
AAATGCATTAAATATCTGCTCTTTATCTTCAACTTCATCTTCTGGCTGGCCGGAGGTGTGATTCTTGGGGTAGCACTGTGGCTTCGACATGACCCCCAAACATCCAACCTACTTTTCCAGCAATTTGAGGACAAGCAAGCACCAGGGACTTTCTACATTGGTGTCTATATCATTATAGCAGTTGGCGCTGTCATGATGTTTGTGGGATTCCTGGGATGTTATGGGGCCATTCAGGAATCTCAGTGTCTTCTGGGAACGTTCTTTGCTTGCCTGGTGATCCTCTTCGCCTGTGAGGTGGCAGCTGGAATATGGGGCTTTGTGAACAGGGATCAGGTGTCAAAGGAAATGCGACTTTTCTACAGTGAAGTGTATCAACATGCAACCACCGGTACTCAGCAACAAAAGGCTCTCAAGGCCTTCCATGAGACACTGCAGTGCTGTGGTGACTCCAGTTCTAAATTATCCTTCTTGAACCTTAGCGTGTGTTGTTGTTGTGAGGAGGAGTGTTGTTGTCCGAAACGTCAATTCACCATAGAGGACTGCTGCTGCTGCCACCAGAAAATTGATGCTCTGTTCTCAACCAAGCTCTATCTGGTTGGCATCGCTGCTGTCGTTGTGGCCGTTATCATGATCATCGAGATGATACTCAGTATGGTCCTGTGCTGT
>XlCD81A
AAATGCATTAAATATCTGCTCTTTGTCTTCAACTTCATCTTCTGGCTGGCCGGTGGTGTGATTCTTGGGGTAGCACTGTGGCTTCGACATGACCCCCAAACATCCAACCTACTTTTTCAGCAATTTGAGGACAAGCAAGCACCAGGGACCTTCTACATCGGTGTCTATATCCTAATAGCAGTTGGCGCTGTCATGATGTTTGTGGGATTCCTGGGATGTTATGGGGCCATTCAGGAATCTCAGTGTCTTCTGGGAACGTTCTTTGCTTGCCTGGTGATCCTCTTTGCCTGCGAGGTGGCTGCTGGTATCTGGGGCTTTGTGAACAGGGATCAGGTGTCAAAGGAAATGGGGCTTTTCTACAGTGAGGTGTATCAACATGCAACCACCGGCACTCAGCAGCAAAAGGCTCTCAAGGCTTTCCATGAGACACTGCAGTGCTGTGGTGATAGTCTTTCAAAATTCGCCCTCTTGAACCTTAGCGTGTGTTGTTGTTGTGAGGAGGAGTGTTGTTGTCCAAAGCCCCAATTCACCATGGAGGATTGCTGCTGCTGCCACCAGAAAATCGATGCTCTGTTCTCAACCAAGCTGTATTTGGTCGGTATCGCTGCTATTGTGGTGGCCGTTATCATGATCATCGAGATGATATTCAGTATGGTCCTGTGCTGT
>GacCD81A
AAATGCATCAAATACATGTTGTTTTTCTTTAATTTTATTTTCTGGCTGGCCGGAGGCGTGATCTTAGGAGTGGCCCTGTGGCTCCGCCATGACAGTCAAACCAGCAACCTCCTCATTCTCCAGTTCGAGGGCCAGCAGGCACCCGGCACCTTCTACGTCAGTGTGTACATCCTGATAGCAGTCGGCGCCGTGATGATGCTCGTCGGCTTCCTCGGTTGTTACGGTGCAATTCAAGAATCTCAGTGCCTGTTGGGAACATTCTTCTTCTTCCTGGTGATCCTCTTCGCTTGTGAAGTGGCTGCAGCGATGTGGGGTTTCATGAACAAGGACACCATTTCCAAAGAACTGACCAACTTCTACGACGCGGCCTACATCAAGGCCGTGGACATCTCGCCCAGCAAAGACTCTCTGGATGTGTTCCACACAACGCTCGACTGCTGCGGCAAAGGAAACGCTCTCTTCAAACAAGTCGCCAGCACCTTGTGTTGTTGTTGTACAACAACATGTTGTTGTCCCAGGAAGTTCCTTAAGTCTCAGAGCTGTTGTTGTTGTCACAGCAAACTGATCGAGCTGTTCTCGGAGAAGCTGTACCTGATCGGTCTGGCCGCTCTGGTGGTCGCTGTCATCATGATCTTCGAGATGATCTTCACCATGGTGCTCTGCTGT
>OlCD81A
AAATGCATAAAATATATGTTATTTTTCTTTAATTTCATTTTTTGGCTGGCCGGAGGAGTGATCCTGGGAATGGCCCTGTGGTTACGCCATGATAGTCAAACCAGCAAACTCCTCATTCTTCAGTTTGATGGCCAGCAGGCACCAAGCACTTTTTACATCAGTGTGTATATCCTGATAGCGGTTGGAGCTGTGATGATGCTCGTGGGCTTCCTAGGATGTTATGGTGCCATTCAAGAATCTCAGTGTCTGTTGGGAACTTTCTTTTTCTTTTTGGTGATCCTCTTTGCATGTGAAGTGGCTGCAGCTCTCTGGGGTTTCATGAACAAGGACACCATTTCCAAAGAACTCATCAATTTTTACGACGCTGCTTACATCAAGGCTGTGGATGTGTCAACCAGTAAAGACTCACTGGATGTTTTCCACACTGCACTTGACTGCTGTGGAAAAGGAACAGCTCTCTTCAAACATGTTGCTGCATCTTTGTGTTGTTGTTGTACTACTACTTGTTGTTGTCCAGGAAAATTCCTTCCTTCACAGAGCTGTTGTTGTTGTCACACAAAGCTGACATGGCTGTTCTCAGAGAAGCTCTACCTCATCGGACTGGCTGCCTTGGCGGTTGCCGTCATCATGGTCTTTGAGATGATCTTCACCATGGTACTCTGCTGT
>TnCD81A
AAGTGCATAAAATATATGTTATTCTTCTTTAATTTTATTTTCTGGCTGGCTGGAGGGGTGATCTTAGGAGTGGCCTTGTGGCTCCGCCATGACAGTCAAACCAGCAAGCTCCTCATACTCCAGTTTGAAGGCCAACAGGCACCAGGGACCTTCTACATCAGCGTTTACATCCTGATCGCTGTGGGTGCCGTCATGATGCTGGTGGGCTTCCTTGGATGTTACGGAGCCATTCAGGAGTCTCAGTGCCTGCTGGGGACATTTTTCTTCTTTTTGGTGATCCTCTTTGCCTGTGAGGTGGCTGCAGCCATCTGGGGCTTCATGAACAGGGACACGATCTCCAAAGAGCTGATCAACTTCTACGATTCGGCGTACATCAAGGCCGTGGATGTCTCGCCCAGCAAAGATGCTCTGGATGCCTTTCACAGCACGCTCGACTGCTGCGGTAAAGGCACCGCTCTCTTCCAACAATTAGCCGGAACTTTGTGTTGTTGTTGTAGCAGCAGCTGTTGTTGTCCCAGAAAGTTTCTCAAATCTCAGAGCTGTTGTTGTTGTCACCATAAACTCATCGAGCTGTTCTCCGAGAAGCTCCACCTGATCGGTCTGGCTGCTCTGGTGGTGGCCGTCATCATGATCTTTGAGATGATCTTCACCATGGTGCTGTGCTGC
>DrCD81A
CAGTGCATTAAATATATGCTCTTCTTCTTAAACTTCATTTTCTGGCTGGCTGGTGGTGTGATTTTGGGTGTAGCTTTATGGCTTCGTCACGACAGTCAAACCAGCAACCTCCTCATGCTCCAGTTTGAAGGAAATCAAGCACCGGGAACTTTTTATATCAGTGTGTATGTCCTCATAGCGATCGGTGCCATCATGATGTTTGTGGGTTTCCTCGGCTGTTATGGAGCTATTCAGGAATCTCAGTGTCTTTTAGGAACGTTTTTCACATGTTTAGTGATCCTCTTCGCCTGTGAGGTGGCTGCAGGAATATGGGGCTTTATAAACAGAGACACAATCTCCACTGAGCTTATTAATTTCTATGACGCTGCATACATTAAAGCTGTAGATCCAGTGACATCCAGACAGACACTGGAGGTCTTCCATGACAATCTTGATTGCTGTGGTAAAGGGAATGACCTTTTCAAAGTTGTCCAGACCTCTCTGTGTTGTTGTTGTGACGACGACTGTTGTTGTCCCAAGAAGCCACTCATCTCTCAGAGCTGCTGCTGCTGCCACGTGAAGCTAAGAAACCTGTTCTCTGAGAAGCTTCATGTGATTGGACTGGCTGCTCTAGTTATTGCTGTCATTATGGTTTTTGAGATGATCTTCACCATGGTCCTGTGCTGT
>SsCD81B
AAATGTATCAAATACATGCTTTTCTTCTTTAACTTCATCTTCTGGCTCGCTGGAGGTGTGGTCCTGGGCGTGGCTCTGTGGCTTCGACATGACAGCCACACCAGCAGCCTGCTAGAGTTGAAGTTTGACGGCCAACAAGCACCAACCACCTTCTTAAACAGTGTTCACATCCTGATCGCTGTTGGCGCAGTGATGATGGTTGTCGGGTTCCTCGGCTGCTATGGTGCCATTCAGGAGTCTCAGTGTCTTCTTGGAACATTCTTTGCCTGCTTGGTGATCCTGTTTGCTTGTGAGGTGGCAGCTGGAATCTTTGGATTCATGCACAAAGATTCGATTTCCAAAGAGCTGATTACCTTCTATGACAATGTGTACGAGAACTCTGTAGCAACCACTGACCAGAAACAGGCTCTGAAGGTCTTCCATGAGACGTTGGAATGCTGTGGTAGGCCGACGTTAATCACCCAA------GGTTTTACAATCTGCTGCTGCTGCGAGGAGGAGTGCTGCTGCCCCAAGTCAGCCGCTTCCACTACAGACTGTTGTTGTTGTCATGGAAAAATCAGGGAGCTCTTTACCGAGAAGGTTTACCTGATTGGCATCGCTGCCCTGATAGTTGCTATTATTATGATCTTTGAGATGACCTTTAGTATGGTCCTGTGCTGT
>DrCD81B
AAATGCATCAAATACATGCTCTTCTTCTTCAATTTCATCTTCTGGCTGGCTGGTTGTGTAATCTTGGGGGTTTCTCTCTGGCTCCGTCATGACACTAAAACGAGCAGTCTTCTGGACCTGAAGTATGAGGGAACAGAATCACCCACCACTTTCTACATCAGTGTCTACATCTTGATTGCCGTCGGCGCTGTGATGATGTTTGTTGGATTTCTTGGATGCTATGGAGCCATTCAGGAGTCCCAGTGTCTTCTTGGAACCTTCTTTGCCTGCCTGGTCCTTCTTTTTGCCTGTGAGGTTGCCGCTGGAATCTGGGGATTCATGAACAAAGACAAGATCTCCAAAGAGGTAATCGGTTTCTATGACTCTGTGTATGACAAAGGC---GCTACCTACGACAACAAGAATCCTCTAAAGGTCTTTCATGAGACTCTTCAGTGCTGTGGCAAACTTGCCATTGTTGATAGG------TGGCTCACTACCTGTTGTTGTTGTGAGGAGGAGTGTTGTTGTCCTGAACATAGAACAAATGCTGTGGACTGTTGTTGTTGTCACACCGAGATCAAGAATCTTTTCACTGACAAGATCAGCCTGATCGGCATCGCTGCCCTGGTTGTTGCTGTAATCATGATCTTCGAGATGATCTTCAGCATGGTGCTTTGCTGC
>TrCD81B
AAATGCATCAAATATCTGCTTTTCGTCTTCGATTTCATCTTCTGGCTGGCAGGAGGTCTGATCCTGGGTGTGGCCCTCTGGCTGAGACACGACCCCAAGACCAGCAACCTACTTCAGCTTGAGTTTGATGGAGCTCAAGCCCCCAACACCTTCTACATCAATGTCCACATCCTGATTGGTGTCGGTGCAGTGATGATGTTTGTTGGTTTCCTTGGATGCTATGGTGCCATTCAAGAGTCCCAGTGTCTGTTGGGAACTTTCTTCGGCTGCCTGGTCATCCTGTTTGCCTGTGGGGTCGCAGCTGGAATCTGGGGCTTCATGAACAAAGAGACTGTGTCCGGCGATATGATCAACTACTACGACTCCATCTACAACAAGGCCATGGTCACAAGTGAACCAGACAAGCCACTCAAGGTCTTCCACGAAGTGCTCAACTGCTGCGGTAAAAACACGCACATCACAGATAAGCTGGGCGTGACCCTCTGCTGCTGCTGCGAAGAAGAATGCTGCTGCCCCACCTCTCTTTCGCTTCTCCAGAGCTGCTGCTGCTGCCACGCCAGGATCCAGGAATTGTTCTCAGATAAGATCTATGTGATTGGGATCGCTGCTCTGGTGGTTGCTGTGATCATGATCTTTGAGATGATCTTCAGCATGGTGCTGTGCTGC
>GacCD81B
AAATGCATCAAGTACCTGCTCTTCTTCTTCAACTTCATCTTCTGGCTCGCCGGAGGTGTGATCCTGGGCGTGGCCCTGTGGCTGAGACATGAGCCTCAGACCAGCAGCCTGCTGGAGCTGGAGCTGGACGGAGCCCACGCCCCCAGCACCTTCTACATCAGCGTCCACATCCTAATTGCTGTCGGCGCAGTGATGATGGTGGTCGGCTTCCTCGGATGCTATGGCGCCATCCAAGAGTCCCAGTGTCTTCTGGGAACTTTCTTCGTCTGCCTGGTCATCCTGTTTGCCTGCGAGGTTGCAGCTGGAATCTGGGGCTTTATGCACAAAGACACTGTGTCGACGGAGATGATCAACTTCTACGACACGGTGTATGAAAAGGCCGTGGCAGAAAGCGCCCAGCAGAAACAGCTCAAGGTCTTCCACGAGACGCTGAGCTGCTGCGGTAAATCCACGCAAATCACCGACAGAATCGGCATCACTATCTGCTGCTGCTGCGAGGAGGAGTGCTGCTGCCCCAGC---GCCGCCACCGCAGTTAATTGCTGCTGCTGCCACAACAGGATTAATGAGCTGTTCACAGATAAGATCTACCTGATTGGTATCGCCGCCCTGGTGGTTGCAGTTATTATGATCTTCGAGATGATCTTCAGCATGGTGCTGTGCTGT
>HsTSPAN32
AGGGTTGCCAAATGCCAGATGCTGGTCACCTGCTTCTTTATCTTGCTGCTGGGCCTCTCTGTGGCCACCATGGTGACTCTTACCTACTTCGGGGCCCACTTTGCTGTCATCCGCCGAGCGTCCCTGGAGAAGAACCCGTACCAGGCTGTGCACCAATGGGCCTTCTCTGCGGGGTTGAGCCTGGTGGGCCTCCTGACTCTGGGAGCCGTGCTGAGCGCTGCAGCCACCGTGAGGGAGGCCCAGGGCCTCATGGCAGGGGGCTTCCTGTGCTTCTCCCTGGCGTTCTGCGCACAGGTGCAGGTGGTGTTCTGGAGACTCCACAGCCCCACCCAGGTGGAGGACGCCATGCTGGACACCTACGACCTGGTATATGAGCAGGCGATGAAAGGTACGGTCCGGCGGCAGGAGCTGGCGGCCATCCAGGACGTGTTTCTGTGCTGTGGGAAGAAGTTCAGCCGTCTGGGGAGCACAGAGGCTGACCTGTGTTGTTGTTGTGACGACGACTGTTGTTGTCAGGGAGAGGAGGCGGCGAGAGAGGACTGCTGCTGCTGCCTTCAGGGCATCCGGAGCTTCCTGAGGACACACCAGCAGGTCGCCTCCAGCCTGACCAGCATCGGCCTGGCCCTCACGGTGTCCGCCTTGCTCTTCAGCTCCTTCCTGTGGTTT
>MmTSPAN32
AAGATTGCCAAATGCCAGATACTGATCACCAACTTCCTAGTCTTGCTGCTGGGCCTCTCTATGGCCACCATGGTGGTTGTCATTCACTTTGGAGACCACTTTACTGTGATTGGCCATGCATCGTTGGAGAGGAACCCCTATGAAACACTGCGCTATTGGGCCTTCTATGTGGGGATCAGCCTAGCGGGGCTCCTGAGCCTGGGAGCTGCTCTGAGCACCATAGCCACTGTGAGGGAGGCCCATGGCCTCATGGCTGCGGGTTTCCTGTGCTTTGCCCTGTCATTCTGCATCCTGGTGCAGGTGGCCTTCTGGAGATTCTACAACCCCACCCAGGTGGAGGATGCGGTGTTGGACACCTATGACTTCGTGTATGATCAGGCAATGAAGAGCCCAAACTGGTGGCAGGAGCTGGCCGTCATCCAGGACACGTTTCTGTGTTGTGGGAAGAAATTTGGGCTTCTGGTGAGCACTGGAGCCATCATGTGTTGTTGTTGTGACGACGACTGTTGTTGTCAGGGCCGGGAGGCCATGAGAGAGGACTGCTGCTGCTGCCTCCAGAGCATCAGGAACGTTCTGTGGACACACTACAGTATTGCTTCCATCCTGACCTGCACCAGCCTGGCCCTCACGGTATATGCTATGATGCTCTGTGCCTTCCTGTGGTTT
>RnTSPAN32
AAGATTGCCAAATGCCAGATACTGATCACCAACTTCTTTGTCTTGCTGCTGGGCCTCTCTCTGGCCACCATGACAGTTGTTACTCACTTTGGAGACCACTTTACTGTAATTGGCCATGCATCCTTGCAGAGGAACCCCTATGAAACACTGCGCTATTGGGCTTTCTATGTGGGGATCAGCCTAGCAGGGCTACTGAGCCTCGGAGCTGCTCTGAGCACCATAGCCACTGTGAGGGAGGCCCATGGCCTCATGGCTGCGGGATTCCTGTGCTTTGCTCTGTCATTCTGCATCCTGGTGCAGGTGGCCTTCTGGAGATTCCACAACCCCACCCAGGTGGAGGATGCAGTGTTGGATACCTATGACCTCGTGTATGATCAGGCAATGAAGAGCCCAAGCTGGTGGCAGGAGCTGGCCGTCATCCAGGACACGTTTCTGTGTTGTGGTAAGAAATTTGGGCTTCTGGCGAGCACTGGACCCATCATGTGTTGTTGTTGTGACGACGACTGTTGTTGTCAGGGCCAGAAGGCCATGAGAGAGGACTGCTGCTGCTGCCTCCAGAGCATCAGGAACTTTCTGTGGACACACTACCGTATCGCTTCCACCCTGACCTGCACCAGCCTGGCCCTCACGGTATATGCTATGATGCTCTGTGCCTTCCTCTGGTTT
>BtTSPAN32
AGGGTGGCCAAATGCCAGATGCTGGCCACCAGCCTCTTTGTTCTGCTCCTGGGCTCCGCCATGGCCGCCACAGCCGCGCTCAGCTACTTTGGGCCCCACTTCACTGTCATCGGCCCCGTGTCCGCAGACAGGACCACCTATGAGGCCTTGCACCACTGGGCCTTCTCCGCTGGAATTGCCCTGGCTGCACTCCTGACCCTGGGGGCCATGCTGAGCGCCGCAGCCACTGTGAGAGGGGCCGGGGGCCTCATGGCTGCGGCCTTCCTGAGCTTTGCCCTGGTGTTCTGCGCCCTCGTACAGGCGGCCTTCTGGAGGGCCCACAGCCCCACTCAGATGGAGGACGCCGTGCTGGATGCCTATGACCGGGCCTATGAGCGGGCGCTGAGGAGCGCAAGCGGGCGGCAGGAGCTGGTGGCCATCCAGGACACGTTCCTGTGCTGTGGCAAGAGCCTTGGGCTCCTGGGGGGCTTGGAAGCCGACCTGTGTTGTTGTTGTGACGACGACTGTTGTTGTCAGGGGGAGGAGGCTGCCAGACAGGACTGCTGCTGCTGCCTGCGGGGGATCCAGAGCTTCCTGAGGGTGCACGGGAACATCGTCTCCACCCTGATCGGCCTGGGCCTCGCCTTCACGGTGTACGCAATGCTGCTTAGCTCCTTCATCTGGTTC
>CfTSPAN32
AGGATGGTCAAATGCCAGATGCTGGTCACCAGCTTCTTTGTCTTGCTGCTGGGCCTCTCTATGGCCACCTTGGCAGCCCTCACCTACTACGGGGCCCACTTTGCTGTCATCGGCCACGCATCCTCAGACAAGACCCCGTACGAGGCCATGCACCGCTGGACCTTCTACGCCGGCATCAGCCTGGCCGGGCTCCTGACAGTGGGCGCCGTGCTGGGTGCTGCAGCCACCATGAGGGAGGCGGGAGGCCTCATGGCTGGGGGCTTCCTGTGCTTTGCCCTGGTGTTTGGTGCCCTGGTGGAGGTGGCCTTCTGGAGATTCCACAACCCCACCCAGGTGGAGGATGCTGTTTTGGACACTTACGACCTGGTGTATGACCAGGCGGTGAAGAACGTGACCCCACAGCAGCAGCTGGTGGCCATTCAGGACACGTTCCTGTGCTGTGGCAAGAACTTCAGCCTCCTGGGGGACCTGGAGGTCAGCCTGTGTTGTTGTTGTGACGACGACTGTTGTTGTCAGGGAGAGGAGGCAGCCAGACAGGACTGCTGCTGCTGCCTGGTGGGGATCAGGAGCTTCCTGAGGATGTACGGAAACATCGCCTCCATCCTGACCGGCATCGGCCTCGCCGCCATGGTGTACGCGATGCTGCTCAGCTCCTTTCTCTGGTTC
>MmuTSPAN32
AGGGTTGCCAAATGCCAGATGCTGGTCACCTGCTTCTTTATCTTGCTGCTGGGCCTCTCTGTGGCCACCATGGTGACTTTCACCTACTTCGGGGCCCACTTTGCTGTCATTCGCCGAGCGTCCCTGGAGAAGAACCCGTACCAGGCTGTGCACCAATGGGCCTTCTCTGCGGGGTTAAGCCTGGTGGGCCTCCTGACCCTGGGAGCCGTGCTGAGCGCTGCGGGCACCGTGAGGGAGGCCCAGGGCCTCATGGCGGGGGGCTTCCTGTGCTTCTCGCTGGCGTTCTGCGCACAGGTGCAGCTGGTGTTCTGGAGACTCCACAGCCCCACCCAGGTGGAGGATGCCATGCTGGACACCTACGACCTGGTATATGAGCAGGCGATGAAAGGCACGGTCGGGCGGCAGGAGCTGGCGGCCATCCAGGACACGTTTCTGTGCTGTGGGAAGAGGTTCAGCCGTCTGGGGAGCACAGAGGCTGACCTATGTTGTTGTTGTGACGACGACTGTTGTTGTCAGGGACAGGAGGCGGCAAGAGAGGACTGCTGCTGCTGCCTTCAGGGCATCCGGAGCTTCCTGAGGATACACCAGCAGGTCGCCTCCAGCCTGACCAGCATCAGCCTGGCCCTCACGGTGTCCGCCTTGCTCCTCAGCTCATTCCTGTGGTTT
>GgTSPAN32
AGGAGCACCAAGTGCCAGCTGATGGTTGCCAGCCTCTGTGTCGCGCTCCTGGGGCTGTCCATTGCTACGCTGAGCACGGTCACCTGCTATGGGCTTCACTTCTCCATCATCAGCAACGCCGCCCTCGAGAGCAGCTCCTACCGGGCCATCCACCACACAGCTTTCTACGCCGGCGTCTTCCTCAGCATGACCCTGATCCTCGCGGCCCTGCTGAGCGCGGCCGCCACGGTGCGGGAGTCGCGGTGCCTCACGGCCACGGCATTTTTCTGCTTTGCTCTGGCCTTCTGTGGGATGATACTAGCTCTCTGCTGGAGATACGTGCACAGCACAGAGGTGGAGGACAGTATGCTGGACGTGTACGACCTTGTGTATGAGGAGGTGAGGAGGAATGGCTCCAAGAGGCACGAGCTGACTCTCATCCATGAAGTATTTCAGTGCTGTGGGAAGCACCTTGGAGACACAGCTGCTGTTCAGCACACGATGTGCTGCTGCTGCGAAGAAGAATGCTGCTGCCATCCTGGCACAGCTGCTGGACGGGACTGCTGCTGCTGCCTACAAGAGATACATGGCTTCCTGAAGAAGCACATGGGCTTTGTCTCCACGCTCCTGGGCATCACCATCGGCTTCACGGTTTATGGGATGGTTCTGACTTCTTTCCTCTGGTTC
>TgTSPAN32
AGGACCACCAAGTGCCAGCTGCTGGTGACCAGCCTCTGTGTCATGCTGCTGGGGCTCTCTATTGCCACGCTGAGCACAGTCACCCACTATGAGCTCCGTTTCACCCTCATTAGCAATGTCTCCCTGGACAACAATGCCTACAAGGTCATCCACCACACAGCTTTCTACTTTGGGATCTGCCTGAGCATGACCCTGATCCTGGCAGCCCTGCTGAGCTCCGCCGCCATGGTGCGGGAATCGCAGTGTCTCACTGCCATGGGATTTTTTTGTTTTGCTCTGGCATTTTGTGGATTGATCCCAGCTGCCTGCTGGAGATACACACACAGCACGGAGGTGGAAGACAGCATGATGGATGTGTATGATTTCGTGTATGAGGAGGTAAGGAGGAACACCTTCAGGAGGCATGAGCTGACAGCCATCCATGAAGCATTCCTTTGCTGTGGGAAGCACTTTGGGGACACAACCAGTGTTGAGAACAACACATGCTGCTGCTGCGAAGAAGAATGCTGCTGCCCACCCGACCAAGGTGAAGGACAGGACTGCTGCTGCTGCCTGCAAGAGATCCAGGACTTTCTGAAGAAGCACATGGACTTTGTCTTCTTGCTCCTGGGCATCACCATTGGCTTCACGGTTTATGGGATGTTCCTAACTTCATTCCTCTGGTTC
>Sequence_22
------------TGCCAGCTGCTGGTGACCAGCCTCTGTGTCATGCTGCTGGGGCTCTCTATTGCCACGCTGAGCACAGTCACA---------------------------------------------------------------------------GCTTTCTACTTTGGGATCTGCCTGAGCATGACCCTGATCCTGGCAGCCCTGCTGAGCTCCGCCGCC------------------TGTCTCACTGCCATGGGATTTTTTTGTTTTGCTCTGGCATTTTGTGGATTGATCCCAGCTGCCTGCTGG---------------------------------------------------------------------------------------------------------------------------------------------------------------------------------------------------------------------------------------------------------------------------------------------TTCTTGCTCCTGGGCATCACCATTGGCTTCACGGTTTATGGGATGTTCCTAACTTCATTCCTCTGGTTC
