# Supplementary material for: The evolution of vertebrate tetraspanins: gene loss, retention, and massive positive selection after whole genome duplications
Source: BMC Evol Biol. 2010 Oct 13;10:306. doi: 10.1186/1471-2148-10-306 (PMC2965184; doi:10.1186/1471-2148-10-306)
Supplement: Additional file 6 — All used alignments (alignment.zip). [file 1471-2148-10-306-S6.ZIP › alignments/RDS_test.fas]

>MdRDS
TTCGACCAGAAGAAGAGGGTCAAATTAGCCCAGGGGCTCTGGCTTATGAACTGGCTTTCAGTGCTGACTGGAATTATCATCTTCAGCCTGGGAATATTCCTCAAGATTGAGCTCAAGAAGAGAAGTGAGGTAATGAATAACTCTGAGAGCCATTTTGTGCCCAATTCCTTGATTGGAGTAGGGGTGCTAGCTTGTGTCTTCAATGCTCTTGGAGGCAAGATCTGTTATGATGCTCTAGACCCTGCAAAATACTCCAAATGGAAGCCATGGTTGAAGCCCTATTTGATCATCTTCGTTCTTTTCAACATCATCCTCTTCATGGTTTCCCTTTTTTGCTTTCTGATGAGGGGTTCCCTGGAGAGTACCCTGGCCCATGGGCTCAAGAATGGCATGAAGTATTATAGGGACACAGACACCCCAGGTCGGTGCTTCATGAAGAAGACTATTGACATGTTGCAGATTGAGTTCAGATGCTGTGGAAATAATGGCTTCCGGGATTGGTTTGAAGTCCAGTGGATCAGCAACAGATACCTGGACTTTGCCTCCAAAGAAGTAAAAGACCGCATCAAGAGCAATGTGGATGGACGGTACTTGGTGGATGGTGTTCCCTTCAGCTGCTGCAACCCAAATTCTCCTCGGCCCTGCATTCAGACCCAGCTCACCAACAACTCTGCCCACTACAGCTATGACTACCAGACTGAGGAGCTCAATTTGTGGGTCCGCGGCTGCCGGGAGGCGCTGCTCCATTACTACAGCAATATAATGAACACCATGGGCGTCATTGTCTTTCTGGTCTGGCTCTTTGAGGTGACTGTCACAGCCGGACTGCGATACTTACACACAGCCCTGGATAGTGTGGCCAATCCTGAGGATCCCGAGTGTGAGAGTGAAGGCTGG
>EcRDS
TTTGACCAGAAGAAGCGAGTCAAATTGGCCCAAGGGCTCTGGCTGATGAACTGGCTCTCTGTGTTGGCGGGTGTCGTCATCTTCAGCCTAGGACTGTTCCTGAAGATTGAACTCCGGAAGAGGAGCGAAGTGATGAATAATTCCGAGAGCCATTTTGTGCCCAACTCCTTGATAGGGGTGGGGGTGCTGTCCTGTGTCTTCAACTCTCTGGCTGGCAAGATCTGCTACGACGCCCTGGACCCTGCCAAGTATGCCAAGTGGAAGCCCTGGCTGAAGTCGTACCTGGCTGTCTGCGTCCTCTTCAACATTGTCCTCCTCCTGGTGGCCCTCTGCTGCTTCCTCCTGCGGGGCTCACTGGAGAGCACCCTGGCCCACGGGCTCAAGAATGGCATGAAATATTACAGGGACACAGACACGCCTGGCAGGTGTTTCATGAAGAAGACCATTGACATGCTGCAGATCGAGTTCAAATGCTGTGGCAACAATGGCTTTCGGGACTGGTTTGAGATTCAGTGGATCAGCAACCGCTACCTGGACTTTTCCTCCAAAGAAGTCAAAGATCGCATCAAGAGCAACGTGGATGGGCGGTACCTGGTGGATGGCGTCCCCTTCAGCTGCTGCAACCCCAGCTCGCCACGGCCCTGCATCCAGTACCAGCTCACCAACAACTCGGCACACTACAGCTACGACCACCAGACGGAGGAGCTCAACCTGTGGGTGCATGGCTGCAGGGCCGCCCTGCTGGGCTACTACAGCAGCCTGATGAACTCCATGGGCGCCTTCACGCTCCTCGTCTGGCTCTTCGAGGTGACCATCACGGTCGGGTTGCGCTACCTGCACACGGCGCTGGAAGGCGTGTCCAACCCGGAAGACCCCGAGTGCGAGAGTGAGGGCTGG
>BtRDS
TTTGACCAGAAGAAGCGGGTCAAGTTGGCCCAAGGGCTCTGGCTCATGAACTGGTTCTCCGTGTTGGCTGGTATCATCATCTTCGGCTTAGGGCTGTTCCTGAAGATTGAACTCCGGAAGAGAAGCGATGTGATGAACAATTCTGAGAGCCATTTTGTGCCCAATTCCTTGATCGGGGTGGGGGTGCTGTCCTGTGTCTTCAATTCTCTGGCTGGCAAGATCTGTTACGACGCCCTGGACCCTGCCAAGTACGCCAAGTGGAAGCCCTGGCTGAAGCCGTACCTGGCCGTGTGTGTCCTCTTCAACGTGGTCCTCTTCCTGGTGGCCCTCTGCTGCTTCCTCCTGCGGGGCTCGCTGGAGAGTACGCTGGCCCACGGACTCAAGAACGGCATGAAATTCTATCGGGACACGGACACCCCAGGCCGGTGTTTCATGAAGAAGACCATCGACATGCTGCAGATCGAGTTCAAGTGCTGCGGCAACAACGGCTTTCGGGACTGGTTTGAGATTCAGTGGATCAGCAACCGCTATCTGGATTTTTCCTCCAAAGAAGTCAAAGATCGCATCAAGAGCAATGTGGACGGGCGGTACCTGGTGGACGGTGTCCCCTTCAGCTGCTGCAACCCCAACTCACCGCGGCCCTGCATCCAGTACCAGCTCACCAACAACTCTGCGCACTACAGCTACGATCACCAGACGGAGGAGCTCAACCTGTGGCTGCGTGGCTGCAGGGCCGCCCTGCTGAGCTATTACAGCAACCTCATGAATACTACAGGCGCTGTGACGCTCCTCGTTTGGCTCTTTGAGGTGACCATCACTGTTGGGCTACGCTACCTGCACACGGCGCTGGAAGGCATGGCCAACCCCGAAGACCCTGAGTGCGAGAGTGAGGGCTGG
>HsRDS
TTTGACCAGAAGAAGCGGGTCAAGTTGGCCCAAGGGCTCTGGCTCATGAACTGGTTCTCCGTGTTGGCTGGCATCATCATCTTCAGCCTAGGACTGTTCCTGAAGATTGAACTCCGAAAGAGGAGCGATGTGATGAATAATTCTGAGAGCCATTTTGTGCCCAACTCATTGATAGGGATGGGGGTGCTATCCTGTGTCTTCAACTCGCTGGCTGGGAAGATCTGCTACGACGCCCTGGACCCAGCCAAGTATGCCAGATGGAAGCCCTGGCTGAAGCCGTACCTGGCTATCTGTGTTCTCTTCAACATCATCCTCTTCCTTGTGGCTCTCTGCTGCTTTCTGCTTCGGGGCTCGCTGGAGAACACCCTGGGCCAAGGGCTCAAGAACGGCATGAAGTACTACCGGGACACAGACACCCCTGGCAGGTGTTTCATGAAGAAGACCATCGACATGCTGCAGATCGAGTTCAAATGCTGCGGCAACAACGGTTTTCGGGACTGGTTTGAGATTCAGTGGATCAGCAATCGCTACCTGGACTTTTCCTCCAAAGAAGTCAAAGATCGAATCAAGAGCAACGTGGATGGGCGGTACCTGGTGGACGGCGTCCCTTTCAGCTGCTGCAATCCTAGCTCGCCACGGCCCTGCATCCAGTATCAGATCACCAACAACTCAGCACACTACAGTTACGACCACCAGACGGAGGAGCTCAACCTGTGGGTGCGTGGCTGCAGGGCTGCCCTGCTGAGCTACTACAGCAGCCTCATGAACTCCATGGGTGTCGTCACGCTCCTCATTTGGCTCTTCGAGGTGACCATTACAATTGGGCTGCGCTACCTACAGACGTCGCTGGATGGTGTGTCCAACCCCGAGGAATCTGAGAGCGAGAGCCAGGGCTGG
>MmRDS
TTTGACCAGAAGAAGCGGGTCAAGTTGGCCCAGGGGCTCTGGCTTATGAACTGGCTGTCCGTGTTGGCCGGCATCGTCCTCTTCAGCTTGGGGCTGTTCTTGAAGATTGAACTTCGCAAGAGGAGCGAAGTGATGAATAATTCTGAGAGCCACTTTGTGCCCAACTCCCTGATAGGGGTGGGGGTCCTGTCCTGTGTCTTCAACTCTCTGGCTGGGAAGATCTGCTATGATGCCCTGGACCCGGCCAAGTACGCCAAGTGGAAGCCCTGGCTGAAGCCGTACCTGGCTGTCTGCATCTTCTTTAACGTCATCCTCTTCCTGGTGGCTCTCTGCTGCTTTCTGTTGCGGGGCTCCCTGGAGAGCACCCTGGCTTACGGACTCAAGAATGGGATGAAGTATTATCGGGATACGGACACCCCCGGCCGGTGCTTCATGAAAAAGACCATCGACATGCTCCAGATTGAGTTCAAGTGCTGTGGGAACAACGGCTTCCGGGACTGGTTCGAGATTCAGTGGATCAGCAATCGCTACCTGGACTTCTCCTCCAAGGAGGTCAAAGATCGCATCAAGAGCAACGTGGATGGGCGGTACCTGGTGGACGGCGTCCCTTTCAGCTGCTGCAACCCCAGCTCCCCGCGGCCCTGTATCCAGTACCAGCTCACCAACAACTCGGCGCACTACAGCTATGACCATCAGACTGAGGAGCTCAACCTCTGGCTGCGGGGCTGCAGGGCCGCTCTGCTGAATTACTACAGCAGCCTCATGAATTCCATGGGCGTCGTCACACTTCTCGTCTGGCTCTTTGAGGTGAGCATCACTGCCGGACTCCGCTACCTCCACACAGCGCTGGAGAGTGTGTCTAACCCGGAGGACCCCGAGTGTGAGAGTGAGGGCTGG
>RnRDS
TTTGACCAGAAGAAGCGGGTCAAGTTGGCCCAGGGGCTATGGCTTATGAACTGGCTGTCCGTGTTGGCCGGCATCGTCCTCTTCAGCCTGGGGCTGTTCCTGAAGATTGAACTCCGCAAGAGGAGTGACGTGATGGATAACTCCGAGAGCCACTTTGTGCCCAACTCCCTGATTGGGGTGGGGGTCCTGTCCTGTGTCTTCAACTCTCTGGCTGGGAAGATCTGCTATGACGCCCTGGACCCTGCCAAGTACGCCAAGTGGAAGCCCTGGCTGAAGCTGTACCTGGCCGTCTGCGTCTTCTTTAACGTCATCCTCTTCCTGGTGGCGCTCTGCTGCTTTCTGCTGCGAGGCTCCCTGGAGAGCACCCTGGCGTACGGGCTCAAGAACGGGATGAAGTACTATCGGGACACGGACACGCCAGGCCGGTGCTTCATGAAAAAGACCATCGACATGCTCCAGATCGAGTTCAAGTGCTGTGGGAACAACGGCTTCCGGGACTGGTTCGAGATTCAGTGGATCAGCAATCGCTATCTGGACTTTTCCTCCAAGGAGGTCAAAGACCGCATCAAGAGTAATGTGGATGGGAGGTACCTGGTGGACGGCGTCCCCTTCAGCTGCTGCAACCCCAGCTCCCCGCGGCCCTGTATTCAGTACCAGCTCACCAACAACTCTGCGCACTACAGCTATGACCACCAGACCGAGGAGCTCAACCTCTGGCTGCGGGGTTGCAGGGCTGCCCTGCTGAATTACTACAGCAGCCTCATGAACTCCATGGGCGTTGTCACGCTTCTCATCTGGCTCTTTGAGGTGAGCATCACTGCCGGACTCCGCTTCCTCCACACAGCGCTGGAGAGCGTGTCCAACCCGGAGGACCCTGAGTGTGAGAGCGAGGGCTGG
>TgRDS
TTCAATCAGAAGAAACGGGTAAAACTAGCACAGGGACTATGGCTCATGAACTGGTTTTCGGTGTTTGCTGGAATCCTTGTTTTTAGCATGGGATTGTTCCTCAAAATTGAGCTCCGGAAGCGAAGTGAAGTGATGGACAATAATGAAAGCCACTTTGTGCCCAATTCTTTGATATTGATGGGTATATTATCCTGCGCCTTCAATGGTTTTGCTGGAAAAATTTGTTACGATTCTCTGGATCCCGCTAAATTTGCCAAGTGGAAGCCTTTGCTGAAACCTTACCTGGCACTGTGCTGCGTCTTTAACATGCTCATTTTCTTCGTGGCTCTGATTTGCTTTCTCATGCGGGGCTCCCTGGAGAGCACCCTGGCCCAGGGGCTCAAGAACGGCATGAAGTTCTACCGGGACACGGACACCCCTGGAAGATGCTTCATGAAGAAGACCATCGACATGCTCCAGATTGAGTTCAAGTGCTGTGGCAACAACGGCTACAAAGATTGGTTCGAAATCCAGTGGATCAGCAACAGATATCTGGACTTCAGCTCCAAAGAAGTGAAAGACCGGATCAAAAGCAACGTGGACGGGAGGTACCTGGTGGACGGCGTCCCCTTCAGCTGCTGCAACCCCAGCTCCCCCAGGCCCTGCATCCAGTACCAGGTCACCAACAACTCTGCCCACTACAGCTACGACTACCAAACCGAGGAGCTCAACCTGTGGCGCCGCGGCTGCCGGGAAGCGCTGCTGAACTACTACAGCGGCATGATGAGCTCCATGGGCGCCGTCATCCTCCTCGTCTGGCTCTTCGAGATGTCGGTGATGGTTGGCTTGCGCCTCCTGCACACCTCCCTGGAAAGCATCGCCAATCCCGAAGACCCGGAATGCGAAAGCGAAGGGTGG
>GgRDS
TTCAACCAGAAGAAACGGGTAAAACTAGCCCAGGGGCTATGGCTCATGAACTGGTTTTCAGTCTTTGCTGGAATCATCGTTTTTAGCATGGGGTTGTTCCTCAAGATTGAGCTCCGGAAGCGAAGCGAAGTGATGGACAATTCTGAAAGCCATTTTGTGCCCAATTCTTTGATATTGATGGGTATATTATCCTGCGCCTTCAATGGTTTTGCTGGCAAAATTTGTTACGATTCTCTGGATCCCGCTAAATTTGCCAAGTGGAAGCCTTTGCTGAAACCTTACCTGGCACTATGTTTCTTCTTCAACATACTCCTCTTCTTTGTCGCTCTGATTTGCTTTCTCATGCGGGGCTCCCTGGAGAGCACGCTGGCTCAGGGGCTGAAGAACAGCATGAAGTTCTACCGGGACACAGACACCCCTGGAAGGTGCTTCATGAAGAAGACAATCGACATGCTCCAAATCGAGTTCAAGTGCTGTGGGAACAATGGCTTCAAAGACTGGTTTGAAATTCAGTGGATCAGCAACAGATACCTGGACTTCAGCTCCAAAGAAGTGAAAGATCGAATCAAAAGCAACGTTGATGGACGGTACCTGGTTGATGGTGTCCCCTTCAGCTGCTGCAACCCCAGCTCCCCGAGGCCCTGCATCCAGTACCAGGTCACCAACAACTCGGCTCACTACAGCTACGACTACCAGACGGAGGAGCTCAACCTCTGGGGCCGTGGCTGCCGGGAAGCCCTCCTGCACTACTACAGCAGCATGATGAGCTCCATGGGTGCCGTTGTCCTCCTTGTCTGGCTTTTTGAGATGTCTGTGATGGTTGGCTTGCGTCTTTTGCACACCTCTCTGGAAAGCATCGCAAATCCTGAAGACCCTGAGTGTGAAAGTGAAGGGTGG
>AcRDS
TTCAACCAGAAGAAAAGGGTAAAACTAGCACAAGGACTATGGCTCATGAATTGGTTTTCAGTGTTTGCAGGGATCGTTGTTTTCTCAATGGGGTTGTTCCTGAAAATTGAGCTCAGGAAGCGAAGTGATGTGATGGACAATGCAGAAAGCCACTTTGTGCCCAATTCCTTGATATTGGTGGGTATACTAGCATGTGCGTTCAATGCATTTGCAGGCAAGATATGCTACGATTCTCTGGATCCTGCTAAATTTGTGAAGTGGAAGCCTCTTGTAAAAGTTTATCTATTGTCATGCTCATTTTTTATCATCTTCATCTTTTTTGTTGCTCTCTTTTGCTTTCTGCTGAGGGGTTCTCTGGAAAGTACACTAGCGCAAGGGCTAAAGAGCGGGATGAAATTCTATCGTGATACAGATACTCCTGGAAGGTGCTTCATGAAGAAAACAATTGATTTGCTCCAGATGGAGTTCAAATGCTGTGGAAACAATGGTTTCAGAGACTGGTTTGAGATTCAGTGGATCAGCAACAGATACTTGGACTTTAGCTCCAAGGAAGTGAAAGACCGTATTAAAAGCAATGTGGATGGCAGATACTTGGTGGATGGTGTCCCCTTCAGCTGCTGTAACCCAAGCTCTCCACGACCCTGCATCCAGTATCAGGTTTCGAACAACTCAGCTCACTACAGTTACGACTTCCAGACAGAAGAGCTCAACTTGTGGAACCGGGGATGCAGGGAGGCTCTGCTGAAGTACTACGGTGGCATCATGAGCTCCATGGGGGTCTTCGTTCTCTTCGTCTGGCTTTTTGAGCTGTCGATCATGATAGGCTTGCGGCTGCTGCATACCTCCCTGGAGAGCATTGCCAACCCAGAAGATCCAGAATGCGAGAGTGAAGGGTGG
>XtRDS1
TTTAACCTAAAGAGGAGAGTGAAACTAGCCCAAGGGCTATGGCTGATGAACTGGTGCTGCGTCTTGGCAGGCATTGCCCTCTTCAGCATGGGGATATTCCTGAAAATCGAGCTGAGGAAGCGCAGTGAGATAATGGACAACGAAGAGAGCCATTTTGTACCCAATTCCTTGATACTGATGGGCGCCCTGGCCTGTGCCCTCAATGCGTTTGCAGGGAAAATCTGCTACGATTCCCTGGATCCCAACAAGTTTGCCAAGTGGAAGCCCATGCTGAAACCTTATCTGACCGTCTGTCTCCTCTTCAACGTCTTCATCTTCTTCACTGGCGTGGTCTGCTTCTTGGCCAGGGGCTCCTTGGACAGCACCTTGGCCCACGGCTTAAAGAATGGTATGCGCTACTATAAGGATACTGACACCCCCGGCCGGTGCTTTATGAAGAAGACCATTGACTTGCTGCAGATCGAGTTCAAGTGCTGTGGAAACAAAGGCTTCAGAGACTGGTTTGAGCTCCAGTGGGTCAGCAACCGCTATCTGGACTTCAGCTCCAAGGAAGTGAAAGATCGCATTAAGAGCAATGTAGACGGCAAGTATTTGATCGACGGGGTTCCCTTCAGCTGCTGCAACCCCAGCTCCCCCCGGCCCTGCATCCAGCTGCAAGTGACAAACAACTCAGCTCATTACAGTTACGATCACCAGACGGAGGAGTTGAACCTGTGGACCCGAGGCTGCAAGGAGGCTCTGCTGACCTACTACACCAGTATGATGAGCTCCATGGGAGGAATGGTGATGCTGGTCTGGATCCTGGAGATGGTTGTTATGATTGGCCTGAGGTTTCTGCACACGTGTTTGGAGAGCATTGCCAACCCTGAAGATCCCGAGTGTGAGAGTGAAGGTTGG
>XlRDS1A
TTCAATCTAAAGAGGAGAGTGAAACTGGCCCAAGGGCTATGGTTCATGAACTGGTGCTGCGTCTTAGCAGGCATTGCCCTTTTCAGCATGGGGATATTCCTGAAAATTGAGCTCAGAAAGCGCAGCGAGGTGATGGATAATGAAGAGAGCCACTTTGTACCCAATTCTTTAATACTGATGGGAGCCCTGGCCTGTGCCCTTAATGCATTTGCAGGTAAAATCTGCTATGATTCCCTGGATCCTAACAAGTTTGCCAAGTGGAAGCCCATGCTGAAACCTTATCTGATCGTCTGTCTCCTCTTCAACGTCTTCATATTCTTCACCGGTGTGGTCTGCTTCTTAACCAGGGGCTCCTTGGAGAGCACCTTGGCACACGGCTTAAAGAATGGCATGCGATACTACAAGGATACCGATACCCCCGGCAGGTGCTTTATGAAGAAGACCATTGACTTGCTGCAGATTGAGTTCAAATGCTGCGGAAACAAGGGCTTCAGGGACTGGTTTGAGCTCCAGTGGATCAGCAACCGCTATCTGGACTTCAGCTCCAAGGAAGTGAAAGATCGAATTAAGAGCAACGTTGACGGCAAGTTTTTGATTGACGGGGTTCCCTTCAGTTGCTGCAACCCGAGCTCCCCCAGGCCCTGCATTCAGCTGCAAGTGACAAATAACTCAGCTCATTACAGTTACGATCACCAGACAGAGGAGTTGAACCTGTGGCCCAAAGGCTGCAAGGAAGCTCTGCTGAACTACTACACCAGTATGATGAGCTCCATGGGTGGCATGGTCTTTCTGGTCTGGATCATGGAGATGGCTGTGATGATCGGGCTGAGGTTTTTGCACACGTGTTTGGAGAGCATTGCAAACCCTGAAGATCCCGAGTGTGAGAGCGAAGGTTGG
>XlRDS1B
TTTAACCTGAAGAGGAGAGTGAAACTTGCCCAAGGGCTATGGCTCATGAACTGGTGTTGCGTCTTAGCAGGCATTGCCCTTTTCAGCATGGGGGTATTCCTGAAAATTGAGCTCAGGAAGCGCAGTGAAGTGATGGATAATGATGAGAGCCATTTTGTACCCAATTCCTTGATCCTGATGGGCTCCCTGGCCTGTGCCCTTAATGCATTTCCAGGTAAAATCTGCTACGATTCCCTGGATCCTACCAAGTTTCCCAGGTGGAAGCCCATGCTGAAACCTTATCTGATAATCTGTCTCATCTTCAACATCTTCATATTCTTCACTGGGGTGGTCTGCTTCTTGACCAGGGGCTCCTTGGAGAGCACTTTGGCACACGGCTTAAAGAATGGCATGCGCTACTACAAGGATACCGACATCCCTGGCAGGTGCTTTTTGAAGAAGACCATTGACTTGCTGCAGATTGAGTTCAAATGCTGCGGAAACAATGGCTTCAGGGACTGGTTTGAGCTCCAGTGGGTCAGCAACCGCTATCTGGGGGGGCGCTCCAAGGAAGTGAAAGATCGTATTCAGAGCAATGTAGACGGCAAGTATTTGATTGACGGGGTTCCCTTTTCCTGCTGCAACCCGAGCTCTCCCAGGCCCTGCATTCAGCTGCAAGTGACAAATAACTCAGCTCATTACAGTTACGATCACCAGACAGAGGAGCTGAACCTGTGGAGCAAAGGTTGCAAGGAAGCTCTACTAAACTACTACACCAGTATGATGAGCTCCATGGGCGGTATGGTGTTTCTGGTCTGGATCATGGAGATGGCTGTGATGATCGGGCTGAGGTTTTTGCACACGTGTTTGGAGACCATTGCAAACCCTGAAGATCCCGAGTGTGAGAGTGAAGGTTGG
>DrRDS1A
TTTGACTTGGCCAAGCGAGTCAAGCTGGCCCAAGGACTTTGGCTACTGTACTGGCTTTCTGTCATGGCTGGGATCCTCATCTTTAGCACGGGCATCTTCTTAAAGATCGAGCTGCGCAAAAGAAGCGAGATGATGGATAACAACGAGAGCCATTTTGTACCCAACCTTCTCATTCTGGTGGGACTTGTGGCTTGCGGTGTCAATACTTTTGGGGGGAAAGTGTGCCATGATTCCCTTGACACAGTCAAGTTCACCAAATGGAAAACTATGCTGAAGGCCTACATGAGTGGATGTGTGATTTTCTGCATCGTCCTCTTTGTCACGGCTCTGCTGTGTTTCCTGATGCAGATTTCCCTGCACTTTGCCCTGGCTGAAGGCCTGAAGAATGGAATGAAGTATTACAAAGACACCGACACACCAGGACGGTGCTTCATGAAGAGAACCCTGGATATGACCCAGATTGAGTTCCGCTGCTGTGGCAACAACAACTACAAGGATTGGTTTGAGATCCAGTGGATTAGCAACCGTTACTTGGACTTCAGCAATGATGAAATTAAAGACCGTGTCCAGAGCAATGTGGAAGGCAAATTCTTAATGGACAGCGTTCCGTTCAGCTGCTGCAACCCTGGCTCCCCTCGGCCCTGCATCCAACACCACCTGACCAACAACTCCGCTCACTACAGCTACGACCACCACACCGAGGACCTAAACGTCTGGACCAGAGGTTGTCGTGAGGCCCTGGTGTCCTACTATGGGGGCATGATGAACAGTATTGGCGCTTTTGTGCTGCTGTTCATTATTATGCAGGCTGTCGTGACTGTCGGCTTGCAGTACCTGAGTACCTCACTGGAAACCCTGACAGACCCAGAGAATCCCGAGAGCGAAAGTGAGGGTTGG
>TnRDS1A
TTCACCCTGCAGAAGCGGGTGAAGCTGGCTCAGGGACTCTGGATGCTCTACTGGTTCTCGGTCATTGTGGGCATCCTCCTCTTCAGCCTCGGCATCTTCTTCAAGGTCGAGCTGCGGAAGAGAAGCGAAATGATGGACAACAACGAGAGCCACCTGGTGCCCAACCTGCTGATCCTGGTGGGCCTGTTGGCCTGCGGGGTCAACGCGTTCGGCGGGAAAGTTTGCCACGACTCTCTGGACCCCATGAAGTTCCCCAAGTGGAAGCCGATGCTGAAGACCTACCTGTTGCTCTGCTGCGGCTTCAACGTGCTGCTGCTGCTAACCGCCGTCTTCTGCTTCCTCATGCAGTTCGCCATGTACTTGACCTTGGCCGAGGGCCTGAAGAACAGCATCAAGTTCTACAAGGACACGGACACGCCGGGACGCTGCTTCATGAAGAGGACGCTGGACATGACGCAGATCGAGTTCCGCTGCTGCGGCAACAACAACTTCCGGGACTGGTTCGAGGTCCAGTGGATCAGCAACCGCTACCTGGACATGAGCAACGACGCCGTCAGAGATCGTGTCCTCAGTAACGTGGAGGGCAAATACCTGATGGACAGCGTCCCGTTCAGCTGCTGTAACCCCGGCTCCCCGCGGCCCTGCATCCAGCATCACCTGACCAATAACTCCGCCCACTATGACTACGACCACCGCATCGAGGAGCTCAACATCTGGACGCGAGGCTGCCACGAGGCCCTCTTCTCCTATTTCAGTGGCATGATGTCGAGCATCGGGGTGTTTATCATCTTCACCATCGTCCTGGAGGCGGTGGACATGGCCGGTTTGAAGTACCTCTGCACATCTCTGGAGACCATGGAGGACCCGGAGAACCCCGAGTGCGAGAGCGAAGGTTAC
>GacRDS1A
TTCAACCTGCAGAAAAGGGTGAAGCTGGCCCAGGGTCTGTGGATGATCTACTGGCTCTCGGTCATCGTGGGGATCATCCTCTTCAGCCTCGGCATTTTCTTCAAAATCGAGTTGCGGAAAAGAAGTGAGATGATGGACAACAACGAGAGCCACTTAGTGCCCAACCTCTTGATCCTGGTGGGCTTGTTGGCCTGTGGGCTCAACGCCTTCGGGGGGAAGGTATGCCACGACTCTCTGGACCCCATCAAGTTTGCCAAGTGGAAGCCAATGCTGAAGCCGTTCCTGCTGCTGTGCTGCGGCTTCAACGCACTGCTGCTGCTGACAGCGCTGCTCTGCTTCCTCATGCAGTTTGCAGTGTACCTGACGCTGGCTGAGGGCCTAAAGAACAGCATCAAGTTCTACAAGGACACCGACACGCCGGGGCGCTGCTTCATGAAGAGGACCTTGGACATGACACAGATTGAATTCCGCTGCTGCGGCAACAACAATTTCAGGGACTGGTTTGAGGTGCAGTGGATCAGCAACCGCTACCTGGACATGAGCAACGACCTGGTGAAGGATCGAGTGCTGAGTAACGTGGAGGGAAAGTACCTGATGGATAGTGTCCCGTTCAGCTGCTGTAACCCCGGCTCCCCCCGGCCCTGCATCCAGCATCACCTGACCAATAACTCCGCCCACTACGACTACGACCACCGTATTGAGGAACTCAACATCTGGACGCGGGGCTGCCGCGAGGCTCTCTTCTCCTACTTCAGTAGCATAATGAACAGCATCGGAGTGCTCATCGTTGCCGCCGTCATCCTGGAGTCGGTGGACATGGCCGGGTTGAAGTACCTGACCACAGCTCTGGAGACGATGGATGACCCGGAGAACCCGGAGTGTGAGAGCGACGGCTGG
>DrRDS1B
TTTGACCTGAAGAAAAGGGTAAAGCTTGCCCAGATGCTATGGCTCATGTACTGGTTTTCCGTAATGGCAGGAGTGCTGGTCTTCAGCATGGGCCTTTTCTTTAAAATCGAACTCCGCAAAAGAAGTGAACTTATGGACAACAACGAAAGCCATTTTGTACCCAACATTCTAATCGGTGTGGGACTTTTGGCATGTTGTCTAAATGCCTTTGGTGGCAAAGTCTGCTACGACTCGCTCGACTCCTCCAAGTATGCGAAATGGAAGTCTATTATGACGCCCTTTCTCATTTGTTGTTTGGTCTTCAACTTCCTCCTTATTGTCACCGCGGCTATGTGTTTCGCCATGCGCATTCCTCTAGAGTTTACACTTGCGGAGGGCCTGAAAAATGGGATGAAGTACTACAAGGACACCGATACACCCGGGCGCTGCTACATGAAGAGGACTCTGGATCTCATGCAGATGGAGTTCCGATGCTGTGGCAACAACAATTACAAAGACTGGTTCGAGATCCAGTGGGTGAGCAACCGTTACCTGGACTTCAGCGCCAAAGAAGTCAAAGACCGAATCAGCAGCAATGTGGATGGCAAATACCTAATGGATGGCGTTCCCTTCAGCTGCTGCAATCCTAGCTCACCACGACCCTGCATCCAACAGCAAATAACCAACAACTCAGCTCACTATAGCTATGACCACTACACCGAAGACCTAAACATCTGGAAACGAGGCTGTCGGGACGCTCTCGTCTCCTACTATGGTGGAATGATGAACACTATTGGGGTGCTTGTGCTGTTGGTCACCCTCCTGCAAAGCGCTGTAATGATTGGACTTCAGTACATAAACACCTCTCTGTCCACACTGGTCAACCCAGAAGACCCCGAGAGCGAGAGCGAGGGCTGG
>GacRDS1B
TTTGACCTGAAGAAGCGAGTGAAGCTCGCTCAGACGGTCTGGTTCATGTACTGGTTTGCCGTAATGGCCGGCGTGCTGGTCCTAAGCATGGGCCTGTTTTTTAAGATCGAGCTGCGGAAGCGCTCAGAACTTATGGACAACAACGAGAGCCACTTCTTGCCCAACCTGCTCATATTTATGGGCCTGGTGGCCTGCGGCATCAACGGCTTCGGAGGCAAAGTCTGCTACGACTCACTGGACCCTACTAAGTTTCTAAAGTGGAAGCCCATGTTGAAGGGCTTTTTGTTGTTCTGCATGGGGTTCAACGCCCTTCTGATGGTGACGGCCCTGCTGTGCTTCTTGATGAGGATCCCCCTGCAGTTCACCCTGGCTGAGGGGCTGAAGAACGGCATGAGGTACTACAAGGACACGGACACGCCGGGACGCTGCTACATGAAGAGGACCCTGGACCTGATGCAGATAGAGTTTCGTTGCTGCGGAAACGAAAACTACAGAGATTGGTTTGAGATTCAGTGGGTTAGCAACCGCTACCTGGACTTCAGCTCTAAGGAAGTCAAAGACCGCATCGGGAGCAACGTGGACGGCCAGTATCTGATGGACGGAGTCCCCTTCAGCTGCTGTAACCCCAGCTCCCCCAGACCCTGCATCCAGCACCAGATGACCAACAACTCTGCGTACTACAGCTACGACCACTACACCGAGGAGCTCAACGTGTGGAAGCGCGGCTGCCGCTCCGCCATGGTGTCCTACTACGGGGGCTTGATGAACACCATCGGAGTCCTGGTCATGCTGGTCACTCTGCTGGAGGTTGCCGTGACCATCGGCCTGCAGTACATCGACAGCTCTCTGTCAACGCTGGTCAACCCGGAGGACCCGGAGAGCGAGAGCGAGGGCTGG
>TnRDS1B
TTTGACCTGAAGAAGCGAGTGAAACTGGCCCAGACGGTCTGGTTCATGTACTGGTTTGCTGTCCTGGCTGGAGTGCTGGTCTTCAGCATGGGCCTGTTCTTCAAGATCGAGCTGCGGAAGCGCTCAGAGCTCATGGACAACAACGAGAGCCACTTCTTGCCCAACCTGCTTATACTTCTGGGTCTCGTGGCCTGCGGCATGAACGTCTTTGGAGGCAAAATCTGCTACGACTCTCTGGACCCTACCAAGTTTGTGAAGTGGAAACCCATGTTGAAGAACTTCCTGGTGTTCTGCGTGGTCTTCAACAGCTTGCTGTTCGTTACGGCCCTGCTGTGCTTCGTGATGAGGATCCCCCTGCAGTTCACCCTGGCAGAGGGGCTGAGGAACGGCATGAAGTACTACAAGGACACGGACACGCCGGGACGCTGCTACATGAAGAGGACCCTGGACCTGATGCAGATGGAGTTCCGTTGCTGCGGAAACGACAACTACAGGGATTGGTTCGAGATCCAGTGGGTCAGCAACCGCTACCTGGACTTCAGCGCCAAAGAAGTCAAAGACCGCATCGGGAGCAACGTGGACGGCCAGTACCTGATGGACGGCGTCCCCTTCAGCTGCTGTAACCCCAGCTCCCCCCGTCCCTGCATCCAGGCCCAGATGACCAACAACTCCGCCCACTACAGCTACGACCACTACACCGAGGAGCTGAACGTGTGGCGGCGCGGCTGCCGCGAGGCCCTGCTGTCCTACTACGGAGGCATGATGACCACCATCGGAGCCCTGGTGCTGCTCATCACGCTGCTGGAGTTCGGCGTCACCATCGGCCTGCAGTACGTTAACAGCTCCCTGTCCACGCTGGCCAACCCCGAGGACCCGGAGAGCGAGAGCGAGGGCTGG
>TgRDS2
TTCACCAAAACCAAGCGGGACAAATTGGCTCAGATCTTATGGATCCTCAACTGGGTTTCTGTAGTGAGTGGGATCATTCTCTTCAGTCTTGGCCTCTTTCTGAAAATAGAGATCAAGAAGCGCAATGAAGTGATGGCAAAAGGGGACATTAACTCTGTCCCCAACATGCTGATCTCTGTAGGGGTCATAGCATGTATCATCAACTTTCTGGGTGGCAAAATTTGCTATGACTGCTCAGATGCAAACAAGTTCTCTCGCTGGAAACTAGTAATGCTGCCATACATCGTATGTACCTTCTGTTTTACCTTCTGTATCCTGGTGGGTGCTCTCATGTGCTATACCATGAGGAACGAGCTGGAAGAGTCTCTCTATCTGGGCCTGAGGGATGCCATTAAGTTCTATAAAGACACAGACATACCTGGGCGATGTTTCTTAAAGAAAACAGTGGATTTGTTACAAATTGGATTCCGTTGCTGTGGAAACAATGGCTTTAGAGACTGGTTTGAAATTCAGTGGGTATCTCCTCGGTATCTGAATATGGCTTCCAAGGAGGTTCTGGACCGTCTGAAGAGCAACGTTGATGGGAAGTTCTTGGTGGATGGAGTCCCCTTCAGCTGCTGCAACCCCAGCTCCCCACGGCCCTGCATCCAGTACCAGCTGACAAACAACAGTGCTCACTACAACTACGATTTCCTCACCGAGGAGCTCAACATCTGGATGAAGGGGTGCAGAGAGGCTCTGCTGGATTACTACACCGGAATCATGAGATCCATTGGCATCGCAGCATTGCTTATCTGGTTGTTTGAGCTCTCTGTACTGATTGGTGTCCGGTACCTACAAACAGCCATGAAGAATGTCCTTCTACTAGGAGATCTGGAGGGTGAATCAGATGGTTGG
>GgRDS2
TTCACCAAAACTAAGAGGGACAAACTGGCTCAGATCCTATGGATTCTCAACTGGGTTTCTGTAGTGAGTGGGATCATTCTCTTCAGTCTTGGCCTATTCCTAAAAATAGAGATCAAGAAGCGCAATGAAGTGATGGCAAAAGGGGACATTAACTCTGTTCCCAACATGCTGATCTCGGTAGGAGTCATAGCATGTGTTGTCAACTTTCTGGGGGGAAAAATCTGCTACGACTGCTCAGATGCCAACAAGTTCTCCCGATGGAAGCTAATTATGCTCCCATACATCATATGCACCTTCTGCTTTACCTTCTGCATCCTGTTGGGTGCTCTCATGTGCTATACCATGAGGAATGAGCTGGAAGAATCTCTCTATCTGGGACTGAGGGATGCTATTAAGTTCTATAAGGACACAGACATACCTGGAAGATGTTTCTTAAAAAAAACAGTGGACATGTTACAAATTGGATTCCAATGCTGTGGAAACAATGGCTTTAGAGACTGGTTTGAAGTTCAGTGGGTATCTGCTCGTTACCTGAACATGGCTTCTAAGGAAGTAATGGACCGTTTCAAGAGTAATGTTGATGGGAAGTTCTTAGTGGATGGAGTACCCTTCAGCTGTTGCAATCCGAGTTCCCCACGGCCCTGTATCCAGTACCACCTGACCAACAACAGTGCCCACTACAATTATGATTTCCTGACAGAGGAACTCAATATCTGGGTGAAGGGGTGCAGAGAAGCGTTGCTGGAGTACTACACAGCTATAATGAGATCCATTGGTATTGCAGCATTGCTTATCTGGTTGTTTGAGCTCTCTGTACTTATTGGTGTTCGGTACCTACAAACAGCAATGAAGAACGTTCTGCTGCAAGGAGATCTGCAGGGTGAATCAGATGGTTGG
>AcRDS2
TTCACCAAAACAAAGAGAGATAAGTTGGCTCAGATCTTGTGGATCCTGAACTGGGTTTCTGTGGTGTCCGGTGCAATTCTCTTCAGCCTAGGACTCTTTCTCAAAATAGAAATCAGGAAGCGCAGTGAGGTGATGGCCAAAGGAGACGTAAACTCTGTCCCCAATATGCTAATCTCTGTTGGAGTAATTGCCTGCATTATCAACTTTCTTGGAGGTAAAATCTGCTATGACTGCACAGACATCAATAAGTTTAACCGATGGAAGATGGTTATGCTCCCATACATTGTATGCACATTCTGTTTCACCTTTTGTATCTTGGTGGGTGGCATTATGTGTTACACCATGAGAAATGAGCTGGAGGAATCTCTATACCTGGGACTGAGGGATGCTATCAAGTTCTACAAGGATACCGATATTCCCGGGAGGTGCTTTTTAAAGAAGACTATAGATGCATTACAGATTAGATTCCAGTGCTGTGGAAACAATGGCTTCAGGGACTGGTTTGAAGTCCAGTGGGTCTCGGTTCGCTATCTGGATATGGCATCAAGGGATGTTCTAGACCGCCTGAAGAGTAACGTGGATGGGAAGTTCTTGGTGGATGGTGTCCCCTTCAGCTGTTGCAATCCAAACTCCCCCAGGCCCTGCATTCAGTATCAGCTCACAAACAACTCAGCTCACTACAACTATGACTTTCTGACAGAAGAGCTTAACATTTGGATAAAAGGATGCAGGGAAGCCCTACTGGATTATTATACTGACATCATGAGATCCATCGGCATCACTGTGCTGATCATCTGGTGTTTTGAGCTGTCTGTGTTGACTGGGGTCCGTTACCTTCAAACAGCAATGAGTAACGTCCTTCTCTTGGGAGATCCACAGAGTGATTCAGAAGGCTGG
>XtRDS2
TTCACAAAAACCAGAAGGGGAAAACTGGCACAGATCTTGTGGATCCTCAACTGGGTGTCAGTGGTGACGGGGCTCATTATATTCAGCCTTGGTCTCTTTCTTAAAATTGAAATCAAGAAACGCAGCGAGCTGATGGTGAGCGGCAACATGCACACAGTGCCCAACATGCTCATAGCAGTGGGGGTCATTGCTTGTGTCATTAACTTTTTTGGTGGCAAGATCTGCTATGACTGCTCGGACGCCAACAAGTTTGTACGGTGGAAGCTGTTCATGTTGCCCTACATTATCTGCACCTTCTTCTTCACCTTCTGCGTCTTTGCAGGAGCCATCATGTGTTACACAACACGGAATGAACTAGAATCTGCATTGTACCGTGGACTCAAGGATGCATTAAAGAACTACAAAGATACGGACATTCCAGGACGTTGCTTCTTAAAATCCACCATAGACCTCTTACAGATTGAGTTTCACTGTTGCGGAAACAATGGTTTTAGAGACTGGTTTGAGATCCAGTGGATTTCTGCCCGGTACCTGGATATGGGTTCAAAGGAGGTTGTTGATCGTTTTAAAAGCAACGTGGATGGGAAGTACCTTTTGGATGGAGTCCCTTTTAGTTGCTGCAACCCCAACTCCCCTCGCCCTTGCATCCAGTATCAGATCACCAACAATACAGCTCACTACAACTATGACTATCTGACAGAGGAGCTGAACATCTGGATTCGGGGCTGCAGAGAGGCTCTTCTGGAATACTATGATGACCTGATGCAATCTATTGGCTTGACTGTCCTATTAATTTGGCTCTTTGAGCTTTCAGTGCTGACTGGTGTACGATACCTGCAAACAGCAATGGAAAATGTTTTGATCCTGGGAGACCCAGAAAGTGAATCCGATGGTTGG
>XlRDS2A
TTCACAAAGACCAGAAGGGGAAAACTGGCACAGATTTTGTGGATCCTTAACTGGTTGTCGGTGGTGACAGGACTCATTATATTCAGCCTCGGCCTCTTTCTTAAAATTGAAATCAAGAAACGCAGCGAGCTGATGGTGAGTGGTGGAATGCACACAGTCCCCAACATGCTCATAGCCGTGGGAGTCATTGCTTGTGTCATCAACTTTTTTGGGGGCAAGATCTGCTATGACTGCTCGGACTCCAACAAATTTGTACGATGGAAGCTGTTTATGTTGCCCTACATAATCTGCACCTTCTTCTTCACCTTCTGCGTCTTTGCAGGAGCCATCATGTGTTACACAACGCGGAATGAACTAGAATCCGCATTGTATCGTGGACTTAAGGATGCATTGAAGTATTACAAAGATACGGACATTCCAGGACGTTGCTTCTTAAAATCCACCATAGACCTCTTACAGATTCAGTTTCGCTGTTGCGGAAACAATGGCTTTAGAGACTGGTTTGAGATCCAGTGGATTTCTGCACGGTACCTGGATATGGGTTCAAAAGAGGTTGTTGATCGTTTTAAAAGCAATGTTGATGGGAAGTACCTAATGGATGGAGTCCCGTTTAGTTGCTGCAACCCCAGCTCCCCTCGGCCTTGCATCCAGTACCAGATGACTAACAATACAGCTCACTACAACTATGACTACTTGACAGAAGAGCTGAACGTCTGGACTCAAGGCTGCAGAGAGGCCCTTCTGGAATATTATGATGACCTCATGCAATCTATTGGCTTGACTGTCCTTTTGATTTGGCTCTTTGAGCTATCAGTGCTGACTGGCGTACGGTACCTGCAGACCGCCATGGAAAATGTTTTGGTCCTGGGAGACCCAGAAAGTGAATCCGATGGTTGG
>XlRDS2B
TTCACAAAGACCAGAAGGGGAAAACTGGCACAGATATTGTGGATCCTTAACTGGGTGTCAGTGCTTACAGGGCTCATTATATTCAGCCTTGGCCTCTTTCTTAAAATTGAAATCAGGAAACGCAGCGAGCTGATGGTGAGTGGTGGCATGCACACAGTCCCCAACATGCTCATAGCAGTGGGAGTCATTGCTTGTGTCATCAACTTTTTTGGGGGCAAGATCTGCTATGACTGCTCGGACGCCAACAAGTTTGTACGATGGAAGCTGTTCATGTTGCCCTACATTATCTGCACCTTCTTCTTCACCTTCTGCGTCTTTGCAGGAGCCATCATGTGTTACACAATGCGGAATGAACTAGAATCTGCATTGTACCGTGGACTTAAGGATGCAGTAAAGCATTACAAAGATACAGATATTCCGGGACGTTGCTTCTTAAAATCCACCATAGACCTCTTACAGATTCAGTTTCGCTGTTGCGGAAACAATGGCTTTAGAGACTGGTTTGAGATTCAGTGGATTTCTGCCCGCTATCTGGATATGGGTTCAAAGGAGGTTGTTAATCGTTTTAAAAGCAATGTTGATGGGAAGTACCTTTTGGATGGAGTCCCTTTTAGTTGCTGCAACCCCAACTCCCCTCGGCCTTGCATCCAGTACCAGATCACCAACAATACAGCCCACTACAACTATGACTTCCTGACAGAGGAGCTGAACATCTGGACTCAGGGCTGCAGAGAGGCTCTTCTGGGATATTATGATGAACTTATGCAATCAATTGGCTTGACAGTCCTTTTAATTTGGCTGTTTGAGCTATCAGTGCTGACCGGTGTACGGTACCTGCAGACATCCATGGAAAATGTTTTGATCCTGGGAGACCCAGAAAGTGAATCCGATGGTTGG
>DrRDS2A
TTTACGAAGACCAATAGAGACAAACTGGCCCAGGTTTTATGGGTTTTGAACTGGGTGTCTGTGGTGACTGGAGTGACGCTCTTCAGCATGGGCTTGTTCTTAAAGGTGGAGATTGAGAAGAGGCGGGAGCTGATGTCAAAACAGGAGATCGACTCGGTGCCAAACATGCTTATCTGTGTTGGCCTGACTGCATGTGCGATCAACTTTTTGGGGGGAAAGATCTGCTATGACTGTGTGGATACAACCAAGTTCCTGCGATGGAAGCTGCTGATGCTGCCTTACATCACATGTACCTTTTTCTTTACGTTCTGCATCCTCGTGGGTGCCCTGATGTGCTACAGCATGCGCAAAGACCTGGAGGAGTCCCTGTATTTTGGTTTGCGAGATGCCATGCGCTACTATAAAGACACTGACATGCCGGGACGCTGCTATATTAAGCGCACTATGGACATGCTGCAGATGCAGTTTCAGTGTTGCGGTAACGGAGGTTACAGAGACTGGTTTCACATTCAGTGGATCAGTAACCGCTACCTGAATCTCAGCAACAGTGATGTTGTGGAGCGGATTCGGAGCAATGTGGAAGGGAAGTATCTGATAGACGGGGTGCCGTTCAGTTGCTGTGGCCTATATTCACCCCGGCCCTGCATTCAGCATCAAATCACCAACAACTCAGCGCACTATAATTACGACTACTTGAAGGAGGATCTGAACCTGAACCGACGAGGCTGCCTACAGGCCCTGCTGGAGCACTACACACAGATCATGCAGTCCATCGGGTTAATCGTTCTCATCATTTGGCTTTTTGAGGTGTCTGTGCTGACAGGAGTGCGTTATCTTCAGACAGCCATGGAGAACGTGCTGAGGCAGGGAGACCCTGACTGTGAGTCTGACGGCTGG
>TrRDS2A
TTTACAAAGGTGGAGAGAGAGAAGCTCGCTGAGGTCCTCTGGCTGCTCAACTGGGTTTCTGTACTGACAGGAGCGATGCTTCTGGGGCTTGGTGTGTTCCTCAAGGTGGAGATACAGAAGTGGCAGGAAGTGATGTCAGAGCAGGGGATCCTTTATGTGCCACACATGCTGATCACCACAGGCCTGGTCGCCTGCTGCATCAACTTCTTAGGAGCAAAGATCTGCCTTGATTGTACTGACACCAATAAGTTCCTGCGCTGGAAGCTTGTCATGATGCCATACATCATCTGCACCTTCTTCTTCACCTCCTGTGTCCTGGTGGGGGCGCTCTTGTGCTACAGCATCCGCAGTCATCTGGAGGAGTCATTGCTCCTGGGACTGTGGAACGCCATGCGCTACTACAAGGACACGGACACACCAGGCCGCTGTTACCTGAAGAGAACTCTGGACATGCTGCAGATCCAGTTTGAGTGCTGTGGGAACACTGGGTACCAGGACTGGTTCCAGGTCCAGTGGATCAGCAAACGCTACCTGGACATGAGCAGCAGCGCAGTGCTGGAGCCGGTTAGGAGCAACATTGATGGGAAATATCTGGTGGAACAAGTTCCCTTCAGCTGCTGCAGCACCTTCTCGCCAAGGCCCTGCATCCAGGAGCAGGTCAATGACGTCTCAGCACATTTCAACTACGACCAGCTGAGCCAGCAGCGCAACCTTTGGCGGAAAGGGTGCCGGCAGGCCATGATGGAGCACTACACCAGCATCATGCAGACCATTGGCTTCATGGTGCTCCTCATCTGGATGTTAGAGCTGCTGGTTCTGACAGGAGTTCGCTACCTTCAGACAGCCATGGAGAATGTCCTTAGGCTCGGTGACCTGGACTCTGAATCAGATGGCTGG
>GacRDS2A
TTCACCAAGCCGGAAAGAGAGAAGCTCGCCGAGGTGCTCTGGCTGCTCAACTGGATCTCGGTGCTGACAGGAGCCCTTCTGTTTGGCCTGGGCCTTTTCCTCAAAGTGGAGATCCAGAAATGGCAGGAATTGATGTCAGAGCAGGGGATCCTCCATGTGCCACATATGCTGATCACCACCGGCCTGGCGGCCTGCTGCATCAACTTCCTGGGCGGGAAGATCTGCCTGGACTGCACCGACACCAACAAGTTTCTTCGCTGGAAGTTGGTGATGATGCCGTACATTGTCTGCACCTTCTTCTTCACCTCCTGCATCCTGTGGGGGGCGCTCACGTGCTACAGCGTCCGCAGCCAGCTCGAGGAGTCACTGTCGGGGGGCCTGAGGAACGCTATGCGCTACTACAAGGACACGGACACGCCGGGCCGCTGCTACCTGAAGAAGACCCTGGACCTGCTGCAGATCCAGTTCCAGTGCTGCGGGATCTCTGGGTACCGGGACTGGTTCCACGTCCAGTGGATCAGCAACCGCTACCTGGACATGACCAGCAGCAGCGTGGTGGACCGCCTGAGGAGTAACGTGGAGGGGAAGTACCTGATGGATGGCGTTCCCTTCAGCTGCTGCAGTACCTTGTCCCCTCGGCCCTGCATCCAGCAGCAGGTCAGCGACAGGTCGATACACTTCAACTACGACCAGCGGAGCCAGCAGTTCAACTTGTGGAGGAGGGGCTGCCGACAGGCCCTGTTGGACCACTACACAGGCCTCATGCAGTCCATTGGCCTCACCGTGCTCCTCATCTGGCTCTTTGAGCTGCTGGTTCTGACCGGAGTCCGTTACCTGCAGACAACCATGGAGAATGTTCTCCACCTGGGCGATCCTGATTCAGAGGTTGACGGTTGG
>DrRDS2B
TTCACCAAAACTAAAAGAGACAAGCTAGCCCAGGTCTTGTGGGTGCTCAACTGGATTTCTGTTGTAACGGGAATCATCCTCTTTAGCTTGGGCATCTTTCTGAAAGTGGAAATTTATAAGCGACAGGATCTAATGGCCGAGGGTCAACTCCAATCTGTCCCAAACATGCTGATTGTGGTGGGTCTTATAGCCTGTGTGATTAACTTTCTGGGTGGAAAGATCTGCTATGACTGTGTGGACTCCAGTAGGTTCCTGCACTGGAAGTTGGTGATGTTGCCGTACATCATTTGTATGTTTTTCTTCACTTTGAGCGTGTTGGTGGGTGCGCTGATGTGCTACAGCATGCACAGCCAGCTGGAGGAGTCGCTAACATTAGGGTTACGTGACGCTATGCGCTACTACAAGGACACGGACACACCGGGACGCTGCTTCTTGAAGCGCACAGTAGACCTGCTGCAGATGCAGTTCCAGTGCTGTGGGAATGAGGGATTCAGAGACTGGTTTCAGATCCAGTGGGTCAGCAACCGGTACCTGGACATGTCGCAGCGGGAGGTGGTTGATCGTCTTCGGAGCAATGTTGAAAGCAAATACTTAATGGACGGAGTTCCCTTCAGCTGCTGCAACGTCAACTCCCCTCGGCCGTGCATTCAGCACCAAATCAGCAATAACTCCGCTCACTTTAACTATGATTACCAGACGGAGGAGCTCAACCTGTGGATGAGGGGATGCCGGCAAGCTCTGCTACAGTATTACACTAACATCATGCACTCCATCGGCCTCATGGTTCTCATCATCTGGCTCTTTGAGCTGTCAGTGCTGACCGGCGTGCGTTACCTTCAGACGTCTCTGGAGAACGTGCTGCGTCAGGGGGACCCAGAATGCGAGTCTGACGGGTGG
>GacRDS2B
TTCACCAAGAACAAGCGAGACAAGCTGGCTCAGGTGCTGTGGATCCTAAACTGGATCTCAGTGTTGACCGGGATCCTCCTCTTCAGCTTGGGGCTCTTCCTCAAGGTGGAGATCAACAAGCGAGGGGAGCTGATGGCGGAGAGGGACATCCAGTACGTGCCCAACATGCTGATTGCCGTGGGCCTCATCGCCTGTGCCATAAACTTCTTGGGCGGAAAGATCTGCTACGACTGCGTGGACACCACCAAGTTCTTGCGCTGGAAGCTGATCATGCTGCCCTACATAGTGTGCACCTTCTTCTTCACCTTCTGCGTGCTGGTAGGAGCTCTGATGTGCTACAGCATGCGAGGGGAGCTGGAGGAGTCTCTGAACCTGGGGCTGACGGACGCCATACGGTTCTACAAGGACACGGACACGCCGGGGCGATGCTTCCTGAAGCGGACGGTGGACATGTTGCAGATCGAGTTCCACTGCTGTGGGAACAATGGCTACAGAGACTGGTTTTACATACAGTGGATCAGCAACCGGTACCTGGATATGTCCCAAAAAGAGGTGGTGGACCGACTGAGGAGCAACGTGGAGGGCAAGTACCTGACGGACGGGGTCCCCTTCAGCTGCTGCAACACCAACTCCCCTCGGCCCTGCATCCAGCAGCGGATCACCAACAACTCCGCACACTTCAACTACGAGCACCAGACGGAGGAGCTGAACCTGTGGGTGAAAGGCTGCCGCCAGGCGCTGCTGGAGTACTACACGGACATCATGCAGTCCATCGGCCTCACCGTGCTCATCACCTGGCTGTTTGAGCTGTCTGTGTTGACAGGGGTTCGTTACCTGCAGACTTCTCTGGAGAACGTGGTCAGGCAGGGTGACCCGAACTCAGAGTCCGACGGCTGG
>TrRDS2B
TTTACCAAGACCAAGAGGGACAAGCTGGCCCAGCTGCTTTGGATCCTGAACTGGATCTCAGTGGTGACGGGGGTCATCCTGTTCAGTCTGGGGATCTACCTCAAGGTGGAGCTCATCAAGCGTGAGGAGCTGATGGCTCAGCGAGCCATCCAGTATGTGCCCAACATGCTGATCGCTGTGGGCCTCATCGCCTGTGCCATAAACTTCCTGGGTGGGAAGATCTGCTACGACTGCGTGGACAGCACCAAGTTCCTGCGCTGGAAGCTGATTTTGCTGCCCTACATCATCTGCACCTTCTTCTTCACCTTCTGCGTGCTGGCGGGGGCGCTGATGTGTTACAGCATGCGCGGGGAGCTGGAGGAGTCACTGAACCAGGGGTTGGCGGAGGCCATGAAGTTCTACAAGGACACCGACACGCCGGGCCGGTGCTTCCTGAAACGCACCGTGGACATGCTGCAGATTGAGTTCCAGTGCTGCGGAAACAACGGCTATAAGGACTGGTTTCAAATCCAGTGGATCAGCAGCCGTTACCTGGACATGTCCAAAAAAGAGGTGGTGGACCGGTTGAGGAGCAACGTCGAGGGGAGGTACCTGATGGATGGTGTTCCGTTCAGCTGCTGCAACACCTTCTCCCCTCGTCCCTGCATCCAGCAGCACATCACCAACAACTCGGCCCACTTCAACTACGAGCACCAGACGGAGATCCTGAACCTGTGGATGAAAGGCTGCCGCCAGGCCCTGCTGGAGCACTACACCCACATCATGCAGTCCATCGGGCTCACCGTCCTCATCACCTGGCTGTTTGAGCTCTCCGTGTTAACAGGGGTCCGCTTCCTTCAGACCTCCCTGGAGAATGTGCTGAAGCACGGCGACCCCAACTCTGAATCCGAAGGCTGG
>MdROM1
CTGCCCCTCCAGGCCCGGATCCGCCTGGCCCAGGGGCTCTGGCTCTTCTCCTGGTTGCTGGCACTGGCTGGTCTCACCCTCATCTCTAGTGGCTACCTCCTCATTCAGCTGTGGCAGCTCAGCCCTTTCCTGGACCCCTTGTGCTCCTTTCCAGCCCTCCCCAAGACCGCTCTGGCTGCAGGGGCAGCGGCCCTAGGCACGGGGGTGGTGGGGGCTGGAGCCACCAGGGCGTCCTTGGATGTGGCCCGATACCCCCCTTGGCGAGGGGTGCTGGGACCCGCCCTGGTGGTTGGGACGGTGGGAGGTGGGGGTCTCCTGGTCCTGGCTGTGCTGGCCCTGGCACTGCCCAGGGGCCTGGATGCTGCCCTAGAGGAGGGTCTAGGGGCAGCCTTGGCTCACTACAAGGATACGGAGGTGCCAGGGCACTGCAACGCTAAGCGGCTAATGGATGAGCTCCAGCTGGGGCACCACTGCTGTGGGCGGCACAGCTACAAGGACTGGTTCACCGTTCAGTGGATCAGTAACCGATATCTGGACCCCAACGACCAGGACATAATAGACCAGCTCCAGAGCAACGTGGAAGGTCTCTATCTAATCGACGGGGTCCCTTTCTCCTGCTGTAACCCCAATGCCCCTCGGCCCTGCCTGCAGAACCAGCTCTCCAACCCCCAGGCCCACCCCCTCTTCGATTATCGGCAGCGCAGCCTCAACCTCTGGGAACAGGGCTGCCACGGGGTGCTGCTGGCGCACCTGTGGGGACTAGCCAGCACCCTGGGCACTGTGCTGGGCGCAACCTTGCTTCTGCAGGTGTTGGTGCTCCTGGGACTGCGCTACCTGCACACGGCTTTGGAGGGCCTGGGGGGAGCCATAGACGCGGAGGGTGACACCCAAGGCTAT
>EcROM1
CTGCCCCTCCAGCCCCGCATCCGTCTGGCACAGGGGCTCTGGCTCCTCTCCTGGCTTCTGGCGCTGGCTGGTCTCACCCTCCTCTGTAGCGGGCATCTCCTGGTCCAGCTGTGGCACCTTGGCACCTTCCTGGCTCCCTCCTGCCCATTTGCTGCCCTGCCTCAGGTTGCCCTGGCAGCCGGTGCAGTGGCTCTGGGCACAGGACTGGTGGGTGCAGGAGCCAGCAGGGCCAGTCTGGATGCAGCTCAATACCCTCCCTGGCGAGGGGTCCTGGGCCCACTGCTGGTGGCTAGCACTGCTGGGGGCGGGGGGCTCCTGGTCCTTGCCCTGCTAGCCCTGGCTCTACCTGGGAGTCTGGACATAGGGCTGGAGGAGGGCCTGGCGACTGCCTTGGCTCACTACAAGGACACAGAGGTGCCTGGACACTGTCATGCCAAACGGCTGTTGGATGAGCTGCAGCTCAGGTACCACTGCTGCGGACGCCATGGGTACAAGGATTGGTTTGGGATCCAGTGGGTCAGCAGCCGTTACCTGGATCCCAATGACCAGGACGTGGTTGACCGGATCCAGAGCAATGTGGAAGGCCTATATCTGATTGACGGGGTCCCTTTCTCTTGCTGCAACCCCCACTCACCCAGGCCTTGCCTGCAAAGCCAGCTCTCAGACCCACATGCTCACCCCCTCTTCGATCCCCGACAACCCAACCTAAATCTCTGGGACCAAGGATGCCATGGTGTGCTGCTGGGGCAGCTGCAAGGGTTGGCAAGCACACTGGGCAGCATGCTGGCTGTCACCTTTGTGCTGCAGACTCTGGTGCTCCTGGGCCTGCGGTACTTGCAAACAGCACTGGAGGGGCTTGGAGGAGTCATCAATGGGGAGGGAGAAACACAGGGCTAT
>BtROM1
CTGCCCCTCCAGCCCCGCATCCGTCTGGCGCAGGGGCTCTGGCTTCTCTCCTGGCTGCTCGTGCTGGTCGGTCTCACCCTCCTCTGTAGCGGGCACCTCCTGGTCCAGCTGTGGCACCTTGGTACCTTCTTGGCTCCCTCTTGCCCGTTCTCTGCCCTGCCCCAGGTTGCCTTGGCGGCCAGTGCAGTGGCTCTGGGCACAGGACTGGTGGGTTCAGGAGCTAGCCGGGCCAGTCTGGATGCAGAACAATACCCTCCCTGGCGAGGGGTCCTAGGCCCGCTGCTGGTGGCTGGCACAGCGGGGGGCGGGGGTCTCCTGGTCCTTGCCCTGCTAGCCCTGGCTTTACCTGGGACTCTGGACACGGGCCTGGAGGAGGGCCTGGGGTCTGCCTTGGTTCACTACAAGGACACAGAGGTGCCCGGACGCTGTCAAGCCAAACGGCTGTTGGATGAGTTGCAGCTGAGGCACCACTGCTGTGGCCGTCATGGCTACAAGGATTGGTTTGGAATCCAGTGGGTCAGCAACCGTTACCTGGATCCCAATGACCCCGACGTGGTTGACCGGATCCAGAGCAATGTGGAAGGCCTGTATCTGATTGATGGGGTCCCTTTCTCCTGCTGTAATCCCCACTCACCCAGACCTTGCCTGCAAAGCCAGCTCTCAGACCCCCACGCCCACCCCCTCTTTGATCCCCGACAGCCCAACCTCAACCTCTGGTCCCAAGGATGCCACGAGGTGTTACTGGGGCACTTGCAGGGGCTGGCAAGCACACTGGGCAACATGCTGGCTGTTACCTTCCTGCTGCAGACTCTGGTACTTCTGGGCCTGCGGTACCTGCAGACAGCACTGGAGGGGCTCGGAGGAGTCATTGATGGGGAGGGAGAGGCCCAGGGCTAC
>hsROM1
CTGCCCCTGCAGCCCCGCATCCGCCTGGCACAAGGGCTCTGGCTCCTCTCCTGGCTGCTGGCGCTGGCTGGTGTCATCCTCCTCTGTAGTGGGCACCTCCTGGTCCAGCTAAGGCACCTTGGCACCTTCCTGGCTCCCTCCTGTCAGTTCCCTGTCCTGCCCCAGGCTGCCCTGGCAGCGGGCGCGGTGGCTCTGGGCACAGGACTAGTGGGTGTAGGAGCCAGCCGGGCAAGTCTGAATGCAGCTCTATACCCTCCCTGGCGAGGGGTCCTGGGCCCGCTGCTGGTGGCTGGCACGGCTGGTGGGGGGGGGCTCCTGGTCGTCGCCCTCCTAGCCCTGGCTTTGCCTGGGAGTCTGGATGAGGCGCTGGAGGAGGGCCTGGTGACTGCCTTGGCTCACTACAAGGACACAGAGGTGCCTGGGCACTGTCAGGCCAAAAGGCTGGTGGATGAGCTGCAACTGAGGTACCACTGCTGCGGGCGCCACGGGTACAAGGATTGGTTTGGGGTCCAGTGGGTCAGCAGCCGTTACCTGGATCCCGGTGACCGGGATGTGGCTGACCGGATCCAGAGCAATGTAGAAGGCCTATACCTGACTGATGGGGTCCCTTTCTCCTGTTGCAACCCCCACTCACCCCGGCCTTGCCTGCAAAACCGTCTTTCAGACTCCTACGCCCACCCCCTGTTCGATCCCCGACAACCCAACCAAAACCTCTGGGCCCAAGGGTGCCATGAGGTGCTGCTGGAGCACTTGCAGGACTTGGCAGGCACACTGGGTAGCATGCTGGCTGTCACCTTCCTACTGCAGGCTCTGGTGCTCCTTGGCCTGCGGTACCTGCAAACAGCACTGGAGGGGCTTGGAGGGGTCATTGATGCGGGAGGAGAGACCCAGGGCTAT
>MmROM1
CTGCCCCTCCAACCCCGTATCCGTTTGGCACAGGGCATCTGGCTCCTCTCCTGGCTGCTGGCATTGGTCGGTCTCACCCTCCTTTGTAGCGGGCACCTTCTGGTACAGCTGGGGCACCTTGGCACCTTCCTGGCACCCTCTTGTTCATTCCCTGCTCTGCCCCAGACTGCCCTGGCAGCGGGAACGGTGGCTCTAGGCACAGGGCTAGGAGGCGCAGGAGCCAGCCGGGCAAGTCTGGATGCAGCTCAATACCCCCCCTGGAGAGGGGTCTTGACTCCACTGCTAGCGGTTGGCACAGCTGCAGGTGGGGGGCTGCTGACCCTTGCCCTGCTAGCCCTGGCTTTGCCAGTAAGTCTCAACCAGGGACTGGAGGAGGGCCTGGAGGCTGCCTTGGCTCACTACAAGGACACAGAGGTGCCTGGACGCTGTCAGGCCAAACGTCTGATGGATGAGTTGCAGTTGAGGTACCATTGCTGCGGGCGCCATGGCTACAAGGATTGGTTTGGTGTTCAGTGGGTCAGCAACCGTTACTTGGACCCCAGTGACCAAGATGTAGTTGACCGGATCCAGAGCAATGTGGAAGGCTTATATCTGATTGATGGCGTCCCCTTCTCCTGTTGTAATCCCCACTCACCCCGGCCTTGCCTGCAAAGCCAACTCTCGGACCCCTATGCCCATCCACTCTTCGATCCTCGGCAGCCCAACCTAAACCTCTGGGCCCAAGGGTGCCATGAAGTGCTGCTGGAACACCTGCAGGGTTTATCAGGCACACTGGGAAGTATTCTGGCTGTCACCTTATTGCTGCAGATTCTAGTGCTCCTTGGTTTGCGGTATTTGCAGACAGCGCTGGAGGGCCTTGGAGGAGTCATTGATGGGGAAGGAGAGGCCCAGGGCTAT
>RnROM1
CTGCCCCTCCAACCCCGTATCCGTTTGGCACAGGGGACCTGGCTCCTCTCCTGGCTACTGGCACTAGCCGGTCTCACCCTCCTCTGTAGTGGGCACCTCCTGGTACAGCTGTGGCACCTTGGCACCTTCCTGGCTCCCTCTTGTTCATTCCCTGCCCTGCCCCAGACTGCCCTGGCGGCAGGAGCAGTGGCATTAGGCACAGGGCTAGGAGGTGCAGGAGCCAGCCGGGCGAGCCTGGATGCAGCTCAATACCCTCCCTGGCGAGGGGTCCTGACTCCACTGCTAGTGGTTGGCACTGCTGCAGGTGGGGGGCTGCTGACCCTTGGTCTGCTAGCCCTGGCCTTGCCTGTAAGTCTCCACCAGGGACTGGAAGAGGGCCTGCAGGCTGCCTTGGCTCACTACAAGGATACAGAGGTGCCTGGACACTGTCAGGCCAAACGACTGATGGATGAATTGCAGCTGAGGTACCATTGCTGTGGGCGCCATGGCTACAAGGATTGGTTTGGTGTTCAGTGGGTCAGCAGCCGTTACCTGGACCCCAATGACCAAGATGTGGTTGACCGGATCCAGAGCAACGTGGAAGGTTTATATCTGATTGATGGAGTGCCCTTCTCCTGTTGTAACCCCCACTCACCCCGGCCCTGCCTGCAAAGCCAGCTCTCAGACCCCTATGCCCATCCACTCTTCGATCCTCGGCAGCCCAACCTAAACCTGTGGGCCCAAGGGTGCCACGAAGTGCTCGTGGGGCACCTGCAGGGTTTGTCCGGCACACTGGGAAGTATTCTGGCTGTCACCTTATTGCTGCAGGTTCTTGTGCTCCTTGGTTTGCGGTATTTGCAGACAGCGCTGGAAGGCCTTGGAGGAGTCATTGATGGGGAAGGAGAGACCCAGGGCTAT
>XtROM1
TTTTCTTTCCAGAGGCGAGTGAAACTTGCACAAACCCTATGGCTTCTCTCCTGGCTCAGTGTCCTAGTGGGGTGCCTGACATTTGGAATGGGGATCTTTCTAAAGGTACAGCTCTGGATACACAATGAAGTGATGGATAACACCGCAGCCCACGCTGTCCCCAACACGGTGATAACAGCAGGGCTGGTAGGAATACTGCTTGGCATCTATGCAGGGAAGATCAGCCAGGCCTCTATGGAAGTCACCAAGTACCAACGCTGGAAGTCTTTCATGTTAGCCTTTTTCTTTTTCGCTATCCTGAGCTGCTTAGTCTGCTTGGCTGCCCTAGTCCTCAGTGTGGCATTGAGGGGCACCTTAGAAGAATCCCTTAAAATAGGGCTAAGGAACGCAATTAGGTTTTATAAGGACACAGACACGCCTGGGCGCTGCTATCAAAAGAGGAGCATGGACAAGCTGCAGATGGATTTCCAGTGCTGCGGAAACAACCACCCCAAAGATTGGTTTGAGGTGCAGTGGATAAGCAATCGCTACCTGGACTTCAGCTCAAAGGAAGTCAAAGACCGTATAAAAAGTAATGTGGATGGACGATATCTGATGGACAGTGTACCATTTAGCTGCTGTAATCCCAACTCACCCAGGCCTTGCATCCAAATGCAGATCACCAATAACTCAGCCCATTACAGCTACAACTACCAGAGTGATGAGCTTAACATCTGGGTGAGAGGCTGCAGGGAGGCGCTATTAAGCTACTACACTGGAATTATGGCCACCAACGGGGCAGCCGTTACCCTGTCTTTTCTCCTGCAGGCCTCTGTGCTGGTCAGCCTTCGCTATCTGCAGACCTCTATGGACAAAATCAGTGGTGATGATGATGTGGAGGCAGAGACAGAAGGTTTT
>XlROM1A
TTTTCTTTCCAGAGGCGGGTGAAACTTGCACAAACTCTATGGCTTCTCTCCTGGCTCAGTGTCCTAGTAGGGTGCCTGACATTTGGAATGGGGATCTTTCTAAAGGTACAGCTCTGGATACACAATGAAGTGATGGAAATCACCTCAGCTCACGCTGTTCCTAACACGGTGATAACAGCAGGGTTAGTGGGAATACTCCTTGGTATTTATGCAGGGAAGGTCAGCCAGGCCTCTATGGATGTGACCAAGTACCAACGCTGGAAGTCTTTCATGATGCCCTTTTTCTTTTTGGCTATCCTGAGCTGTTTAGTATGCTTAGCTGCCCTAGTCCTCAGTGTGGCATTGAGGGGCACCTTAGAAGAATCACTTAAAATAGGGCTAAAGAACGCAATTCGATTTTATAAGGACACAGACACGCCTGGACGCTGCTATCAAAAGAGGAGCATGGACAAGCTGCAGATGGATTTCCAGTGCTGTGGAAACAACCACCCCAAAGACTGGTTTGAGGTGCAGTGGATAAGCAATCGTTATCTGGACTTCAGCTCTAAGGAAGTCAAAGACCGTATAAAAAGTAATGTGGATGGACGGTACCTGATGGACAGTGTCCCATTCAGCTGCTGTAATCCCAGCTCACCCCGGCCTTGCATCCAAATGCAGATCACCAATAACTCAGCCCATTACAGCTACAACTACCAGAGCGATGAGCTTAATATCTGGGTGAGGGGCTGCAGAGAGGCGCTGTTAAGCTACTACACTGGGATTATGGCAACTAATGGGGCTGCAGTTACCCTGTCTTTTCTTCTGCAGGCCTCTGTGCTGGTCAGCCTTCGCTATCTGCATACCTCTATGGACAAGATCAGTGGTCCTGATGATATGGAGGCAGACACAGAAGGTTTT
>XlROM1B
TTTTCTTTCCAGAGGCGAGTGAAACTTGCACAAACTCTATGGCTTCTCTCCTGGCTCAGTGTCCTAGTGGGGTGCCTGACATTTGGAATGGGAATCTTTCTAAAGGTGCAGCTCTGGATACACAATGAAGTGATGGACAACACCACAGCTCACGCCGTTCCCAACACGGTGATAACAGCCGGGCTAGTGGGAATACTCCTTGGCTATTTTGCAGGAAAGATCAGCCAGGCCTCTATGGATCTGACAAAGTACCAACGCTGGAAGTCTTTCATGATGCCCTTTTTCTTTTTGGCAATTCTCAGCTGCATCGTTTGTCTGGCTGCCCTTGTCCTCAGTGTGGCATTGAGGGGCACCTTAGAAGAATCCCTTAAAATAGGGCTAAGGAACGCAATTCGGTTTTACAAGGACACAGACACGCCTGGACGCTGCTATCAGAAGAGGAGCATGGACAAACTCGAGATGGACTTCCAGTGCTGCGGAAACAACCACCCTAAAGACTGGTTTGAGGTGCAGTGGATAAGCAATCGTTATCTGGACTTCAGCTCTAAAGAAGTCAAAGATCGTATAAAAAGTAGTGTGGATGGACGGTACCTGATGGACAGTGTCCCATTCACCTGCTGTAATCCCAGCTCACCCCGGCCTTGCATCCAAATCGAGATCACCAATAACTCAGCCCATTACAGCTACAACTTCCAGGGTGATGACGTGAACATCTGGGTGAGGGGCTGCAGAGAGGCGCTTTTAGGCTACTACACTGGAATTATGGCAACCAATGGAGCAGCCGTTACCCTGTCTTTTCTTCTGCAGGCCTCGGTGCTGGTGAGCCTTCGCTATGTACAGACCTCTATGGACAAGATCAGAGATCCTGATGATGTGGAGGCAGACACAGAAGGTTTT
>DrROM1A
TTCCCCTTCCAGAAGCGGGTGCGTTTGGCCCAGGGGCTCTGGCTGCTCTCATGGGTGGCCATGTTCTCTGGTGCTGTCACCTTCGCTACAGGGGTTTTCCTCAAAACTGAGCTACATCGCAGATCAGAGGTGATGCACAGTATGGACATCCACATTGTGCCAAATCTGCTTATGGTAGTGGGGTTAGCATCAGTGGGCATCAACATCTGTGCTGGTAAAGTCTGCCAGGACTCACTGGACCCCTCGCGTTTCCCGCGCTGGAAGACGCTTCTGCTGCCGTTCTTCTGCTTGTCTGTCTTCTTTACGTCTCTGCTGCTGGTGGCCATGATCCTAAGCTACGCCCTGCAGCCCAGCCTGGAGGAGTCGCTGAAAATTGGCCTGAAGAACGGCATTCGCTTCTACAAGGACACAGACACACCAGGCCGCTGTTTCCAGAAGGAGACTATTGACCGTCCGCAGATTGAGTTCCAGTGCTGTGGAAATACCAACTACAGGGACTGGTTTGAGGTGCAGTGGATCAGCAACCGCTACCTGGACTTCACATCCAAGGAAGTGAAGGATCGTGTGAGGAGTAATGTAGACGGCCGGTATCTGCTGGATGGCGTCCCGTTCAGCTGCTGTAACCCAGCCTCACCGAGGCCCTGCATCCAGTACAGTCTCCTGGACAACAATGCCCACTACAACTACGAGTACCAGAGTGAAGAGCTGAATCTGTACAACCGCGGCTGCCGTCAGGCCCTCGTCAGCTACTACATGGGCTTAATGAACACCATCGGCCCGTGTGTTCTGCTTGTTTTTCTTCTCCAGATGGCCATTCTGGTGGGTCTGCGCTATCTGCAGACTGCAATGGAGGGAGTGCTGGGACAGGAGAATGTGGAGATCGAGACTGAAGGATAC
>TrROM1A
TTCACCCAGCAGCGGCGGGTGCGTCTGGCCCAGGGGCTGTGGCTGCTGTCCTGGCTGGCCGTCGTGTGCGGGACGTTCATCTTTTGTCTGGGTGTTTACCTAAAGACAGAACTGATCCGCAGGGCTGAGGTGATGGACAACACAGAGATCCACGTGGTGCCCAACATCCTAATAATGGTGGGCCTGGCCTCTATTGGCACGAACTGGTTCGCCAGCCGCGTGTGTCAGGACTCCCTGGATGCGAGCCGCTTCCCCCGCTGGAAAATGCTCCTGATGGTTTGGTTCGCCGTGGCCGCGCTGCTGTGCTACCTGCTCATCATTGTGGTGGTGCTCAGCTACGCCCTGCAAGGTCACCTGGAGGAGTCCCTGAAGGTGGGTCTGAGGAACGGCATCCGTTTCTACAAGGACACGGACGTGCCGGGACGCTGTTTTCAGAAAGAGACCATCGATCGTCTGCAAATGGAGTTCCGCTGCTGTGGAAACAACAACTTCAAAGACTGGTTTGAAGTTCAGTGGGTCAACAACAGATATCTGGATTTCACCTCCAAAGAAGTCAAGGATCGTATCCGAAGTAATGTGGACAGCCGTTACCTGCTGGACGGCGTTCCTTTCAGCTGCTGTAACCCCGCCTCCCCGCGGCCCTGCCTGCAGTACCACCTGACAGATAACAGCGCCCACTACAGCTACGACTACCACGCAGAAGAGCTCAATCTGTTCACTCGCGGCTGCAGAGAGGCTCTGATCAAATATTACATGGGCTTGATGAACTCGACGGGCCCTGGCGTCCTCTCGGTCATCCTAATACAGATGTCGGTGATTCTGAGCATGCGCTTCCTGCAGACGGCCGTGGAAGGAGCCATGGCCTTGGAGAACCCAGAGGAGGACAGCGAGGGTTAT
>GacROM1A
TTCAGCCTGCAGCGGCGGGTGCACGTGGCCCAGGGCCTGTGGCTGCTGTCCTGGATGGCAGTGATATGGGGGGGCGTCATCTTTTGTCTGGGGGTTTACCTTAAGACTGAGCTGCTCCGCAGGGCCGAGGTGATGGACAACACGGAGATCCACGTGGTGCCCGACATCCTGATGCTGGTGGGCCTGGCCTCCATCGGCACCAACTGGTTGGCCAGTCGTGCGTGTCAGGACTCGTTGGACCCGAGTCGCTTCCCCCGCTGGAGAGTTCCCCTGCTGGTTTGGTTTTCTGTGGCCGCAGTGCTGTGTTGTCTGCTCATCGCCGTTTTTGTGCTCAGCTACGCCCTGCAGGGAAGCCTGGAGGAGTCGCTGAAGGTCGGCCTGAGGAACGGCATTCGCTTCTACAAGGACACAGACGTGCCGGGCCGCTGTTTCCAGAAAGAGACCATCGATCGTCTGCAGATGGAGTTTCGCTGTTGCGGAAACAACAACTTCAAGGATTGGTTTGAAGTCCAGTGGGTCAGCAACAGATATTTAGACTTCACCTCCAAGGACGTCAAGGACCGCATTCGGAGCAACGTGGACGGCCGTTACCTGTTGGACGGCGTTCCCTTCAGCTGCTGTAACCCCACCTCCCCTCGCCCCTGCATGCGCTACCACCTGACGGATAACCACGCCCACTTCAACTACGACTACCAATCAGAGGAGCTCAACCTGTACGGCCTCGGGTGCAGGCAGGCGCTGACCGACTACTACATGGAGCTGATGAACTCCACCGGCCCCGCCGTGCTGTCGGTCATCTTGGTGCAGATTTCAGTGCTCGTGAGCCTGAGGTACCTGCAGACGGCTGTGGAGGCCGCCATGGCTCTGGAGGACCCAGCGGGCGACAGCGACGGTTAT
>DrROM1B
TTCACGTTTCAGAAAAGGGTGAAGTTGGCCCAGGGTTTATGGATGCTGTCGTGGTTGGCGACGGTGGGTGGAGCGATCACCTTCACTTTAGGATGCTTCCTAAAGACTGAGCTACGGAGGAGGGGAGAGGTAATGGACAACACAGACATCCATTGTGTGCCCAACACCTTGATGATTGTGGGTCTGGCTTCGATGGGCGGCAATTACTTTGCCAGTCGAATCTGCCAGGATGCCCTGGATGCCGGGCGTTTCCCACGGTGGAAGACCTACATGAAGCCTTTTTTTGGCTGCTCCATTTTCTTCACCACCCTCATGTTGATTTCAATCATCTTGAGTTACATCATGAAGGGCAGCCTGGAGACCTCGCTGAAAATCGGCCTAAAGAACGGCATCCGCTTCTACAAGGACACCGATATCCCGGGCCGCTGCTTCCAAAAGCAGACCATCGACCGGCTTCAGATGGAGTTCCACTGCTGCGGAAACACAGACTACAGGGATTGGTTCGAGGTGCAGTGGATCAGCAACCGCTACCTGGATTTCAGCTCTAAGGAAGTTAAGGACCGCATTAGGAGCAATGTCGACGGCCGCTATTTGGTGGACGGTGTGCCCTTCAGCTGCTGTAACCCCAGCTCTCCCAGACCCTGCATCCAGTACAAAATCACCAACGACTCTGCCCACTACAACTACGAGCACGAGACGGAGGAGCTCAACCTCTTCATCCACGGCTGCAGGGAAGCTCTGGTCAACTACTTCATGGGGCTGATGAACACCATTGGAGCCGTGGTTCTGTCCGTCTTTCTCATTCAGTGCTCGGTGTTGTCTAGCGTGCGCCTCCTGCAAACATCCATGGAAGCCGTAGCCGGACAGGAGAACGTGGAGATCGACACTGAAGGCTAC
>TrROM1B
TTCCCCTTTCAGAAAAGGGTGAAGCTGGCTCAGGGACTGTGGCTGCTCTCCTGGGGTGCCACAGTGGCCGGAGCACTAACCTTTAGTCTGGGATGCATCCTGAAGACAGAGCTCCGCAGGAGGGCAGAGGTGATGGATAACTCTGACATACACATTGTTCCCAACACTCTCATGATTGTCGGTGTGGCCTCTTTGGGCATCAACTACTTTGCGTCAAAGATCTGTCAGGATGCCCTGGATGCAGGCCGATTTCCTCGTTGGAAAACCTTCTTGAAGCCATATTTTGCCATCTCCTCCTTCTTCACTGTCCTCATGCTGCTGGCTGTCATTATGAGCTATGTGATGAAGGGCAGCCTGGAGTCTTCTCTGAAGGTGGGCCTGAGGAACGGCCTTCGCTTCTACAAGGACACAGACACCCCGGGCCGCTGCTTCCAGAAACAGAACATAGATCGCCTGCAGATGGAGTTTCAGTGCTGCGGAAACAGCGACTTCAAGGACTGGTTTGAGGTGCAGTGGATCAGCAATCGTTACCTCGACTTCAGCTCCAAGGAAGTGAAAGACCGTGTAAAGAGCAACGTCGATGGCCGCTACCTGGTTGATGGCGTGCCGTTCAGCTGCTGCAACCCCAGCTCCCCGCGGCCGTGCATCCAGTATCAAATCACCAACAACTCGGCTCACTACAACTATGAATACCAAACTGAGGAGCTCAACATTTACCTGCGAGGTTGCAGAGAAGCCCTGCTCAACTACTACATGGGCCTGATGAACACCATTGGGGGAGGAGTGCTGTCAGTTTTCCTTTTACAGGGTTCCGTGCTGGTAAGCCTTCGCTTCCTGCAGACCTCCATGGAAGCAGTGGCAGGGAATGAGAACACAGAGATAGAAACAGAAGGCTAT
>GacROM1B
TTCCCCTTTGAGAAAAGGGTGAAGCTAGCCCAAGGACTGTGGCTGCTCTCCTGGTGTGCCACAGTTGCTGGTGCTATCACCTTCAGCCTGGGCTGCATCCTCAAGACAGAGCTCCGCAGGAGGGCAGAGGTAATGGATAACTCAGATATACATCTTGTGCCCAACACCCTCGTGATTGTTGGTCTGGCGTCCTTGGGCATCAACTACTTTGCCACGAGGGTCTGCCAGGATGCTCTGGATGCAGGGCGGTTTCCTCGCTGGAAGACCATGCTGAAGCCCTATTTCGCTGTTTCTTGCTTCTTCACTGTCCTCATGCTGCTAGCCGTCATCATGAGCTATGCCATGAAGGGCAGCCTGGAGTCATCCCTTAAGGTTGGCCTGAAGAATGGCGTCCGCTTCTACAAGGACACAGACACCCCGGGACGCTGCTTCCTAAAACAGAACATTGACCGGCTGCAGATGGAGTTTCAGTGCTGTGGAAACACTGATTTCAGGGACTGGTTTGAGGTCCAGTGGATCAGCAACCGCTACCTTGATTTCAGCTCCAAGGAAGTGAAAGACCGCGTCAAGAGCAACGTGGATGGGCGATACTTGTTAGATGGAGTCCCGTTCAGTTGCTGCAACCCCAGCTCTCCACGGCCATGCCTCCAGTACCAGCTAACCAACAACTCGGCTCACTATAACTATGACTACCAAACCGAGGAGCTCAATATCTACCTCCGAGGCTGCAGGGAGGCTCTGGTCAACTACTACATGGGCCTGATGAACACCATCGGGGCTGGAGTAATGTCAGTCTTCCTCTTACAGGGCTCTGTGCTGGTGAGCCTGCGGTTACTACAGACTGCCATGGAGGCAGTGGCCGGTAATGAGAATACAGAGATTGAGACAGAAGGGTAC
>BfRDS
TTCACCGAGGAGAAACGTGTCCGCCTGGCGACCGTACTGCAGTGTTTCAACGCGCTTTCTACGCTTTGTTCTCTCTTCTTAATCTCAGGGGGGTTATTCATCAAGTTCAGGGTCGAAGATAAAGTTGCTCTCATTGAAGATTATAACGTAGACGGCCTCTGTTACACACTCATGGCATTCGGAGTGTTAGGAGTCGGCCTGAACCTGTTCGGGATGAAGGTCAGCTCTGACTCGAAGTCCCCTGAAACGCGGTCCNNNNNNAAGACTGGACTAGTGATCTACATGGCAGTCACGGCGCTGTTCTGCCTCCTAGTGTTCTGTGCAGGAATTACAACGTTTGCTCACAAGATGCATCTGCGAAGTGCTTTTGATAAGGGCATAACCAAGGCCATGAACCAATACCAGCATGGCGGATCTNNNNNNNNNNNNNNNCTCAAGATAGAAGTGGACATGCTGCAGATGGAGTACCGCTGCTGCGGGTCGGAGGGACCAGAGGACTGGTTCAAAATGCAGTGGATCAACAATAGATACATCAACCAGAAGTCTCAAACAATTAGAAAGAAAATGNNNNNNNNNACCGATGGACGATATTTGACCTCTGACGTTCCATTTAGCTGTTGCAACATGCGCTACAATCGCCCGTGTATCCACCACGGCCTCACCACGTCAGGCACACACTACAACTTCAAGTACGAAGGACAGAAACACATCATTTATCAGACGGGCTGCAAGGAGGCGCTCATGAACTATTTCGGCCAGGTTCTGGAGACTGTCGGGGGAACCATCATGGTAATCTGGGTCTTTCAGCTGGCCGTGACTTTTGGAGTCAGGTACCTACAGACGGCCATCGGANNNAGCATCGACCCTTCAGATCCTGAAGGAGACTCAAAGGGCCAC
>SpRDSA
TTGACCGAAGGAGGACGGCAGACCATCGCCATACTCCTCGTCATCTTGCACGTCATTAGTGTCTTTGTTGGGGCAGGTCTCGGCACTGTGGGCTTCTTTCTTCGCTACAGTCTCCAGTCCAAGGTCAGTCTCGTCGATGGATACGATGGCAATGTCCTCCCCATCGTCCTCATGGTTGTCGGCGGCCTCACCGCCGTGGTCAACCTCGTCGGCAGCAAGGTTGCGTTTGTCGTCACCAATCCCGTGAACAGAAAACGACTGCGAACTCTCCTGGTGGTTAACCTCGTGCTTCTCCTTGTCGTTCTCTTGGCCTTGCTGACAGCGGGAAGCATGTGCTTTGCTCACCGACATCATCTTTCGAGGTCGTTCCACCACGGTCTCATCAAGGCGATGGGAAAATACCAAGAAGACTACAAANNNNNNNNNNNNNNNCTGAAATACGATATTGACATGCTTCAGATACAGAATGAATGTTGCGGTAATAATGGCTATGAAGACTGGTTGGATGTCCAGTGGATTAACAACAATTTCTTGGATCTCTCCAACAACAAAATCCAGAGTAAGATGNNNNNNNNNACAACTGGTAAATATTTGACCGATGATGTCCCCTTCTCGTGCTGTCGACCGACATCGCCACGCCCATGTATCCACCACCAAGTCCAGGACAATGACATCCACTACAACTACGACTACCGCNNNACCGACCTAACCCTTCATACCATAGGATGTAAGGAGAAGCTCATGGAGTACTTCGGCTCGCAATTCACCAAGCTCGGCGCAGCGGCGTTCGGCTTGTTGGGAGTACAGGTAATAGCTCTTCTGCTTGCCCGATACCTGCAGACCTCGATAGCTGGTGCCATAGCTGAAGGAGACCCGGAGGCTTCCGCACCCGGTTCC
>SpRDSB
TTAACCGAGGCGTGTCGACAACGGCTCATCTCCTTCCTCATCATCCAGCTCATCCTCGGTCTCCTCTGCGGCACCGCACTCATCGGCGTCGGATTATACATACGAAGCCACATCCGAGCCAAAGTCAACCTCATCGAGAATTACGACTTCGAACAGCTTCCCATCACTCTCATGGTCGTCGGTGGTCTCACCGTTCTCGTTAACCCAATCGTCGGCAAGATCGGCCACGAGGCGTCTTTCTCGTGGAAGAGGGAGAAGCTCCGAAATGGCTTGCTCACTATGGTGGTAATCCTCAGTATCGTCGATATAGGGTTGCTGATAGCAGGCTCGATGACATTCATCCACCGTCAAACTTTGAGGAAGTCGTTTCACAGCGGGCTCGAAAGCGCCATGAAGAAATACAAGGACGACATAGAGNNNNNNNNNNNNNNNATCAAGGTGGAAATTGATTCGCTCCAACTGGAACTCGGATGCTGTGGAAACGAAAACTTTGAAGATTGGTTTAAAATACAGTGGATTAATGATGACTATCTCGACCAGTCGAACAGACCTGCTCGAGATGCCAAAAAGGGAGAGACATTGAACGAATTCCTGAATAACGACACGCCATTTTCCTGCTGTCACCCACGCTCCATTCGACCCTGTATTCATCACAAGGTGCTCGACAACGATGCCCACTTCCGCTACGACTTCGAGNNNCTAAGTTTTACGATTCACAAGACGGGCTGCAAACATCGGCTCATGGAGTACTTCAACAAGAAGCTTAACATCATCGGCGGGTGTGTTATGGGTCTTTGTGGACTACAGTTGAGCATCCTGTTGACGGCTCAGTACTTGAATTCATCAATCTGCAATGCTCTAGACCGTGGTAACGCGGAGAGAACGTCCAAGGGCTGG
