# Supplementary material for: The evolution of vertebrate tetraspanins: gene loss, retention, and massive positive selection after whole genome duplications
Source: BMC Evol Biol. 2010 Oct 13;10:306. doi: 10.1186/1471-2148-10-306 (PMC2965184; doi:10.1186/1471-2148-10-306)
Supplement: Additional file 6 — All used alignments (alignment.zip). [file 1471-2148-10-306-S6.ZIP › alignments/TSPAN10_test.fas]

>BtTSPAN10
TGCCTCAAGTGCCTACTCTTCTTGTCCAACTTCCTCTTCTCCCTGCTCAGCCTGCTGGCCCTGGCCATTGGGCTCTGGGGCCTGGCTGTCAAGGGGTCTCTGGGGAGTAGTTGGGGGTCCCCCCTGCCCGCAGACCCCATGCTGGGACTGGTGCTGGGCGGGCTGGCGGTCAGCGTGGTGAGCCTGGCGGGCTGCCTGGGTGCCCTCTGCGAGAACACCTTTCTGCTGCGCTGCTTCTCCGGGGGTGTCCTTGCCTTCCTGGTGCTGGAGGCCGTGGTGGGGGCCCTGGTGGTGGCCCTCTGGGGTCAGTTACAGGATGGCCTGGAGCACGTCCTGCGCCTGGCCATCACCCACTACCAAGACGACCCAGACCTGTGCTTCCTCATCGACCAAGTCCAGCTGGGGCTGCAGTGCTGTGGGGCGGCCTCCTACCAGGACTGGCAGTGGAACCTGTACTTTAACTGCAGCTCCCCTGGGGTCCAGGCCTGCAGCCTTCCTGCCTCCTGCTGCGTTGACCCCTGGGAAGGCGGAGCCTCTGTCAATGACCAGTGCGGCTTCGGGGCCCTGGGCCTGGACGAGGACGCGGCCCAGAGGGTGGTGCATCTGGAGGGCTGTGGCCCCCCGCTCCTCCAGTGGCTGCGCAGTAACATCCGGACTGTGGGCTGCTACGCCATCGTGGTGGTGCTGGTCCAG
>EcTSPAN10
TGCCTCAAGTGCCTGACCTTCCTATCCAACTTCCTCTTCTCTCTGCTCAGCCTGCTGGCCCTGGCCATGGGGCTCTGGGGCCTGGCCATCAGGGGCTCTCTGGGGAATAGTTGGGGGGGCCCCCTGCCTGCAGACCCCATGCTGGGGTTGGTGCTGGGGGGGCTGGCGGTGAGTGTGGTGAGCCTGGCGGGCTGCCTGGGTGCCCTCTGCGAGAATGCCTGCCTGCTGCGCTGCTTCTCGGGAGGCCTTCTCACTTTCCTGGTGCTGGAGGCCGTGTGGGGGGCCCTGGTGGTAGCCCTCTGGGGCCCACTGCAGGATGGCCTGGAGCATGCCCTGCGTGTGGCCATCACCCACTACCAGGATGACCCAGACCTGCGCTTCCTCATGGACCAAGTCCAGCTCAGGCTGCAGTGCTGCGGGGCCGCCTCCTACCAGGACTGGCAGAGGAACCTGTTCTTTAACTGCAGTTCCCCCGGGGTCCAGGCCTGCAGCCTTCCTGCCTCCTGCTGCATCAACCCCTGGGAAGATGGAGCCTCTGTCAATGACCAGTGTGGCTTCGGGGTCCTGGGCCTGGATGAGGATGCAGCTCAGAGAGTGGTGCACCTGGAGGGCTGCGGCCCCCCACTCCGACAGTGGCTGCGCGGAAATATCCCGGTCGTGGGTAGTTGCTTGATCACAGTCGTGGTGGTCCAG
>HsTSPAN10
TGCGTCAAGTATCTGATCTTCCTCTCCAACTTCCCCTTCTCCCTGCTGGGGCTGCTGGCCCTGGCCATCGGGCTCTGGGGCCTGGCTGTCAAGGGGTCTCTGGGAAGTGATCTGGGGGGGCCCCTGCCCGCAGACCCCATGCTGGGGCTGGCACTGGGAGGGCTGGTGGTCAGCGCAGTGAGCCTGGCTGGCTACCTGGGCGCCCTCTGTGAGAACACCTGCCTGTTACGTGGCTTCTCTGGGGGCATCCTTGCCTTCCTGGTGCTTGAGGCCGTGGCGGGGGCCCTGGTGGTGGCCCTCTGGGGCCCGCTGCAAGACAGCCTGGAGCACACCCTGCGTGTGGCCATCGCCCACTACCAGGACGACCCAGACCTGCGCTTCCTCCTCGACCAAGTCCAGCTCGGGCTGAGGTGCTGCGGAGCTGCCTCCTACCAGGACTGGCAGCAGAACCTGTACTTTAACTGCAGCTCCCCCGGGGTGCAGGCCTGCAGCCTTCCCGCCTCCTGCTGCATCGACCCCCGCGAAGATGGAGCCTCTGTCAACGACCAGTGCGGCTTCGGGGTCCTGCGCCTGGATGCGGACGCAGCTCAGAGAGTGGTGTACCTGGAGGGCTGCGGCCCGCCGCTCCGGCGGTGGCTGCGCGCGAACCTGGCTGCCTCGGGCGGCTACGCAATCGCGGTGGTGCTGCTGCAG
>CfTSPAN10
TGCCTGAAGTACCTGACCTTCCTGTTCAACTTTGTCTTCTCTCTGCTTGGTCTGCTGGCCCTGGCCATCGGGCTCTGGGGCTTGGCAGTCAAGGGGCCCCTGGGG---AGTGGTGGGGTGGCCCTGCCCAGAGACCCCATGCTGGGGCTGGCGCTGGGGGGGCTGGCGGTCGGCGCAGTGAGCCTGGCAGGCTGCCTGGGTGCCCTCTGTGAGAACGCCTGCCTGCTGCACTGCTTCTCTGGGGGTCTCCTCGCCTTCCTGCTGCTGGAAGCTGTGCTGGGTGCCCTGCTGGTGGCCCTGTGGGGCCCACTGCAGGACGGCCTGGAGTACACCCTGCGTGCGGCCGTCGCCCACTATCAGGATGACCCCGACCTGCACTTCCTCATCGACCAGGTGCAGCGTGGGCTGCAGTGCTGTGGGGTGTCTTCCTACCAGGACTGGACGAGGAACCTGCACTTTAACTGCAGCTCCCCGGGAGCCCAGGCCTGCAGCCTTCCCGCCTCCTGCTGCATCCGCCCCAGGGAAGATGCGGCGGCCGTCAGCGACCCGTGTGGCCTCGGAGCTCTGGGCCTGGATGAGGAGGCCGCTCAGAGGGTGGTGCATCTGCAGGGCTGTGGCCCCCTGCTGCGAGGGTGGCTCCGCAGGAGCCTCCGGGCCACTGGCGTCTATGCGATCGCAGTCGTCGCAGTCCAG
>MmTSPAN10
TGTGTCAAATATCTGATTTTCCTCTCTAACTTCCTCTTCTCCTTGCCGTCTCTGCTGGCCCTAGCTGCAGGGCTCTGGGGCCTGACTGTTAAAAGGTCTCAGGGGATTGGCTGGGGTGGACCCGTGCCTACAGACCCTATGCTGATGCTGGTGCTGGGAGGCCTGGTGGTCAGCGTGGTGAGCCTGTCTGGATGTCTGGGTGCTTTCTGTGAGAATAGCTGCCTGTTGCACTGGTACTGTGGGGCTGTCCTCTTTTGTCTGGCACTGGAAGCCCTGGCAGGGGTTCTCATGGTAACCCTCTGGAAGCCACTGCAAGATAGCCTGAAGTATACACTTCATGCAGCCATCATTCACTACTGGGATGACCCAGACCTGCACTTCCTCCTCGACCAAGTCCAGCTGGGGCTGCAATGCTGTGGGGCAGTATCCTACCAGGACTGGCAACAGAACCTGTACTTTAACTGCAGCTCTCCCGGGGTGCAAGCCTGCAGCCTTCCAGCCTCTTGCTGCATCAACCCCCAGGAAGACGGAGCTGTAGTGAACACCCAATGTGGTTTCGGAGCACTGGGCCTGGACCAGAATGTGGCTGGACAAGTAGTATTCCTGCAGGGCTGCTGGCCTGCGCTGCAAGAATGGCTGCGGGGGAATACTGGTGCCATAGGTGACTGTGCTGTGGCCGTTGTCATGATCCAA
>MdTSPAN10
TGTATCAAATATTTAATCTTTCTCCTCAACTTCCTTTTCTCTCTTCTTGGTTTACTGACGTTAGTAATTGGACTGTGGGGGCTGGAAGACAAGAAGTCACTGGGGAGTGAGCAGCTGCCACACCTGGGGACTGACCCAATGCTGCTGTTTGTGGTGGTGGGGCTGGCAGTCAGCGCTGTATTCCTGGCAGGCTGTGTGGGTGCCCTCTGTGAGAACATCTGCCTTCTTTGGTTCTTTGCTGGGGGAATCTTCACTTTCTTAATCCTAGAGACATTGGTGGGAATCCTAGTATATGCTTTATGGGATCAGTTCCAGGATGTATTGGACAGCGCCATGCTCCTGGCCATTAGTAGATACCAAGATGACTCAGACCTGCGTTTTCTCTTGAATGAAATCCAGTTGGGCCTGCAGTGCTGTGGTGTAGTGTCCTATCAGGACTGGAAATCAAATTTATACTTTAACTGCAGTTCCCCAGGTGTCCAGGCCTGTGGTCTTCCTGCCTCTTGCTGTATCAACCCCTGGGAAAATGGAACCATCATCAACTCTCAGTGTGGCTTTGGTGCCCTTCGCTTGGATGAAGCTACAGCTCAAAACATGGTTCACTTTGGGGGATGCAGCCCCAGACTAAGGCAGTGGATGGACCAGAACAGTTGGGCCATCAGGGACTATACTTTAGTTACCATAGTAATAGAA
>AcTSPAN10
TGTGTTAAATACCTGACCCTCGTTTGGAACCTGGCTTTCTCCATTGTGGGATTGGTCATCTTGGCTATAGGGATCTGGGGTCTTTCAGACAAGGAATCATTGGCCAATGAACAGATAACTCATTTGGGCAGTGACCCAATGCTCTTTTTTGTATTAGCAGGCCTGGCAGCCAGTGCTATGTCTCTGTTGGGTTGTACAGGAGCCCTCATCGAGAACACCTGCCTCCTGAAGATTTTCTCTGCAGGCATCATCACCTTTGTAGTCCTAGAAATTGTTGGTGGAATTATTCTTTTTTCACTAAGAAACCAAATCAAGGCCTCCTTGCAAAATTCCCTCATGGTGGCAGTGCAGCGGTACCAGGATGATCTGGACTTGCAGTTCATTATGGATGAAATTCAGACAGGCTTACAGTGCTGTGGAGTCGAGTCTTACCTAGACTGGAAAACAAATCTGTATTTTAACTGCAGTTCCCCAGGTGTGCAAGCCTGCGGTGTTCCAGCTTCCTGCTGCCTGGATCCACGGGAAAATGGCACCATCCCAAATTCCCAGTGTGGCTTTGGTGCTCTGGCCCTGGAGGAGTTTGTGGCTCAGAGCACTATCTATCTTGGAGGCTGCGTTCCCCAGCTGAGCAGATGGCTTAATAATCATACGGGGGCAATTGCCTCTTATTTTGTGTTTCTGATTCTGATTGAA
>GgTSPAN10
TGTGTGCGGCACTTAGCCTTCCTCTGGAACCTCCTCTTCCTCCTGCTGGGCCTGCTGACCCTTGGCATAGGGGTCTGGGGGCTGCTGGCCAAGGGCTGGCAGGGC---GAGCGCTCGGCCCCGCTGGGCTCTGACCCCATGCTGCTCTTCGTGCTGGCAGGGCTGGGGGCCAGCACCGTGTCCCTGGCTGGTTGCCTGGGCGTCCTCCGCTCCAGCACCTGCCTGCTCCGCTTCTTTGTGGGGGCCGTGTTGGCCTTTGTGGGGCTGGAGGTGCTGGGGGGACTGCTGCTGCTGGTGGCCCGGCAGCGGCTGCGGGATGCGCTGCAGGATGCCCTGCTGCTCTGCCTGCTGCGCTACCAGGAGGAGCCCGACCTGCGCTTCCTGGTGGACGAGGTGCAGCGCAGCCTGCGGTGCTGCGGGCTCAGCTCCTACCGTGATTGGGAGAGCAACCCGTATTTCAACTGCAGCGCGCCCGGCGTGCAGGCGTGCAGTGTCCCTGCCTCCTGCTGCCTGGATCCGTGGCAGAACGGCTCCATCACTAACGACCAATGTGCCTTCGGGGTGCTGCACCTGGGAGACGTGGCGGCTGCTGGCGTGGTGCACCTGGGGGGCTGTGTGGTTCAGCTGGGTGCCTGGCTGCGTGGGCAGGCTGGAGGCATTGCCACCGGTGCGGCTGTGCTGGTGCTGCTGGAG
>GacTSPAN10
TTCCTAAAATACCTCCTGATCCTATCCAACCTGGTGTTCACAGTTCTGAGCCTGATGGCTCTGGTTCTGGGGACGTGGGGCCTCGTCAGCAAGCAGTCCTTCGCTCGGGAGAAGATCGGCAGCATCGGCACCGACCCAATGCTGGTGTTTCTGACCGCGGGCTCGGTGCTGACCCTGCTCTGCCTGTCCGGCTGCGTGGGCGCCTTGAGAGAGAACCGCACTTTGCTGAAGCTGTTCTCTGCCGCGCTGCTGCTCCTCATCACGGCCCAGGTGCTGACCGCCATTGTGGCCTACGGTCTGCAAGACCAGGTCGTGGGCTACCTGCGGTCGGGGATGTTAGCCGCCATGGTGCGCTACCAGGATGATCTGGATCTGAGGTTCATAACGGACGAGATCCAGTCCAACCTGCAGTGCTGTGGGGCAGATAACTACCGTGACTGGGAGCTCAACATATATTACAACTGCTCTGCTCCGGGGGTGCTGGCCTGCGGCGTCCCGGCGACATGCTGCGTGGATCCTCTGGAGAACGGAACCGTGTGGAACTCTCAGTGTGGTTTGGGAGCCCAGCTGCTGGACGAGTTTAGCGCTCAGAGTGTGATCTTCCTGGGCGGATGTCTGGGAGGGATCTCTCGCTGGATTGAGCAACACGAGGGCCTGATCGGGACAGTTGCAATAGTGGTGGTGGGGGTCCAG
>TrTSPAN10
TTCCTGAAATACGTCCTGTTTCTAAGCAATTTGATGTTCACCATTCTGGGCCTGGTGGTTCTCGGTCTGGGCATGTGGGGCCTCATCAGTAAAGAGTCCTTTGCTCAGGAGAAGATCAGCAGTATCGGTACTGACCCGATGTTGGTTCTTGTCAGTCTGGGAGTCGTGCTGACCGCGCTCTGCCTGTTGGGCAGCGTCGGTGCCTTGAGAGAGAACTGCGTCCTGCTCAAGGTGTTCTCGGCCGTGGTGCTGGTGCTCCTCGGTGCTCAGGTGCTGGTTGCTATCTTGTCCTACACCACACAAGATCAAATCAGAGGCTATCTTCGGTCGGGGATGCTGACTGCCATGGCGCGCTACCAAGATGATCTGGATCTGCGGTTCATCGTGGATGAGATTCAGACCAATCTGCAGTGCTGTGGGGCCGATGACTACCGCGACTGGGAAATCAACATATATTACAACTGCTCCGCTCCTGGGGTGCTGGCATGTGGCGTCCCTGCAACGTGCTGCGTGGACCCGTTGGAGAACGGCACGGTGTGGAACTCTCAGTGTGGTGTCGGAGCCCAGAAACTGGATGAGTTTACTGCCCAGACAGTCATTTTCCTGGGCGGTTGCCTGGGCGGAATCTCCCGGTGGATCGAGCAGCACCAGGGTCTGATTGGGACAATTGGAATTGTTGTACTGGGCGTCCAG
>OlTSPAN10
TTCCTTAAGTACTTTCTCTTCCTCTGCAACCTGGCGTTTACCGTTTTTGGCTTAATGGTTCTTGGTTTGGGAATGTGGGGCCTCATCAGCAAAGAATCGTTTGCTCAGGAAAGGATTGGCAGCATCGGCACCGACCCGATGCTGGTGCTTGTGAGCTTGGGCTTTCTGCTTGCTGTGCTCTGCCTGACAGGGTGCGTAGGCGCCATCCGAGAGAACTCCTGCTTACTGAGGCTCTTTTCAGGCATCTTGTTGATCCTCATCACAGTTCAGGTGTTGATCGCCATCATGGCCTACAGTATGCAAGATCAGATTGAAGTCTACATGAGGTCCGGCATGTTAGCTGCTATGGCAGGGTATCAAGATGATCTGGATCTGAGGTTCATCACAGATGAGATTCAAACAAACCTGCAGTGCTGTGGGGCCGATACCTACCGTGACTGGGAGACCAACATATATTACAACTGCTCATCTCCAGGAGTTCTGGCGTGTGGCGTCCCTGCAACCTGCTGCGTGGACCCGCTGGACAACGGCACCGTGTGGAACTCCCAGTGTGGGCTTGGAGCCCAGCGGTTAGACGAGTTCACCGCTCAGAGCACAATTTTTCTGGGAGGCTGCATCGGGGGGATCTCCCGCTGGATCGAGCTGAACCAGGGCCTGGTTGGAGCTGTTGCAGTTGTGGTGCTGGGGGTCCAG
>DrTSPAN10
ATCCTCAAATACCTGCTGATCTCCAGTAACCTGCTCTTCACAGCCCTGGGCCTGGCCACGTTGGTGCTGGGTCTCTGGGGTCTGATTAACAAAGAGTCCTTCGCTCAGGAGAAGATCAGCGGGATTGGGACAGACCCCATGCTGCTCTTCTTGTTCCTGGGTTTGGTCCTCGCCCTGCTGAGCATGACGGGATGCATCGGGGCGTTGCGAGAGAACATGTGTCTCCTACGGATCTTCTCGGCTGCGGTTTTTCTTCTGGTGGTGGCACAGGTCCTGGCAGCGGTTGCACTGTTTAGCATGCAGGCTCAGATGGAGGACTACCTACGTTTGGGCATGTTGACCGCTATCGTGAGGTATCAGGATGACCTGGACCTAAGATTTATCACTGATGAGATCCAGACCAGCCTGCAGTGCTGCGGGGCCGACACCTACAGAGACTGGGAGATCAATGTGTATTTCAACTGTTCCGCTCCAGGGGTGCAGGCTTGTGGAGTGCCCCCATCCTGCTGCATCGACCCGCTGGAGAACGGGACGGTGTGGAACAGCCAGTGTGGAGTGGGCGCCCAGCAGCTGGACGAGTTCTCTGCCCAGAGCGTGATCTTCCTGGGTGGCTGTTTAGGTAGCGTCGCCCGCTGGATGGAGCACAACGGCGGGGTGATCGTCACAGTGGTCATCGTCTTGCTGGGCATCCAG
>BfTSPAN10
TGCGTCAAGTACACAATCTTCAGCGTCAACGTCATCTTCTGGATCGTGGGCGGCGCCGTCCTGGCCATCGGCATTTGGGGTATGGTGGAGAAACGGAACTCGTCCGGAGTCGCGAGACTGACCAACGTGGACGACCCGATGCTGATCTTCGTGGTGGTGGGGCTGCTGATCTTCCTCCTGTCCTTCTGCGCATGTCTGGGGTCCCTGCGGGAAAACACGTGCCTCCTGTCCTTCTTCTCCTACAGCTTAGTCTTCATCTTCGTGGTGGAGATAGCCGGCGGGGTTCTGGTCTACATCTACAAGGACTCAATAGAACAGGCGCTGGGCAAGGGCTTTAGGACTGCTATTGTGCGCTACATAGAAGACAGCGATTTACAATTCATCGTGGATGAAATTCAGATGGGACTGAAATGCTGCGGGTCACAGACGTACACAGACTGGAATGAAAATAGGTACTTCAACTGTTCCTCCCCCAGTGCCCGTGCGTGTGGTGTGCCCCATTCCTGTTGTCTGTCGGCCTACACGCAGGAGATGGTCCTCAACACGCAGTGCGGCTTCCACGCCATCTCCATGAAGCAGGATGAGGCCAGGGACAGAATCTACGTGCGGGGCTGCCAGAGCAGCATTGTGGAGTGGATCAACAACAACATGTATCTCATAGGGGGCGTGTTTGTGGGTGCAGTGATACTCCAG
>SpTSPAN10
TGCGTCAAGTACACAATCTTTGCATTCAATGTGATCTTCTGGTTGTGTGGTTTAGGCATCCTGGCCTTTGGTGTGTGGGGTCTCGTCTCGAAG---AGTTCCAGTGTCGAGGCTATCGCAGAAGAGGTTGGAGATCCAATGTATGGTTTCATCATAGTCGGTGGGTGCATCTTCATCCTCGCGTTCTTAGGATGTATCGGGTCATTGAGAGAGAACACGTGTTTGCTGAAGCTCTATGTCATCATCCTGGTACTTATCTTCTTGGCTGAGATCACCATCGGTCTCCTCGTCTACTTCTACCAAGATAGATTCGTAACGCTCCTTGATACATGGGTGGAGAAGACTCTACTTAACTACTTTGATGATCCAGACAGTCAGTTCTTGATGGATAACATGCAAGAAGGGCTGACATGCTGTGGTGTTAACTCTCCCGATGACTGGCAGAAGAATGCATATTTCAACTGTTCATCCATAGCGGATTCACGATGTAGCGTCCCCTTTTCCTGCTGCGTCCCCGAC---CCTACTACATCAGTCATCAACTACCAGTGCGGATACGGCGTCCTAGCGCTACCACCCACCGAATGGTTCATGACCATCTACACCATAGGTTGCGCTCAATCCTTGACCGATTGGTTTAAGACGAACGTCATCCTGCTAAGTTGTATTGGTGGCGCCCTCGTACTCATGCAG
