# Supplementary material for: The evolution of vertebrate tetraspanins: gene loss, retention, and massive positive selection after whole genome duplications
Source: BMC Evol Biol. 2010 Oct 13;10:306. doi: 10.1186/1471-2148-10-306 (PMC2965184; doi:10.1186/1471-2148-10-306)
Supplement: Additional file 6 — All used alignments (alignment.zip). [file 1471-2148-10-306-S6.ZIP › alignments/TSPAN12_test.fas]

>EcTSPAN12
ATGGCCAGAGAAGATTCTGTGAAGTGCCTGCGCTGCCTGCTCTACGCGCTCAATCTGCTCTTTTGGTTAATGTCCATCAGTGTGTTGGCAGTTTCTGCTTGGATGAGGGACTACCTAAATAATGTTCTGACTTTAACTGCAGAAACAAGGGTGGAGGAGGCTGTCATCCTGACTTACTTTCCTGTGGTTCATCCGGTCATGATCGCCGTTTGCTGTTTCCTTATCATAGTGGGCATGTTAGGATACTGTGGAACAGTGAAAAGAAACCTGTTGCTTCTCGCGTGGTACTTTGGAAGTTTGCTTGTCATTTTCTGTGTAGAGCTGGCTTGTGGTGTTTGGACGTATGAGCAGGTACAGTGGTCAGACATGGTCACTTTGAAAGCCAGAATGACAAACTATGGCTTACCTAGGTACCGGTGGCTTACTCATGCTTGGAATTTTTTTCAGAGAGAATTTAAGTGCTGTGGAGTGGTATATTTCACTGACTGGTTGGAAATGACAGAGATGGACTGGCCCCCAGATTCCTGCTGTGTCAGGGAATTCCCAGGATGTTCCAAACAGGCCCACCAGGAAGATCTCAGTGACCTTTATCAAGAGGGTTGCGGGAAGAAAATGTATTCCTTTTTGAGAGGAACCAAACAACTGCAGGTGCTAAGGTTTCTGGGAATCTCCATTGGAGTGACACAAATCCTGGCCATGATTCTCACCATTACTCTGCTCTGGGCTCTCTATTAT
>CfTSPAN12
ATGGCCAGAGAAGACTCGGTGAAGTGCCTGCGCTGCCTTCTCTACGCCCTCAATCTGCTCTTCTGGTTAATGTCCATCAGTGTGTTGGCAGTTTCTGCTTGGCTGAGGGACTACCTAAATAATGTTCTGACTTTAACTGCGGAAACAAGGGTGGAGGAGGCTGTCATCTTGACTTACTTTCCTGTGGTTCATCCAGTCATGATCGCTGTTTGCTGTTTCCTCATCATTGTGGGGATGTTAGGATACTGTGGAACAGTGAAAAGGAATCTGTTGCTTCTTGCATGGTACTTCGGAAGTTTGCTGGTCATCTTCTGTGTGGAACTGGCGTGTGGCGTTTGGACCTACGAGCAGGTGCAGTGGTCCGACATGGTCACCTTGAAAGCCAGAATGACAAATTATGGCTTACCTCGATACCGGTGGCTTACTCACGCTTGGAATTTTTTCCAGAGAGAGTTTAAATGCTGTGGAGTGGTGTACTTCACTGACTGGCTGGAGATGACAGAGATGGACTGGCCCCCAGATTCCTGTTGTGTTAGGGAATTCCCAGGATGTTCCAAACAGGCCCACCAGGAAGATCTCAGTGACCTTTACCAAGAGGGTTGCGGGAAGAAAATGTATTCCTTTCTGAGAGGAACCAAGCAACTGCAGGTGCTGAGGTTTCTGGGAATTTCCATTGGAGTGACACAGATCTTGGCCATGATTCTCACCATCACTCTACTCTGGGCTCTCTACTAT
>HsTSPAN12
ATGGCCAGAGAAGATTCCGTGAAGTGTCTGCGCTGCCTGCTCTACGCCCTCAATCTGCTCTTTTGGTTAATGTCCATCAGTGTGTTGGCAGTTTCTGCTTGGATGAGGGACTACCTAAATAATGTTCTCACTTTAACTGCAGAAACGAGGGTAGAGGAAGCAGTCATTTTGACTTACTTTCCTGTGGTTCATCCGGTCATGATTGCTGTTTGCTGTTTCCTTATCATTGTGGGGATGTTAGGATATTGTGGAACGGTGAAAAGAAATCTGTTGCTTCTTGCATGGTACTTTGGAAGTTTGCTTGTCATTTTCTGTGTAGAACTGGCTTGTGGCGTTTGGACATATGAACAGGTACAATGGTCAGATATGGTCACTTTGAAAGCCAGGATGACAAATTATGGATTACCTAGATATCGGTGGCTTACTCATGCTTGGAATTTTTTTCAGAGAGAGTTTAAGTGCTGTGGAGTAGTATATTTCACTGACTGGTTGGAAATGACAGAGATGGACTGGCCCCCAGATTCCTGCTGTGTTAGAGAATTCCCAGGATGTTCCAAACAGGCCCACCAGGAAGATCTCAGTGACCTTTATCAAGAGGGTTGTGGGAAGAAAATGTATTCCTTTTTGAGAGGAACCAAACAACTGCAGGTGCTGAGGTTTCTGGGAATCTCCATTGGGGTGACACAAATCCTGGCCATGATTCTCACCATTACTCTGCTCTGGGCTCTGTATTAT
>DnTSPAN12
ATGGCCAGAGAAGATTCCGTGAAGTGCCTGCGCTGCCTGCTCTACGCCCTCAATCTGCTGTTCTGGTTAATGTCCATCAGTGTGCTGGCAGTTTCTGCTTGGATGAGGGACTACTTGAATAATGTTCTGACTTTAACTGCAGAAACAAGGGTAGAGGAAGCTGTCATCTTGACTTACTTTCCTGTGGTTCATCCGGTCATGATTGCTGTTTGCTGTTTCCTTATCATTGTGGGGATGTTGGGATATTGTGGCACAGTGAAAAGAAATCTCTTGCTCCTTGCATGGTACTTTGGAAGTTTACTTGTCATTTTCTGTGTAGAACTGGCTTGTGGTGTTTGGACATATGAGCAGGTACAGTGGTCAGATATGGTCACTTTGAAAGCCAGAATGACAAATTATGGCTTACCTAGATACCGGTGGCTTACCCATGCTTGGAACTTTTTTCAGAGAGAGTTTAAGTGCTGTGGAGTGGTGTATTTCACAGACTGGCTGGAAATGACCGAGATGGACTGGCCCCCAGATTCCTGCTGTGTTAGGGAATTCCCGGGATGTTCCAAGCAGGCCAACCAGGAAGATCTCAGTGACCTTTACCAAGAGGGTTGTGGAAAGAAAATGTATTCATTTTTGAGAGGAACCAAACAACTTCAGGTGCTAAGGTTTCTGGGAATCTCCATTGGAGTGACACAAATCCTGGCCATGATTCTCACTATTACTCTCCTCTGGGCTCTCTATTAT
>RnTSPAN12
ATGGCCAGAGAAGATTCCGTGAAGTGTTTGCGCTGCTTGCTCTACGCCCTCAACCTGCTCTTCTGGTTAATGTCCATCAGTGTCTTGGCAGTTTCTGCTTGGATGAGGGACTACCTGAATAACGTTTTGACTTTGACTGCAGAGACAAGGGTAGAAGAGGCGGTCATCTTAACTTACTTCCCTGTGGTTCACCCCGTCATGATTGCTGTCTGCTGTTTCCTTATCATCGTGGGAATGCTGGGATACTGTGGGACCGTGAAAAGGAATCTGTTGCTTCTTGCATGGTACTTTGGAACTTTACTCGTGATCTTCTGCGTAGAACTGGCTTGTGGTGTGTGGACATACGAGCAGGTACAGTGGTCAGATATGGTTACTTTGAAAGCCAGAATGACAAATTACGGCTTACCCAGGTATAGGTGGCTTACGCATGCTTGGAACTATTTTCAGAGAGAGTTTAAGTGCTGCGGAGTGGTCTACTTCACCGATTGGTTGGAAATGACAGAAATGGACTGGCCCCCAGACTCCTGCTGTGTTAGGGAGTTCCCAGGATGCTCCAAGCAGGCTCACCAGGAAGACCTCAGTGACCTGTACCAAGAGGGTTGTGGGAAGAAAATGTATTCCTTTTTGAGAGGAACCAAACAATTGCAAGTACTAAGGTTTCTGGGGATCTCCATTGGTGTGACACAAATTCTAGCCATGATTCTCACCATTACTCTGCTCTGGGCTCTGTATTAT
>MmTSPAN12
ATGGCCAGAGAAGATTCCGTGAAGTGTTTGCGCTGCTTGCTCTACGCCCTCAACCTGCTCTTTTGGTTAATGTCCATCAGTGTCTTGGCAGTTTCTGCTTGGATGAGGGACTACCTGAATAATGTTTTGACTTTAACTGCAGAAACAAGGGTAGAAGAAGCGGTCATCTTAACTTACTTCCCCGTGGTTCACCCCGTCATGATTGCTGTCTGCTGCTTCCTTATCATCGTGGGAATGCTGGGATACTGTGGAACGGTGAAAAGAAATCTGTTGCTTCTTGCATGGTACTTCGGAACGTTACTCGTCATCTTCTGTGTAGAACTGGCTTGCGGTGTGTGGACATACGAGCAGGTACAGTGGTCAGATATGGTTACTTTGAAAGCCAGAATGACAAATTACGGCTTACCGAGGTATAGATGGCTTACACACGCTTGGAATTATTTTCAGAGAGAGTTTAAGTGCTGTGGAGTGGTGTACTTCACTGACTGGTTGGAAATGACAGAAATGGACTGGCCTCCCGACTCCTGCTGTGTCAGGGAGTTCCCAGGGTGCTCCAAGCAGGCTCACCAGGAAGATCTCAGTGACCTTTACCAAGAGGGTTGTGGGAAGAAGATGTATTCCTTTTTGAGAGGAACCAAACAATTGCAAGTTCTAAGGTTTCTGGGAATCTCCATTGGTGTGACACAAATCCTGGCCATGATTCTCACCATTACTCTGCTCTGGGCTCTGTATTAT
>BtTSPAN12
ATGGCGAGAGAAGATTCTGTGAAGTGCTTGCGCTGCCTGCTCTACGCGCTCAATCTGCTCTTCTGGTTAATGTCCATCAGCGTGTTGGCTGTGTCTGCTTGGATGAGGGACTACCTAAATAATGTTCTGACTTTAACTGCAGAAACAAGGGTAGAGGAGGCTGTCATTTTGACTTACTTTCCTGTGGTTCATCCGGTCATGATTGCCGTTTGCTGTTTCCTAATCATCGTGGGGATGTTAGGATACTGTGGAACAGTGAAAAGAAATCTGTTACTACTTGCATGGTATTTTGGAAGTTTACTTGTCATTTTCTGTGTAGAACTGGCTTGTGGTGTTTGGACATATGAACAAGTTCAGTGGTCAGACATGGTCACTTTGAAAGCCAGAATGACAAATTATGGCTTACCGAGATACCGGTGGCTTACTCATGCTTGGAATTTTTTTCAGAGAGAGTTCAAGTGCTGTGGCGTTGTCTATTTCACCGACTGGCTGGAAATGACAGAGATGGACTGGCCCCCGGATTCCTGCTGTGTTAGGGAATTCCCAGGATGTTCCAAACAGGCCCACCAGGAAGATCTCAGTGACCTCTACCAAGAGGGTTGTGGGAAGAAAATGTATTCCTTTTTGAGAGGAACCAAACAGCTGCAGGTGCTGAGGTTTCTGGGGATCTCTATTGGAGTGACACAGATCCTGGCCATGATTCTCACCATTACGCTGCTCTGGGCTCTCTACTAT
>MdTSPAN12
ATGGCCAGAGAAGATTCCGTCAAGTGCCTCCGCTGCCTTCTCTATGCCCTTAATCTGCTCTTTTGGTTGATGTCCATCAGCGTGTTGGCAGTTTCTGCATGGATGAGGGATTATCTGAATAATGTTCTGACTTTAACTGCAGAAACAAGGGTTGAGGAGGCTGTCATCTTAACTTACTTTCCTGTGGTTCATCCCATCATGATTGCTGTCTGTTGCTTTCTTATCATTGTGGGGATGTTAGGCTACTGTGGAACAGTCAAAAGAAATTTGCTGCTTCTTGCATGGTACTTTGGAAGTTTGCTTGTGATTTTCTGCGTGGAACTAGCCTGTGGTGTTTGGACTTATGAGCAGGTGCAGTGGTCAGATATGGTCACTTTGAAAGCAAGAATGACAAACTATGGCTTACCTAGATACCGATGGCTGACTCATGCTTGGAACTTTTTTCAGAGAGAGTTTAAGTGCTGTGGAGTGGTGTATTTCACAGATTGGTTAGAAATGACAGAGATGGACTGGCCTCCAGATTCCTGCTGTGTTAAGGAGTTTCCAGGATGTTCGAAGCAGGCAAATCGTGAAGACCTCAGTGACCTTTTTCAAGAGGGTTGTGGGAAAAAAATGTACACCTTCTTGAGAGGAACCAAACAATTGCAAGTCCTAAGATTCTTGGGTATTTCTATTGGAGTTACACAAATTCTGGCAATGATCCTCACTATTACTCTGCTGTGGGCTTTGTATTAT
>AcTSPAN12
ATGGCCCGTGAAGACTCGGTGAAGTGCCTGCGCTGCTTGCTCTATGCCCTCAATCTGCTCTTCTGGTTGATGTCCATCACTGTGTTAGGTGTTTCTGCCTGGATGAGGGACTACTTGAATAATGTTCTCACTCTAACTGCAGAAACAAGGGTGGAGGAAGCTGTTATTTCCACTTATTTTCCAGTTGTCCATCCAGTCATGATTGCAGTCTGCTGTTTCCTTATCATTGTTGGAATGCTGGGTTATTGTGGAACAGTGAAAAGAAATCTCTTACTGCTTGTATGGTATTTTGGGAGCTTGCTTGTGATATTCTGCGTTGAGTTGGCCTGTGGCGTTTGGACCTATGAGCAGGTGCAGTGGTCAGATATGGTCACCTTGAAAGCCAGAATGACCAATTACGGTTTGCCTAGGTATCAATGGCTTACGCATGCTTGGAATTTCTTTCAGAGAGAGTTTAAGTGTTGTGGAGTGGTGTACTTCACTGACTGGTTGGAAATGACGGAGTTGGATTGGCCTCCCGATTCCTGTTGTGTCAGAGAATTTCCAGGATGCTCCAAACAGGCCCACCATGAGGACCTGAGTGACCTTTACCAGGAGGGCTGTGGTAAAAAGATGTACACCTTCCTGAGAGGAACTAAGCAACTGCAGGTGCTCCGATTCCTTGGGATCTCCATTGGAGTGACTCAGATTTTGGCCATGATCCTCACTATAACTTTGCTGTGGGCGCTGTATTAT
>GgTSPAN12
ATGGCCAGGGAGGACTCGGTGAGGTGCCTGCGCTGCCTGCTCTACGCCCTCAACCTCCTCTTCTGGTTGATGTCCATCAGTGTATTAGGTGTTTCTGCTTGGATCAGAGACTACCTGAATAATGTTCTCACTTTAACTGCAGAAACAAGGGTGGAGGAGGCTGTCATTTTGACTTACTTTCCTGTGGTCCATCCAGTCATGATTGCAGTCTGCTGTTTCCTTATCCTAGTTGGAATGTTGGGCTACTGTGGAACAGTGAAAAGAAATCTGTTGCTCCTTGTCTGGTACTTTGGAAGCTTGCTTGTAATATTCTGTGTTGAACTGGCCTGTGGTGTTTGGACCTATGAGCAGGTACAGTGGTCTGATATGATCACTCTGAAAGCCAGGATGACCAACTATGGCCTACCTAGGTACCAGTGGTTGACACACGCTTGGAATTTCTTTCAGAGGGAGTTTAAATGTTGTGGGGTGGTGTACTTCACAGACTGGCTGGAAATGACAGAGATGGACTGGCCGCCTGACTCCTGTTGTGTCAGAGAGTTCCCAGGATGCTCTAAGCAGGCACATCATGAGGATCTCAGTGACCTTTATCAGGAGGGATGCGGTAAAAAAATGTACACTTTTTTGAGGGGGACGAAGCAATTGCAAGTACTGAGATTTCTTGGAATCTCTATTGGAGTAACACAGATTCTGGCTATGATCCTCACTATTACTTTACTATGGGCTCTGTACTAT
>TgTSPAN12
ATGCCCAGGGAGGACTCGGTGAAGTGCCTGCGCTGCCTGCTGTACGCCCTCAACCTGCTCTTCTGGTTGATGTCCATCAGCATATTAGGTGTTTCTGCTTGGCTGAGAGACTACCTGAATAATGTTCTCACTTTAACTGCAGAAACAAGGGTGGAGGAGGCTGTCATTTTGACTTACTTTCCTGTGGTCCACCCAGTTATGATTGCAGTCTGCTGTTTCCTCATCATAGTTGGAATGCTGGGATATTGTGGAACAGTGAAAAGAAATCTGTTGCTCCTTGTCTGGTATTTTGGAAGCTTGCTTGTTATATTCTGCGTTGAACTGGCCTGTGGTGTTTGGACCTACGAGCAGGTGCAGTGGTCCGATATGATCACACTGAAAGCCAGGATGACCAATTATGGCCTACCTAGGTACCAGTGGCTGACCCATGCTTGGAATTTCTTCCAGAGGGAGTTTAAATGTTGTGGCGTGGTGTACTTCACAGACTGGCTGGAAATGACAGAATTGGACTGGCCACCTGACTCCTGTTGTGTCAGAGAGTTCCCAGGATGCTCTAAGCAGGCACATCATGAGGATCTCAGTGACCTTTATCAGGAGGGATGCGGTAAAAAAATGTACACTTTCTTGAGGGGGACAAAGCAGTTGCAAGTGCTGAGATTCTTAGGAATCTCTATTGGAGTCATGCAGATCCTGGCTATGATCCTCACTATTACCTTGCTGTGGGCTCTGTACTAT
>XtTSPAN12
ATGGCCAGAGAGGACTCTGTGAAGTGCCTTCGCTGTCTGCTCTATGCCCTCAATTTGCTTTTCTGGTTGATGTCAGTTTGTGTTTTGGGAGTTTCTGCCTGGATGAGGGACTACATTAATAATGTGCTTACACTAACTGCAGAAACAAGGGTTGAGGAAGCAGTAGTTCTCACTTACTTCCCTGTGTTCCATCCAGTGATGATCGCAGTTTGCTGTTTCCTTATTATTGTGGGAATGTTGGGTTACTGTGGAACTGTGAAAAGCAACCTGATACTGCTGTTATGGTATTTTGGAAGCCTGTTAATAATTTTCTGCATTGAGCTGTCTTGTGGAGTATGGACATACGAACAGGTTCAGTGGTCAGACATGGTCACTTTAAAAGCTAAAATGCCAAACTATGGGTTTCCTAGGTACCAGTGGCTGACAAATGCATGGAATTTCTTTCAAAGGGAATTCAAGTGCTGTGGCGTGGTATATCTCACAGACTGGTTAGAGATGACAGAGATGGATTGGCCTCCTGATTCTTGTTGCGTTAAAGAATATCCAGGCTGCTCCAAACAAGCACATCATGGAGATCTTAGTGATCTATACCAAGAGGGCTGTGGAAGAAAAATGTACAGTTTTCTGAGAGGAACCAAACAGCTGCAAGTACTACGATTTCTGGGAATTGCTATTGGCGTTACACAAATCCTGGCTATGATCCTAACAATTACCCTGTTGTGGGCTTTATATTAC
>GacTSPAN12
ATGTCACGGAGGGACGCGGTGAGGTGTCTGCGCTGTCTGCTGTACGCGCTCAACCTGCTGTTCTGGGAAATGAAAGAATGTTTACAGGGAGTAGCAGCCTGGATAAGAGACTCTCTGAACACTGTGCTGACCCTCACAGCGCACACCAGGCTGGAGGAAGCAGCCGTTCTCACATACTCTCCGGTGGTCCACCCAGTCATCATCACGGTGTGCTGCTTCCTCTTCATTGTGGCCATGGTGGGATACTGTGGAACCCTCAGGTGTAACCTGCTGCTGCTCTCATGGTACTTCTGCAGCCTGCTGGTGATCTTCTGCGTCGAGTTGGCAAGTGCTGTTTGGACCTACGACGAGGTTCAGCGCTCTGATATGATCAGTCTGAAGTCTCGGATGCAGAACTTCGGCCTGCAGCGTTACCAGTGGCTCACACACACCTGGAACAGCTTCCAGACCGAGTTTAAATGCTGCGGGGTGATCTACTTCACTGATTGGCTGGAGATGACGGAGATGGAGTGGCCGCCTGACTCCTGCTGCTCCTATCAGTATCCAGGATGTGCTCGCCACGCCCACTTCCATGACCTCAGTGACCTGCACCAGGAGGGCTGCGGGCCAAAGATCTACGGCTTCATCCGAGGGACGAAGCAGCTCCAGGTGCTGCGTTTCCTGGGCGTGTCCATCGGCGTGGCTCAGATCCTCGCCATGGCGCTCACACTCACGCTGCTCTGGGCGCTTTATTAC
>OlTSPAN12
ATGGCTCGAGAGCACGCGGTCAGGTGTCTGCGCCACCTGCTGCACGCGCTCAACCTGCTGTTCTTGCTGATGGCGGTGTGCGTGCTAGGCGTGGCGGCGTGGATCAGAGACTCCCTGAACTCCATCCTGACCCTGGCAGCCCACACCAGGTTGGAGGAAGCCGCCATCCTGACCTACTCCCCAGCCGTCCACCCCGTCATCATCGCCGCTTCTTGCCTTCTCATCTTGGTGGCCATGGTGGGTTATTGCGGTACTCTGAGATGCAACCTGCTGCTGCTGTCCTGGTACTTCTGCAGTCTGCTGGTGATCTTCTGCGTGGAGCTGGCCAGCGCAGTGTGGAGCTATGAGGAGGTGCAGCGCTCTGACATGATCAGCCTGAAGCCCCGCCTCCATAACTTCGGCCTGCAGCATCATCAGTGGCTAACACACACCTGGAATCACTTCCAAACAGAGTTCCAGTGTTGTGGGGTGATCTACTTCACCGATTGGCTGGAGATGACAGAGATGGAGTGGCCACCAGACTCCTGCTGCACCAATCAGTATCCAGGCTGTGCTCGCCACGCCCACTTCCACGACCTCAGCGACCTTTACCAAGAGGGCTGTGGTCCAAAGATCTACAGCTTCATCCGTGGGACAAAGCAGCTGCACTTTCTGCGCTTCCTGGGCGTGTCCATGGGCGTGGCTCAGATCCTGGCCATGGCACTCACTCTCACGCTGCTTTGGGCGCTCTATTAC
>DrTSPAN12
ATGGCCCGGGAGGATTCGGTGAAATGTCTGCGCTGTCTGCTCTACGCGCTCAACTTTCTCTTCTGGCTTATGGCCCTGTGTGTGCTGGGAGTGTCTGCCTACCTCAGGGATCAGCTGAACAATGTGCTTACCTTAACCGCCGACACCAGACTGGAGGAGGCAGCCGTTCGCACATACTCCCCCGTGGTCCATCCTGTCGTCATCGCCGTGTGCTGTTTTCTAATCATCGTGGCCATGGTGGGTTACTGCGGCACGCTCAAGTGCAATCTGCTCCTACTGTCTTGGTATTTTGGCAGTCTGATGGTGATATTCTGCGTGGAGCTGGCCAGTGGAGTGTGGACATATGACGAGGTACAGAGGTCTGATATGATAAGTCTAAAGTCACGCATGCCTCATTTTGGCCTGCAGCGTTACCAGTGGCTGACACACGCCTGGAATGCTTTACAGACAGAGCTGAAGTGTTGTGGAGTGATCTACTTCACTGATTGGCTGGAAATGACAGAGATGGAGTGGCCACCTGACTCCTGCTGCTCCAATCAGTATCCAGGCTGTGCTCGCCAGGCCCACTATAATGACCTCAGTGACCTTTACCAGGAGGGCTGCGGTCCCAAGATCTACAGTTTTATCCGGGGCACCAAGCAATTACAGGTCTTGAGGTTTTTGGGTGTTTCGATCGGAGTGGCCCAGATCTTAGCCATGACTCTGACAGTGACTCTTCTATGGGCTCTCTATTAT
>TnTSPAN12
ATGGCTCGGGAAAACGCGGTGACGTGTTTGCGCTGCCTGCTGTACGCGCTGAACCTGCTGTTCTGGGTGATGTCAGCATGTGTGCTGGGAGTAGCAGCATGGATCAGGGACCCCCTGAACACAGTTCTGACCCTGACAGCCCACACCAGGTTGGGGGAGGCAGCTGTCCTCACCTATACACCAGCTGTTCATCCTGTTGTCATGGCAACATGTTGCCTCCTCATCATGGTAGCCGTGCTGGGGTACTGCGGTACACTCAGGCGTGATCTGCTGCTCCTGTGCTGGTATTTCTGCTGTCTCCTGGTCATCTTCTGCGTGGAGTTGGCCAGTGCAGTTTGGACCTATGATGAGgttttgcgctctgatatgatcagtctcaagtctcgaatgtcaaacTTTGGCCTCCAGCATTACCAATGGCTCACACACACCTGGAACAGCTTCCAAACACAGTTTAAATGCTGCGGAGTGATCTACTTCACCGATTGGCTGGAGATGACAGAGATGGAGTGGCCACCTGACTCCTGCTGTTCCAATCCCTATCCAGCATGTGCTCACGTTGCCTTTGAGCATGACCTCAGTGACCTCCACCAAGAGGGCTGCGGTCCGAAAATCTACACCTTTATTCGAGGAACAACGCAACTCCAGGTGCTGCGGTTCCTGGCTGTGGCCATGGGGGTCGCTCAGATTCTGGCCATGGTACTCACCCTTATGTTGCTTTGGGCACTTTCTTAT
