# Supplementary material for: The evolution of vertebrate tetraspanins: gene loss, retention, and massive positive selection after whole genome duplications
Source: BMC Evol Biol. 2010 Oct 13;10:306. doi: 10.1186/1471-2148-10-306 (PMC2965184; doi:10.1186/1471-2148-10-306)
Supplement: Additional file 6 — All used alignments (alignment.zip). [file 1471-2148-10-306-S6.ZIP › alignments/TSPAN13_test.fas]

>MdTSPAN13
GGTGGCTTCGCCTGCTCCAGGAGCTGCCTGTGCGCCCTCAACCTGCTCTACACGCTAGTTAGCCTACTGCTGATTGGAATTGCCGCATGGGGAATTGGCTTTGGCCTCATTTCTAGCCTCCGGGTTGTTGGCGTGGTCATTGCGGTTGGCATCTTCCTCTTCCTGATTGCCTTGGTGGGATTGATTGGTGCTGTAAAACATCATCAAGTGTTGTTGTTCTTTTATATGATCATCCTCTTACTGGTCTTCATCATCCAGTTTTCTGTGTCCTGTGCTTGCTTAGCCCTGAACCAGGAGCAGCAGGGCCAGCTTCTGGAGGTCGGATGGAACAATACAGCCAGTGCCCGGGATGATATTCAGAGAAATCTGAACTGCTGTGGATTCCGGAGTTTTAATCCGAATGACACCTGCCTTGCTAGCTGCCTTAAACACTGCTCTCCTTGTGCCCCGATCATAGAAGAATATGCTGGAGAGGTGCTGCGATTTGTGGGTGGAATTGGTCTCTTCTTTAGTTTCACAGAGATCTTGGGAGTTTGGCTGACCTACCGATACCGGAACCAAAAAGACCCTCGGGCAAACCCGAGTGCCTTCCTT
>MmTSPAN13
GGGGGCTTCTCGTGCTCCAAGAACTGCCTGTGCGCGCTCAACCTGCTGTATACCCTGGTCAGCCTGCTGCTCATTGGGATTGCTGCCTGGGGCATCGGCTTTGGGCTGATCTCCAGTCTCCGAGTGGTGGGTGTGGTCATTGCTGTGGGCATCTTCCTGTTCCTGATTGCCTTGGTGGGGCTAATTGGAGCTGTAAAACACCACCAGGTGTTGCTATTTTTTTATATGATCATTCTCCTACTTGTATTTATTGTCCAGTTTTCAGTATCTTGTGCTTGTTTAGCTCTGAATCGGGAGCAGCAGGGTCAGCTGCTGGAAGTCGGATGGAACAATACTGCAAGTGCTCGAAATGACATCCAGAGGAATTTGAACTGCTGTGGCTTCCGGAGCTATAACCCAAATGACACCTGTCCAGCTAGCTGTGCTAAAAAGTGCTCCTCGTGCGCCCCCATAATCGGAGAGTATGCTGGAGAGGTTTTGAGGTTTGTTGGTGGCATTGGTCTCTTCTTCAGTTTTACAGAGATCCTGGGTGTTTGGCTGACCTACAGATACCGGAACCAGAAAGACCCTCGCGCCAACCCGAGTGCTTTCCTT
>BtTSPAN13
GGGGGCTTCGCGTGTTCCAAGAACTGCCTGTGCGCACTCAACCTACTCTACACATTGGTTAGCCTGCTTCTGATTGGAATTGCTGCATGGGGCATTGGCTTCGGGTTGATTTCCAGTCTCCGTGTGGTCGGCGTGGTCATCGCAGTTGGCATCTTCTTGTTCCTGATCGCATTAGTGGGGCTGATTGGAGCTGTGAAACACCATCAGGTGTTGCTTTTTTTTTACATGATTATTCTCTTGCTTGTATTCATTGTCCAGTTTTCAGTATCATGTGCTTGTTTAGCCCTGAACCAGGAGCAACAGGCTCAGCTCCTGGAAGTTGGTTGGAACAATACAGCAAGTGCTCGGGATGACATCCAGAGAAATTTAAACTGCTGTGGGTTCCGAAGTTTTAACCCGAATGATACCTGTCTGGCAAGCTGTGTGAAACCGTGCTCACCTTGTGCTCCGATAATAGGAAGATACGCGGGAGAGGTTTTGAGATTTGTCGGTGGCATTGGCCTCTTCTTCAGTTTTACAGAGATCCTGGGTGTTTGGCTGACCTACAGATACAGGAACCAGAAAGACCCTCGTGCTAATCCCAGCGCATTCCTT
>HsTSPAN13
GGGGGCTTCGCGTGTTCCAAGAACTGCCTGTGCGCCCTCAACCTGCTTTACACCTTGGTTAGTCTGCTGCTAATTGGAATTGCTGCGTGGGGCATTGGCTTCGGGCTGATTTCCAGTCTCCGAGTGGTCGGCGTGGTCATTGCAGTGGGCATCTTCTTGTTCCTGATTGCTTTAGTGGGTCTGATTGGAGCTGTAAAACATCATCAGGTGTTGCTATTTTTTTATATGATTATTCTGTTACTTGTATTTATTGTTCAGTTTTCTGTATCTTGCGCTTGTTTAGCCCTGAACCAGGAGCAACAGGGTCAGCTTCTGGAGGTTGGTTGGAACAATACGGCAAGTGCTCGAAATGACATCCAGAGAAATCTAAACTGCTGTGGGTTCCGAAGTGTTAACCCAAATGACACCTGTCTGGCTAGCTGTGTTAAATCGTGCTCGCCATGTGCTCCAATCATAGGAGAATATGCTGGAGAGGTTTTGAGATTTGTTGGTGGCATTGGCCTGTTCTTCAGTTTTACAGAGATCCTGGGTGTTTGGCTGACCTACAGATACAGGAACCAGAAAGACCCCCGCGCGAATCCTAGTGCATTCCTT
>CfTSPAN13
GGGGGCTTCGCGTGTTCCAAGAACTGCCTGTGCGCGCTCAACCTGCTGTACACGTTGGTTAGTCTGTTGCTAATTGGAATCGCAGCATGGGGCATTGGTTTTGGGCTGATTTCGAGCCTCCGAGTGGTTGGTGTGGTCATTGCAGTGGGCATCTTCCTGTTCCTGATTGCATTGGTGGGGCTGATTGGAGCGGTAAAACACCATCAAGTGTTGCTTTTTTTTTACATGATTATTCTCTTACTTGTATTTATCGTCCAGTTTTCTGTATCATGTGCTTGCTTAGCCCTGAACGAGGAGCAACAGGGTCAGCTTCTGGAAGTTGGTTGGAACAATACAGCAAGTGCTCGAAATGACATCCAGAGAAATTTAAACTGCTGTGGGTTTCGAAGTTTTAACCCAAATGACACCTGTCTGGCTAGCTGTGCCAAACCATGCTCACTGTGTGCTCCAATAATAGGAAAATATGCTGGAGAGGTTTTGAGGTTTGTTGGTGGCATTGGCCTCTTCTTCAGCTTTACAGAGATCCTGGGTGTTTGGCTGACCTACAGATACAGGAACCAGAAAGATCCTCGTGCTAATCCTAGTGCATTCCTT
>RnTSPAN13
GGGGGCTTCTCGTGCTCCAAGAACTGCCTGTGCGCGCTCAACCTGCTATACACCCTGGTCAGTCTGCTGCTCATTGGAATTGCTGCTTGGGGCATCGGCTTTGGGCTGATCTCCAGTCTCCGAGTGGTGGGCGTGGTCATCGCTGTGGGCATCTTCCTGTTCCTGATTGCCTTGGTGGGGCTGATTGGAGCTGTAAAACACCATCAGGTGTTGCTATTTTTTTATATGATCATTCTCCTACTCGTATTTATTGTCCAGTTTTCGGTATCTTGTGCTTGTTTAGCTCTGAATCGGGAGCAACAGGGTCAGCTCCTGGAGGTTGGATGGAACAATACAGCAAGTGCTAGAAATGACATCCAGAGGAATTTGAACTGCTGTGGCTTCCGAAATTATAACCCAAACGACACCTGCCCGGCTAGCTGTGCTAAAAAGTGCTCCTCGTGTGCCCCCATAATCGGAGAGTATGCTGGAGAGGTTTTGAGATTTGTTGGTGGCATTGGCCTCTTCTTCAGTTTTACAGAGATCCTGGGTGTTTGGCTGACATACAGATACCGGAACCAGAAAGACCCTCGCGCCAACCCGAGCGCTTTCCTT
>GgTSPAN13
GGCGGCTTCGCCTGCTCCAAGAACTGCCTGTGCGCCCTCAACCTGCTCTATACGCTGGTGAGCCTGCTGCTGATTGGAATTGCAGCATGGGGAATTGGCTTCGGCCTCATCTCTAGTTTCAGAGTTGTTGGAGTGGCAATTGCTGTAGGCATCTTCCTCTTCTTCATTGCCTTAGTTGGATTGATTGGTGCGGTGAAACATCATCAAGTGTTGCTGTTCTTTTACATGATTATTCTTTTGCTAGTCTTCATTGTCCAGTTTTCTGTCTCCTGTGCCTGTTTGGCACTGAACAAGGAACAGCAGAGTCAACTTCTAGAGGTGGGATGGAATAACACTAAAAGTGCAAGAACAGATCTTGAGAGAAATCTGAATTGTTGTGGATTCAGATTTTTTGATCCGAATGAAACCTGCTCCTCTGATTGTTTTAGACAGTGTCAGCCATGTGCACCGATAATAGAAGAATATTCTGGAATGGTGCTCAGATTTGTTGGAGGCATAGGACTTTTCTTCAGTTTCACAGAGATTCTGGGAGTCTGGCTGACCTATAGATACAGGAACCAAAAGGATCCCCGTGCAAACCCTAGTGCTTTTCTT
>TgTSPAN13
GGGGGCTTCGCCTGCTCCAAGAACTGCCTGTGCGCCCTCAACCTGCTCTACACGCTGGTGAGCCTGCTGCTGATTGGAATTGCAGCATGGGGAATTGGCTTCGGCCTCATCTCTAGTTTCAGAGTTGTTGGAGTGGTAATTGCAGTAGGAGTCTTCCTCTTCTTTATTGCCTTAGTTGGATTGATTGGTGCTGTGAAACATCATCAAGTATTGCTATTCTTTTACATGATTATTCTTCTGCTAGTCTTTATTGTCCAGTTTTCTGTCTCCTGTGCCTGTTTGGCACTAAATGAGGAACAGCAGAGTGAACTTCTAGAGGTGGGATGGAGTAACACCAACAGCGCAAGAACAGATATTGAGAGAAATCTGAATTGTTGTGGATTCAGAGTTTTTTACCAGAATGAAACCTGCGCCGCTGATTGTCTTCGACACTGTAGACCATGTGCACCGATAATGGAAGAATATTCTGGAATGGTGCTGAGATTTGTTGGCGGGATAGGACTCTTCTTCAGTTTCACAGAGATTCTGGGAGTCTGGCTGACTTACAGATACAGGAACCAAAAGGATCCCCGTGCAAACCCTAGTGCATTTATT
>AcTSPAN13
GGCGGCTTCTCCTGCTCCAAGAACTGGCTCTGCGCCCTCAACCTGCTCTACACGTTGGTCAGCTTGCTGCTGATTGGAATAGCAGCATGGGGCATTGGCTTTGGCCTCATCTCCAGTTTCCGGGTTGTTGGAGTAGCTGTTGCCGTGGGGATATTTCTGTTCCTAATAGCTCTGGTTGGATTGATTGGGGCCATTAAACACCACCAGGTGTTGCTCTTCTTTTATATGATAATTCTCTTGCTGGTGTTCATTATACAATTTTCAGTCTCCTGTGCTTGTCTGACATTGAACAAGGAACAGCAGAGCAAGCTTCTAGAAGTTGGGTGGAACAACACAAACAACGCAAAACAGGATATTGAGAGGAATTTAAACTGTTGTGGATTCAGAAATGTCAGTGAAGAGACTGAGTGTTCTGCTGAATGTTTTCCATCCTGCCAGCCGTGTGCACCAATAATGAAAGAATATTCTGGGATGGTTCTAAGATTTGTTGGCGGCATTGGACTCTTCTTTAGCTTCACAGAGATCTTAGGGGTTTGGCTCACCTACAGATACAGGAATCAGAAGGATCCTCGTGCAAATCCTAGTGCGTTTCTT
>XlTSPAN13A
GGAGGGTTCGCCTGCTCCAAGAACTCGCTATGTGTCCTCAACCTGCTCTATATTATGGTCAGCCTCCTGCTGATCGGAGTCGCAGCCTGGGGAATAGGATTTGGCCTCATTTCCAGTCTTCGAGTGGTTGGAGTCGCCGTTGCTGTTGGGATCCTGCTATTTCTCATTGCTCTGGTTGGGCTCATTGGAGCAATTAAACATCATCAAGTGTTGCTGTTTTTTTACATGATCATACTATTTTTGGTCTTCGTCGTACAATTTTCAGTATCATGCGCGTCTCTGGCTATAAACAGCGACCAGCAGAAACAACTTTTGGAAGTCGGCTGGAACCATACAAATGGAGCTCATACTGACATTGAAAGAAGCCTGAACTGTTGTGGATTTCACAGCTATTCTCAAAATGACACCTGTGGGGCTACATGCACGCAGGGTTGCCAGCCATGTGCTCCAATAATTGAAAGACATGCAGAAGAAGTGCTAAGGGTTGTGGGAGGAATTGGTTTCTTCTTCAGCTTTACCGAGATTCTTGGTGTTTGGCTGACTTACAGATACAGGAACCAAAAGGACCCAAGAGCAAACCCCAGCGCGTTTCTT
>XtTSPAN13
GGAGGGTTCACCTGCTCCAAGAACTCCCTGTGCGTGCTGAACCTGCTGTATATTATGGTCAGCCTGCTGCTGATTGGAGTGGCAGCCTGGGGAATAGGATTTGGACTCATTTCCAGTCTGCGAGTGGTTGGAGTCGCTGTTGCTGTTGGGATCCTGCTATTTCTTATTGCTCTAGTCGGTCTTATTGGAGCAATTAAACATCATCAAGTGTTACTGTTTTTCTACATGATCATCCTATTTTTGGTCTTCGTTGTACAGTTTTCCGTATCCTGCGCATCTCTGGCATTAAACAAGGATCAGCAGGATCAACTTTTGGAAGTTGGTTGGAACCATACAAATGGAGCTCACACTGATATTGAAAGAAGCTTGAATTGTTGTGGATTTCGCAGCTATTCTAAAAATGACACCTGTGGAGCTACATGCGCGCCGGATTGCCATACATGTGCTCCAATAATTGAAAGCCATGCAGCAGAAGTGCTAAGGGTTGTGGGAGGAATTGGTTTCTTCTTCAGCTTTACCGAGATTCTTGGTGTTTGGCTGACTTACAGATACAGGAACCAAAAGGACCCACGAGCAAACCCCAGCGCGTTTCTT
>XlTSPAN13B
GGAGGCTTCACCTGCTCCAAGAACTCCCTGTGTGTGCTGAACCTGCTCTATATTATGGTCAGCCTGCTGCTGATCGGAGTTGCAGCCTGGGGAATAGGATTTGGCCTCGTTTCCAGTTTGCGAGTGGTTGGCGTCGCCGTTGCTGTTGGAATCCTACTATTTCTCATTGCTCTGGTTGGGCTCATTGGAGCAATTAAACATCACCAGGTGTTACTGTTTTTTTACATGATCATCCTATTTTTGGTCTTCGTTGTACAGTTTTCGGTATCGTGCGCATCTCTGGCCTTAAACAGTGATCAGCAGAAACAACTTTTGGAAGTCGGCTGGAACCATACAAATGGAGCTCATACTGATATTGAAAGGAGCCTGAACTGTTGTGGATTTAAAACCTATTCTCAAAATGACACCTGTGGAGCTACCTGCACACAGGGTTGCCATCCATGTGGTCCAATAATTGAAAAACATGCAGAAGAAGTGCTAAGAGTTGTGGGAGGAATTGGTTTTTTCTTCAGCTTTACCGAGATTCTTGGAGTTTGGCTGACTTACAGATACAGAAACCAAAAGGACCCAAGAGCAAACCCCAGTGCATTTCTT
>TrTSPAN13B
GGGGGACACGTTTGCTCCAAGAACAGCCTCTGCGCGCTCAATATTCTTTATTGCATGGTGAGCCTGCTGATGATCGGCGCGGTGGCCTGGGGTAAGTGGCTGGGGATGGTCTCCAGCATCAGAGTGGTGGCCGCGGTCATGGGCGTGGGGATCTTCCTGCTCTTGGTGGCCCTGGTGGGTCTTTGCGGCGCCCTGAAGCATCACCAGGTTCTGCTGTTCTTCTACATGATCATTCTGTTCCTAGTGTTTGTGCTCCAGTTTTCTGTGTCCTGTGCTTGTTTGGCCCTGAATAAAGAGCAGCAGAATCACCTGCTGGAGGTTGGGTGGAACAAATCGGAGGCCACTCAGAGGGACGTGGAGAAAACCCTCAACTGTTGCGGCTTCTCCAGCTTTGACTCCAACAGCACCTGTGCTGCTTCCTGCTTTCGCTCTTGCCAGACGTGTTCCAGCATCATGCAGGAACACGCAGGCAAGGTTCTGCGGTTCGTGGGTGGCGTCGGACTCTTCTTCAGTTTCACGGAGATCTTTGGAGTGTGGCTGGCCCACAAGTACAGGAACACCAAGGATCCTCGGTCCAATCCCGGAGCCTTTCTC
>TnTSPAN13B
GGGGGATACGTGTGCGCCAAGAACGCGCTCTGCGCGCTCAATATTCTCTACTGCATGGTGAGCCTGCTGCTGATCGGGGCGGCGGCCTGGGGTAAGTGGCTGGGCATGGTGTCCAGCATCCGCGTGGTGGCGGCGGTCCTCGGCGTGGGGGCCTTCCTGTTCCTGGTGGCCCTGATGGGCCTCTGCGGGGCCCTCGGCCATCACCAGGTCCTGCTGTTCTTCTACATGAGCATCCTGTTTGTGGTCTTCGTGCTGCAGTTCTCCGTCTCCTGCGCTTGTCTGGCCCTGAACCGAGGCCAGCAGAACCACCTGCTGGAGGTGGGCTGGAACAAATCGGAGGCCACTCAGGAGGACGTGGAGAAAACCCTCAACTGCTGCGGCTTCTCCAGCTTCAGCGCCAACGGCTCCTGCGCCGCCACGTGCTTTCACTCTTGTCCGACGTGCTCCAGCATCATGCAGGAGTACGCGGGGAAGGTTCTGCGCTTCGTGGGCGGAGCGGGGCTCTTCTTCAGCTTTACGGAGATCTTTGGAGTGTGGCTGGCCCGCCGCTACAGGAACACCAAGGACCCTCGGTCCAACCCCGGAGCCTTCCTC
>GacTSPAN13B
GGCGGGTTCGTCTGCACCAAGAACGCGCTCAGCGCCCTCAACGTACTCTACGTGTTGGTCAGTCTGCTGCTGATTGGAGTGGCGGCCTGGGGGAAATGGTTCGACCTGGTCTCCAGCATCAGGGTGGTGGCGGGGGTCATCGGCGTGGGCATCTTCCTGTTGCTGGTCGCCTTCGTGGGACTGTGCGGCGCCCTGAAGCACCACCAGGTTCTGCTCTTCTTCTACATGATAATCCTCTTCATAGTGTTTGTCATGCAGTTTTCTGTGTCCTGTGCCTGCCTGTCCCTGAATAAAGAACAACAGAACCACCTGCTGGAGGCCGGCTGGAACCGATCCGAGGCCACGCAGAGGGACGTGGAAAAGACCCTCAACTGTTGTGGCTTCAATTCCGTCCCCCTCAACGACTCCTGTGCTGCCAGTTGCTTCAACACGTGCACGACGTGCTCGAGCACCATCCAGCAGGCCGCGGGGGAGGTGCTGCGCTTCGTGGGGGGAATCGGGCTCTTCTTCAGCTTCACAGAGATCCTTGGCGTCTGGCTCGCCCACAGATACAGAAACCTAAAAGACCCTCGTTCAAACCCCGGGGCCTTTCTA
>OlTSPAN13B
AACGGTTGTAGAAAGTCATGTAGCTGCATCAGAGTTTTGAACACGCTTTTCAATATGGTGAGTCTGCTCCTGATCGGGGTGGCCGCCTGGGGGAAATGGTTCGGCCTGGTCTCCAGCATCAGCGTGGTGGCGGGGGTCATCGGGGTGGGAGTCTTCCTCCTCTTCGTGGCCTTCGTGGGTCTGTGCGGCGCCCTGAAGCACCACCAGGTGCTCCTCTTCTTCTACATGGTCATCCTCTTCATGGTGTTCGTGTTGCAGTTTTCCATCTCCTGTGCGTGTCTGGCTCTCAACACAGAACAGCAGAACCAGCTGCTGGAGGTGGGATGGAACAAATCTGAGTCCACGCAGATGGACGTGGAGAAGACGCTGAACTGCTGCGGCTTCTCGTCCGTCAACCTCAACCAGACGTGTCCTGCTCGTTGCGTCTCCTCCTGCTCCTCCTGCGCCAGCATCCTGCAGACGTACGCCGGGGACGTGCTCCACTTCGTTGGCGGCGTCGGCCTGTTCTTCAGCTTCACGGAGATCCTCGGAGTCTGGCTGACTCACAGATACAGGAACCTGAAGGATCCGCGGACCAACCCGGGAGCGTTCCTG
>DrTSPAN13B
GGTGGCTTTGTTTGCTCCAAAACGTGTCTCTGCATCTTGAACCTCATTTACGTGTTGGTCAGTCTTCTGTTGATTGGTGTGGCAGCCTGGGGAAAATGGTTTGGGCTGGTCTCTAGTTTCAGTGTAATGGGTGCTGTAATCGCCGTTGGATTGTTTCTCTTCATCGTGGCCATTATTGGACTGTGTGGAGCTGTGAAGCATCATCAAGTCCTCTTGTTCTTTTACATGTTTATTCTTTTCCTGGTATTCATAGTGCAGTTTTCTGTATCATGTGCCTGCTTAGCCATTAATAAAGAACAACAGAACCTTCTGCTTGAGATTGGATGGAATAAGTCTGAATCAATGCAGAGTGATTTGGAAAGATCGTTGAACTGTTGCGACTTCCTTCAGGTTGACTACAGTGGATCCTGTGAAGCTACCTGTTTCAAGACATGTAAACCATGTTCAGTAATAATCCAAGCATATGCTGACGACGCTCTGCAGTTTGTCGGGGGAATCAGCCTGTTTTTCAGTTTTACAGAGATTCTAGGTTTCTGGCTAGCATACAGATACAGGAATCAGAAGGATCATCGACAAAATCCTGGCGCTTTCGTT
>OlTSPAN13A
AGAGGCTTCACCTGCACCAGGGAGAGCCTGAGTGCTATCAACATCCTCTACGTGATGGTGAGTGTGTTGATGATTGGCACTGCTGCATGGGGAAAGTGGTTGGGTCTGCTGTCCAGCTTCCAGGTGGTTGGAGGAGTGATCGGCGTGGGTGTCTTCCTCTTTTTGGTGGCACTGGTGGGACTTGTCGGGGCTGTGAAGCACCACCAGGTCCTCCTCTTCTTTTACATGATCATCCTGTTCCTGGTCTTCATTGTGCAGTTCTCCGTGTCCAGCGCCTGCCTGGCAATCACCGAGCAGCAGCAGGATCGCCTGTTGGAGATGGGCTGGAACAATTCTGACAGCACTCAACAGGATGTGGAGAAGACCCTCAACTGCTGTGGCTACAGACATATTTATCCTTTAGATCTTTGTGTTTTGCAGTGTTTCCAGTCCTGTCAGTCCTGTGCAGAGAACATCCAGGACCACGTAGGAGGGGTCCTCCACTTTGTTGGAGGGATCGGGCTCTTCTTCAGCTTTACTCAGATTGTGGCAGTTTGGCTCACCTATCAGTACAGGAACCAGAGGGACCCTCGGCCCAACCCAAATGCTTTCCTG
>DrTSPAN13A
GCTGGATTCACCTGCTCCAAGAATTCCCTGTGTGCGCTCAACATCCTTTATGTTATGGTGAGTTTGCTGATGATCGGCATCGCCGCATGGGGGAAGTGTTTCGGGCTGGTGTCCAGTTTCCAGGTGGTTGGTGGCATCATAGGAATTGGGGTTTTCCTCTTCTTTGTTGCTCTTGCTGGACTCATTGGTGCCATGAAGCACCATCAGGTCCTGCTGTTCTTTTACATGATCATCTTGTTCCTGGTGTTTGTAGTTCAGTTTGCAGTGTCCAGTGCATGTCTGGCTATTAATGAGAAGCAACAGAATCACCTGTTGGAGGTGGGTTGGAACAACTCTTTGACCACTCAGAGGGACGTTGAGAAGAGTCTGAACTGCTGCGGTTTCTCCCACATGGATGTCAATGGAAGCTGCGCTGCTCCTTGTTTTCATACTTGCACCACATGTGCAGCAAAGATCCAGGAGCATGCAGGAGAGGTACTGCGCTTCGTCGGGGGAATCGGCCTCTTCTTCAGCTTCACTGAGATCCTGGGTGTTTGGCTGACATACCGATACAGGAACCAGAAGGACCCACGGGCGAATCCCAGCGCTTTTCTA
>EcTSPAN31
GGTGGCTTTGCCTGCTCCAAGAATGCGCTGTGCGCGCTCAACGTGGTCTACATGCTGGTAGGCTTGTTGCTCATTGGAGTGGCTGCTTGGGGTAAGGGCCTGGGTCTGGTATCCAGCATCCACATCATCGGAGGAGTCATTGCTGTGGGAGTCTTCCTTCTCCTCATCGCGGTGGCTGGACTGGTGGGTGCTGTCAACCACCACCAAGTACTCCTGTTCTTTTACATGATCATCCTTGGTCTGGTGTTCGTCTTCCAGTTTGGAATCTCTTGCTCATGTCTGGCTATTAACCGAAGCAAACAGACAGATGTCATCAATGCTTCCTGGTGGGTCAGCAACAAGACTCGGGATGAACTGGAAAGAAGTTTTGATTGTTGTGGCTTGTTCAACCTTACAACCCTGTATTTCTGCACTGCAATCTGCAAGAGCACGTGCCAGATGTGTGGAGAAAAGTTTCTTAAGCATTCAGATGAGGCCCTGAAAATCCTGGGGGGTGTTGGACTCTTCTTTAGCTTTACAGAGATCCTTGGTGTTTGGCTAGCGATGAGATTTCGGAATCAGAAGGATCCTCGAGCCAACCCCAGTGCCTTTCTA
>BtTSPAN31
GGAGGCTTTGCCTGCTCCAAGAATGCGCTCTGCGCGCTCAACGTGGTCTACATGCTGGTAGGCTTATTGCTCATTGGAGTGGCTGCATGGGCTAAGGGCCTGGGTCTGGTGTCCAGCATCCATATCATCGGAGGAGTCATTGCAGTGGGAGTCTTCCTTCTTCTCATCGCGGTTGCTGGACTGGTAGGTGCTGTCAACCACCACCAAGTACTGCTTTTCTTTTACATGATCATCCTTGGTTTGGTCTTCATCTTCCAGTTTGGAATCTCTTGCTCATGTCTGGCTATTAACCTAAGCAAACAGACAGATGTCATCAATGCTTCTTGGTGGGTCAGCAACAAGACCCGGGATGAACTGGAAAGAAGTTTTGATTGCTGTGGCTTGTTCAACCTTACAACCCTGGATTTCTGCACTGCAGTCTGCAAGAGCACATGTCAGATGTGTGGAGAAAAGTTTCTTAAGCATTCAGATGAAGCCCTGAAAATCCTGGGGGGTGTTGGACTCTTCTTTAGCTTCACAGAGATCCTTGGTGTTTGGCTAGCGATGAGATTTCGGAATCAGAAGGATCCTCGAGCCAACCCCAGTGCCTTTCTA
>CfTSPAN31
GGTGGCTTCGCCTGCTCCAAAAATGCGCTGTGCGCTCTCAACGTGGTCTACATGCTGGTGGGCTTGTTGCTCATTGGAGTGGCTGCTTGGGGGAAGGGCCTGGGCCTGGTGTCCAGCATCCACATCATCGGAGGAGTCATTGCCGTGGGGGTCTTCCTTCTTCTCATCGCCGTGGCTGGACTGGTGGGTGCTGTCAACCACCACCAAGTCCTGCTCTTCTTTTATATGATCATCCTTGGTTTGGTCTTCATCTTCCAGTTTGGAATCTCTTGTTCATGTCTGGCTATTAACCGAAGCAAACAGACAGATGTCATCAATGCTTCTTGGTGGGTCAGCAACAACACCAGGGATGAACTGGAAAGAAGTTTTGATTGTTGTGGCTTGTTCAACCTTACAACCCTGTATTTCTGCACTGCAATCTGCAAGAGCACATGCCAGATGTGTGGAGAAAAGTTCCTCAAGCATTCAGATGAAGCACTGAAAATCCTGGGGGGTGTTGGACTCTTCTTTAGCTTTACAGAGATTCTTGGTGTTTGGCTAGCAATGAGATTTCGGAATCAGAAGGATCCTCGAGCTAACCCCAGTGCCTTTCTA
>HsTSPAN31
GGCGGCTTTGCCTGCTCCAAGAATGCGCTTTGCGCTCTCAACGTGGTCTACATGCTGGTGAGCTTGTTGCTCATTGGAGTGGCTGCTTGGGGCAAGGGCCTGGGTCTGGTGTCCAGCATCCACATCATCGGCGGAGTCATTGCTGTGGGAGTCTTCCTTCTCCTTATTGCAGTGGCTGGACTGGTGGGTGCTGTCAACCACCACCAAGTCCTGCTGTTCTTTTACATGATCATCCTTGGTTTGGTCTTCATCTTCCAATTTGTAATCTCTTGCTCATGTCTGGCTATTAACCGAAGCAAACAGACAGATGTCATCAATGCTTCTTGGTGGGTCAGCAACAAGACTCGGGATGAACTGGAAAGAAGTTTTGATTGTTGTGGCTTATTCAACCTCACAACCCTGTATTTCTGCACTGCAATCTGCAAGAGCACATGCCAGATGTGTGGAGAAAAGTTTCTTAAGCATTCAGACGAAGCCCTGAAAATCCTAGGGGGTGTTGGACTCTTCTTTAGCTTTACAGAGATCCTTGGTGTTTGGCTAGCAATGAGATTTCGGAATCAGAAGGATCCTAGAGCCAACCCCAGTGCCTTTCTA
>MmTSPAN31
GGCGGATTTGCCTGTTCCAGGAATGCGCTGTGCGCTCTCAACGTGGTTTATATGCTTGTGGGCTTTTTGCTCATTGGCGTGGCTGCCTGGGGCAAGGGCCTCGGTGTGGTGTCTAGCATTCACATCATTGGAGGAGTCATTGCTGTGGGAGTCTTCCTTCTCCTCATCGCGGTGGCAGGACTGGTGGGCGCCGCGAACCACCATCAAGTGCTGCTCTTCTTTTATATGATCATCCTAGGTTTGGTCTTCATCTTCCAGTTTGGAATCTCTTGCTCATGTCTGGCTATTAACAGAAACACACAGGCAGATGTCATCAATGCTTCGTGGTCGGTCAGCAACAGTACCCGGCATGAACTGGAGAGAAGTTTTGACTGCTGTGGCTTGTTCAACCTTACAACCCTGCGCTCCTGTAGTGCGGTGTGCAAAACTACATGCCAGATGTGTGGGGAGAGGTTCCTTAAACATTCAGACAAAGCCCTCAAGATCCTAGGAGGTGTTGGGCTCTTCTTTAGTTTCACAGAGATCCTTGGTGTTTGGCTAGCAATGAGATTCCGGAATCAAAAGGACCCTCGAGCCAACCCCAGTGCCTTCCTA
>RnTSPAN31
GGCGGATTTGCCTGTTCCAAGAATGCGCTGTGCGCTCTCAACGTGGTTTATATGCTTGTGGGCTTATTGCTCATTGGCGTAGCTGCCTGGGGCAAGGGCCTCGGTGTGGTGTCCAGCATTCACATCATTGGAGGAGTCATTGCTGTGGGAGTCTTCCTTCTCCTCATTGCAGTGGCTGGACTGGTGGGTGCCGTGAACCACCATCAAGTGCTGCTTTTCTTTTATATGATCATCCTGGGTTTGGTCTTCATCTTCCAGTTTGGAATCTCTTGCTCATGTCTGGCTATTAACAGAAACACACAGGCAGATGTCATCAATGCTTCGTGGTGGGTCAGCAACAGTACCAGGCATGAACTGGAGAGAAGTTTTGACTGCTGTGGTTTGTTTAACCTTACAACCGTGCACTCCTGCAGTGCACTGTGCAAAACTCCATGCCAGATGTGTGGGGAGACATTCCTAAAACATTCAGACAAAGCTCTCAAGATCCTAGGAGGTGTTGGGCTCTTCTTCAGTTTCACAGAGATCCTCGGTGTTTGGCTAGCAATGAGATTCCGGAATCAAAAAGACCCTCGAGCCAATCCTAGTGCCTTTCTA
>GacTSPAN31
GGCGGGTTCACCTGTTCCAAAAATGCGCTTTGTTCCCTGAATGTGGTTTACATGCTGGTCGGGCTGCTGCTAATCGGAGTAGCAGCATGGGGGAAGGGGTTCGGCTTGGTGTCCAGCATCCACATCATCGGCGGCGTCATCGCGGTGGGCGTCTTCCTGCTGCTCATCGCTATTGTTGGACTCATCGGAGCGATTCACCACCACCAAGTCATGCTCTTCTTTTACATGGTCATTCTTTTTATCGTTTTTCTGTTCCAATTTGGAGTTTCTTGTTCCTGCTTGGCAATGAACCGCGGACAGCAGGAGGCCCTTCTGAACTCCGCTTGGAGCATGGAAAACAAGACCAAGACGGATCTGGAGAGCCAGCTGAACTGCTGTGGGCTGCTTAACGGGACCACCAACCAGAACTGCCCGGCTTTATGCAAAACCGCATGTTACACCTGCGGGGATATGATGCTGACTCATGCAACTGAGGCTCTGAAGATCCTCGGGGGCGTCGGCCTCTTCTTCAGCTTCACGGAGATCCTGGGAGTGTGGCTCGCTGTGCGCTACAGAAACCAGAAGGATCCTCGAGCGAACCCAAGTGCTTTCCTA
>TrTSPAN31
GGAGGCTTCACCTGCTCCAAGAATGCGCTGTGTTCCCTCAATGTGGTTTACATGCTGGTCGGCCTGCTGCTCATCGGCATAGCGGCGTGGGGGAAGGGCTTCGGCTTGGTGTCCAGCATCCACATCATCGGCGGTGTGATCGCAGTGGGCGTCTTCCTGCTGCTCATCGCCATCGTGGGCCTCTTCGGGGCGTTGCACCACCACCAAGTCATGCTGTTCTTCTACATGGTCATCCTCTTCATCGTGTTTCTCTTCCAGTTTGGGATTTCCTGTTCCTGTCTGGCCATGAACCGTGGGCAGCAGGAGACGCTGCTGAAGTCGGCCTGGGGGATGGTCAACAACACCAAGATCAACCTGGAGAACCAGCTGGACTGCTGCGGCCTGCTCAACACCACCAGCAGCCAGAGCTGCACCGCTGCCTGTAAAAAGCACTGTTTCACCTGTGGAGACAAGATGCTGACTCATGCAACAGAAGCCCTGAAGATCCTGGGAGGTGTGGGCCTCTTCTTCAGCTTCACGGAGATCTTGGGGGTGTGGCTCGCCGTGCGCTACAGGAACCAGAAGGACCCCCGAGCAAACCCCAGTGCGTTCCTA
>OlTSPAN31
GGCGGTTTCACCTGCTCCAAAAATGCGCTCTGTTCTCTTAACGTGGTTTACATGATGGTGGGGCTGCTGCTCATCGCAGTGGCAGCGTGGGGTAAGGGTTTCGGCTTGGTGTCCAGCATCCACATCATTGGGGGGGTCATAGCGGTGGGTGTGTTCCTGCTGCTCATTGCAATTGTGGGGCTCATCGGAGCCATTCACCACCACCAAGTCATGCTTTTCTTTTACATGGTCATCCTCTTCATCGTTTTCTTATTTCAATTCGGAGTTTCCTGTTCCTGCTTAGCAATGAACCGAGGACAGCAGGAAGGGCTTTTGAAATCAGCCTGGGGGATCGAAAACAACCCTAAGACAGACCTGGAGAGCCAGCTGAACTGCTGTGGGCTGCTCAACGTCACCGACAGCACAAACTGTCCTGCTCCGTGCAAACTAAGCTGTCCCACCTGCGGGGAAAAGATGCTGAATCATGCAACGGAGGTCCTGAAAATCCTCGGCGGCGTCGGCCTCTTCTTCAGCTTCTCAGAGATCCTGGGGGTGTGGCTGGCCGTGCGCTACAGGAACCAGAAGGATCCGCGAGCAAACCCGAGCGCCTTCCTA
>DrTSPAN31
GGAGGATTTACGTGCTCGAAAAACGCCCTCTGCTCGCTAAATGTTGTTTATATGCTTGTGGGTCTCCTGTTGATTGTTGTAGCAGCATGGGGCAAAGGCTTTGGCATCGTCTCCAGCATTCACATCATCGGCGGCGTAATTGCCGTAGGCTTCTTTCTGCAACTGATCGCCATTGTGGGGCTCATAGGAGCGGTCCACCATCACCAAGTTATGCTTTTCTTTTACATGGTCATTCTCTTCGTAGTCTTCCTCTTCCAGTTTGGAGTTTCCTGTTCTTGTCTGGCCATGAATCAGGGTCAGCAGGAGAAGCTGCTGGAATCATCCTGGAAAATAAGTAACGACACAAGAATAAGCCTTGAGAAAAAGCTGGACTGCTGTGGCCTTTTCAACAGCACCAACCTCCAGTTGTGTACATCTCCATGTACACAAGAATGCGTCACCTGCGGTCCGAAGATGCTCCAGTATTCATCAGAAGCTCTGAAGATCCTGGGAGGAGTTGGTCTGTTTTTCAGCTTTACAGAGATCTTAGGAGTTTGGCTGGCCATGCGCTACAGGAACCAAAAGGACCCGAGAGCAAACCCCAGTGCTTTCCTA
>AcTSPAN31
GGGGGCTTCGCCTGCTCCCGCAATGCTCTGTGCGCCCTCAACGTCGTCTATGTGCTGGTCGGGCTGTTGCTGATTGGTGTGGCTGCCTGGGGTAAAGGCTTCGGCATTGTTTCCAGCCTCCACATCATCGGAGGGGTCATTGCTGTGGGTTTCTTCCTGCTTCTCATCGCCATCGTGGGGCTCATCGGTGCTATCAACCATCACCAAGTCATGCTCTTCTTTTATATGATAATTCTAGGGCTAGTCTTTATTTTCCAGTTTGGGATTTCCTGTTCATGTCTGGCTCTCAAGAGAAGTAAACAAGAAAGTCTCTTGAGTGGTGCCTGGAAAATAAAGGTCGACACCAAGAAATCATTGGAAATTAATTTAAACTGCTGTGGACTATTCAACGACACTGAATCTGCTTCTTGTACTAGTGCTTGCAAAAAGAGGTGCCACACTTGTGGCGTGGTAATGATGGAACATGCAGGAGAAGTCTTGAAAATCCTTGGTGGAGTTGGACTCTTCTTCAGCTTCACAGAGATCCTTGGAGTGTGGCTTGCCATGCGCTACAGAAACCAGAAAGATCCCAGAGCCAACCCTAGTGCCTTTTTA
>XlTSPAN31A
GGGGGTTTCACGTGTTCCAAAAATGCGCTGTGTGCGCTCAATGTGGTGTACATGCTGGTGGGTGTGCTGTTGATTATCGTCGCAGCATGGGGTAAAGGCTTTGGAATCGTCTCCAGTATACACATCATTGGCGGAGTGATTGCCATTGGAGTTTTCCTTCTACTCATCGCTATCATTGGTTTGATTGGGGCCGTCAGTCATCACCAAGTGATGCTCTTTATTTATATGGTTGTTTTGATTCTGGTCTTTATATTTCAGTTTATTGTCTCATGTTCATGTTTAGCGATGAATAGATCACAGCAGGAGTATTTACTGAATACAACATGGAACCGGAGCAATGAGACAAGACTGAATCTAGAAAAAACATTGGATTGCTGTGGCTTTTTAAACACTACAGAGGGCAGGCTCTGCATTCAGGTCTGTTCAGACAAATGCCCGAGCTGTGGGGATAAAATGTTAAATCATGCAGATGAAGCACTGAAAATCCTGGGAGGCGTTGGACTTTTCTTCAGTTTTACAGAGATTCTCGGTGTGTGGCTTGCTTTCCGCTATAGGAATCAGAAGGATCCCCGTGCAAACCCCAGTGCTTTTCTA
>XtTSPAN31
GGAGGCTTCACGTGTTCCAAGAATGCGCTGTGTGCGCTGAATGTGGTGTACATGCTGGTGGGCCTGCTGTTGATTGGTGTGGCAGCATGGGGTAAAGGTTTTGGAATCGTCTCTAGTATACACATCATTGGTGGAGTGATTGCCATTGGAGTTTTCCTTCTACTCATTGCCATAATTGGTTTGATTGGGGCCGTTAGTCATCACCAAGTGATGCTCTTTATTTATATGGTTGTTTTGATTCTGGTCTTTATATTTCAGTTTATTGTCTCGTGTTCCTGTTTAGCAATGAACAGATCACAGCAGGAGTATTTCCTGAATACAACATGGACTCGGAGCAATGACACAAGGCTGAATTTAGAGAAAACACTGGAATGCTGTGGGTTTTTAAACACTACAGATGCCAGGCTCTGCAGTCAAGTCTGTTCACAAAAATGCCTAAGCTGTGGGGATAAAATGTTAAACCATGCAGATGAAGCACTGAAAATCCTCGGAGGTGTTGGGCTTTTCTTCAGTTTTACTGAGATTCTTGGTGTGTGGCTTGCTTTCCGCTACAGGAATCAGAAGGACCCCCGTGCAAACCCCAGTGCATTTCTA
>XlTSPAN31B
GGGGGTTTTACTTGCTCCAAGAATGCGCTATGTGCGCTCAATGTGGTGTACATGCTGGTGGGCTTGCTGTTGATAGGCGTGGCAGCATGGGGTAAAGGTTTTGGAATCGTCTCTAGCATACACATCATTGGTGGAGTGATTGCCATTGGAGTTTTCCTTCTACTCATTGCCATAATTGGTTTGATTGGGGCTGTCAGTCATCACCAAGTGATGCTATTTATTTATATGGTTGTATTGATTCTGGTCTTTATATTTCAGTTTATTGTATCATGTTCATGTCTAGCAATGAATAGATCACAGCAGGAGTATTTCCTGAATACAACATGGAGGCGGAGCAATGAGACCAGGTTGAATTTAGAAGAAACATTGGAATGCTGTGGGTTCTTAAACACTACAGAGGCCAGGCTCTGCAGTCATGTCTGTCCAGACAAATGCCTGAGCTGTGGGGATAAAATGTTAAATCATGCAGACGAAGCACTGAAAATCCTTGGAGGTGTTGGGCTTTTCTTCAGTTTTACAGAGATTCTCGGTGTGTGGCTTGCTTTCCGCTTTAGGAACCAGAAGGATCCCCGTGCAAACCCCAGTGCTTTTCTA
>BfTSPAN13
GGGGGATTCCACTGCTCGAAGAACGCCCTGGCGGCGCTAAACATCTTGTATATCCTGGTTGCTTTTATCATGATCGGCGTAGCGGCGTACGGTCGTGCGATGGCTATGGTGACCAGCGTGTCCATCATCGGAGGAATCATCGCCAGCGGAGTCTTCCTGCTGTTTATCGCCATCATAGGTCTGGTCGGCGCAGTCAAGCATCACCAAGTCCTGCTGTTCTTTTACATGGTGATCTTGTTCCTGCTGTTCATCATCCAGTTCTCCATCTCCTGTGCCTGCCTGGCCTTCAGTACAACATACAAGGAACAACTACTAAAATTTGGCTGGAACCACGCCACGGCAACAAGAGCGGACACACAGAAGGCCTTCAACTGCTGCGGCCTGTACAACAGCACATCCGCAGACGTCTGTACCAGTCCCTGTGCGAAGAACTGCCCCTCCTGTATGCAGAAGTTACTACCCACACTGGGGACAGCACTTAGAGTATCCGGGGGAGTAGGTCTCTTCTTCAGTTTCACAGAGATTGTCGGTGTGTGGCTCGCAGTACGATTCCGAAACCAGAAGGACCCACGGGCAAATCCCAGTGCTTTCCTA
>CsTSPAN13
GGAGGATTCGGTTGTTCCAAAAACGCTCTTGCCTTTTTAAATGTTGTATTTTTGTTGGTGGGTGTACTGCTAATAGCAGTTGCCACATATGCAAAAGCTGCTGCACATATTACTTCGTTTGAAATATGCGGAGGAATAATTGCATCTGGGTTGTTTCTCTTCTTAATAGCACTTCTGGGATTGATTGCAACAACAAAGCATCACCAAGTCTTGTTGTTTTTTTACATTGTTATTCTATTTTTATTGTTTATTATTCAATTTTCTGTATCCATTGCTTGCTTGGCTTTATCAGAGATGCAAGTGGCAACAATCCTTGGAAATGTCTGGGCTAAAAAGCCGAATATAAAAGTTGATGCTCAGTCTTACTTTGATTGCTGCGGGTGGACACTAGAAGACCAATCCCAGTTGTGCAAC---ATGAATACAACCAACTGCACTCTTTGTAGTGTTGTTATCCCACAAACTGTTAGCAAAGGATTAGAAGCTACAGGAGGCATTGGCCTTTTCTTCAGCTTCATCGAGATGCTTGGAGTTTGGTTAGCTGTCCGATTTCGAAACCAGAAAGATCCAGCTGCAAATCCAAGTCAATTTTTG
>CiTSPAN13
GGGGGGTTTACTTGTTCAAAGAATTCACTTGGATTTTTAAATGTTGAGTTTTTGTTGGTTGGAGTTCTTCTGATAGCAGTTGCAGCTTATGCAAAAGCTGCGGCTCAGATTACATCCTTTGAAATCTGTGGAGGAATAATCGCATCGGGATTATTTCTTTTCCTTATTGCACTTTTGGGATTAATTGCCACTACAAAACATCACCAAGTTTTGCTCTTTTTTTACATTGTAATCTTGTTTCTTCTTTTCATCATTCAATTCTCCGTTTCAATTGCTTGTTTAGCTCTATCAGAAATGCAAGTGGCCAAAGTTTTGGGAAATGTTTGGGGAACGCCTTCAAATACAAAAAATGATGCTCAAGCTTACTTTAAATGTTGTGGTTGGTTGGAAAATGACCCAACTTCAGCTTGCCAGGAGCTACCGACAACAGTTTGTACGACATGCAGCTCAATTATCCCACAGACTGTTAGTAAGGGTTTGGAGGCAACCGGGGGTATTGGTCTCTTCTTTAGTTTTATTGAGATGCTTGGAGTATGGTTAGCGGTTCGTTTTAGAAATCAAAAGGACCCGGCTGCAAACCCAAGTCAGTTCTTA
>SpTSPAN13
GGAGGGTTCTTTTGTAGTAGAAATGCGCTGATTGCGCTTAACAGTCTATATATTATTGTGGCACTCATTCTAATCATAGTCCCATCTCTAGCCAAATCTGGATCGTACGTCTCCAGTCTTTATATCATCGGTGGTATCATAGCCTGTGGAATCTTCCTTTTCATCGTAGCTGTAGCAGGTTTGATTGGAGCTATCAAACATCATCAAGTCTGTCTTTTCTTTTACATGCTCGTTCTGTTCTTGGTCTTCCTAATTCAGTTCTCTGTATCCATAGCAGCACTGGCCTGTGGGAAAGACCAGAGGGAAAAGCTGGTCAGACTCTCATGGGAACACAGTAACGAAACAAAAACAGACATTCAGAATGGCTTATGCTGCTGTGGCTTTGATAAAAATGATACCAGTCATACCTGTCCAACTGTCAGGAATGATGGAGACCAAACTTGCCAGGACAAGATGGATGAAGGTTATGCACAGGGATTAAAAATATCAGGAGCAGTAGGGCTTTTCTTCAGTTTAACAGAGCTGATAGGGGTGTGGTTAGCTGTTAAGTTCAGGAATCAGAAGGATCCCAGGGCCAACCCCAGCGCCTTCCTG
