# Supplementary material for: The evolution of vertebrate tetraspanins: gene loss, retention, and massive positive selection after whole genome duplications
Source: BMC Evol Biol. 2010 Oct 13;10:306. doi: 10.1186/1471-2148-10-306 (PMC2965184; doi:10.1186/1471-2148-10-306)
Supplement: Additional file 6 — All used alignments (alignment.zip). [file 1471-2148-10-306-S6.ZIP › alignments/TSPAN15_test.fas]

>BtTSPAN15
CTCAAGTTCTCGCTCGTCATCTACTCCACGGTGTTCTGGTTGATCGGGGGCCTGGTCCTGTCTGTGGGGATCTATGCAGAGGTCGAGAGGCAGAAATACAAAACCCTGGAAAGCGCCTTTCTGGCCCCAGCCATCATCCTCATCCTCCTGGGGGTCGTCATGTTCATCGTGTCCTTCATCGGCGTCCTGGCTTCCCTCCGCGACAACCTGTGTCTCCTCCAAGCGTTCATGTACATCCTTGGGATTTGCCTCATAATTGAGCTCATTGGTGGCGTGGTGGCCTTGATCTTCCGGAACCAGACCATCGACTTTCTGAATGACAATATTCGAAGAGGAATTGAGAACTACTATGATGATCTGGACTTCAAAAACATCATGGATTTTGTTCAGAAGGAGTTTAAGTGCTGTGGCGGGGAAGACTACCGAGATTGGAGCAAAAACCAGTACCACGACTGCAGAGCCCCCGGACCCCTGGCCTGTGGGGTGCCCTACACCTGCTGCTTCAGAAACACGACAGAAGTTGTCAACACCATGTGTGGCTACAAAACTATCGACAAGGAGCGCCTGAGCGTGCAGAACGTCATCTACGTGCGGGGCTGCACCAACGCCGTGCTCATGTGGTTCACGGACAACTACACCATCATGGCGGGCGTCCTGCTGGGCATCCTGCTCCCCCAG
>CfTSPAN15
CTCAAGTTCTCGCTGATCGTCTACTCCACGGTGTTCTGGCTGATCGGAGCCCTGGTCCTGTCCGTGGGGATCTACGCAGAGGTGGAACGGCAGAAATATAAAACCCTTGAAAGTGCCTTTCTGGCCCCAGCCATCATCCTCATCCTCCTGGGAGTCATCATGTTCATCGTCTCCTTCATTGGCGTGCTGGCTTCCCTCCGTGACAACCTGTGCCTTCTCCAAGCGTTTATGTACATCCTTGGGATTTGCCTCATAATTGAGCTCATTGGTGGTGTGGTGGCCTTGATCTTCCGGAACCAGACCATCGACCTTCTGAATGACAACATTCGAAGAGGAATCGAGAACTACTACGATGATCTGGACTTCAAAAACATCATGGACTTTGTTCAGAAGGAGTTTAAGTGCTGTGGTGGGGAAGACTACCGGGATTGGAGCAAAAACCAGTACCACGACTGCAACGCCCCCGGACCCCTGGCCTGCGGGGTGCCCTACACCTGCTGCGTCAGAAACACGACAGAAGTGATCAACACCATGTGCGGCTACAGAACTATTGACAAGGAGCGCCTCAGCGTGCAGGACGTCATCTACGTGCGGGGCTGCACCAACGCCGTGCTCATCTGGTTCATGGACAACTACACCATCATGGCAGGCCTCCTGCTGGGCATCCTGCTCCCCCAG
>HsTSPAN15
CTCAAGTTTTCACTTATCATCTATTCCACCGTGTTCTGGCTGATTGGGGCCCTGGTCCTGTCTGTGGGCATCTATGCAGAGGTTGAGCGGCAGAAATATAAAACCCTTGAAAGTGCCTTCCTGGCTCCAGCCATCATCCTCATCCTCCTGGGCGTCGTCATGTTCATGGTCTCCTTCATTGGTGTGCTGGCGTCCCTCCGTGACAACCTGTACCTTCTCCAAGCATTCATGTACATCCTTGGGATCTGCCTCATCATGGAGCTCATTGGTGGCGTGGTGGCCTTGACCTTCCGGAACCAGACCATTGACTTCCTGAACGACAACATTCGAAGAGGAATTGAGAACTACTATGATGATCTGGACTTCAAAAACATCATGGACTTTGTTCAGAAAAAGTTCAAGTGCTGTGGCGGGGAGGACTACCGAGATTGGAGCAAGAATCAGTACCACGACTGCAGTGCCCCTGGACCCCTGGCCTGTGGGGTGCCCTACACCTGCTGCATCAGGAACACGACAGAAGTTGTCAACACCATGTGTGGCTACAAAACTATCGACAAGGAGCGTTTCAGTGTGCAGGATGTCATCTACGTGCGGGGCTGCACCAACGCCGTGATCATCTGGTTCATGGACAACTACACCATCATGGCGGGCATCCTCCTGGGCATCCTGCTTCCCCAG
>EcTSPAN15
CTCAAGTTCTCACTCACCATCTACTCCACAGTGTTTTGGCTGATTGGGGCCCTGGTCCTATCAGTGGGGATCTACGCAGAGGTCGAGCGGCAGAAATATAAAACCCTCGAAAGTGCCTTTCTGGCCCCAGCTATCATCCTCATCCTCCTGGGGGTCATCATGTTCATCGTCTCTTTCATTGGTGTGCTGGCTTCCCTCCGTGACAACCTGTGCCTTCTCCAATCGTTTATGTACATCCTTGGGATTTGCCTCATAATTGAGCTTATTGGTGGCGTGGTGGCCTTGATCTTCCGGAACCAGACCATCGACTTTCTGAATGACAACATTCGAAGAGGAATTGAGAACTACTATGACGATCTGGACTTCAAAAACATCATGGACTTCGTTCAGAAGGAGTTTAAGTGCTGTGGCGGGGAAGACTACCGAGATTGGAGCAAAAACCAGTACCACGACTGCAGAGCCCCCGGACCCCTGGCCTGTGGGGTGCCCTACACCTGCTGCTTCAGAAACACGACAGAAGTTGTCAACACCATGTGTGGCTACAAAACTATTGACAAGGAGCGCCTCAGCGTGCAGGACGTCATCTATGTGCGGGGCTGCACAAACGCTGTGCTCATCTGGTTCATGGACAACTACACCATCATGGCCGGCCTCCTCCTGGGCATTCTACTCCCCCAG
>MmTSPAN15
CTCAAGTTCTCTCTCATCATCTACTCCACCGTGTTCTGGCTGATTGGGGGCCTGGTCCTGTCAGTGGGGATCTACGCAGAGGCAGAGCGGCAGAAATACAAAACCCTGGAGAGTGCCTTCCTGGCCCCCGCCATCATCCTCATCCTCCTGGGGGTGGTCATGTTCATCGTCTCCTTCATCGGGGTGCTGGCTTCCCTCCGGGACAACCTGTGCCTTCTGCAGTCGTTTATGTATATCCTGGGGATCTGCCTGGTCATGGAGCTTATTGGTGGCATAGTGGCTTTGATCTTCCGGAACCAGACTATTGACTTTCTGAACGACAACATCCGGAGAGGAATCGAGAATTACTACGATGATCTGGACTTCAAGAACATCATGGACTTTGTTCAGAAGAAGTTCAAGTGCTGTGGCGGGGAGGACTACAGAGACTGGAGCAAAAACCAGTACCATGACTGCAGCGCCCCCGGGCCCCTGGCCTGCGGGGTGCCCTACACCTGCTGCATCAGGAACACGACAGATGTTGTCAACACCATGTGTGGCTACAAAACAATCGACAAGGAGCGCCTGAATGCACAGAACATCATTCACGTGCGGGGCTGCACCAACGCCGTGTTGATATGGTTCATGGACAACTATACCATCATGGCGGGCCTTTTACTGGGCATCCTGCTTCCTCAG
>MdTSPAN15
CTCAAGTTCTCACTCACCATCTTCTCTTCTCTCCCCCAGCTGGTCGGGGCTCTGATCCTGGCGGTGGGGATCTACGCCGAGGTGGAGCGGCAGAAGTACAAGACCCTGGAGAGCGCCTTCCTGGCCCCAGCCATCATCCTCATCCTCCTCGGAGTCATCATGTTCGTGGTCTCCTTCGTGGGGGTCCTGGCGTCCCTCCGGGACAACCTGTGTCTCCTCCAAGCGTTCATGTACATCCTGGGGATCTGCCTCATCATCGAGCTCATCGGGGGCGTCGTGGCCCTGACCTTCAGGAATCAGTCAATGAAGGAACTGAATGACACGCTGAAAAGAACTCTGCCC------ATCGACTCGCACGACGTCACGGAGGAA---AGAAACGTCCGCGGTGGGTTTAAGTGCTGCGGCGGCGAAGACTACACCGACTGGGCCCAGAACCAGTACCACAACTGCAGCGCGCCCGGGCCCCTGGCCTGCGGGGTCCCCTACAGCTGCTGCGTCCGGAACAAGACTGACGTCATCAACACCATGTGCGGCTACAAAACCATCGACCAGGAGCGCCTGAGCATCCTGGACGTCATCTACATCCGTGGCTGCACCAGCGCCGTGATCATCTGGTTCATGGACCACTACACCATCATGGCCGGCGTCCTGCTGGGCATCCTGCTGCCCCAG
>TgTSPAN15
CTGAAGCTCAGCCTCATCACCTACTCCACCACCTTCTGGGTGATCGGAGCCCTCGTCCTTGCAGTTGGGATTTATGCAGAAATTGAAAGACAGAAGTACAAAACTCTAGAAAGTGCCTTTCTAGCCCCAGCAATTATTTTAATACTTTTGGGCATCGTGATGTTCCTGGTATCCTTTGTGGGTGTACTGGCTTCTCTGAGAGACAATTTATGCCTTCTGCAAGCTTTCATGTACATCCTTGGACTCTGCCTGCTGATCGAGCTGACTGGTGGAGTGGTGGCCCTGATCTTCAGGAACCAGACAATCAAATTTTTAAATGATAACATTAGAAGAGGAATTGAGAATTACTATGATGATTTAGACTTCAAGAACATCATGGATTCTGTCCAAAAGCAGTTCAAGTGCTGTGGTGGGGAAGATTATAGAGATTGGTCCCAAAACGTGTATCACAACTGTGAAGCTCCAGGACCACTGGCTTGTGGGGTGCCCTACACTTGCTGCATCAGAAATAAGACAGACATTATCAACACTATGTGTGGATACAAAACCATTGACCAAGAGCGCTTGAGTGTTCAGAACGTTATCTACGTCCGAGGGTGCACCAATGCTGTGCTCATTTGGTTTTTGGACAACTACAGCATCATGGCTGGCGTGCTGCTCGGCATACTGCTGCCCCAG
>AcTSPAN15
CTCAAGTTCAGCCTCGTCACCTACTCCACCGTCTTTTGGCTACTAGGAGCATTTGTTCTAGCTGTTGGTATTTATGCCGAAGTTGAAAGACAGAAGTATAAAACCCTTGAAAGTGCCTTTTTAGCTCCAGCAATTATTCTAATACTACTGGGCATTGTAATGTTCCTTGTTTCTTTTGTGGGTGTGCTGGCATCCTTAAGGGACAACTTATCCCTCCTTCAAGCTTTCATGTACATCTTGGGCATTTGTTTGCTCATTGAATTAACAGGAGGAGTTATGGCCTTAATTTTCAGACATAAGACAATTGACTTTGTAAATGACAACATCCGAAGAGGAATTGTAAATTATTATGATGACCTAGACTTCAAGAACATAATGGATTTTGTTCAAGAGGAGTTTAAATGTTGTGGTGGAGAGGATTTTAAAGACTGGTCAATAAATCAGTACCATGCCTGTTCTGCACCAGGACCTATGGCTTGTGGAGTTCCTTACTCTTGCTGTATCACAAATAAGACAGCTGTTATCAACACCATGTGTGGATATAACACTATTGACAAAGAGCGCTTGAGTGTTCAGCCCTTCATACACGTGAGAGGATGCACCAATGCAGTACTCATTTGGTTTTTGGACAACTATGCCATCATGGCAGGCATTCTCCTTGGTATTCTGTTGCCACAG
>GgTSPAN15
CTCAAGTTCAGCCTCATAACCTACTGCACCGCCTTCTGGGTGATCGGGGGCCTTGTTCTCGCTGTTGGGATCTATGCAGAAGTTGAAAGACAGAAGTTCAAGACTCTGGAAAGTGCCTTCCTAGCCCCGGCCATCATTTTAATCCTTCTGGGCATTATCATGTTCTTTGTATCTTTTGTGGGCGTGCTGGCTTCCTTGAGGGACAACCTCTGCCTTCTTCAAGCATTCATGTACATTCTGGGTCTGTGCCTGATGATCGAGCTGGCCGGTGCTGTCGTGGCCTTGATTTTCAGAAACCAGACAATCAAGTTTCTGAACGATAACATTAGAAGAGGAATTGAGAATTACTATGATGATTTAGACTTCAAGAACATCATGGATTCTGTTCAAAAGCGGTTTAAGTGTTGCGGTGGGGAAGACTACACGGATTGGTCGAAGAATGCGTACCACGACTGTGCTGCTCCGGGACCGCTGGCCTGTGGAGTGCCTTACACGTGTTGTGTCCGGAATAAGACAGACATTATCAACACCATGTGTGGATACAAGACCATTGACCAAGAGCGCTTGAGTATCCAAGATGTCATCTACATCCGCGGGTGCACCAATGCGGTGCTCATCTGGTTTTTGGACAACTACAGCATCATGGCTGGTGTTTTGCTGGGTATCCTGCTCCCCCAG
>TrTSPAN15
CTCAAATTCCTCCTCTTCTTCTACGCCATTGTGTTTTGGCTGATCGGTGGCTTCATCCTGGCTGTTGGCATCTATGCTGAAGTGGAGAGACAACGCTACAAGACTCTGGAGGGAGTGTTTCTGGCACCCGCCATAATTCTCATCCTCCTTGGAGTTGTGATGTTTATTGTTTCATTCATCGGAGTCTTGGCCTCACTCAGGGATAATTTAACTCTACTGAAAGTGTTCATGTACACCTTGGCTGTCTGTCTGATCCTGGAGCTGCTGGGTGGAGTAGTAGCACTGTTATTTCGCAACCAGACTGTGGAGTTGCTGAACAAGAATATTCGGAAGGGCATAGTGAATTACTATGATGACTTGGACTTCAAAAACATCATGGACTTTGTGCAACAGAAGTTTAAGTGCTGCGGAGGTCAAGAGTACAAAGACTGGTCTGTCAACATGTATCACAACTGCTCTGCACCTGGGCCACTGGCGTGTGGCGTCCCCTACACCTGTTGCATCACTACCCCTAATGAAGTGGCCAATAGCTTCTGTGGCTACAAGGTCCTAAATAAAGAGCGCCTGGACCTGATCGAGGTGATTTACACCAGAGGTTGCACCGACGCTTTCTTCATCTGGCTGACTGACAACTACAAGATTATGGCTGGACTGATGTTGGGGATACTTCTTCCACAG
>TnTSPAN15
CTCAAGTTCCTCCTCTTCTTTTACGCCATTGTGTTTTGGCTGATAGGTGGCTTCATCCTGGCTGTTGGCATCTATGCTGAGGTGGAGAGACAGCGCTACAAGACTCTGGAGGGAGTGTTCCTGGCACCGGCCATCATCCTCATCCTCCTGGGGATTGTGATGTTTGTCGTTTCATTCATCGGCGTCTTGGCTTCACTCAGGGATAATTTAATACTACTGAAAGTGTTCATGTACACGCTGACTATCTGTCTGATCCTGGAGCTGCTGGGTGGCGTCCTGGCGTTGTTGTTCCACAACCAGACTGTGGAGTTGCTGAACAAAAATATTCGGAAGGGCATAGTGAACTACTACGATGACTTGGACTTCAAAAACATCATGGACTTTGTGCAGAAGAAGTTCAAGTGCTGCGGAGGCCAAGAGTACAAAGACTGGTCTGTCAACATGTATCACAACTGCTCCGCACCGGGGCCGCTGGCGTGCGGCGTCCCCTACACCTGCTGCATCACTAACCCTAATGCTGTGGCCAACACTTTCTGTGGCTACAAGGTCCTTGGTAAAGAGCGCCTGGACCTGATTGAGGTGATTTACACCAGAGGCTGCACGGACGCAGTCTTCATCTGGCTAACCGACAACTACAAGACTATGGCAGGACTGCTGTTGGGGATCCTCCTTCCACAG
>GacTSPAN15
CTCAAGTTGATTCTGTTCGCGTATGCCATCATCTGGTGGTTGATAGGCGGCTTCATCTTGGCCATTGGCATCTACGCAGAGGTGGAGAGGCAACGCTACAAGACGCTGGAGGGAGTGTTTTTGGCCCCGGCTATAATCCTGATCCTCCTGGGAATCATCATGTTTATCGTTTCGCTTGTGGGGCTCGTGGGTTCACTGAGGGATAATCTAACCCTGCTGAAAGTTTTCATGTACACCCTGGCTGTGTGTTTGATTCTGGAGCTGCTCGGAGGAATTCTGGCGCTGGCGTTCCGCCATCAGACTGTGGGTTTGGTGAACAAGAACATCAGGAAAGGCATAGTGAACTACTATGATGACCTGGACTTCAAAAACATCATGGACTTTGTACAGAAGAGGTTTAAATGCTGCGGGGGTCAAGAGTATACGGACTGGTCAGTCAACATGTACCACAACTGTTCTGCACTGAGTCCATCGGCCTGCGGTGTCCCGTATACCTGCTGCATTACTACTCCCAATGAAGTGGCCAACACTATGTGTGGGTACAAGGTGTTGGAAAAAACGCGTTTGGAATTGATCGAAATCATCCATATCCGAGGCTGCACTGACGCTTTCTTCATCTGGCTGATGGACAACTACAAGATCATGGCTGGACTCCTATTAGGGATCCTACTGCCGCAG
>DrTSPAN15
CTCAAGTTCTCGTTAATCGGATATGCAACAATTTTCTGGTTGATCGGGGGCTTTATATTGGCCATCGGTATTTATGCCGAGGTGGAGAGGCAACGATACAAAACATTGGAAGGAGTGTTTCTGGCTCCTGCCATCATCCTCATTGTGCTTGGTATCATCATGTTTATTGTTTCCTTCATCGGGGTTCTGGCATCTCTCAGAGACAACTTGTGCCTTCTCAAAGTGTTTCTTTACATGCTGGCTCTCTGTCTCGTTTTGGAGCTCGTCGGTGGGATCGTTGCTCTGATTTTTAAGAACCAGACAGTGGACATTCTCAACAAAAACATCCGTAAAGGCATGGTGAATTACTATGATGACCTTGATTTCAAAAACATCATGGACTTTGTTCAGAAAACGTTCAAATGTTGTGGAGGAACCGAGTACCAGGACTGGGAGGTTAACATGTATCATAACTGCTCTGCTCCTGGTCCACTGGCCTGTGCAGCTCCTTACACCTGCTGTATCGTCACGCCTGGAGAAGTTGTTAATACGATGTGCGGATACAAGACCCTGAATAAGGAGAGAAATGAAAATACAAACGTTATCTACATTCGTGGCTGTACCGACGCCGTCTTCATTTGGTTAATAGACAACTACAAAACAATGGCTGGACTTCTTCTAGGCATCTTTCTTCCGCAG
>XlTSPAN15
CTTAAATTTGCCCTCATCGTGTACAGCACCATATTCTGGCTTGTAGGGGCCTTTGTTCTGGCCATTGGGATTTATGCTGAAGTGGAGAGACAAAAGTACAAGACTCTGCATGGTATCTTCCTTGCTCCGTCTATTATCCTCATCCTCCTGGGGGTGCTCATGTTTGTGGTATCGTTTATTGGTGTCCTGGCCTCCCTCCGTGATAACCTGTGCCTGCTGAAAGTGTTCATGTACACCTTGGGCGTCTGCTTGATGTTGGAACTTATCGGTGGAGTCATCGCTCTGATCTTCAGGCACCAGACCATGGATCTTCTCAATCATAATATTGGGAAAGGAATCAAGAATTATTACGATGATCTTGACTTCAAAAATATAATGGACTTCACCCAGCAACAGTTCAGATGTTGTGGCGGAAAAGACTACTTGGACTGGGAACAGAATGAATACCATAAGTGTTCTGCCCCTGGACCCCTTGCCTGCGGAGTTCCTTACACCTGCTGTATGCGTAACAAGACGGATGTTATGAACACCATGTGCGGCTATAAAGCCATGAATCTTGAACGCCTGGATGCAATAAAGTTTATCTATGTTCGAGGTTGTACGGATGCAGTGATTATCTGGTTTCTAGATAATTACACTATAATGGCAGGTGTCCTGCTGGGTATCCTCTTACCACAG
>XtTSPAN15
CTTAAATTTGCCCTCGTTGTGTACAGTACCGTGTTCTGGCTTATAGGTGCCTTTGTTCTGGCCATTGGGATTTATGCTGAGGTGGAGAGACAAAAATACAAGACTCTGCATGGTATCTTTCTGGCTCCGTCTATTATCCTCATCCTCCTCGGAGTGCTCATGTTTGTGGTATCGTTTATTGGTGTTCTGGCCTCCCTCCGTGATAACGTGTGCCTGCTGAAGGTGTTTATGTACACCCTGGTTGTCTGCTTGATATTGGAGCTTGTCGGTGGGATCATCGCTCTGATCTTCAGGCACCAGACCATGGATCTTCTCAATCATAACATTGGGAAGGGAATTAGGAATTATTACGATGACCTTGACTTCAAAAACATAATGGACTTCACTCAAAAGCAGTTCAGATGTTGTGGTGGAAAAGACTACTTGGATTGGAAAAAGAATGAGTATCATGAGTGTTCTGCCCCTGGGCCCCTTGCCTGTGGCGTTCCTTACACCTGCTGCATACGTAACAAGACAGATGTAATGAACACCATGTGTGGCTACAAAGCCATGAATTATGAACGCCTGGATGCAATGAAGTTTATTTACGTTCGAGGTTGTACAGATGCAGTAATTATCTGGTTTCTAGATAATTACACTATAATGGCAGGTGTTTTGTTGGGTATCCTCTTACCACAG
>TrTSPAN15like
ATCAAATTTACTTTGAATGTCTACTCAATGCTCTTTTCGCTGGTGGGTCTTTGTGTGCTGTGTGTGGGGGTGTACGCCGAAGTGGAAAGGCAGAAGAATCGAACCCTGGAGGGGCTCTTCCTGGCGCCAGCTGTGGTGCTCATCCTGCTGGGCCTGGTGATGTTCACGGTGTCACTGGTGGGCATGGTGGGATCCCTTAGGGACAACAAGACCCTGCTGCACATGTTTCTCTGCGTTCTCTGCGTGCTGCTGCTTCTCCAGGCTATCGCTCTCACCATGGCTCTCATTTTTGAAAAGAAGACGTCTGCCCTGTTCCAGAGCAGCATACGAGAGGGAATCAAACACTATTACGATGACCTAGACTTCAAAAACATCTTGGATTATGTCCAACAGAAGTTTTCCTGCTGTGGAGGGGACGAGTACAAAGACTGGGGAGTAAACCAGTACCACTTCTGTAATGGCACTGGTCCGCTGGCCTGTGGGGTTCCATACACCTGTTGCGTTCGCCACGTGGGAGAGGTCATTAACACCCTGTGTGGCTACCAGACTCTGGATAAAGCGCGTGAAAGCCTGCATGACAAGATCCACGTGCGTGGCTGCATCCATGCCGTCAACCTGTGGATGGGAGACAACATTGGAATAACGGTCGCTCTCTGCTGTGCCATCGGGCTTCCTCAG
>TnTSPAN15like
ATCAAATTCACCTTAAATGTCTACTCGATGCTCTTTTCGCTGGTGGGCCTGTGTGTGCTGTGCGTGGGCGTGTACGCTGAAGTGGAACGGCAGAAGAATCGGACCCTGGAGGGGCTCTTCCTGGCGCCGGCGGTGGTGCTCATCCTGCTGGGCCTGGTGATGTTCACGGTGTCGGTGGTGGGCATGGTGGGATCCCTCAGGGACAACAAGACCCTGCTGCACATGTTCCTCTGCGTTCTCTGCGTGCTGCTGTTGCTCCAGGCTGTGGCGCTCACCATGGCTCTCATCTTTGAAAAGAAGACATCTGCACTGTTCCAGAGCAGCATACGGGAGGGAATCAAGCACTACTACGATGACCTGGACTTCAAAAACATCCTGGACTACGTTCAGCAGAAGTTTTCGTGTTGTGGAGGGGACGAGTACAAAGACTGGGGGGTGAACCAGTACCACTTCTGTAACGGCACGGGACCGCTGGCCTGTGGCGTTCCGTACACCTGTTGTGTCCGTCACGTGGGAGAGGTCATCAACACTCTGTGTGGCTACCAGACTCTGGATAAAGCGCGTGAAAGCCTGCAGGACAAGATCCACGTGCGCGGCTGCATCCACGCCGTCAACCTCTGGATGGGTGACAACATTGGAATAACGGTGGCGCTCTGCTGCGCCGTGGGCCTTCCTCAG
>GacTSPAN15like
ATCAAATTCACATTGAATATCTACTCAATGCTCTTCTCGCTGATGGGCCTCTGTGTGCTGTGCGTGGGGGTTTACGCCGAAGTGGAAAGGCAGAAGAACAGAACCCTGGAGGGTCTTTTCCTGGCCCCCGCCGTGGTGCTCATCCTGCTGGGCCTGGTGATGTTCACAGTGTCGATGGTGGGCATGGTCGGGTCCCTCAGGGACAACAAGACCCTGCTGCACATGTTCCTCTGTGTTCTCTGTGTGCTGCTGCTCCTGCAGGCCATCGGGCTCACCATGGCCCTCATCTTTGAAAACAAGACGTCTGCCTTGTTCCAGAGCAGCATACGGGAAGGAATTAAACACTACTACGATGATCTGGACTTCAAAAACATCTTGGATTATATGCAGCAAAAGTTTTCATGTTGCGGAGGCGACGAGTACAAGGACTGGGGAGTCAACCAGTACCATTTCTGCAACGGTACTGGTCCGTTAGCCTGCGGGGTTCCATACACCTGCTGTGTGCGCCGCGTAGGAGAGGTCGTCAACACTCTATGTGGTTACAAGACTCTGGATAATCAGCGTGAAACCCTGCACGAGGTGATCTACGTGCGAGGCTGCATCCATGCAGTCAACCTCTGGATGAGTGACAACATTGGAATAACCGTGGCTCTCTGCTGCGCCATTGGCCTGCCTCAG
>OlTSPAN15like
ATCAAATTCACCCTAAATATCTACTCTATGATCTTCTCGTTGATGGGTCTTTGTGTGCTCTGTGTGGGAGTTTATGCAGAAGTGGAAAGGCAGAAGAATCGAACCCTGGAGGGTCTCTTTCTAGCTCCTGCCGTGCTGCTCATCCTGCTGGGTCTGGTGATGTTCACGGTGTCTGTGGTGGGAATGGTCGGATCCCTGAGAGACAACAAAACACTATTGCACATGTTCCTGTGTGTCCTGTGCGTCCTGCTGCTCCTCCAAGCAGTTGGTCTCGTCATGGCTCTCATCTTTGAAAAAAAGACATCTGCTTTGTTTCAGAGGAGCTTACGAGAAGGAATAAAACACTATTACGATGATCTGGACTTCAAAAACATTTTGGACTATGTGCAGCAAAAGTTTTCATGCTGTGGAGGAGATGAGTACAAGGATTGGGAAGTCAATCAGTACCATTTCTGCAATGGTTCTGGTCCGCTGGCATGTGGGGTTCCGTATACCTGCTGTGTTCGAGGCGTGGGAGAGGTCATTAACACTCTTTGTGGCTACAACACTTTGAGCCAACAGCGTGAAACCCTGCAGGAGGTGATCCACGTGCGAGGCTGCATCCATGCCGTCAACCTCTGGATGAGTGACAACATTGGAATAACCGTTGCACTTTGCTGTGCCATTGGGCTGCCACAG
>DrTSPAN15like
CTTAAATTCTCTCTAAATGTCTATTCGATGCTGTTTTCGCTGCTCGGTCTGTGTGTGCTGTGTATCGGCGTGTATGCCGAAGTGGAGCGGCAGAAGAATCGCACCCTGGAGGGGGTGTTTTTGGCTCCCGCCGTGGTCCTCATACTGCTGGGTCTTGTCATGTTCACTGTGTCTGTGATTGGAATGGTGGGTTCCCTCAGGGACAACAAGACTCTGCTGCACATGTTTCTTTGCGTTCTGTGTGTCTTGCTGGCTCTCCAGGCGATAGCCCTCATCATTGCTCTGATCTTTGAAAAGACGACAATCAAATTGTTTCAGAACAGCATACGGGAGGGAATCAAGCACTACTACGATGACTTAGACTTCAAAAATATATTGGATTATGTGCAAGAGAAGTTTTCTTGTTGTGGAGGAGACGAGTACAAGGATTGGGAAGTAAACCAGTACCACCTCTGCGATGGCAAGAGTCCTTTGGCCTGTGGCGTTCCTTACACCTGCTGCATCCGTCAAGTGGGAGAAGTTGTGAACACCCTTTGTGGCTACAAAACGCTCCATCAGCAGCGTGAAGCTTTAGATGGTGTAATTCACGTGCGTGGCTGTATCCATGCTGTGAACCTCTGGATGGGAGACAACATCGGGGCTACTATTGGCATCTGCTGCGCGGTCGGACTGCCACAG
>GgTSPAN15like
GTCAAATTTGCTCTGTCCACCTATGCCACTCTCTTCTCGATCATCGGCCTCGTGATCCTGTGCATTGGGATTTATGCTGAAGTGGAGAGGCAGAAGCACAAAACCCTGGAAGGGATGTTCCTTGCTCCAGCCATCATCCTGCTTCTGCTGGGCTTCACCATGTTCAGCGTCTCCTTCATTGGCATGGTGGGGAGCCTCAGGGACAACCGGACACTTCTGAAGATATTCTTTTGGGTCCTTCTGGTGATCTTCATCACGGAGCTGCTGCTGATATTCATTGAAATCATCTTTGAAAACAAGATGAATGCAGTTTTGCACTCTAACATTCAAGAGGGCATTCGGCACTATTACGACGACCTCGACTTCAAGAACATCTTGGATTTTGTCCAGGAAAAGTTTTCTTGCTGTGGTGGCGATGAATACCGAGACTGGGAGGTTAATCTGTACCACTCCTGCAATGGCAGCGGACCGCTTGCGTGCGGCGTGCCCTACACGTGCTGCATCAGGAAGCCTGGGGAAGTCATTAACACCCTGTGTGGATACAGGACACTCGATAAAGAGCGCCTGGAGCTGCTCGACGTCATCCACGTGCGAGGCTGCATCCACGCCGTGGGGCTGTGGCTGAAAGATAACTTTGAGTCCACTTTGAGCATTGTTTGCTCGCTGCTGCTTCCCCAG
>AcTSPAN15like
CTCAAGTTCTCCCTCTCGGCCTACGCCACGCTCTTCGCGCTGATTGGCCTTGTGATCCTGTGCGTGGGCATTTACGCCGAGGTGGAGCGGCAGAAGCACCGGACGCTGGAGGGGCTCTTCCTGGCCCCGGCCATCCTCCTCCTCCTCCTGGGCCTCACCATGTTCGCCGTCTCCTTCGTCGGGATGGTGGGCTCCCTCCGCGACAACCGCGCCATGCTCAAGACCTCCTCTTGCACATTGATCTCGCTATGTTACGTTCTCTTGTTGATGGGAAGCTTCCCACGGAGT---GGAAATCATCTATCGGACAGATGGCAAGCTAGCCTCCGGGACGGGATCAAGCACTACTACGACGACTTGGATTTCAAAAACATCCTGGACTTTGTGCAGCAAAAGTTCTCCTGCTGCGGAGGAGACGAGTTCAAGGACTGGCGGGTCAACCCCTACCACGCCTGCAACGGGAGCGGGGCCCTGGCCTGCGGGGTGCCCTACACCTGCTGCATCCACAAGTCA------------ACACCGCTGTGCGGATACCGGACCCTGGATAAAGAGCGGCTGGAGCTGGTGGACACCATCCACGTCCGGGGCTGCATCCACGCGGTTGGCCTGTGGCTGAAGGACAACTTCGAAGCCACGTTGGGGATCGTGTGCTCCCTGCTGCTCCCACAG
>XtTSPAN15like
AGCAAATTCTCTTTGTCCTTCTACTCCACCTTATTCTCGCTCATAGGCCTTGTGATCCTGTGTATTGGCATTTATGCTGAGAGTGAAAGACAGAAACACCGAACCCTAGAGGGCATCTTCCTGGCACCGGCTGTCATCTTGCTTCTGCTTGGCATCATAATGTTTGCGGTCTCCTTTATCGGAATGGTTGGATCCCTTCGAGACAACATACTGCTGGTAAAATTATTCTTCTGGGTGCTTCTAGCCATCTTCCTTATTGAGCTCCTGCTGATAATCATTGAACTTGTGTTTGAAAATCAGATGAAAAAATTTGCACATGCAAACATCTTAGTGGGAATGCAGCAGTATTACGATGACTTGGATTTTAAGAATATTATGGACTTTGTGCAAGAAAAGTTTTCTTGCTGTGGAGGCGATGATTTTAAAGACTGGAAAGTGAATCAGTATCATTCGTGCAACAGCACCGGGCCCTTGGCCTGCGGAGTGCCTTACACGTGCTGCATAACAAAGTCTGGAGGAGTGAAGAACACACTGTGTGGGTACCAGACCCTGGATAAAGAGAGACTAGAAGTCCACAGTATTATCCATGTGAGAGGCTGCATCCATGCCGTGGGCCTGTGGCTCGGTGATAACTATGGCGTGACGATTGGATTAGTATTGGCTTTGCTTGCACCCCAG
>BfTSPAN15
TTTGTCATGTTAAGCTGGACCATGACGTACCTAGAACAGCTTGTCAGTGCAGCTATCATGGGCCTTGGGATATTTGCTGAAGTTGTGAGAAGAGACCTGGGCTCTATGAACACGTTCCTGGTCAGTCCTGCTGCGGCACTCATTGCAGCCGGTCTGGTCGTGTTCGTGGTCACCTTCCTTGGGATGGCCGGAGCCCTTAGGGACAACCTCATCCTTCTCAAGATTTTCATCGGGCTGATGATAACTGGACTCCTGCTGCAGCTGATTGTGGGGCTGGTGGCTTTTGCCTTCAAGGATCAGGCAAAGAACTTCATCAATGAACAAGTGTCCAAAGGCGTGAAGAGCTACTTTGCGGACTTGGATTTCAAGAATACCATGGACTGGGTGCAAGAAAGGTTCTACTGCTGTGGCGGCGCGGATTACGAGGACTGGGAGAAGAACGATTACTTCCGTTGTGCTTCCCCTGGCCCTGCCTCCTGCGGCGTCCCACACACCTGCTGCGACCGTCGCGCTGGTGGTGTGGTGAACACCCAGTGTGGGTATGGAGTTAGGGTGTATGAGCGTCTGGAGCTTGTGGACATAGTGTACATTCGTGGCTGCACGGATGCCGTTCTTATCTGGTTTGAGGACAACTTCGACATTTTCGCTGGGCTGTGCATTGGGCTACTTCTGCCTCAG
>SpTSPAN15
TTGAAGGTTCTTGTTGTGATTTACAATATCTTCTTTTGGCTTGTAGGAGCCACGATTCTGTCCGTTGGAATCTATGCTGAGTTTGAGAAGAGGAACTATGAAGCGGTGAGCGATGTCCTCCTCAATCCCTCTACTGTCCTCATCGTTCTTGGAGCGTTCATGTTCATCCTGACGTTCATTGGATGTGTGGGGGCGCTTCGAGAAAACATCTTACTCCTCAAAATTTTTGGCTGGACCATCACCATCGTCTTCATGCTTCAACTGATTGCAGCAATCATTGCTATTGTATTCAAAACAAAGGCAAAGGAGCTGGTTAGTTCAGGTTTCAGCAGTGCTCTGGAGAACTACTATGATGATCCTGATATCCACTTTGCCGTAGACGCTGTTCAACAGAAGCTGGAGTGCTGTGGAGGATTCGACTTCAATGATTGGGACAAAAATATTTACTTTGCTTGCCAAGATCCAGGA------AGCTGTGGGGTTCCCTTCTCATGCTGTGTCTCAACAGAAGACATGGTCATGAACACTCAGTGTGGGGTCAACGTTCGCGAGGGACATCCATTTGCAGTTGATGACACCATTTACATTAGGGGCTGCACCGACGCTTTGCTAGTCTGGTTTCAAGATCATCTTGACATATTCATCGGACTGACACTGGGAGTATGTCTTCCTCAG
>CiTSPAN15
ATCAAAATATTTCTTATTGTTTACAACTTCGGGTTTTTGTTATTAAGCTTAGGCTTTATTGGTCTCGGAATTTACTCGGAAATATGGAGATCTGAAATCACTGAAGCGGAACACTTTCTTCTCACACCATCTGTATTCTTGTTTGTCCTTGGTTTTATAGGATTTCTATTTGCTGGCTTCGGCTGTGTTGGCGCATTAAGGGACAATTTGTGTGTGCTCAAATTTTTCATTTGTTCAGTATTACTGTGCGTACTGATCGAACTGGGTGCCGGCATTGCTGCACTTATTTTTAAAGACCCGGCGAAAAACTTTGTGAATGATTATGTAATGAAATGCTTGCCAACTTATTATGATGATCCAGACTTGAAAAATGTGATTGACTTTGTACAAGAAGATTTCTATTGTTGCGGTGGGCGCAATTACCACGACTGGGAAATCAACCCCTACCATAATTGCTCAGCCCCTGGTCCTGCTGCATGCGGTGTTCCATTTTCGTGTTGTAAACCTCCCGATGATCTTATAGTTAACTCTATGTGCGGGTATGACACATTACATAAATCGCCATTTGACGTGGTAAACATTATTTATGTTGATGGCTGCATAGATGCTGTTATCGATTATCTGTGGTTGCATATGGACGTGTTTGCTGCCATTCTGCTTGGGGTGTTTATACCACAA
