# Supplementary material for: The evolution of vertebrate tetraspanins: gene loss, retention, and massive positive selection after whole genome duplications
Source: BMC Evol Biol. 2010 Oct 13;10:306. doi: 10.1186/1471-2148-10-306 (PMC2965184; doi:10.1186/1471-2148-10-306)
Supplement: Additional file 6 — All used alignments (alignment.zip). [file 1471-2148-10-306-S6.ZIP › alignments/TSPAN18_test.fas]

>BtTSPAN18
AAGTATCTGATGTTCGTGTTCAATTTCTTCATATTTCTGGGCGGGGCCTGCTTGCTGGGCATCGGCATCTGGGTCATGGTGGACCCCACCGGCTTCCGGGAGATCGTGGCCGCCAACCCCCTGCTCATCACGGGCGCCTACATCCTCCTGGCCATGGGGGGTCTGCTTTTTCTGCTCGGCTTCCTGGGCTGCTGCGGGGCCGTCCGGGAGAACAAGTGTCTGCTGCTGTTTTTCTTCTTGTTCATCCTGATCATCTTCTTGGCAGAGCTCTCAGCAGCCATCCTGGCCTTCATCTTCAGGGGAAATCTCACCCGTGAATTCTTCACCAAGGAGCTCACCAAGCACTACCAGGGCAGCAACGACACGGACGTCTTCTCCGCCACCTGGAACTCCGTCATGATCACGTTTGGTTGCTGTGGGGTCAACGGGCCCGAAGACTTTAAGTATTCAGTTTTCCGACTCCTGACTTTGGAGGTGCCAGAGGCCTGCTGCCGGAGACTGCTGAGCAGAGAGGAATGCCTCCTGGGAAACAAGCAGGGCTGTTACACGGTGATCCTCAACGCCTTTGAGACTTATGTCTACCTGGCCGGAGCCCTGGCCATAGGGGTGCTGGCCATCGAGCTTTTTGCCATGATCTTTGCCATGTGCCTCTTC
>EcTSPAN18
AAGTACCTGCTGTTTGTCTTCAATTTCTTCCTCTTCCTGGGCGGGGCCTGCCTGCTGGGCATCGGCATCTGGGTCCTGGTGGACCCCACCGGCTTCCGGGAGATCGTGGCCGCCAACCCCCTGCTCATCACGGGCGTCTACACCCTCCTGGCCATGGGGGGCCTGCTTTTCCTGCTTGGCTTCCTGGGCTGCTGCGGGGCCGTCCGTGAGAACAAGTGTCTGCTGCTGTTTTTTTTCCTGTTCATTCTGATCATCTTCTTGGCGGAGCTCTCGGCGGCCATCTTGGCCTTCGTCTTCAGGGAAAATCTCACCCGCGAGTTCTTCACCAAGGAGCTTGGCAAGCACTACCAGGGCGACAACGACACGGACATCTTCTCTGCCACCTGGAACTCCGTCATGATCACATTCGGCTGCTGCGGGGTCAACGGGCCTGAAGACTTTAAGTTCTCCATTTTCCGGCTCCTGACCCTGGAGGTGCCGGAGGCCTGCTGCCGGAGGCTGCTGAGCAGGGAGGAGTGCCTCCTGGGGAACAAGCAGGGCTGTTACACGGTGATCCTCAACGCCTTCGAAACCTACGTCTACCTGGCCGGAGCCCTCGCCATAGGCGTGCTGGCCATCGAGCTTCTCGCCATGATCTTCGCCATGTGCCTCTTT
>CfTSPAN18
AAGTATCTGATGTTTGTCTTCAATTTCTTCATATTTCTGGGTGGGGCCTGCCTGCTGGGCATCGGCGTCTGGGTCATGGTGGACCCCACCGGCTTCCGGGAGATCGTGGCCGCCAACCCCCTGCTTATCACGGGCGCCTACATCCTCCTGGCCATGGGGGGCCTGCTCTTTCTGCTCGGCTTCCTGGGCTGCTGCGGGGCCGTCCGTGAGAACAAGTGTCTGCTGCTGTTTTTTTTTCTGTTCATCCTCATCATCTTCTTGGCGGAGCTCTCGGCGGCCATCCTGGCCTTCATCTTCAGGGAAAATCTCACTCGCGAGTCCTTCACCAAGGAGCTCACCAAGCACTACCAGGGCAACAATGACACAGACGTCTTCTCCGCCACCTGGAACTCCGTCATGATCACATTTGGCTGCTGTGGCGTCAACGGGCCCGAAGACTTCAGGTTTTCCGTGTTCCGACTGCTGACTACAGAGGTGCCAGAGGCCTGCTGCCGGAGACTGCTGAGCCGGGAGGAGTGCCTCCTGGGAAACAAGCAGGGCTGTTACACAGTGATCCTCAACACGTTCGAAACCTACGTCTACCTGGCTGGAGCCCTCGCCATAGGGGTACTGGCCATCGAGCTCTTCGCCATGATCTTCGCCATGTGTCTCTTC
>HsTSPAN18
AAGTATCTGATGTTTGTATTCAATTTCTTCATATTTCTGGGCGGGGCCTGCCTGCTGGCCATCGGCATCTGGGTCATGGTGGACCCCACCGGCTTCCGGGAGATCGTGGCTGCCAATCCTCTGCTCCTCACGGGCGCCTACATCCTCCTGGCCATGGGGGGCCTGCTCTTTCTGCTCGGCTTCCTGGGCTGCTGCGGGGCCGTCCGTGAGAACAAGTGTCTGCTGCTATTTTTCTTCCTGTTCATCCTGATCATCTTCCTGGCAGAGCTCTCAGCAGCCATCCTGGCCTTCATCTTCAGGGAAAATCTCACCCGAGAATTCTTCACCAAGGAGCTCACCAAGCACTACCAGGGCAATAACGACACAGACGTCTTCTCTGCCACCTGGAACTCGGTCATGATCACATTTGGTTGCTGCGGGGTCAACGGGCCTGAAGACTTTAAGTTTTCTGTGTTTCGACTCCTGACCCTGGAGGTGCCGGAGGCCTGCTGCCGGAGGCTGCTGAGCCGGGAGGAGTGCCTCCTGGGAAACAAGCAGGGCTGTTACACGGTGATCCTCAACACCTTCGAGACCTACGTCTACTTGGCCGGAGCCCTTGCCATCGGGGTACTGGCCATCGAGCTTTTCGCCATGATCTTTGCCATGTGCCTCTTC
>MdTSPAN18
AAGTATCTGATGTTTGTTTTCAATTTCTTCATATTTCTGGGGGGTGCCTGCCTCCTGGGCGTCGGGATCTGGGTCATGGTGGACCCCACTGGGTTTCGAGAGATTGTGGCTGCTAACCCTCTCCTCTTCACGGGTGCCTACATCCTGCTGGCCATGGGGGCCCTGCTTTTCCTCCTCGGTTTCCTAGGCTGCTGTGGAGCCATCCGGGAAAACAAGTGCTTGCTGCTCTTCTTTTTCCTGTTCATTTTGTTAATATTCCTGGCGGAGCTCTCAGCAGCCATCCTGGCCTTCATCTTCAGAGAAAATCTCACAAGAGAGTTCTTCACCAAGGAGCTGACGAAGCATTATCAGGGAAGCAACGAGACAGATGTCTTCTCCACTACCTGGAACTCAGTCATGATCACGTTTGGTTGCTGTGGAGTCAATGGCCCCGAAGACTTTAAGGTGTCGGTTTACCGCTTCCTGAACTTCGAAGTCCCGGAGGCATGCTGCCGAAGACTTGTCAACAGGGATGAATGCCTCTTGGGAAACAAACAGGGCTGTTACACTGTGATCCTCAATTCCTTCGAGACTTACGTCTATCTTGCTGGAGCCCTCGCCATTGGAGTGCTGGCCATTGAGCTGTTTGCCATGATCTTTGCCATGTGCCTCTTC
>RnTSPAN18
AAGTATCTGATGTTTGTTTTCAATTTCTTCGTATTTCTGGGAGGTGCCTGTCTTCTGGGCGTTGGCATCTGGGTCCTGGTGGATCCCACCGGCTTCCGAGAGATCGTGGCTACCAACCCCCTGCTGACCACCGGCGCCTACGTTGTACTGGCCATGGGCGGTCTGCTGTTTCTTCTGGGCTTCCTGGGCTGCTGCGGGGCTGTCCGAGAGAACAGGTGTCTGCTGCTATTTTTTTTCCTGTTTATCCTGATCATCTTCCTGGTAGAGCTCTCAGCAGCCATCCTGGCCTTCATCTTCCGGGAACACCTCACCCGAGAGTTCTTCACCAAGGAGCTTACCAAGCACTACCAAGGCGATAATGACACGGACGTTTTCTCTGCCACCTGGAATTCCGTCATGATCACATTTGGCTGCTGTGGGGTCAACGGACCTGAAGACTTCAAGCTGTCAGTGTTTCGGCTGCTAACACTGGAGGTGCCCAAGGCCTGCTGTCGGAGAGTACTGAGCAGGGAGGAGTGCCAGCTTGGGAACAAGCAGGGCTGTTACACTGTGATCCTCAACACCTTCGAAACCTATGTCTACCTGGCTGGAGCCTTTGCCATTGGGGTGCTGGCTATTGAGCTCTTCCTCATGGTCTTTGCCATGTGCCTCTTC
>MmTSPAN18
AAGTATCTGATGTTTGTTTTCAATTTCTTCGTTTTTCTGGGAGGCGCTTGCCTGCTAGGTGTTGGCATCTGGGTCCTGGTGGACCCCACCGGCTTCCGAGAAATCGTGGCTACCAACCCCCTGCTGACCACCGGTGCCTACATCGTACTGGCCATGGGTGGTCTGCTGTTTCTTCTGGGCTTCCTGGGCTGCTGCGGGGCTGTCCGAGAGAACAGGTGTCTGCTGCTATTTTTCTTCCTGTTTATCCTGATCATCTTCCTGGTAGAGCTCTCAGCAGCCATCCTGGCCTTCATCTTCAGAGAACACCTCACCCGAGAGTTCTTCACCAAGGAGCTTACCAAGCACTACCAAGGCGATAACGATACGGATGTTTTCTCTGCCACCTGGAATTCAGTCATGATCACATTTGGCTGCTGTGGGGTCAACGGACCTGAAGACTTCAAGCTGTCCGTGTTTCGGCTGCTGACGCTGGAGGTGCCCAAGGCTTGCTGTCGGAGGGTGCTGAGCAGGGAGGAGTGCCAGCTGGGAAACAAGCAGGGCTGTTATACAGTGATCCTCAACACCTTCGAAACCTATGTCTACCTGGCCGGAGCCTTTGCCATTGGAGTACTGGCTATTGAGCTCTTCCTCATGGTCTTTGCCATGTGCCTCTTC
>TgTSPAN18
AAATACCTGATGTTTCTTTTCAATTTCTTTATATTTCTGGGAGGAGCCTGCCTGCTGGGACTCGGAATCTGGGTCATTGTGGATCCCACAGGTTTCCGAGAGATAGTGGCTGCCAACCCCCTGCTCTTCACGGGAGCGTACATCATGCTGGCCATGGGAGCAATGCTCTTCCTGCTGGGCTTCCTGGGCTGCTGTGGTGCCATCCGTGAGAACAAATGCCTCCTGCTCTTTTTCTTCATGTTTATTTTGTTAATCTTCCTGGCGGAGCTTTCAGCTGCAATCCTGGCTTTTATATTCAGAGAAAATCTGACTAGAGAGTTCTTCACGAAGGAGTTGAAGAAGCACTACCAGAGGAACAATGACACAGATGTCTTCTCTTCCACCTGGAACTCTGTTATGATCACATTTGCCTGCTGCGGAGTGAACGGACCAGAAGATTTTGAAGATCGTCATGTTCCATATTCCTCTTTGGCGACACCAGAGGCTTGCTGCCAGCGATTTGTCAACAAGGAAGCTTGTCTAGAAGGCAACCGGCAGGGCTGCTACACCGTGATTCTGAACTCCTTTGAGACGTACGTGTACCTGGCAGGAGCCCTTGCCATCGGAGTGTTGGCTATTGAGCTGTTTGCCATGATCTTTGCTATGTGTCTCTTT
>GgTSPAN18
AAGTACCTGATGTTTCTTTTCAATTTTTTTATATTTCTGGGAGGAGCATGCCTGCTTGGAGTTGGGATCTGGGTCATCGTGGATCCAACTGGTTTTCGAGAGATCGTGGCTGCCAACCCTCTGCTCTTCACAGGAGCATACATCATGCTGGCTATGGGAGCAATGCTCTTTCTGCTGGGTTTCCTTGGCTGCTGCGGTGCCATCCGTGAGAACAAATGTCTCCTACTTTTTTTCTTCATGTTTATTTTGTTAATCTTCCTGGCGGAGCTTTCAGCTGCAATCCTGGTTTTTAAATTGAGAGAAAATCTGACGAGAGAGTTTTTCACCAAGGAGCTGAAGAAGCATTATGTGAGGAACAATGACACGCATGTCTTCTCCTCCACCTGGAACTCTGTTATGATCACATTTGCCTGCTGTGGAGTGAACGGACCAGAAGATTTTGAAGCTCCTCCACTTTCACACTTGCCTTTGACTACACCAGAGGCTTGTTGCCAGCGATTTGTTAACAGGAAAGCCTGCCTCGAAGGCAACCGGCAGGGCTGCTACACTGTGATCCTGAACTCCTTTGAGACCTACGTGTACCTTGCAGGAGCCCTGGCCATTGGAGTGCTGGCCATTGAGCTGTTCGCCATGATTTTTGCCATGTGTCTCTTC
>AcTSPAN18
AAGTACCTGATGTTTGTCTTCAATTTTTTCATATTTCTGGGTGGTACATGTCTACTAGGAGTTGGAATATGGGTCATAGTAGATCCCACTGGATTCCGAGAGATAGTAGCTACTAATCCTCTGCTCTTCACTGGAGCATACATCATGCTGGCCATGGGAGTGATGCTCTTCCTGCTGGGATTCCTTGGGTGCTGTGGAGCCATCCGTGAGAACAAATGCCTCCTTCTATTTTTCTTCATGTTTATTTTGCTCATCTTCCTAGCAGAACTTTCAGCTGCAATCCTGGCATTTATCTTTAGAGAAAATTTGACCAGAGAATTTTTTACAAAGGAGCTTAAGAAGCACTATCAAGGGAGCAATGAGTCTGATGTCTTCTCTTCGACCTGGAACTCGGTCATGATCACATTTGGCTGTTGTGGTGTCAATGGTGCAGAGGATTTTGAAACTCCCCGTTTCCTTCTCCTGCATTCGGAAGTTCCTGAAGCTTGTTGCCGGCGGATCATCAGAAAAGAAGACTGTCTCCAAGGAAATCGGCAGGGCTGCTACACTGTGATACTGAATTCCTTCGAGACTTATGTGTACCTTGCAGGAGCTCTTGCCATTGGTGTTTTAGCCATTGAGCTCTTTGCTATGATTTTTGCCATGTGCCTCTTT
>XlTSPAN18
AAATATCTTATGTTCATCTTCAACTTCTTGATATTTCTTGGCGGTGCCACTTTGCTTGGACTGGGGGTCTGGGTCCTTGTCGACCCTACTGGTTTCCGGGAAATCATTGCCACCACCCCTCTGCTGTTCATCGGAGCCTATCTGGTCTTGGCCATGGGAGGAATGTTGTTCTTGCTGGGTTTCCTGGGCTGCTGCGGAGCCATCCGTGAGAACAAATGCTTGTTGGTCTTTTTCTTCATGTTCATCCTGATGATATTCCTAGCGGAGCTGTCAGCTGCCATCCTGGCGTTCCTATTCCGTGAGAATCTGTCTAAAGACTTCTTTGCAAGGGAGGTGAAGAGGCATTATCATGGCGACAACAGCACTGAGGTCTTCTCCTCCACATGGAACTCCATCATGATTACTTTCGGATGCTGCGGTGTAAATGGACCGGATGACTTCAACGACCTTCGCTTTAGGGCCTTGCACCCAGCCGTGCCGGAGGCTTGCTGCCGGAGGGTCATCAGCAGGAGGGATTGCCTGCTGGACAACCGACAGGGCTGCTACTCAGTGATACTGAACTCCGTGGAGCCGTACGTGTATCTCGCAGGGGCCCTGGCAATTGGGGTATTAGCCATAGAGCTCCTGTCGATGGTGTTTGCCATGTGCCTGTTC
>XtTSPAN18
AAATATCTCATGTTCATCTTCAACTTCTTCATATTCCTTGGCGGCGCCACCCTGCTCGGACTGGGCGTCTGGGTCTTTGTCGACCCTACTGGGTTCCGGGAAATCATCGCCACCACCCCGCTGCTGTTCATGGGGGCCTATCTTGTCCTGGCCATGGGGGGCATGTTGTTTTTGCTGGGTTTCCTGGGCTGCTGTGGAGCCATCCGAGAGAACAAATGCCTGCTGGTCTTTTTCTTCATGTTCATCCTGGTGATATTCCTAGCGGAGCTGTCAGCTGCCATCCTGGCGTTCCTGTTCCGGGAGAATCTGTCGAAAGACTTCTTTGCGAGGGAGGTGAAGAAGCATTATCATGGCGACAACAGCACCGAGGTCTTCTCATCAACATGGAATTCCATCATGATTACTTTCGGATGTTGCGGTGTAAATGGACCAGAGGACTTTAACGATCATCGCTTCAGGGCCATGCACCCACCAGTGCCCGAGGCTTGCTGCCGGAGGATCGTTAGCAGGGCGGAATGCCTCACAGGCAACCGACAGGGCTGCTACTCGGTGATAGTGAACTCCGTGGAGCCGTACGTGTATATTGCCGGAGCTCTGGCTATTGGGGTGTTGGCCATAGAGCTCCTCTCGATGGTGTTTGCCATGTGCCTGTTC
>TrTSPAN18A
AAGTACCTCATGTTCATCTTCAACTTCTTCATTTTTCTGGGCGGCTGCTTCCTGCTGACTGTGGGCGTCTGGGTGCTGCTGGACCCGATGGGCTTCGGGGAGATTGTGGCGGCCAACCCGCTGCTGTTCACTGGCGTGTACGTGGTGGTGGCCCTGGGCAGCCTGCTGTTCCTGCTCGGCTTCCTGGGCTGCTGCGGAGCCATCAGGGAGAACAAGTGTCTGCTGCTGCTCTTCTTCATGCTCATCCTCTTCATCTTCCTGTCCGAGTTGGCGGCTGCCATCTTGGCGTTCCTCTTCAGAGAGCACTTGACCAGAGACTATTTCTCTCGCGAGCTGAAGCGGCGCTACCTCGGTCACAACAGCACCGAGGTCTTTTCCTCCACGTGGAACGCCATCATGAGCACGTTTGACTGCTGCGGCGTTAGCGGCCCCAAGGACTTTGAGGAGAGTTTCTTCAGGCTCCGCAACCACTTGGTTCCTGAGGCCTGTTGCCAGAGGGACGCTGGTGTGGAGCAGTGTGTGAGCAGCCACAACAAGGGCTGCTACTCGGCAGTGGTCGACTACTTTGAGACGTACATTTTCACCGCGGGGGCTCTGGCCATTGTGGTGCTGACGATTGAGCTCTTCGCCATGGTGTTCGCCATGTGTTTATTC
>TnTSPAN18A
AAGTACCTCATGTTCCTCTTCAACTTCTTTATTTTTCTGGGCGGCTCCTTCCTGCTGGGCGTGGCCCTCTGGGTGCTGCTGGACCCCCTGGGCTTCAGGGAGACGGTGGCGGCCAACCCGCTGCTGTTCACGGGCATGCACGTGGTCCTGGCGCTGGGCGGCCTGCTGTTCCTGATGGGCTTCCTGGGCTGCTGGGGGGCCGTCAGGGAGAACAAGAGTCTGCTGCTGCTCTTCTTCATGCTCATCCTCTTCATCTTCCTGTCTGAGTTGGCGGCGGCCATCTTGGCGTTCCTCTTTAGGGAGCAGCTGACCAGAGATTATTTCAGCCGCGAGCTGAAGCGTCACTACCGTGGCGACAACAGCACCGAGGTCTTCTCCTCCACCTGGAACGCCGTCATGAGCACGTTTGGCTGCTGCGGCGTTGGCGGCCCGGAGGACTTTGAGGAGAGTCTTTTCCGGCTGCTCAACCACCTGGTTCCAGAGGCCTGTTGCCAGGGGGACGTCGGCGTGGAGCAGTGTGTGAGCGGCCACGACAAGGGCTGCTACTCGGCGATGGTCGCCTACTGGGAGACGTACATTTACACCACGGGGGCTTTGGCCATCGTGGTTCTGAGCGTTGAGCTCTTGGCCATGGTGTTCGCCATGTGCTTGTTC
>DrTSPAN18A
AAGTACCTCATGTTCATCTTCAACTTCTTCATATTTCTTGGAGGTTCTTTCCTTCTAGGGGTGGGAATCTGGGTGCTGGTGGATCCAACTGGTTTTCGGGAGATTGTGGCCGCCAACTCTCTGCTGTTCACTGGAGTCTATGCAATTCTGATCATGGGCGGGATGCTGTTCCTACTGGGATTTCTGGGCTGCTGTGGAGCCATTCGTGAAAATAAATGCCTTCTATTGTTTTTCTTCATGCTCATTCTGGTCATATTCCTGGCAGAGCTGGCGGTGGCCATTCTGGCATTTATTTTCCGGGAGCATCTCACCAGAGATTACTTCACCAAGGAGCTGAAAACACACTATCAAGGCACCAACAGCACCGATGTCTTCACTTCCACATGGAACGCCATTATGACCACGTTCAATTGCTGTGGGGTGAACAGCGCTGAAGACTTTGATGATAGTCTGTTCAGACGGCTCAACCCTATAGTGCCGGAGGTCTGTTGCCAGAGAATGATGAGCAAGGAGGAGTGTCTGAGGGGAAACAACAAGGGCTGTTACTCGGCAGTGGTGGACTATTTTGAGACGTACATCTATATGGCTGGAGCACTTGCAATCGTGGTCCTGACAATTGAACTGTTTGCCATGGTGTTTGCTATGTGTTTGTTT
>OlTSPAN18B
AAGTACCTCATGTTTGTCTTTAATTTCCTCATCTTTCTGGGGGGCTCCTTCCTTCTCGGAGTGGGAGTGTGGGTGCTGGTGGACCCCACAGGTTTCAGAGAAATTGTAGCAGCCAATCCCTTGCTGTTCACCGGCGTCTACGTCATTCTGGGAATGGGAGGCATGCTCTTTCTTCTGGGCTTCCTGGGCTGCTGTGGAGCCATCCGCGAAAACAAATGTCTGCTCCTTTTTTTCTTTATGCTCATCCTTCTCATCTTCTTAGCAGAGCTGGCCGCTGCCATCCTTGCCTTCATTTTTCGGGAGCACTTGACCAGGGAATATTTCACCAAAGAGCTGAAAAGACACTATCAGGGCTACAACAACACAGATGTCTTCACCTCCACATGGAATGCCATCATGACCACATTCGATTGCTGTGGAGTGAACAGCCCGGAGGATTTTAAGGACAGCCGGTTCAGGCTGATCAACCCGGTGGTGCCAGAAGCCTGCTGCCTGCGTTACACCAGCCGGGACCAGTGCTTATCAGGCAATAACAAGGGCTGTTACTCTGCTGTGGTTGACTACTTTGAACTTTACATCTATGTGGCTGGAGCCCTGGCCATTGTGGTGTTGACCATCGAGCTTTTTGCCATGGTCTTTGCGATGTGTCTCTTC
>TnTSPAN18B
AAGTACCTCATGTTTGTCTTCAATTTCCTCATCTTTCTGGGGGGCTCCTTCCTGTTGGGAGTGGGCGTGTGGGTGCTGGTGGATCCCACAGGATTCAGGGAAATCATAGCGGCCAACCCCCTGCTGTTCACCGGCGTCTACGTCATCCTGGGATTGGGAGGCATGCTGTTTCTGCTGGGCTTCCTGGGCTGCTGCGGAGCCATTCGCGAAAACAAATGTCTCCTTCTCTTTTTCTTCATGCTCATCCTCCTCATCTTCTTAGCAGAGCTGGCTGCTGCCATCCTGGCCTTTATTTTCCGAGAGCACCTGACCAGAGAGTACTTCACCAAGGAGCTGAAAAGACATTATCAGGGCTACAACAACACCGACGTCTTCACCTCCACGTGGAACGCCATCATGACTACGTTTGACTGCTGCGGCGTGAACAGCCCGGAGGACTTCAAGGACAGCCTGTTCAGGCTGATCACCCCAGCCGTGCCGGAGGCCTGCTGCCTGCGTTCCTTCAGCAAGGAGGAGTGCTTAACAGGCAATAACAAGGGCTGTTACTCCGCAGTTGTCGACTACTTTGAACTCTACATCTATGTTGCCGGAGCGCTGGCAATTGTAGTGCTGACCATTGAGCTTTTTGCCATGGTCTTTGCCATGTGTCTCTTC
>GacTSPAN18B
AAGTACCTCATGTTTGTCTTCAATTTCCTCATCTTTCTGGGAGGCTCCTTTCTCCTGGGAGTGGGAGTTTGGGTTCTGGTGGACCCCACAGGGTTCAGGGAGATTGTAGCAGCCAACCCCCTGCTCTTCACCGGCGTCTACATCCTCCTGGGCATGGGGGGCATGCTCTTCCTGCTGGGCTTCCTCGGCTGCTGCGGAGCCATCCGCGAAAACAAGTGTCTGCTCCTCTTTTTCTTCATGCTCATCCTGCTCATCTTCCTAGCAGAGCTGGCCGCCGCCATCCTGGCCTTCTTGTTCCGGGAGCACCTGACAAGAGACTACTTCACCAAGGAGCTGAAGAGACATTATCAGGGCTACAACAACACTGACGTCTTCACCTCCACATGGAATGCCATCATGACTACGTTTGACTGCTGTGGGGTGAACAGCCCCGAGGATTTTAAGGACAGCCTGTTCAGGATGATCAACCAAATGGTGCCAGAAGCCTGCTGCCAGCGCTACCATCACCAGGAGCAGTGCTTATTTGGCGCATACAGGGGATGTTACTCTGCTGTAGTGGACTACTTTGAACTGTACATCTATGTGGCTGGAGCGTTGGCCATCGTGGTGCTGACCATTGAGCTCTTTGCAATGGTCTTCGCGATGTGTCTCTTC
>DrTSPAN18B
AAGTACCTCATGTTTGTCTTCAACTTCCTTATCTTTCTGGGTGGCTCGTTCCTCCTCGGTGTGGGGGTTTGGGTGGTTGTGGACCCCACAGGATTTAGGGAGATTGTGGCAGCAAACCCTCTTCTCTTCACGGGCGTCTACATCATCCTGGCCATGGGAGGCATGCTGTTCCTGCTGGGTTTCCTCGGCTGCTGTGGAGCCATACGAGAAAACAAGTGTTTGCTGCTCTTTTTCTTCATGCTGATCCTCATTATTTTCCTGGCAGAGCTGGCGGCCGCCATTCTCGCCTTCATCTTCCGGGAGCATCTGACCAGGGAATACTTCACTAAGGAGCTGAAGAAACACTACCAAGGCTACAACAACACTGATGTCTTCACGTCAACTTGGAACGCTATTATGAACACATTTGACTGCTGTGGAGTGAACAGTCCAGAAGACTTTGAGGAAAGCATCTTCAGGATCATAAACCCTATGGTGCCGGAGGCCTGCTGCCGGAGGTTCAGTAACCGGGAGGAATGCCTGTCGGGCAACAACAAGGGCTGTTATTCAGCGGTTGTGGACTACTTTGAGATGTACATCTATGTTGCTGGTGCCCTGGCTATTGTTGTGCTCACGATCGAGCTTTTTGCAATGGTGTTTGCCATGTGTCTGTTC
>RnTSPAN1
AAGGTCATGATGATCCTCTTCAATCTACTCATCTTTCTCTGTGGTGCAGCCCTGTTGGCTGTGGGAATCTGGGTGTCCGTCGACGGGACATCTTTCCTGTCACTATCATCGAGTGCCATGCAGTTTGTCAACGTGGGCTACTTCCTCATCGCCGCTGGTGCTGTACTCTTTATTCTTGGTTTCCTGGGCTGCTATGGTGCTCACTCCGAGAACAAGTGTGTGCTCATGATGTTCTTTTCCATTCTCCTCATCATCTTCATTGCGGAGATTGCAGGGGCCGTGGTTGCTTTGGTGTACACCACAATGGCTGAACAATTCCTGACATTTCTGGTGGTGCCTGCTATCGAAAAGGACTATGGTTACCAGACTGAATTCACCCAAGTGTGGAACTCTACGATGGAGGGGCTGCATTGCTGTGGCTTCAACAATTACACAGATTTTAACTCCTCACGTTTCGTCAAAGAGAACAAAGTCTTTCCTCCGTTCTGTTGCGCCAACCCATGCACCGAGGACAAGGCCAAAAGTATGAATGTACAGGGTTGTTTCAAACAGATTCTGCAGAAAATCAGAACCAATGCAGTTACCGTGGGTGGTGTGGCAGTTGGAGTTGCGGCCCTAGAGCTGGCTGCCATGGTGGTATCCATGTATCTATAC
>MmTSPAN1
AAGGTCATGATGTTCCTCTTCAATCTACTCATCTTTCTCTGTGGTGCAGCCCTGTTGGCTGTGGGAATCTGGGTGTCCGTCGATGGGACATCTTTCCTGTCACTATCATCCAGTGCCATGCAGTTTGTCAACGTGGGCTACTTCCTCATCGCCGCTGGTGCTGTGCTCTTCATTCTTGGTTTCCTGGGCTGCTATGGTGCTCACTCTGAGAACAAGTGTGTGCTCATGATGTTCTTTTCCATCCTCCTCATCATCTTCATCGCTGAGATTGCAGGTGCTGTGGTTGCTTTGGTGTACACCACATTGGCTGAACAATTCCTGACACTCCTGGTGGTGCCTGCTATCGAAAAAGACTATGGTTACCAGACTGATTTCACCCAAGTATGGAACACTACAATGGAAGAGTTGCATTGCTGTGGCTTTAACAACTACACAGATTTTAATGCCTCACGTTTCGTCAAAGAGAATAAAGTCTTCCCCCCACCCTGTTGTGCCAACCCATGCACCGAGGAGAAGGCCAAAAGTATGAAAGTACAGGGTTGTTTCAAAGAGATTCTGCATAGAATCAGAGCCAATGCAGTCACTGTGGGTGGTGTGGCAGTTGGAGTTGCGGCCCTAGAGCTGGCTGCCATGGTTGTATCCATGTATCTATAC
>MdTSPAN1
AAGGTCATCATGATCATCTTCAACTTTCTCATCTTCCTCTGCGGCGCCGCCCTGCTGGGAGTGGGAATCTGGGTGTCTGTGGACGGCCCCTCCTTCCTGCCCGTGTCGGCCAGCGCCATGCAGTTTGTCAACGTGGGATACTTCCTGATCGCGGCGGGCTGTGCCCTGCTGGTGCTCGGCTTCCTGGGATGCTACGGGGCCCAGAAGGAGAGTAAATGCCTGCTGTTGACGTTCTTCTCCATCCTCCTGATAATATTCATCGCCGAGATAGCTGCCGCGGTGGTGGCCCTGGTCTACACCACCATGGCCGAGAACCTGCTCGGGACGCTGGTTGTGCCTGTGATCAAGAAGGACTACGGCAAACAATCAGACATCACCCAGATATGGAACAGCACCATGAACGGGCTCAATTGCTGCGGCTTCAACAACTACACGGACTTTGAGGGCTCCCCGTTCTACCAGACGGACCATCTCTTCCCCACCCCCTGCTGTGGCAATCCTTGCACGGCAGAGCAGGCCTCCAACTCATCCCCGCAGGGCTGCTTTGATCAGCTCTTGAAGGACATTCGCACCAACGCGGAGGTCGTGGGTGGCGTGGCGGCCGGCTTCGGGGCCTTCGAGCTGGCCGCCATGGTGGTGGCCATGTACCTCTAC
>CfTSPAN1
AAAACCATGATGATCCTCTTCAATTTCCTCATCTTTCTGTGTGGTGTTGCCCTGTTGGCAGTGGGCATCTGGGTGTCAGTCGATGGGCCATCTTTCCTGCCGCTGTCATCCAGTGCCATGCAGTTCGTCAACGTCGGCTACTTCCTCATCGCAGCCGGTGCTATACTCTTCGCTCTTGGTTTCCTGGGCTGCTACGGTGCTCACTCGGAGAACAAGTGCGCCCTCATGATGTTCTTCTTGATCCTCCTCCTCATCTTCATCGCGGAGGTGGCAGCTGCCGTGGTGGCCCTGGTGTACACTACGATGGCCGAGCACTTCCTGACGTTGCTGGTCGTGCCCGCCATCAAGCAGGACTATGGCTCCCAGAAGGACTTCACGCAAGTGTGGAACAGCACCATGGCAGGGCTCGGGTGCTGTGGCTTCAACAACTACACGGACTTTGAGGGCTCCCCCTACTTCCTGAAGAACCATACCTTTCCCCCATACTGTTGCTCCAACGCCTGCACGGAGGAGAGGGCTAAGGACAACATTGTACAGGGTTGTTTCAGTCAGCTTCTGTATGACCTCCGGGCCAATGCGGTCACTGTGGGGGGCGTGGCAGCCGGAATCGGGGCCTTGGAGCTGGCTGCCATGATTGTGTCCATGTATCTGTAC
>BtTSPAN1
AAGGTCATGATGATCCTCTTCAATATGCTCATCTTTCTATGTGGTGCAGCCCTGTTGGCAGTGGGCATCTGGGTGTCGGTTGATGGACCATCCTTTGTGCCGATGTCATCCAGTGCCATGCAGTTCGTCAACGTGGGCTACTTCCTCATTGCAGCCGGTGCTGTGCTCTTCGCTCTTGGTTTCCTGGGCTGCTACGGTGCCCAAACTGAGAGCAAGTGTGCCCTCATGACGTTCTTCTTCATCCTCCTCCTCATCTTCATTGCTGAGGTTGCAGCTGCTGTGGTCGCCTTAGTGTATACTACATTGGCTGAGAACTTCCTGACGGCGGTGGTGGTGCCTAATATCAAAAAAGAGTACGGTTCCCAAAAAGACTTCACTCAAGTGTGGAACTCCACCATGGCAGGGCTTAAGTGCTGTGGCTTCACCAACTACACAGATTTTGAGGGGTCACCCTATGTAAGAAAGAACGGTACCTTTCCCCCATACTGTTGCTATGACCCCTGCAACAATTTCACCGCCCATAACATGAGTGTACAGGGATGCTTCAAACAGCTTCTGTATGACATCCGAACCAATGCAGTCACTGTGGGTGGTGTGGCAGCCGGAATTGGGGGCTTGGAGCTGGCTGCCATGATTGTGTCCATGTATCTGTAC
>HsTSPAN1
AAGACCATGATGATCCTCTTCAATTTGCTCATCTTTCTGTGTGGTGCAGCCCTGTTGGCAGTGGGCATCTGGGTGTCAATCGATGGGGCATCCTTTCTGCCACTGTCGTCCAGTGCCATGCAGTTTGTCAACGTGGGCTACTTCCTCATCGCAGCCGGCGTTGTGGTCTTTGCTCTTGGTTTCCTGGGCTGCTATGGTGCTAAGACTGAGAGCAAGTGTGCCCTCGTGACGTTCTTCTTCATCCTCCTCCTCATCTTCATTGCTGAGGTTGCAGCTGCTGTGGTCGCCTTGGTGTACACCACAATGGCTGAGCACTTCCTGACGTTGCTGGTAGTGCCTGCCATCAAGAAAGATTATGGTTCCCAGGAAGACTTCACTCAAGTGTGGAACACCACCATGAAAGGGCTCAAGTGCTGTGGCTTCACCAACTATACGGATTTTGAGGACTCACCCTACTTCAAAGAGAACAGTGCCTTTCCCCCATTCTGTTGCAATGACACCTGCACCAAGCAAAAGGCTCACGACCAAAAAGTAGAGGGTTGCTTCAATCAGCTTTTGTATGACATCCGAACTAATGCAGTCACCGTGGGTGGTGTGGCAGCTGGAATTGGGGGCCTCGAGCTGGCTGCCATGATTGTGTCCATGTATCTGTAC
>TgTSPAN1
AAGGTCATGATGATCCTCTTCAACCTGGCCATCTTTCTCAGTGGCGGGACCCTCCTGGGAGTTGGCATCTGGGTCAAAGTGGACGGAGAGTCATTCCTGACGCTCTCCTCTAGCATCCTGCAGGTTGTGAATGTGGCCTATCTCCTCATTGTCATTGGTGCCATCCTGCTGGTGATCGGCTTCCTCGGGTGCTACGGTGCCCAGAAGGAGAGCAAATGTCTCCTGATGATGTTCTTCTCAGTGGTGCTGATCATCTTCATTGCTGAAGTTGCTGCTGCCGTGGTGGCTCTGATCTTCACAGGTCTTGCAGAGACGTTACTGACAGGTCTGGTGACCCCGCTCCTGAAGGAGAAGTATGGGGTGGATCAAACATTCACAGAGATCTGGAATGTCACCATGACAGAGGTTCACTGCTGTGGCCTGAATAACTACACAGACTTCAACAACTCCGTCTTCTATGCGACACACCAGTACTACCCCAGGCAGTGCTGTGGCATGAACTGCACCAGCACACACCCGTGTGGTTGCCTCGTGCAGGGCTGTTTCAAACAGATCTTGGAAGAAATCAGGACCAACGCAGGAGTGGCGGGCGGAGTGGCAGCCGGCATCGCTGCCCTGGAGATTGCCTCCATGGCAGTTTCCATGTACCTGTAC
>GgTSPAN1
AAGGTCATGATGATCCTCTTCAATCTGGCCATATTTCTCGGTGGTGGGACCCTTCTGGGCATTGGTATCTGGGTCTCAGTGGATGGCAAGTCCTTCCTGACGCTTTCATCTAGCATCATGCAGGTTGTGAATGTGAGCTACTTCCTCATCGTCATTGGGGCCATCTTGGTAGTGATCGGCTTCCTTGGGTGCTGCGGTGCCCAGAAGGAGAGCAAATGTCTCCTGATGATGTTTTTCTCGGTGGTGCTGATCATCTTCATTGCTGAAATTGCCGCTGCTGTGGTGGTTCTGGTCTACACAGGTCTTGCAGAGACATTCCTGACAGCGTTGGTGACTCCTGTCCTGAAGGAGAAGTACGGGGAGGACGATGCTCTCACACAGATCTGGAATGTCACCATGAGTGAGGTCCACTGCTGTGGCCTGAACAACTACACAGACTTTGAGGGCTCCCCATGGTACTTAGAGAACAACACCTTCCCAGGTCCCTGCTGCAAGTCTCCGTGTACCAACACACTTGCGGCACAGACCAATGTCTCGGGTTGTTTTGATCAGATCCTAGAAGAAATCAGGACAAACGCAGACGTGGTGGGTGGCGTGGCTGCTGGCATTGCTGCCCTGGAGGTTGCAGCCATGGTGGTCTCTATGTACCTGTAC
>AcTSPAN1
AAGGTCATGATGGTTTTATTTAATCTAGCCATAGTGATTGGTGGAGGGGTACTACTGGGCATTGGAATCTGGGTCAGTGTTGACAGTAGTTCCTTCCTCCCTCTATCCTCCAGCGTCTTACAGTTTGTGAATGTGGGCTACCTGCTCATAGCCATTGGAGCTGTCCTGTTTCTGTTGGGCTTCTTGGGATGCTGTGGAGCTCAGAAAGAGAGCAAGTGCCTTCTGATGACGTTCTTCTCAATTGTTCTGATAATATTCATTGTTGAAGTTGCTGCTGCAGTGGTGGCTTTGGTCTACACATCACTTGCAGAGACTATATTGCAAGGAACAGTGACACAGCTATTGAAAAACGAATATGGAAAAAACACGGACATTACTACTGTATGGAATGCCACAATGAAAGATCTGAAGTGCTGTGGTCTATCAAATTACACAGACTTTGATAATTCC---TACTACATGTCCCAGAAAGAATACCCATCATACTGCTGTGAAAAGCCCTGTAATGAAGTTGAAGCCGAGAAAAGCAGAGTGCCGGGCTGTTTCCCCCAGTTGTTATCTGAAATACGTAAGAATGCTGGTGTTGTGGGTGGAGTAGCAGCTGCGATCTGTGCACTGGAGATTGCAGCAATGGCCGTGGCAATGTACATCTAC
>XtTSPAN1
AAAGTGATGATGATTTTATTCAATGTTTTCATATTTCTTGGAGGTGGTACCCTCCTGGGAGTTGGAATCTGGGTGTCTGTGGACAGTAACTCTTTTTTAACAGTGTCTAGCGCTGCACTTCAGTTTGTGAATGTTGGGTATTTCCTCATTGCCATTGGTTCCCTGTTGGTAATTCTTGGATTCCTTGGATGCTGCGGAGCTCAAAGAGAGAGCAAATGCCTACTGCTCACGTTCTTCTCCATCATCCTGATCATATTCATCGCAGAGGTGGCTGGTGCTGTTGTGGCCTTGGTTTATTCCTCCTTGGCAGAGACTATATTAGGACCCCTCCTAAAACCAGTTCTACAAAATGAGTATGGTTCTAATCCAGATGTGACAAAGATATGGAACTCCACCATGGAAAATCTTCATTGCTGCGGTTTCAATAACTACACCGACTTCAGCAATTCCACCTTCTATAATAACAACCATCAATACCCATCCTACTGCTGCAACTCAGTCTGTACTCAACAAGGCGCAATGAATTCTCACGTTTCGGGTTGTTTCAGTCAGCTCATATACCTCATTCGGCAGAATGCTGCCATAGTAGGGGGCGTGGCAGCTGGCATCTGTGCACTGGAGCTTGCTGCAATGGTGGTTTCGATGTACCTCTAC
>XlTSPAN1A
AAAGTGATGATGATTTTATTCAACGTTTTCATATTTCTTGGAGGTGGTACCCTCCTGGGAGTTGGAATCTGGGTGTCTGTGGACAGTAACTCCTTTTTAACCGTGTCTAATGCTGCACTTCAGTTTGTTAATGTTGGATATTTCCTTATTGCCATTGGTGCTTTGTTGGTACTTCTCGGATTCCTTGGATGCTGTGGAGCCCAAAAAGAGAGCAAGTGCCTCCTGCTCACGTTCTTCACCATCATCCTGATTATATTCATCGCAGAGGTGGCTGGTGCTGTTGTTGCTTTAGTTTACTCCTCCTTGGCAGAGAGCATATTAGGGCCCCTCCTAAAACCAGTTCTACAAAATGATTATGGCTCCAGCCCAGATGTGACAAAGATTTGGAATGCTACCATGGAAAATCTTCATTGTTGTGGTTTCAATGGATACACCGACTTCACCAATTCTACCTACTACAGTAACTACCGTCATTACCCATCTTACTGCTGCAACTCAGTCTGTACTGAACTAAGCGCAATGGGCGCTAAGATTTCGGGCTGTTTCGATCAGCTCTTATACCTTATTCGGAAGAATGCAGCTATAGTAGGGGGTGTGGCAGCTGGCATCTGTGCGCTGGAGCTTGCTGCAATGGTGGTTTCGATGTACCTCTAC
>XlTSPAN1B
AAAGTGATGATGATTATATTCAACGTTCTGATATTTCTTGGAGGTGGTACCCTCCTGGGAGTCGGAATCTGGGTGTCTGTGGACAGCAACTCCTTTTTAACAGTGTCTAGTGCTGCAGTTCAGTTTGTTAATGTTGGGTATTTCCTCATTGCCATTGGTGCTCTGTTGGTACTTCTCGGATTCCTTGGATGCTGTGGAGCACAAAAGGAGAGCAAGTGCCTCCTGCTCATATTCTTCACCATCATCCTGATCATATTCATCGCAGAGGTGGCTGGTGCTGTTGTAGCTTTGGTTTATTCCAACTTGGCCGAGAGCATATTGGGACCCCTCCTAAAACCAGTTCTACAAAATGATTATGGCTCCAACCCAGATGTGACAAAGATTTGGAATGCTACCATGGAAAATCTTCATTGCTGTGGTTTCGATGGATACTCCGACTTCAATAATTCCACCTACTACAGCAACTACCATCAGTACCCGCCCTACTGCTGCAACTCAGTCTGTACTCAAGTTAACGCAATGAACTCTAAAATTTCGGGCTGTTTCAGTCAGCTCCTCTACCTCATTCGGCAGAATGCTGCTATAGTGGGGGGTGTGGCGGCTGGCATCTGTGCACTGGAGCTTGCTGCAATGGTGGTTTCGATGTACCTCTAC
>GacTSPAN1
AAATTGATGACGGTCTTGTTCAACCTGCTTATCTTTCTGGGTGGCCTGACCCTGCTGGCCGTGGGGATCTGGGTGAGCGCGGCCGAGGGCTCCTTCCTCCCGTTCTCCGGCCAAGGCCTGCAGTTTGTCAACGTCGGCTTGTTCTGCATCGTCATCGGAGCCGGGCTGTTGCTGCTGGGGCTCCTGGGCTGTTGCGGGGCCCACAAGGAGAGCAAGTGTCTGCTGCTCACATTCTTCTCCATCATCCTCATCATATTTATTGCTGAAGTGGCAGTTGGAGTCGTGGCCTTGGTCTACTCTTCATTTGCAGAGGAGGTCATCCGAGCGTGGGCGACCCCTGCTTTACAGAAAGATTACGGTAGTGATCCGACGGTCACGAACATCTGGAATACGACCATGACAGAGCTGCAGTGCTGCGGTTTGTCCAACCACCAAGACTTTGTCGGCTCCAAGTTTGTAGAGGAGAACGGAAGCCTGCCGCCCAGCTGCTGCCGGACCCCCTGCAGCCCGAACGATGCCGAGCGCAGCGCCGTGCACGGCTGCTTCGACCACATCTTGGAGACCCTCAAAGAACAAGCCAACATCGCGGGAGGCATCGCAGCAGGAATTGGCATATTACAGATTGCTGCAATGGTGGTGTCCATGTACTTGTAC
>TnTSPAN1
AAACTGATGATGTTCTTGTTCAACTTGCTGCTGCAGCTGGGCGGCCTGACGCTGGTCGCCGTGGGGATCTGGGTTAGCGTGGACGGCGGCTCCTTCCTCCCCTTCTCCAGGGGGGGGGCGCAGTTTGTCAACGTGGGCTTCTTCTGCATCACCGTGGGGGCGCTGCTGCTGCTGCTGGGGCTGCTGGGCTGCTGCGGCGCCCACAGGGAGAGCAAGTGTCTGCTGCTGCTGTTCTTCTCGGTGGTCCTGGTCATCTTCGTGGCTGAAGTGGCGGCGGCGGTGGTGGCTCTGGCCTACTCTTCATTCGCCGAGGGGATCCTCAGAGCCTGGGCCACCCCGGCTCTACAGAGAGATTACGGCAGAGATCCCGTGGTCACCAAGATCTGGAACACCACCATGACGGAGCTCCGGTGCTGTGGTTTCACCAACTACACCGACTTTGTGGGCTCCAGGTTCGAGAAGGAGAACCAAAATCTGCCACTGAGCTGCTGCTGGACACCCTGCAGGTCTGGCGAGGCACAGCGGAGCAAGGTGCAGGGTTGCTTCAAACAAATCCTGGAGATCCTCAAAGAACACGCCAACATTGTGGGAGGGGTTGCAGCAGGAATTGGAGTCTTGGAGATTACTGCCATGACGGTGTCCATGTACCTGTAC
>OlTSPAN1
AAGCTGATGATGACCTTGGTTAACTTGCTTATCTTCCTGAGTGGAATAACCATCATGGCTCTGGGACTGTGGGTGAGCCTGGACAAAAATACCTTTCTGCTGTTCCCCGATAAAGCCCTTAAGTTCTTTAACATTGGTTATTACTGTATTGCCACTGGGGGCTGGATGGTTCTGCTTGGAATTTTGGGTTTCTCTGGAGCCAAAAAAGAAAGCAAATGTCTCCTTCTTGGGTTCTTCTCCATCATCCTCATCATATTCATCACTCAAGTGGCATCTGCCGCCGTAGTTTTGTACTACTCTTCAGTTGCTATGGAGATCCTTGTAGAGTGGCAGATCCCCGCATTAAAGAACATTTATGGCACTGATGTTATGACCACCAACATCTGGGACACCGCCATGACAACGATGAGTTGCTGTGGTTTCTTTAACTACACTGACTTTGTGGGATCAAAGTTTGAAGCGCAGAACCAGAACCTGCCGCCCAGCTGCTGCGGTGCCCTCTGCAGCTGCGATGAGGCAGAGCGCAGGCTGGTCAAGGGCTGTTATGAACAGATCCTGACGGTGCTCAAACATAACGGCAACATCGTGGGAGCCATTGTAGCAAGCACTGGGGGTCTGGAGATTGCTGCCATGGTCGTGTCCAGTTATCTGTAC
>SsTSPAN1
AAATGTATGATGGTCTTGTTCAACTTGCTTATCCTTCTGGGGGGTCTGACCCTGCTGGGTGTGGGGATTTGGGTGAGTGTGGATAAGGGTTTGTTCCTACCCTTCACCCTC---GACGTGCAATATGTCAAGGTGGGCTTCTTCTGCATCGCTATTGGAGGAGTGCTGGTTCTACTGGGTGTACTGGGCTGCTGTGGAGCCCACAAGGGGAGCAAGTGTCTTCTGCTACTGTTTTTCTCCATCATCCTGATTATTTTCATCGCTGAAGTGGCAGCCGGAACGGTGGCCCTCGCCTACTCTTCATTTGCCGAGGGGATTCTTAAAGCATGGGCCACTTTTGTCTTGAAGAACCAGTATGGCAGCGATCCGGTGGTCACCAAGATCTGGAACAGCACCATGACCGAGCTGAACTGCTGTGGCTTCACCAACTACACAGACTTTACTGACTCGTACTACTCTGAGCAGAGTGAGAGCTACCCACCCAGCTGCTGCCAGCTACCCTGCAGCCAGCAGCAGGCATGGCACAGTGCTGTTCAGGGCTGTTTTGAACAGCTGTTGGAGGCCCTTCAGAAGCATGCCAACATCGTAGGTGGAATAGCCGTAGGCATCGGAGGGCTAGAGGTGGCAGCGATGCTGGTATCCATGTACCTGTAC
>HsTSPAN16
AAGAAACTGTTATCTTTACTCAATGGCTTCGTGGCTGTGTCTGGCATCATCCTAGTTGGCCTGGGCATTGGTGGTAAATGTGGAGGGGCCTCTCTGACGGTCCTCGGGCTGTCCTCCGCATACCTCCTTCACGTTGGCAACCTGTGCCTGGTGATGGGATGCATCACGGTACTGCTTGGCTGTGCCGGGTGGTATGGAGCGACTAAAGAGAGCAGAGGCACGCTCTTGTTTTGCATCCTGTCAATGGTTATTGTCCTCATCATGGAAGTTACAGCTGCCACAGTGGTCCTTCTTTTCTTTCCAATTGTTGGAGATGTGGCCTTGGAACACACCCTGAGGAAGAATTACAGAGGTTACAACGAGCCAGACGACTATTCTACACAGTGGAACTTGGTCATGGAGAAGCTAAAGTGCTGTGGGGTGAATAACTACACAGATTTTTCTGGCTCTTCCTTCGAAATGACAACGGGCACCTACCCCAGGAGTTGCTGTAAATCCTCCTGTGACGGACGCGATGTGTCTCCAAACCACCAGAAGGGCTGTTTCCATAAACTCCTAAAAATCACCAAGACTCAGAGCTTCACCCTGAGTGGGAGCTCTCTGGGAGCTGCAGTGATACAGAGGTGGGGGTCTCGCTATGTTGCGCAGGCTGGT
>PtTSPAN16
AAGAAACTGTTATCTTTACTCAATGGCTTCGTGGCTGTGTCTGGCATCATCCTCATTGGCCTGGGCATTGGTGGTAAATGTGGAGGGGCCTCTCTGACGGTCCTCGGGCTGTCCTCCGCATACCTCCTTCACGTTGGCAACCTGTGCCTGGTGATGGGATGCATCACGGTACTGCTTGGCTGTGCCGGGTGGTATGGAGCGACTAAAGAGAGCAGAGGCACGCTCTTGTTTTGCATCCTGTCAATGGTTATTGTCCTCATCATGGAAATCACAGCTGCCACAGTGGTCCTTCTTTTCTTTCCAATTGTTCGAGATGTGGCCTTGGAACACACCCTGAGGAAGAATTACAGAGGTTACAACGAGCCAGATGACTATTCTACACAGTGGAACTTGGTCATGGAGAAGCTAAAGTGCTGTGGGGTGAATAACTACACAGATTTTTCTGGCTCTTCCTTCGAAATGACAACGGGCACCTACCCCAGGGGTTGCTGTAAATCCTCCTGTGACGGACGCAATGTGTCTACAAACCACCAGAAGGGCTGTTTCCATAAACTCCTAAAAATCACCAAGACTCAGAGCTTCACCCTGAGTGGGAGCTCTCTGGGAGCTGCAGTGATACAGTTGCCAGGAATTCTTGCCACTTTGCTGCTGTTT
>MmuTSPAN16
AAGAAACTGTTATCTTTACTCAATGGCTTCGTGGCTATGTCTGGCATCATCCTCGTCGGCCTGGGCATTGGTGGTAAATGTGGAGGGGCCTCCCTGACGGTCCTCGGGCTGTCCTCCGCATATCTCCTTCACGTTGGCAACCTGTGCATGGTGATGGGATGCGTCACGGTACTGCTTAGCTGTGCTGGGTGGTATGGAGTGACTAAAGAGAGCAGAGGCATGCTCTTATTTTGCATCCTGTCAATGGTTATTGTCCTCATCGTGGAAGTCACAGCTGCCACAGTGGTCCTTCTTTTCTTTCCAATTGTTCGAGATGTGGTCTTGGAGCACACCCTGAGGAAGAATTACAGAGGTTACAATGAGCCAGACGACTATTCTACACAGTGGAACTTGGTCATGGAGAAGCTAAAGTGCTGTGGGGTGAATAACTACACAGATTTTTCTGGCTCTTCCTTCGAAATGACAACGGGCACCTACCCCAGGGGTTGCTGTAAATCCACCTGTGATGGACGCAATGTGTCTACAAACCACCAGAAGGGCTGTTTCCATAAACTCCTCAAAATCACCAAGACTCAGAGCTTCACCCTGAGTGGGGGCTCTCTGGGAGCTGCAGCAATACAGTTGCCAGGAATTCTCACCACTTTGCTGCTGTTT
>BtTSPAN16
AAGAAACTGTTTTCTTTCTTCAATGGTGTTACTGTTCTCTCTGGCATGATCCTCATTGGTCTGAGCATCTATGTGAATTTCAGAGGGGCTGTCCTGACCGTCCTTGGGCGGTCCTCTGCGTACCTGTTTCATGTTGGCTACCTGTGCCTGGTGATGGGCAGCGTCACGGTGCTGCTTGGCTTTGCCAGGTGGCATGGAGCAGCCAAGGAAAGCAGAGGCACCCTCTTGTTTTGTTTCTTGGTCATGGTCATCATTCTCATTGTGCAAATCACGGCTGCCACGGTGGTCCTTGCCTTCTTCCCGGTTGTTCGAGAAGTGGCCCTGGAGCACACCCTGAGGAAGAATTACAGAGGTTACAAGGAGCCAGATGACTATTCCATGCGATGGAATTTGGTCATGGAGAAGCTCAAGTGCTGTGGAGTGAAGAACTACACAGATTTTTCTGGCTCCTCCTTTGAAAGGGTGACAGGTACCTACCCCCGGTGCTGCTGTAAATCCGACTGCGATGGACACAACGTGTCTGCAGACCACCAGGAGGGCTGTTTCCCCAAGCTCCTGAAAATAACCAAGACTCAGAGCGCCAACCTGAGTGGGGGCTGTCTGGGGACAGCAGTGATGCAGCTGCCAGGAATTCTTGCCACCTTGCTGCTGTTC
>EcTSPAN16
AAGAAACTGTTTTCTTTCTTCAATGGTGTTACTCTGGTGTCTGGTGTGGTCCTCATTGGCCTGGGCTTCTATGTCAAGTTCAGAGGGGCTGCCCTAACGGTCCTCGGGCTGTCCCATGCACACCTGCATCACGTTGGCTACCTGTGTCTGGTGTTGGGCTGCGTCACGGTCCTGCTCAGCTTCACTGGGTGGTACGGGGTTACCAAAGAGAACAGAGGCACGCTCCTGTTTTGTTCGTTGTTCATGATTTTCATTCTCATCATGGAAATCGGGGTCACCTCGGTGGTCCTTGGGTTCTTACCCACTGTTCAAGACATGGGCTTGGAGCACACCCTGAGGACGAACTATAAAGGTTTCAACGAGCCCGATGATTATTCCACGGACTGGAACTCGGTCATGGAGAAGCTAAAGTGCTGTGGAGTGAAAAACTACACGGATTTTTCTGGCTCCTCCTTTGAAATGATGACAGGTGCCTACCCCAGGAGTTGCTGTAAATCCGCCTGTGATGGGCACAATGTGTCCACAGACCACCAGGAGGGCTGTTTGCCCAAGCTCCTGGAAATAACCAAGACTCAGAGTTTCAACCTAAGCGGGGGCTCACTGGGGGCGGCAGTGATCCAGCTGCCAGGAATTCTCGCCACCTTGCTGCTGTTC
>SscTSPAN16
AAGAAACTGTTATCTTTCTTCAATGGCATCATGGCTCTCTCTGGCATGATCCTCATCAGTCTGGGCATCTATGTCAATTTCAGAGGCGCTGTCCTGACCGTCCTTGGGCTGTCCTCGGCATACCTGCTTCAGGTTGGCTATCTGTGCCTGGGAATGGGCTGCATCACATTGCTGCTTGGCTTTGCTGGGTGGCATGGGGCAATCAAAGAAAACAGAAGCACTCTCTTGTTTTGTTTCTTGTTCATGGTCATCATTTTCATCGTGGAAATCACGGTCGCTACAGTGGTCCTTGCCTTCTTCTCTATTGTTCAAGAAGTATCCTTGGAGCACACTCTGAGGAAGAATTACAGAGGTTACAACGAGCCAGATGACTATTCCATGGAATGGAATTTGGTCATGGAGAAGCTAAAGCGCTGTGGAGTGAAGAACTACACAGATTTTTCCGGTTCCTCCTTTGAAAGGACGACTGGCCACTACCCCAGGGGCTGCTGTAAGTCCATCTGTGATGGGCGCAATGTGTCCACA---CACCAGGAGGGCTGTTTCCCTAAGCTCCTGAAAATAACCAAGACTCACAGCATCAAACTGAGTGGGGCCTCTCTGGGGGCTGCAGTG---GGGCCTCCTGGGACACACCAAGCTCTTTTATTGAAC
>XlTSPAN16
AAGACCTTGATGTTTGTTTTCAATGGAATCATATTTTTGGGCGGGGTAGCAGTGCTGGGCATCGGTATCTGGGTGAAGGTGGACGGAGGCTCCTTTCTTTCCGCAGCCCCCCAGCTCATGCAGGTGGTGAATGTGGGGTACTTGTGCATGGCAGTCGGAGGGTTCCTTATACTTATGGGATTCCTTGGCTGCTGTGGGGCTGTAAAGGAGAGCCGCTGCATGTTAATGTTGTTCTTCATTATCATCCTCATTATTTTTATTGCTGAAGTGGCAGGAGCTGTAGTAGTGCTGGCATTCTCCTCTTTGTCTCAGATCTTCATTGATTACCTGTCTGTGAAATATCTGCATAACGATTATGGTGAAAGTAATGAACTCACCACAATATGGAATGCGACCATGAAAGAGTTAAAATGCTGTGGATTCTATGGATATGAGGATTTCACCAACTCTACGTACTATGAGAAGAACCAGCAGTACCCGTCAGTATGCTGTGCCAACCCATGCCAGAAGAATAAAATCAGCTCTGAA---GTGAAGGGCTGCCTGGTTGCCTTCGAGCACTTCTTTAGTCACAACGGGAAGATTGTTGGTGGAGTGGCTTTGGGGATCTGCGCTCTTGAGCTCGCGGCAATGATCGTCTCCCTCGTGCTTTTC
>XtTSPAN16
AAGACCATGATGTTTGTGTTCAATGGAATCATATTTTTGGGCGGGGTGGCTGTACTGGGCATCGGTGTCTGGGTGAAGGTGGATGGAGGCTCCTTTCTTTCTGCTGCCCCCCAGCTCATGCAGGTGGTGAATGTGGGGTATCTGTGCATTGCCGTCGGAGGGTTCCTTATACTTATGGGGTTCCTCGGCTGCTGTGGGGCCGTGAAGGAGAGCCGCTGCATGTTAATGTTGTTCTTCATCATCATCCTCATTATTTTTATTGCTGAAGTGGCAGGAGCTGTGGTAGTGCTGGCATTCTCATCTGTGTCTCGAATTTTCATTGAGTACCTTGCTGTGAAATACCTGCATTACCAGTATGGGGAAAGTGATGAACTCACCACAATATGGAATGCAACCATGAAAGAGTTGAAGTGCTGTGGATTCTATAGCTATGAGGATTTCACCAACTCCACATATTACCAGAGGAACCAGCAGTACCCGCCCGTATGCTGTGCCAACCCGTGCCAGAAGTATAAAATTGACCCTGAT---GTGAAGGGCTGCCTGGCCGCCTTCGAGCACTTCTTTAGCCGGAATGGGAAGATTGTTGGTGGGGTCGCTCTGGGGATCTGCGCTCTGGAGCTCGCAGCCATGATTGTCTCTCTCGTGCTTTTC
>AcTSPAN16
AAGATGATGATGTTTGTGTTTAATGGTGTGATATTTGTAAGCGGTGTAGGTTTGCTGGGCATTGGCATCTGGGTGAAGATGGATAGCACATCCTTTGTGGCAGCAAGTCCACATCTGATGCAGCTGATCAATGTGGGCTACCTTTGCATTGCAGTTGGCATCTTCCTCCTCCTCATGGGCTTTATGGGATGCTGGGGATCAGTGAAAGAAAGCAAATGCCTGCTCTTGATGTTCTTTGTTCTCACACTGATCCTTTTCATAGCCGAAGTGGCAGGCGCTGTGGTGGTGTTGGCTTTCTCCTCTGTGGCAGATGTATTTGTGGAATACCTGGCCATAACATTTTTGAAAAAGGACTATGGAAGGCAAACGGACCTCACAGAGATCTGGAACACAACAATGGAACAGATGAAGTGCTGTGGATTCAACAATTACACTGATTTCAGCGATTCCTACTTCTATCAGACTTACAACAAATACCCATCTCCTTGCTGCCCAGACGACTGCCAAGAATCTGAAATAGATGAAAGCAGTGCTAATGGCTGTTTGAATGAATTCCAGGTTTTCCTGAATAAGAATGGGAAGATCGTTGGAGGAGTGGTTCTAGGAATTGGAGCCCTTGAGCTGGCTGCCATGATTGCCTCCATGTTCCTGTAT
>GacTSPAN16A
AAAATGATGATGTTCTTATTCAACGGCATTATATTTTTGGCAGGTGCGGCCGTCCTGGGCGTCGGCATCTGGGTGAAAGTGGACAGCGGCTCCATCCTGAACGCGCCGGCCGGGCTCTCTCACGTGCTGAACGTGGGCTACCTGCTGATCGCCGTCGGAGCGTTGCTGCTGGTCATCGGCTTCCTGGGCTGCTGTGGCGCCGTCAGAGAGAGCTCCTGCATGCTGCTGCTGTTTTTCATCATAGTCATGGTGGTCTTCATAGCGGAGGTAGCAGGAGCTGTGGTCATCCTGGTATTCAGACCCTTGGCTGAAGAGCTGCTGACCAAGTTTGCAGCTAAGAACATCCACAAGGACTACGGGAACAACTCTGACGTGACGGGACTGTGGAACGCCACCATGAGCAGCCTACATTGTTGTGGATTCTACAACTCCTCAGACTTTGTTGGCTCTCCGTATTACAACCAACACCACCAATACCCGCCACAGTGCTGCCTCCCCCTCTGCAACCAGACCATCGTTGACAGTGACATGGTTACCGGGTGCTTCGCAAAGATCAAAAAGCTGATTGAAGACAACATGGCGGCCATTGTGGGAGTGGCCCTGGGAATCGCCGCTCTGGAGATATGTGCCATGGGTGTTTCCATGATCCTTTAC
>OlTSPAN16A
AAGATTATGATGTTCATCTTTAACGGCATCATCTTCCTTGCAGGTGCCGCCATACTTGGAGTGGGCATCTGGGTGAAAGTGGACAGCAGCTCCATCCTCGATGCTCCATCAGAGTTTAATCAGGTCCTCAACGTGGGTTACTTGCTGATCGCTATAGGTGCACTGCTGGTCCTCATTGGCTTCCTAGGCTGCTGTGGAGCCTCAAAGGAGAACAAGTGCATGTTGCTGCTGTTTTTCATCATCATCCTGCTGGTCTTCATCGCAGAGGTTGCTGGAGCCATCGTGATTCTGGCCTTCAGACCACTGGTGGATAACCTGTTACAAAAGGCCGCGGTCGCCAGCATCCAGATGGAGTATGGGAAAAACCCTGACCTGACAGGACTATGGAACTCCACCATGACCACGCTGCAATGTTGTGGGTTCAACAATTACTCGGACTTTAATAACTCCGATTATTACAACAAGACCGGCCAATACCCGCCGCAGTGCTGCTCATCGCCGTGCAACCAAACCATGGCTGAAACAAAGGGAGTGATTGGTTGCTTCTCAAAGTTCAAGAAGCTGATTGATGACAACAGTGTAGTTATAGTCGGGGTGGCTTTGGGAATAGCAGCTCTGGAGATATGTGCCATGGTGGTCTCCATGTTCCTGTAC
>TrTSPAN16A
AACACCATGATGTTTCTTTTCAACGGCATCATTTTTTTAGCAGGTGCTGCCATCCTGGGTGTGGGAATTTGGGTTAAAGTGGATAGCGGCTCCATCTTTAATGCACCAGAGGAGGTCACTCAGTTGCTCAATGTGGCCTACCTGCTGATAGCACTTGGATCAGTACTGCTCATCATTGGATTCCTTGGTTGTTGTGGAGCCATGAGACAAAGCAAGTGCATGCTCCTCACGTTTTTTATAATAATCCTGCTGGTGTTCATAGCAGAGGTTGCAGGAGCATTGGTGATTTTGGTTTTTAGGCCCTTGGTTGATGAATTGATTGCCAAGATAGCAGTTTCCACAATCAAGATGAACTACGGAAAAAATCCTGACATCACGGGATTGTGGAACACAACCATGAGTGTGTTAAAATGCTGCGGATTCCACAATTCCTCCGATTTCGTGGGCTCTCCATTTTATGAAGAGAACAACCAATACCCAGCACAGTGCTGTGGAGGCATATGTCACCCAATGGTTGTTGAGGTGGTAACAATTGCTGGTTGCTTCCCAAAGATCAGTCAGTTGTTTGCTGACAACACAGTGGTTGTTGTGAGCGTGGCTCTGGCAATTGCAGCTTTGGAGATATGTGCCATGACAGTCTCCATGAAGCTTTTC
>DrTSPAN16A
AAAACCATGATGTTTCTCTTCAATGGCATCATCTTTCTGGCAGGAGGGGTTATTCTGGGTGTGGGCATCTGGGTGAAGGTGGACAACGGCTCCATACTGGGCGCTTCGAGTCAGATGGGACAGGTGCTGAATGTGGGATACCTGCTGATCGCTTTGGGAGCTGTGCTAGTCGTCCTGGGCTTCCTGGGCTGCTGCGGAGCCGTCAAAGAGAGCAGGTGTATGCTGATGCTGTTCTTCATTATTATTCTGATCATCTTCATTGCTGAAGTTGCCGGGGCGATTGTGATTCTGGCGTTTAGGCCGCTGGCAGAAACGCTGATTAAACAGTTGGCTGTGAAAAGCCTCCAAAGTGACTTTGGGAAAAACCAAGACGTCACCGGATTGTGGAACACAACAATGACTGGGATGAAATGCTGTGGATTCAACAACTATACGGATTTCACAAACTCTTTTTTCGTGAACAGCACCAATCAATATCCGGTGCAGTGCTGTAAC---CCATGTAATCAGGCGGCTGTTATGAATTCGACTGTCACAGGTTGTTTTCCAGCACTGATAAAGCTGGTGGATAAAAATGCCGTTATCATCATAGCCGTAGCATTGGGCATCGCTGCGCTTGAGCTTGCGGCGATGATCGTGTCCATGGTCCTGTAC
>TnTSPAN16B
AAAGTGATGATGTTCATCTTCAACGGTATCATCTTTTTGGCAGGCTGCGCCGTCCTGGGCGTAGGGGTGTGGGTGGCGGTGGACAAAACGTCCTTTCTGGGCATCCCCCAGGAGTTATCCCAGCTGATCTACGTCAGCTACCTGCTCATCGCTCTGGGCTGCGTGCTGGTGGTCATCGGATTTCTGGGCTGCTGCGGCGCCATCAGAGAGAGCCGCTGCATGCTGCTAACGTTCTTCATCATCGTGCTGATCATCTTCCTGGCTGAGGTGGCAGGAGCCGTGGTGCTGTTCGTGTTTCAGGACGTGGTGGCCGATCTTTTGATGAAAGTGGTGGTGGGAAGCATCAAAAAAGACTATGGGAGCTCCACAGGCGTGACCAGTCTGTGGAACAGCACCATGGAACAGCTTGATTGCTGTGGATTCATGAACTACACCGATTTCACAGGCTCTCCCTATTACACATCACAAGGAATCTATCCTCAGTACTGCTGCAATGTACCATGCAACGGGACAGATGCACAGTTATCGAGGGTTGACGGCTGCTATACAAAGCTGGTGACTATTCTAGAGGAAAATGCCGTCATCGTCGCTGGCGTGGCCATAGGAATCGCCGCACTCGAGATTGCCGCCATGGTGGTTTCAATGGTTCTCTAC
>GacTSPAN16B
AAACTCATGATGTTCGTCTTCAATGGCAGCATCTTTTTGGCAGGCGTGTGCATCCTGGGCGTGGGAGTGTGGGTGAAGGTGGACAGCGGTTCTCTGCTGGGCGCCCCGCCTGGTGTCTCCCAGCTGGCCAACGTCGCCTACCTGCTCATTGCAGTGGGCGCCGTGCTGCTGCTCATCGGCTTCTTGGGCTGCTGCGGCGCCGTCAGGGAGAGCAGCTGCATGCTGCTGACGTTCTTCAGCATAATACTGATTATCTTCATCGTCGAGGTAGCGGGAGCTGTGGTTCTGCTCGTCTTTAAGGATGTGGCTGAGCAGATTCTTGACAGTCTGGTTAAAACGAGCATTAAAGATGAGTATGGACGCAACAACCGTTTCACCTCTCTCTGGAACGCCACCATGGAGGAGTTTAAGTGCTGCGGATACAAGAGCTACAGAGATTTCAATGGCTCCGCTTTTTACAATGACAACGGACTTTACCCAATGACATGTTGCAATGAAGTGTGCAATACGGACGAAGCACATGGTTCGATGGTTGATGGCTGCTTTACAAGGCTGCTGCAGCTGATCGAGGAAAACGCTGTGGTCGTTGCCGCCGTGGCTCTGGGAATCGCTGCTCTCGAGCTTGCTGCCATGGTGGTTTCAATGGTCCTCTAC
>OlTSPAN16B
AAAGTTATGATGTTCATCTTCAACGGCGGCATCTTTCTAGCAGGTGCTGGCTGTCTGGGTATGGGGATTTGGTTGAAGGTGGACAGCGGTTCTCTCCTAAATGGGCCGGACGGGCTGGACCAACTGGTCCATGTCGCCTATGTGCTCATCGGGGTGGGAGCTGCTCTCGTGATCATCGGCTTCCTGGGCTGCTGTGGAGCCGTAAAGGAAAGCAGATGCATGCTGCTGACGTTCTTCTGTATTGTGCTGGTCATCTTCATTGTGGAGGTTGCAGGTGCCATTGTGCTGTTTGCTTTTGACGGATTGGCTGATAAAATCCTGGATAATGTGGTGCGCTCAAAACTTCAGACAGAATTTGGGAGAGATGAAAGTCTGACTTCAGTCTGGGGCTCCACCATGGAACAGTTCAAGTGCTGCGGCTACAGGAACTACACGGATTTTACTGGCTCCCCTTTTAATGTTGTCAGCGGAGAGTATCCGTCTCCATGCTGTGGCAGGTTCTGTAGTTTAAACGAAGTGGAGACGTCGGACATTCCTGGCTGCTTTGAGAAGCTGAAAGAGTTCCTGGAGGAGAACGCTCTGATTGTTGCAGGAGTGGCTCTGGGAATCGCTGCACTTGAGGATTTTGGTCACCTGATGTCATGTGTGCTGATG
>DrTSPAN16B
AAAGTCATGATGTTTGTCTTCAACGGCATCATCTTCCTGGCGGGCGCTGCTGTCCTGGCGGTGGGCATCTGGGTGGCCGTGGACAGAGTTTCTCTCCTGGATGCTCCTCCTGAACTGGCGCAGCTGGCCAACATCGGGTACCTGCTGATCGGAGTCGGGGCGTTTCTGGCCATCATGGGCTTTCTGGGATGCTGCGGAGCCGTGAAGGAAAGCAAATGCATGCTTCTCACTTTCTTCATCATCGTGCTCATCATCTTCCTCGTGGAGGTGGCGGCCGCTGTGGTGCTCTTCGTCTTTGAGCCTGTGGTTCAGGAAACTCTGAATGAAATCGTGGCTAAAAGCATTAAGGATAATTATGGAAAGGATGAGCCTTTCAGCTCAATCTGGAACACCACTATGAATGAGCTGAAATGCTGTGGATATAACAACTACACTGACTTCAGCGGCTCTAATTTTGTGGAAGAAACATCGATGTATCCTGAAAAGTGTTGCTCGAGCCGATGTGATGAAAGGGCAGCAGAAGATGCGGTTATCGCGGGCTGCTTTAGGACATTAGTGAAGCTGATTGAGGATAATGCACTCCTGCTGGCTGGTGTGGCTTTGGGAATCGCAGCTTTAGAGATTGCAGCAATGGTTGTTTCCATGATCCTCTAC
>BfTSPAN18
AAGTACTTGTTGTTTGTCTTCAACCTGCTTTTCTGGCTATCGGGAGCAGCCCTGCTGGGTGTGGGGATCTGGGTCATCGTGGCGCAGCAGAGTTTCATCACGCTGGTCGGGGACAACCCCCTCTTCATCACCGGCGCATACATCCTCATCGGGGTCGGAGCTTTCGTGTTCTTCGTCGGCTTCCTGGGCTGCTGTGGCGCCATCAAGGAGAGCAAGTGCATGCTCATCCTGTTCTTCATCCTCCTCCTGCTGATCTTCGCGGCTGAGATCGTGGCCGCCGTGCTGGCTTTCATGTTCAGAGCTAAGACGGAGCAGGTTTTGTCAGACATGACACTGCAGGAAGACTACAAAGGACCCAAGGCTCAGGACCCCACATCTGCCGCATGGAACTACGTCCAGATCATCTTTGGCTGCTGTGGTACAACAGGCTACAAGGACTGGCTGACATCG------GACTGGGTTCAGAACCAGTTCCCCTCCTCCTGCTGCACCAGGCCCAAGAACCAGACCGCCTGCTACGCCAATAACTCCGGGGGCTGTTTTGAGAAGATGAAATCAGAGTTCCAACAGAAGATTCTCATCATCGCTATCGTAGGAATCGCCATCGCAGCAGTCATGATCCTTGGCATGGTGTTCTCCATCTGTATGGTG
>SpTSPAN18
AAGTATCTTCTTATTGTCTTCAATGTCCTCTTCTTTCTGGTCGGTATCGCTCTCCTAGCCGCCGGCATCTGGGTGATCGTCCAGTACCAGCTCGAGATTCTCGAGATCCTTAACAACCCTCTCATCAAGAACAGTGCTTACCTCCTCATTGCCCTAGGATCCTTCATCATCGTCGTGGCTGCTCTAGGATGCTGCGGTGCCTGCATGAACTCCAAGTGCCTCCTCGTGGTCTATTtcatcatcatcctcatcatcttcatcGCTCAGCTGGTCGGATGTGCCCTGGTCCTTGCCTACAGGAGCGAGGTCAACAAATTTGTCTCGGAAGGTACCATG---GATGATTACAAGGGCGAGAGTGCAAACGATACCCTCAGTACTGCATGGAACGGCATCCAGATCCTTCTCGAATGCTGCGGAACGAATGGATACGGAGACTGGGCCGATGGG------ACTTGGGTCAATACAATGTACCCTGCAACATGCTGCGTGTTCCCAGTGGACCTCGCCTTGTGTATGGGCAGAAATAAAGGGGGCTGCTTCATGGCCTTCGAAGACCTTGTGATCGGTCAGATCGCCATTGTCGGTGGTGTCGGAATTGGACTTCTTGTCTTTGAGCTCCTGTCCATGGCCTTCGCCATCATCCTCTGT
