# Supplementary material for: The evolution of vertebrate tetraspanins: gene loss, retention, and massive positive selection after whole genome duplications
Source: BMC Evol Biol. 2010 Oct 13;10:306. doi: 10.1186/1471-2148-10-306 (PMC2965184; doi:10.1186/1471-2148-10-306)
Supplement: Additional file 6 — All used alignments (alignment.zip). [file 1471-2148-10-306-S6.ZIP › alignments/TSPAN33_test.fas]

>RnTSPAN33
CTGGTGAAATACCTGCTCTTCTTCTTCAACATGCTCTTCTGGGTAATTTCCATGGTCATGGTGGCTGTGGGTGTCTATGCCAGGCTGATGAAGCACGAAGCAGCCTTGGCTTGTCTGGCGGTGGACCCTGCTATCCTGCTGATCGTGGTGGGCGTTCTCATGTTCCTTCTCACCTTCTGCGGCTGTATCGGATCCCTTCGGGAGAACATCTGCCTTCTGCAGACTTTCTCCCTCTGCCTCACCATCGTGTTCCTGCTGCAGCTGGCTGCTGGCATCCTGGGCTTCGTTTTCTCAGACAAGGCTCGGGGGAAAGTGAGTGAGATCATCAACAATGCTATCGTGCATTACCGAGATGATCTGGATCTGCAGAACCTCATCGACTTTGGCCAGAAGAAGTTCAGCTGCTGCGGAGGGATTTCCTACAGAGACTGGTCTCAGAATATGTACTTCAACTGCTCGGAGGACAACCCTAGCCGTGAGCGCTGCTCTGTGCCTTATTCCTGTTGCTTGCCCACCAACCAGGCAGTGATCAACACAATGTGTGGCCAAGGTATGCAGGCTCTGGACTACTTGGAAGCTAGTAAAGTCATCTACACTAACGGCTGTATTGACAAGTTGGTCAACTGGATACACAGCAACCTGTTTCTACTTGGCGGTGTGGCATTAGGCCTGGCCATCCCCCAGCTGGTGGGA
>HsTSPAN33
CTGGTGAAATACCTGCTCTTCTTCTTCAACATGCTCTTCTGGGTGATTTCCATGGTGATGGTGGCTGTGGGTGTCTACGCTCGGCTAATGAAGCATGAAGCAGCCCTAGCCTGCCTGGCAGTGGACCCTGCCATCCTGCTGATCGTGGTGGGTGTCCTCATGTTCCTGCTCACCTTCTGTGGCTGCATTGGGTCCCTCCGCGAGAACATCTGCCTCCTGCAGACGTTCTCCCTCTGCCTCACCGCTGTGTTCCTGCTGCAGCTGGCCGCTGGGATCCTGGGCTTCGTCTTCTCAGACAAGGCTCGAGGGAAAGTGAGTGAGATCATCAACAATGCCATTGTGCACTACCGAGATGACTTGGATCTGCAGAACCTCATTGATTTTGGCCAGAAAAAGTTTAGCTGCTGTGGAGGGATTTCCTACAAGGACTGGTCTCAGAACATGTATTTCAACTGCTCAGAAGACAACCCCAGTCGAGAGCGCTGCTCTGTGCCTTACTCCTGTTGCTTGCCTACTGACCAGGCAGTGATCAACACTATGTGTGGCCAAGGTATGCAGGCCTTTGACTACTTGGAAGCTAGCAAAGTCATCTACACCAATGGCTGTATTGACAAGTTGGTCAACTGGATACACAGCAACCTATTCTTACTTGGTGGTGTGGCTCTAGGCCTGGCCATCCCCCAGCTGGTGGGA
>MmTSPAN33
CTGGTGAAATACCTGCTCTTCTTCTTCAACATGCTCTTCTGGGTAATCTCCATGGTCATGGTGGCCGTGGGTGTCTATGCCAGGCTAATGAAGCACGAAGCAGCCTTGGCTTGTCTGGCGGTGGACCCTGCTATCCTGCTGATCGTGGTGGGCGTCCTCATGTTCCTGCTCACCTTCTGCGGCTGTATCGGATCCCTTCGGGAGAACATCTGCCTTCTGCAGACGTTCTCCCTCTGCCTCACCATCGTGTTCCTGCTGCAGCTGGCTGCTGGCATCCTGGGCTTCGTCTTCTCAGACAAGGCTCGGGGGAAAGTGAGCGAGATCATCAACAATGCTATCGTGCATTATCGAGATGACCTGGATCTGCAGAACCTCATCGACTTTGGCCAGAAGAAGTTCAGCTGCTGTGGAGGGATCTCCTACAGAGACTGGTCTCAGAATATGTACTTCAACTGCTCGGAGGACAACCCTAGCCGGGAGCGCTGCTCTGTGCCTTATTCCTGTTGCTTGCCCACCAACCAGGCAGTGATCAACACGATGTGTGGCCAAGGTATGCAGGCTCTGGACTACTTGGAAGCTAGTAAGGTCATCTACACCAATGGCTGTATTGACAAGTTGGTCAACTGGATACACAGCAACCTGTTCCTGCTTGGTGGTGTGGCACTAGGCCTGGCCATCCCCCAGCTGGTGGGA
>EcTSPAN33
GTGGTGAAATACCTGCTCTTTTTCTTCAACATGCTTTTTTGGGTGATTTCCATGGTGATGGTGGCCGTGGGAGTCTACGCTCGGCTGATGAAGCATGAAGCAGCCTTAGCCTACCTGGCAGTGGACCCTGCCATCGTGCTGATCGTGGTGGGCGTCCTCATGTTCCTGCTCACCTTCTGCGGCTGTATTGGATCCCTCCGAGAGAACATCTGCCTCCTGCAGACGTTCTCGCTCTGCCTCACCATTGTGTTCCTGCTGCAGCTGGCTGCTGGGATCCTGGGCTTCATCTTCTCAGATAAGGCACGGGGGAAAGTGAGTGAGATCATCAGTAATGCCATTGTGCACTACCGAGATGACTTGGACCTGCAGAACCTCATTGATTTTGGGCAGAAGAAGTTCAGCTGCTGTGGAGGGATTTCCTACAAGGACTGGTCCCTGAACATGTACTTCAACTGTTCAGAAGACAACCCCAGCCGTGAGCGCTGCTCTGTGCCTTACTCCTGTTGCTTGCCTACCAACCAGGCAGTGATCAACACCATGTGTGGCCAAGGTATGCAGGCCCTTGAATACTTGGAAGCTAGTAAAGTCATCTACACCAATGGCTGTATTGACAAATTGGTCAACTGGATACACAGCAACCTCTTCTTAGTCGGTGGTGTGGCACTGGGCCTAGCCATCCCCCAGCTGGTGGGA
>CfTSPAN33
CTGGTGAAATACCTGCTCTTCTTCTTCAACATGCTTTTCTGGGTGATTTCCATGGTGATGGTGGCTGTGGGAGTCTACGCTCGGCTGATGAAGCATGAAGCAGCCCTGGCCTGCGTGGCAGTGGACCCTGCCATCCTGCTGATTGTGGTGGGCATTCTCATGTTCCTGCTCACCTTCTGCGGCTGTATTGGATCCCTTCGTGAGAACATCTGCCTCCTACAGACGTTCTCGCTCTGCCTCACCATCGTGTTCCTGCTACAGCTGGCTGCAGGGGTCCTGGGCTTCGTCTTCTCCGACAAGGCACGAGGGAAAGTAAGTGAGATCATCAATAATGCCATTGTGCACTACCGAGATGACTTGGATCTACAGAACCTCATTGATTTTGGCCAGAAAAAGTTCAGCTGCTGTGGAGGGATTTCCTATAAGGACTGGTCCCTGAACATGTACTTCAACTGTTCAGAAGACAATCCCAGCCGTGAGCGCTGCTCTGTGCCTTATTCCTGTTGCTTGCCTACCAATCAGGCAGTGATCAACACCATGTGTGGCCAAGGTATGCAGGCCCTTGACTACTTGGAAGCTAGTAAAGTCATCTATACCAATGGCTGTATTGACAAATTGGTCAACTGGATACACAGCAACCTCTTCTTTCTTGGTGGTATAGCACTGGGCCTGGCCATCCCCCAGCTGGTAGGA
>BtTSPAN33
CTGGTGAAATACCTGCTCTTCTTCTTCAACATGCTCTTCTGGGTGATTTCCATGGTGATGGTGGCTGTGGGCGTCTACGCTCGGCTGATGAAGCACGAGGCGGCACTGGCCTGCCTGGCTGTGGACCCGGCCATCCTGCTGATCGTGGTGGGCATCCTCATGTTCCTGCTCACCTTCTGCGGCTGCATCGGATCTCTCCGCGAGAACATCTGCCTCCTGCAGACGTTCTCTCTCTGTCTCACCGTCGTGTTCCTGCTACAGCTGGCAGCTGGCGTCCTGGGCTTCGTCTTCTCAGACAAGGTGCGGGGCAAAGTGAGTGAGATTATCAATAATGCCATCGTGCACTACCGAGATGACTTGGACCTTCAGAACCTCATAGATTTTGGCCAGAAGGAGTTCAGCTGCTGTGGAGGGATTTCCTACAAGGACTGGTCCCTGAACATGTATTTCAACTGTTCAGAAGACAACCCCAGCCGTGAGCGCTGTTCAGTGCCTTACTCCTGTTGCTTGCCTACCAACCAGGCAGTGATCAACACCATGTGTGGCCAAGGTATGCAGGCCCTTGACTACCTGGAAGCTAGTAAAGTCATCTACACCAACGGCTGTATTGACAGATTGGTCAATTGGATACATAGCAACCTCTTCGTACTTGGTGGTGTGGCACTGGGCCTGGCCATCCCCCAGCTGGTGGGA
>MdTSPAN33
GTGGTGAAATACCTGCTCTTTTTCTTCAACATGCTTTTTTGGGTGATCTCCATGGTACTGGTTGCTATAGGAGTCTATGCACGGCTAATGAAGCATGAGGCAGCTATGGCTAGCCTGGCAGTGGACCCAGCCATCCTGCTGATTACAGTGGGCATCCTCATGTTTCTCCTCACTTTCTGTGGCTGCATTGGATCCCTTCGTGAAAACATCTGCCTCCTACAAACATTCTCTCTCTGCCTCACCATTGTGTTCCTGCTCCAGTTGGCTGCCGGAGTCCTGGGCTTTGTTTTTTCAGACAAGGCTCGTGGAAAAGTGAGTGAAATCATTAACAATGCCATCGTACACTACCGAGATGACCTGGACCTACAGAACCTCATTGATTTTGGCCAGAAGGAGTTCCACTGCTGTGGTGGTATCTCCTACAAGGACTGGTCCCAGAACATGTATTTCAATTGCACAGAAGACAACCCCAGCAGGGAGCGATGTTCTGTGCCTTTCTCCTGCTGTTTGCACAAAAGACAGACAGTAATCAACACCATGTGTGGCCAAGGTATGCAGGCTCTTGACTACCTGGAGGCTGGTAAAGTCATCTACACTAACGGCTGCATTGACAAGCTAGTCAACTGGATCCACACCAACCTCTTCCTCATTGGGGGTGTGGCACTGGGTCTAGCCATCCCTCAGCTGGTGGGC
>XlTSPAN33
GTGGTGAAATATCTCTTGATCTTCTTCAACATGCTCTTCTGGGTAATATCCATGGTGATGGTGGGTATTGGAGTTTATGCCCGTCTTTTGAAACATGAGGCTGCCATGGCCTGTCTTGCTGTGGATCCTGCCCTGTTGCTTATTGGGGTTGGGATTTTAATGTTCCTTATCACATTCTGTGGTTGCATTGGATCTCTGAGGGAAAACATCTGCCTGCTGCAAACCTTCTCAATTTGTCTTACGCTTGTCTTCTTACTTCAGTTGGCTGTGGGCATTGTGGGATTCATCTTTTCAGACAAGGCGCGTGGAAAAGTAAGTGAAATTATCAGCAATGCCATTGAACATTACCGCGATGACCTTGACTTGCAGAATCTCATAGATTTTGGGCAGAAAGAGTTTAGTTGCTGTGGGGGCATCTCTTACAAGGACTGGTCCCAGAACATGTATTTCAACTGCTCCTCAGAAAACCGCAGCCAGGAGCGCTGCTCTGTACCCTACTCTTGCTGCCTACATGATGGGGAGGCTGTCATCAACACCTTGTGCGGACAGGGAATGCAGGAGCTTGACTATCTAGAGGCAGGCGAATTTATCCATACCAATGGCTGCATTGACAGACTTGTTAACTGGATTCACAGTAATCTTTTCCTGCTGGGAGGTGTGGCCCTGGGACTGGCAATCCCACAGctggttgga
>XtTSPAN33
GTGGTGAAATATCTTCTGTTCTTCTTCAACACGCTGTTCTGGGTAATATCCATGGTGATGGTGGGTATTGGAGTTTACGCCCGACTTTTAAAACATGAGGCTGCTATGGCCTGCCTCGCTGTGGATCCCGCCCTGTTGCTTATTGGAGTTGGGATTTTAATGTTCCTCATCACATTCTGTGGTTGCATTGGATCTCTGAGGGAAAACATCTGCCTGCTGCAAACATTCGCAATTTGTCTGACACTTGTCTTCCTTCTCCAGCTGGCTGTGGGCATTGTGGGGTTCATCTTCTCAGATAAGGCACGTGGAAAAGTAAGTGAAATTATCAGTAATGCCATTGAACATTATCGTGATGACCTTGACTTGCAAAATCTCATAGATTTTGGGCAGAAGGAGTTTAGTTGCTGTGGAGGTATCTCTTACAAGGACTGGTCCCAGAACATGTATTTCAACTGCTCCTCCGAAAACCGCAGTCGGGAGCGCTGCTCTGTGCCCTACTCTTGCTGCCTACATGATGATGAGGCAGTCATCAACACCTTGTGCGGACAGGGAATGCAGGAGCTCGACTATCTAGAGGCAGGGGCGTTTATCCATACCAATGGCTGCATTGACAGACTTGTTAACTGGCTTCACAGTAATCTTTTCCTGCTGGGAGGTGTGGCCTTGGGACTGGCAATTCCACAGCTGGTTGGA
>GacTSPAN33
GTTGTCAAGTACCTGCTGTTCTTGTTCAATTTTATATTTTGGATATGTTCCCTGGTGATGGTGGCCATCGGCGTGTTCGCGCGCTTGATGAAACATGAGGCAGCACTTGCATGTCTGGCGGTGGACCCCGCTGTGATGCTGATGGTCGTGGGCTTCCTCATGTTCATCATCACCTTCTGCGGCTGCGTGGGCTCCCTGCGAGAAAACATCTGCCTTCTGCAGACATTCTGTATCTGCCTGACGGTGATCTTCCTGCTCCAGCTCATCGCCGGGATTCTTGGCTTCGTCTTCGCCGATAAGTCTCGGGACCGAGTGACGTGGATGATCAACAACGCCATCGTCCACTACAGGGAGGACATCGATCTGCAAAACCTCATCGACTTTGGTCAGAGAGAGTTTGGCTGCTGCGGCGCCGTGACGTACACGGACTGGTCCCAGAACATGTACTTCAACTGCACGCAGGACAACCCCAGCAACGAACGCTGCTCCGTCCCCTTCTCCTGCTGCAACCTGTCCGACAAGGTGGTCATCAACACCATGTGTGGCGCCGGCATGCAGCATTTAGAGTACATTGAAGCCGGAGACCACATTTACACCAATGGCTGCATAGACAAACTGGTGAATTGGATCCACAGTAACATGTTCCTACTGGGAGGGGTCGCCCTGGGACTGGCTATACCACAGCTGGTTGGA
>TnTSPAN33
GTAGTCAAATACCTCCTCTTCTTATTTAATTTCATATTTTGGTTAATCTCCATGGTGATGGTGTCAATCGGTGTGTATGCTCGCATGATCAAACATGAGACTGCTCTGGCCTGTCTGACGGTGGACCCTGCTATGATGTTGTTAGTCGTGGGGATTCTTATGTTCATCATCACCTTCTGTGGATGCGTGGGATCGCTGCGAGAAAACATCTGTCTTCTCCAGACGTTCTGTATCTGTCTGACCGTGATCTTCTTGCTGCAGCTGATTGCTGGGATCCTGGGCTTCATCTTTGCAGATAAGGCTAGAAATAAAGTGACTGAAATCATTAACAACGCCATCACCCACTACAGAGATGACATTGATTTGCAGAATCTGATTGACTTTGGGCAGAAGGAGTTCAGCTGCTGCGGTGGAGTTGCGTTCACGGACTGGTCCAACAACATGTACTTCAACTGCAGCAAGCAGAACCCCAGCACGGAGCGCTGCTCGGTCCCCTTCTCCTGCTGCATCGTGACAACCCAGATGGTGATCAACACCAAGTGTGGACAGGGAATGCAACTGTTAGAGTACACTGAAGCTGCAGCTTCCATCCACACCAATGGCTGCATAGACAAACTGGTCAACTGGATCCACAGCAACATGTTTCTGCTCGGAGGTATTGCCATGGGCCTGGCTATACCACAGCTGGTGGGC
>TrTSPAN33
GTGGTCAAATACCTTCTCTTCATATTTAATTTTATATTTTGGGTAATCTCCATGGTGATGGTGTCCATCGGTGTGTATGCCCGCATGATGAAACAAGAGACCGCTCTGGCCTGTCTGTCAGTGGACCCCGCTATTATGTTGCTGGTCGTGGGGGTTCTCATGTTCATCATCACCTTCTGCGGCTGCGTGGGCTCGCTGCGAGAAAACATCTGCCTCCTCCAGACGTTCTGCATCAGTTTGACGGTGATCTTCTTGCTGCAGCTGGTTGCTGGAATCCTGGGCTTCGTCTTTGCGGATAAGGCTCGTGACAAAGTGACTAAAATCATCAACAAGGCCATCACCTACTACAGAGATGACATCGATTTGCAGAACCTCATTGACTTTGGTCAGACAGAGTTTGCCTGCTGCGGTGGAGTTGCATATACTGACTGGTCCAGCAACGTGTACTTCAACTGCAGCATGCAGAACCCCAGTAGGGAGCGCTGCTCCGTCCCCTTCTCCTGCTGCGTCATGACTAGCAAGATGGTGATCAACACCATGTGTGGACAGGGAATGCAAATATTAGAGTATTCAGAAGCTGCAACTTACATCTACACCAATGGCTGCATCGACAAACTGGTGAATTTGATCCACAGTAACATGTTTCTGCTCGGAGGTATCGCCATGGGCCTGGCCATACCGCAGCTCGTTGGC
>OlTSPAN33
GTTGTGAAGTATCTGCTTTTTGTTTTTAATTTTATATTCTGGGTAATTTCCTTTGTGATGGTGGGGATCGGTGTGTATGCTCGCCTGATAAAGCAAGAGACCGCTTTGGCATGTCTGACAGTTGACCCTGCTGTCATGCTCATGGTTGTGGGAATCTTCATGTTCATCGTCACCTTCTGTGGCTGTGTGGGCTCCTTACGGGAAAACATCTGCCTCCTGCAGACGTTTTGCATCAGTCTGACAGTCATCTTCATTCTGCAACTGACTGCTGGTATCATGGGCTTCATCTTTTCCGATAAGGCAAGAGGTAAAGTAACAGAGGTGATCAACAAATCCATCATCCACTACAGAGATGACGTTGATCTGCAAAACCTCATCGATTATGGCCAAAAAGAGTTCCGCTGCTGTGGTGGTGAGGCCTTCACCGACTGGTCCCAAAACATATATTTCAACTGCAGCGAGAAAAATCCGAGCAGAGAGCGCTGCTCCGTCCCTTTCTCCTGTTGCATCATAACCGTCAAGGAGTTATTCAACAGCATGTGTGGTGAGGGCATGCAAAAATTGGACTACATCACAGCAGGACAGTACGTTTATACTGATGGCTGCATAGACAAACTGGTGAACTGGATCCACAGCAACCTGTTTATCATAGGAGGCATTGCTTTGGGACTGGCTATACCACAGCTGGTCGGC
>DrTSPAN33
GTAGTCAAATATTTACTGTTCTTCTTCAACATGATATTTTGGATAATCTCACTGGTCCTGATATCTATTGGTGTTTATTCCAGGATAGTTAAACATGAAACAGCGCTGGCCTGTCTAACTGTGGATCCAGCTCTGATACTGATGGTAGTGGGAATTCTCATGTTCTTCATCACTTTCTGTGGCTGTGTGGGTTCTCTGAGGGAGAACATATGCTTACTGCAGACGTTCTGCATCTTCTTGACTATCATGTTTCTGCTGCAGCTTCTGGCTGGTGTTCTAGGATTTGTCTTCTCAGATAAGGCACGTGGCAAAGTAACGGATATGTTTGATAATGCCATCAAGCATTACAGAGACGATTTAGACCTACAGAACCTTATCGACTATGGACAAAAACAGTTTAACTGCTGCGGGGGGATTTCTTTCATGGATTGGTCAAAGAACATGTATTTCAATTGTTCAGACGACAATCCAAGCAGAGAGCGCTGTTCTGTACCCTTCTCCTGTTGTCTGCACGCCGAGGAGACTATAATAAACACCATGTGTGGTCATGGCATGCAGGCGCTGAATTATCTGGCAGCCAGTGCCTTCATCAATACCAACGGCTGCATTGATATACTGGTCAACTGGATCCACAGTAACCTGTTTCTACTGGGAGGCATCGCACTAGGTCTCACCATACCCCAGCTGGTTGGA
>OlTSPAN33likeB
GGCATCAAGTACACCCTCTTCATCTTCTGCTACTTTTTCTGGGTTGTGAGTGCTATCCTGATTGCGGTGGGGGTCTATGCTAAGATTGCCAAAGAGAAAGATGTTGTGGACACGCTGACGGTGGATCCCGCCCTGCTGTTGATCATGGTTGGATCGGTGATGTTTCTCATCACCTTCCTGGGATGTTTTGGAGCACTGCGCAATTCCACATGTCCACTGAAGATGTTCTTGGTGATCCTGGCAGTAGTCTTCCTCCTGCAGATTGCAACTGGAGTCGTGGGATACCTCTTTACTGACAAGGTAATGGAGAGAACAGAGAAGCTGATGATGAAGGCCATCGTCCGCTACAGGGAGGATCGAGACCTGGAAAACGCCATTGACTTTGTCCAGAAAAAGTTCCAGTGCTGTGGTGTGGAGAACTACAAAGACTGGTCACAGAACCCTTACTTTGATTGTTTGGACACCAACCCCAGTCTGGAGGCCTGTGGAGTTCCCTTCTCCTGCTGCATCCACCTAAACCAGACTGTGCACAACACCATGTGTGGGTATGGGATGCAGATGCAGAAGGAAGATTTGGCCAGTAAGAACATTTTCACTGTTGGCTGTTTGGAGAAGATCCTCTGGTGGGCCAAGAACAACCTTCGTCTGGTGGGCGGTCTGACTGCCGGCCTTCTGCTACTTGAGGTAGCATCT
>TrTSPAN33likeB
ACCATCAAATACACCTTGTTCACCTTCTGCTACTGTTTCTGGGTGGTGAGTGCTGTCCTCACAGCGGTTGGAATCTACGCAAAGGTCGCCAAGGAGAAAGATGTGGTGGACACTCTGGCGTTGGACCCAGCTCTGCTCCTCATTGTGGTGGGCTCCTTCATGTTCCTCATCACGTTCTTCGGGTGTTTTGGGGCGCTGCGTAACTCCGCCCACCTGCTGAAGACGTTTCTGGGGATCCTGGTAGCAGTTCTCCTCCTGCAGGTGACCGCTGGAGTCCTCGGTTACCTCTTCACCGACTTGGTGATGGAGAGGACAGAGAAGCTGATGATGAAGACGGTTGTTCGCTACAGGGAGGACCGTGATCTGGAGAATGCCATTGACTTCATCCAGAAGAAGTTTCAGTGTTGTGGAGTCGAGAGCTACAAAGACTGGTCCAGAAACATCTACTTCCTGTGTTCTGATGCCAACCCCAGCGTGGAGGCCTGTGGGGTTCCCTTCTCCTGCTGCACCGACCAGAACCAGACCGTTCTGAACACCATGTGTGGTTTCGGGATGCAGTCGTTGGATACCGGCGCGGCAGCTCGGGACATTTTCACCGCCGGCTGCCTGGAGAAGATTATGGGCTGGACCAGAACCAACATGGTGCTGGTGGGGGGTCTGACGGCCGGCCTGCTGCTGCTGGAGGTGTGTCTC
>TnTSPAN33likeB
AGCGTCAAGTTCACCTTGTTCACCTTCTGCTACTGTTTCTGGGTGGTCAGCGCCGTCCTCACGGCGGTGGGCGTCTACGCCAAGATGGCCAAGGAGAAAGATGTGGTGGACACGCTGGCGCTGGACCCGGCGCTGCTGCTCATGGTGGTCGGTTGCGGCACCTTCCTGCTCAGCTTCCTGGGCTGTCTGGGGGCGCTGCGGAACGCCGCCTGCCTGCTGAAGACGTTCCTGGGGCTCCTGGCAGCCGTGGTCGTCCTGCAGCTGGCCGCCGGCGTCCTCGCCCACCTCTTCACCGACTCGGTGATGGAGAGGACAGAGAAGCTGATGATGAAGACAGTGGTTCGCTACCGGGACGACCGCGACCTGGAGAACGCCATCGACTTCGTCCAGAAGAAGTTTCAGTGCTGTGGAGTGGAGGGCTACCGGGACTGGTCCAGGAACATCTACTTCCTGTGTTCTGACACCAACCCCAGCGTGGAGGCCTGCGGGGTTCCCTTCTCCTGCTGCCGCCGCCGGAACCAGACTGTCCTGAACACCATGTGTGGCTACGGGATGCAGCGGTTGGATGCAGGTGCAGCAGCTGGGGACATTTTCACTGTGGGCTGTCTGGAGAAGATTGTGGGCTGGACCAGAACCAACCTGGTGCTGGTCGGGGGTCTGACACTGGGCCTGCTGCTGCTGGAGGTGTGTATG
>DrTSPAN33likeB
GCCGTGAAGTACACGTTATTTGTGTGCTGCTACGTATTCTGGGTGTTCAGTGCTGGTCTAATTGCTGTTGGGATCTATGCAAAAATTGCCAAAGAGTCAGATGTAGTGGATACGCTGATGGCAGATCCAGCACTGCTGTTGATTGTTGTGGGTTCTCTCATGTTCACCATCACTTTCCTCGGCTGTTTTGGAGCGCTGCGTAACGCCTCCTTGCTGCTCAACATGTTTGTAGCAATTTTGTTGGTGGTTCTGCTGCTGCAAGTAACAGCTGCTGTGCTGGGTCTTCTGTTTTCTGAAAAGGTTCAAGAGAGGACGGAGCAGCTGATGATGAAGGCGATTGTGCGCTATCGTGATGATCAGGACTTGGAAAATGTTATTGATTTTGTACAGAAAAAGTTCAAGTGCTGTGGGGTGGATTCCTACTTGGACTGGTCTAAAAACATGTACTTTAACTCGTCTGAGCACAATCCCAGTCTGGAGGCCTATGGAGTGCCTTTCTCCTGCTGTATACGCCAAAATGAGACTGTGTTCAACTCTATGTGTGGCTACGAGACCCAAAAGATGAAGAAAAGTCTGGCCGGTCGCCTCATCTACACCTCTGGTTGTCTAGATGAGATGGTCTGGTGGGGACAACAGAACCTTCTGCTGGTGGGTGGGATGACCCTTGTCCTACTTTGCCTTGAGATATGTATG
>OaTPSAN33likeB
CTCATGAAGTATACTTTATTTGTTTCTTGTTACCTGTTCTGGGTAGCCAGTGGACTGATGATAGCTGTAGGTTTATATGCAAAACTCTCCAAGGAATCAAGTGCTGTGGACACCCTCCTGGCTGAGCCCTCTCTCTTAATAATCGTCGTTGGAGTCCTCACTTTTGGAATCACGTTTGTGGGCTGCACTGGGGCCCTTAGGGATGTGCCGGTGCTCCTGAAAATGTTTGCCGGGGTATTGCTGGTCATCCTCATTCTCCAGATTGTGGCTGCAGTGGTGGCGTTTCTCTTCTCAAGCTTGGTGATGGATAAGGCAGCATTTCTGATGGAAAAAGCCATAATCAATTATCGGGATGATCTGGATTTACAGAATCTCATAGATTATATCCAGAAAAAGTTTGAATGCTGTGGGGTGCATTCCTATACAGACTGGTCCCAGAATGTATACTTTGACTGCAGAGTCTCCAACCCAAGCCTGGAACGCTGTGCAGTCCCTTTCTCTTGCTGTATCTGGGAGAAGCAAGGCATTCTCAACACCATGTGTGGCTACGGGACTCAGAACCTGAAAGCGTGGAAAGCGGAAGATTTGATCCATACTGAAGGCTGCTTGGAGAAGATCGTCACCTGGGGTCAGAGAAATCTGCTACTTATTGCAGGACTGGCAATAGGGCTGTTAGTTTTGGAGATTGTTGTG
>MdTPSAN33likeB
CTTGTGAAATATATCTTGTTTATTTCTTGTTACCTCTTCTGGGTGGCCAGTGGTTTAATGATTGCTGTGGGTATATATGCAAAGCTCTCCAAAGAATCATGCGCGGTGGAGTCCCTGCTGGCAGAGCCCTCCCTCCTCGTCCTCGCGGTGGGGGTCCTCACGTTCGTTATCACCTTTTTGGGCTGCACTGGAGCCCTCAGGGACATTCCGTTGCTGCTGAAAATGTTTGCTGTGTTGTTGCTGCTGATCTTCGTGGTCCAGATCGTGGCTGTAGGAGTGGCCTTTCTCTTCTCTGGCCTGGTGATGGATAAGGCTGCATTTCTCATGGGAAAAGCCATAGTGAGTTACCGGGATGACTTGGATTTACAAAATCTCATTGACTATATACAGAAGAAGTTTGAGTGCTGTGGGGTCCATTCCTACAAAGATTGGTCCCAGAATGAATATTTTGATTGCAGCATTTCCAATCCAAGCTTGGAATGTTGTGCTGTTCCTTTCTCCTGCTGTATCCCAGAGGAGCAGAACGTTCTTAACACCATGTGTGGCTATGGGACCCAGAACCTGAAAGTGTGGAAGGCAGAAAGTCTGATCCACACAGGAGGCTGTTTGGAGAAGATTGTCACCTGGGGACGCAGTAACCTGCATCTGATTGCCGGACTGGCGCTGGGCTTTTTGGCGATGGAGGTAAAGAGA
>XtTPSAN33likeB
ATAGTAAAGTATTCTCTCTTTGTATCCTGCTATCTTTTTTGGGTTGCCAGTGGTTTGATGATAGCAGTGGGGATATATGCCAAATTCTGCAAAGAAACCACTATTGTGGATTCTCTGACCACAGACCCAGCAGTCATAGTAACAGCTGTTGGAATACTAATGTTTGCCATAACCTTCGTTGGTTGCATGGGAGCTTTACGGGATCTACATATATTGCTCAAAATTTTTGCCTGGATGCTCCTCATAGTGCTGATCCTACAGTTTGTGGCAGCTGTCCTTGGTTTTATGTTCTCAGGGATGGTTCTAGAGAAAGTCTCTTCTGTAATGACAAGGGCTATTAATCGATATCGAGAAGATCTGGACCTCCAAAATTTTATTGACTATTTACAGAAAAAGTTTGAATGCTGTGGAGTGAATAATTACAGAGACTGGTCCCAAAATCTCTACTTCTACTGTTCGGAGTCGAACCCAAGCCTAGAGAAATGTGGGGTGCCATACTCCTGCTGCATCAAAGAGGGGCAGAAAGTTATAAATACCATGTGCGGGTACCAAACTCAGAACCGTATGCAGTGGGATGTTGATGATATGATATATGTGGAAGGTTGTCTGGACAAGATAGTGAGCTGGGGTCGAGGAAATCTCCTGCTCCTGGGTGGTCTTGCCATGGGACTTATCTTCCTAGAGGTAAGCAAT
>BfTSPAN33
CTCGTCAAGTATTCTCTCTTCGTCTTCACCTTTTTCTTCTGGCTGATAGCAGGTGCCCTACTAGGGATCGGGATCTATGCACGTGTGGAGAAGGGAGTGAACGCTGTGGTGGATCTGCTGGCAGATCCAGCCATCGTACTGATCGTGGTGGGATCCCTGGCCTGGATCCTGGGCTTCTTTGGCTGCGTGGGAGCACTGCGGGAGAACATATGTCTTCTGAAAACTTACTGCTATGTTCTGCTGATCCTGTTTGTACTACAGTTGGTGGGAGCCATACTGGGATTTGTATTCTCTGATAAGGTGGAGGAACACATAGGAAACCTGGTGGAGACAGCCATTGAGAAGTACCGGGATGACATTGACCTTCAGAACCTTATCGACTGGACACAGAAGGAGTTCCAGTGCTGTGGAGGGAAGGATTTTAAAGACTGGCATCACAACCGGTACTTCAACTGTTCCGAGGAGAACCTGAGTCGGGAGAGGTGTGGGGTTCCCTACTCCTGCTGCAGACCTGAGGAGGAGGTTGTGATCAACACCATGTGTGGCTACGACTTTGCTGATGCTACGCCAACTGAGGCCATAGATAGGATCTACATCCGCAGCTGTATCTTTGCTGTGGCAGACTGGGCCAGGGAGAACCTGTTTCTGTTAGGAGGGATCGCTATGGGCCTGGCTATTCCACAGCTGGTAGGC
>CsTSPAN33
GTTTTGCAAGGAATATTGTTTTTCTTCAATGTATTGTATTGGTTATTCAGTTGCACTGTGCTCGGAGTGGGGTTGTATGCCTATCTGGAGAAAGATTTGACAAGTGTCACAGACATAATCACCAACCCCGCCATTGGGTTGATATGTGTGGGGGTGGCCCTATTCTGTCTGACATTTTTCGGTTGTGTGGGCGCACTAAGGCAGAATGTCTGTATGCTGAAGTTTTTCTCCAACGTACTGACATTCTCGCTGATCGTCCAACTTGTACTCGGGATGGTTTTGTTCATTATATCATCTCGAGCGTTGCATATTGTGGACCAATACTTCAAGTTGTTGATCGGTTCATACAGGGAAGACATTGACACTACGGACATAATCGACTGGGGGCAGGAGTATTTTAAATGTTGCGGGGCAGGTGAATACACTGATTGGGAGCACAACATTTACTTCAATTGTTCG------TCGATTAGTTATGAAGCGTGTTCAGTTCCATATTCATGCTGCGTCATACATAACGATAGCGTGTTGAATACATTTTGTGGATTTGGAGTTTTGAAGCAACAGCCGATTGAACTGGATGGGGTGATCCACACAACCGGGTGTATCCATGCGCTCACAGAGTGGTTACATCAACATCTCTTCTTGCTGGCAGCACTAGGTATCGCTATGGTGGTGCCTCAGATCGTGGGT
>CiTSPAN33
TTTTTACAAGGTGTTCTCTTTTTCTTCAATGTATTATATTGGCTTTTCAGTTGTGCAGTATTAGGGATTGGGTTGTATGCTTACCTGGAGAAGGATTTGACGAATCTCACTGATTTAATTACGGACCCTGCTATTGGGTTAATTGTAGTTGGAACTGGTGTATTCTGTTTGACTTTCTTTGGCTGTGTTGGCGCACTGAGGCAGAATATATGCATGCTAAAGTTTTTTTCTTCAATTCTAATGATTTCTCTCGTCGTCCAGTTAATCCTTGGATTGGTTCTGTTTATTATATCTGGCCAAGCTTTGAAACTTGTTGATGATTATTTCAAAGTTTTGATTGGGACGTACAGGGAGGATCTCGATACAACAGATATTATTGACTGGGGGCAAGAATATTTCCAATGCTGTGGTGCAAACACTTACATTGACTGGGAAAATAATATTTACTTCAATTGTTCC------TCCATAAGTTATGAAGCATGTTCAGTTCCTTACTCATGTTGTGTGCTACATAATGACAGTGTATTGGACACTTTCTGTGGATTTGGAGTTTTAAAACAACAGGAACTTGAAGCCAAAGAAACAATCTACACGACTGGATGTATTCATGCAATAACTGAGTGGATTCACCAACATTTGTTCTTACTTGCTGCACTTGGTATTGCAATGGTTGTGCCGCAGATTGTGGGT
