# Supplementary material for: The evolution of vertebrate tetraspanins: gene loss, retention, and massive positive selection after whole genome duplications
Source: BMC Evol Biol. 2010 Oct 13;10:306. doi: 10.1186/1471-2148-10-306 (PMC2965184; doi:10.1186/1471-2148-10-306)
Supplement: Additional file 6 — All used alignments (alignment.zip). [file 1471-2148-10-306-S6.ZIP › alignments/TSPAN3_test.fas]

>EcTSPAN3
TGCGGCATCACCTCATCAAAGACCGTGCTGCTGTTTCTCAACCTCATCTTCTGGGGGGCAGCTGGCATTTTATGCTACGTGGGAGCCTATGTCTTCATCACTTATGATGACTATGACCACTTCTTTGAAGATGTGTATACTCTCATCCCTGCTGTTGTGATCATAGCTGTAGGAGCCCTGCTTTTCATTATTGGGCTAATTGGCTGCTGTGCCACAATCCGGGAAAGCCGCTGCGGACTCGCCACATTTGTCATCATCCTACTCTTGGTTTTTGTCACAGAAGTTGTGGTAGTGGTTTTGGGATACATTTACAGAGCAAAGGTGGAAAATGAGGTTGATCGCAGCATTCAAAAAGTGTATAAGACCTACAATGGAACCGATGCTGCTAGCCGGGCTATTGATTATGTACAGAGACAGCTGCACTGTTGTGGAATTCACAACTATTCAGATTGGGAAAATACAGACTGGTTCAAAAAAAACCAGAGTGTCCCTCTTAGCTGCTGCAGAGAGACCGCCGGCAGCTGTAATGGCAGTCTGGCCCACCCCTCTGACCTCTATGCTGAGGGGTGTGAGGCTTTAGTTGTGAAGAAGCTACAGGAAATCATGATGCATGTTATCTGGGCAGCGCTGGCATTTGCAGCTATTCAGCTGCTGGGCATGCTGTGTGCATGCATTGTATTGTGCAGAAGGAGT
>HsTSPAN3
TGCGGCATCACCTCCTCCAAGACCGTGCTGGTCTTTCTCAACCTCATCTTCTGGGGGGCAGCTGGCATTTTATGCTATGTGGGAGCCTATGTCTTCATCACTTATGATGACTATGACCACTTCTTTGAAGATGTGTACACGCTCATCCCTGCTGTAGTGATCATAGCTGTAGGAGCCCTGCTTTTCATCATTGGGCTAATTGGCTGCTGTGCCACAATCCGGGAAAGTCGCTGTGGACTTGCCACGTTTGTCATCATCCTGCTCTTGGTTTTTGTCACAGAAGTTGTTGTAGTGGTTTTGGGATATGTTTACAGAGCAAAGGTGGAAAATGAGGTTGATCGCAGCATTCAGAAAGTGTATAAGACCTACAATGGAACCGATGCTGCTAGCCGGGCTATTGATTATGTACAGAGACAGCTGCATTGTTGTGGAATTCACAACTACTCAGACTGGGAAAATACAGATTGGTTCAAAAAAAACCAGAGTGTCCCTCTTAGCTGCTGCAGAGAGACTGCCAGCAATTGTAATGGCAGCCTGGCCCACCCTTCCGACCTCTATGCTGAGGGGTGTGAGGCTCTAGTAGTGAAGAAGCTACAAGAAATCATGATGCATGTGATCTGGGCCGCACTGGCATTTGCAGCTATTCAGCTGCTGGGCATGCTGTGTGCTTGCATCGTGTTGTGCAGAAGGAGT
>BtTSPAN3
TGTGGCCTCACCTCCTCCAAGTCCATGCTGGTGTTTCTCAACCTCATTTTCTGGGGAGCCGCTGGCATTTTATGCTATGTTGGAGCCTATGTCTTCATCACTTACGACGACTATGACCACTTCTTTGAAGATGTGTACACTCTCATCCCTGCTGTGGTGATCATAGCTGTTGGGGCCCTGCTCTTCATTATTGGGCTAATTGGTTGCTGTGCCACAATCCGGGAAAGCCGCTGTGGACTTGCCACGTTTGTCATCATCCTACTCTTGGTTTTTGTCACAGAAGTTGTTGTTGTGGTTTTGGGATATGTTTACAGAGCAAAGGTGGAAAATGAAGTTGATCGCAGCATTCAGAAGGTATATAAGACCTACAATGGAACCGATGCTGCTAGCCGGGCCATTGACTATGTTCAGAGACAGCTGCACTGTTGTGGAATTCACAACTATTCAGACTGGGAAAATACAGACTGGTTTAAAAAAAACCAGAGCGTCCCTCTTAGTTGTTGCAGAGAGACAGCCAGCAGCTGTAACGGCAGTCTGGCCAACCCCTCTGATCTTTATGCTGAGGGGTGTGAGGCTCTGGTTGTGAAGAAGCTACAAGAAATCATGATGCATGTTATCTGGGCAGCATTGGCATTTGCAGCTATTCAGCTGCTGGGCATGCTGTGTGCCTGCATCGTGTTGTGCAGAAGGAGT
>CfTSPAN3
TGCGGCATCACGTCCTCCAAGACCGTGCTGGTGTTCCTCAACCTCATCTTCTGGGGGGCAGCTGGCATTTTATGTTATGTGGGAGCCTATGTCTTTATCACTTACGATGACTATGACCACTTCTTTGAAGATGTGTATACTCTCATTCCTGCTGTAGTGATCATAGCTGTAGGAGCCCTGCTTTTCATTATTGGCCTAATTGGCTGCTGTGCCACAATCCGGGAAAGCCGCTGTGGACTTGCCACGTTTGTCATCATCCTACTCTTGGTTTTTGTCACAGAAGTTGTTGTTGTGGTTTTGGGATACGTTTACAGAGCAAAGGTGGAAAATGAGGTCGATCGCAGCATTCAGAAAGTGTATAAGACCTACAATGGAACGGATGCTGCTAGCCGGGCTATTGATTATGTACAGAGACAGCTGCATTGTTGTGGAATTCACAACTATTCAGACTGGGAAAATACAGACTGGTTCAAAAAAAACCAGAGTGTCCCTCTTAGCTGCTGCAGAGAGACCGCCAGCAGCTGTAATGGCAGCCTGGCCCACCCCTCCAACCTCTATGCCGAGGGATGTGAGGCTCTAGTTGTAAAGAAGCTACAGGAAATCATGATGCATGTTATCTGGGCAGCGCTGGCATTTGCAGCTATTCAGCTGCTGGGCATGTTATGTGCATGCATCGTACTGTGCAGAAGGAGT
>RnTSPAN3
TGCGGCATCACCTCCTCTAAGACCGTGCTGGTCTTCCTCAACCTCATCTTCTGGGGGGCGGCTGGCATCCTCTGCTACGTGGGAGCCTATGTCTTCATCACTTACGACGACTATGACCACTTCTTTGAGGATGTGTACACGCTCTTCCCTGCCGTGGTGATCATGGCTGTAGGGGCCTTGCTCTTCATCATCGGCCTGATCGGCTGCTGTGCTACAATCCGGGAGAGCCGCTGTGGGCTGGCCACGTTTGTCTTCATCCTGCTCTTGGTTTTCGTCACAGAAGTAGTAGTTGTGGTTTTGGGATATGTGTACAGAGCAAAGGTGGAGAATGAGGTTGATCGTAGCATTCAGAAAGTGTATAAGACCTATAACGGGACCGATGCTGCCAGCCGTGCTATTGACTATGTGCAGAGACAGTTGCACTGCTGTGGAATTCATAACTATTCAGACTGGGAAAATACAGATTGGTTCAAAAAAAACCAGAGTGTTCCTCTTAGCTGCTGCAGAGAGACTGCCAGAAGCTGTAATGGCAGCCTGGCCAACCCCTCCGACCTCTATGCCGAGGGCTGCGAGGCTCTTGTTGTGAAGAAGCTACAAGAAATCCTGATGCATGTTATCTGGGCAGCTTTGGCCTTTGCAGCTATTCAGCTGCTGGGCATGCTGTGTGCATGCATCGTGCTGTGCAGACGGAGT
>MmTSPAN3
TGCGGCATCACCTCCTCTAAGACCGTGCTGGTCTTCCTCAACCTCATCTTCTGGGGGGCAGCTGGCATCCTCTGCTACGTGGGAGCCTATGTCTTCATCACCTATGACGACTATGACCACTTCTTCGAGGATGTGTACACGCTCTTCCCTGCCGTGGTGATCATAGCTGTAGGAGCCTTGCTTTTCATCATTGGCCTGATCGGCTGCTGTGCTACAATCCGGGAGAGCCGCTGTGGACTTGCCACGTTTGTCTTCATCCTGCTCTTGGTTTTCGTCACAGAAGTGGTTGTTGTGGTTTTGGGATACGTGTACAGAGCAAAGGTGGAGAACGAGGTTGATCGCAGCATTCAGAAAGTGTATAAGACCTACAACGGGACCGACGCTGCCAGCCGTGCTATTGACTATGTGCAGAGACAGTTGCACTGTTGTGGAATTCATAACTATTCAGACTGGGAAAATACAGATTGGTTCAAAAAAAACCAGAGTGTCCCTCTTAGCTGCTGCAGAGAGACTGCCAAAAGCTGTAACGGCAGCCTGGCCAACCCCTCTGACCTCTACGCCGAGGGCTGTGAGGCTCTTGTTGTGAAGAAGCTACAAGAAATCTTGATGCATGTTATCTGGGCAGCGTTGGCCTTTGCAGCTATTCAGCTGCTGGGCATGCTGTGCGCATGCATCGTGTTGTGCAGACGGAGT
>MdTSPAN3
TGCGGCATCACCTCCTCCAAAACCGTGCTGGTCTTCCTCAACCTCATCTTCTGGGCTGCAGCAGGCATCCTATGCTACGTGGGAGCCTATGTCTTCATCACTTACGATGACTACGACCATTTCTTTGAAGACGTGTACACACTCATCCCTGCAGTGGTGATCATAGCCGTGGGAACCCTTCTTTTCATCATCGGGCTAATCGGATGCTGCGCCACCATTCGAGAAAGCCGCTGTGGACTCGCCACATTTGTGATCATCCTGCTGTTGGTTTTTATTACAGAAGTTGTCGTAGTGGTTTTGGGATATGTTTACAGAGCCAAGGTGGAAAGTGAGGTTGATCGCCGCATCCAGAAAGTATACAAGACCTATAATGGAACCGATGCTGCCAGTCGAGCCATTGACTATGTACAAAGACAGCTACACTGCTGTGGGATTCGCAATTACTCAGACTGGGAGAATACAGACTGGTTCAAAAAGAATCAGAGCGTCCCTCTCAGCTGCTGCAAGGCCTCCGCCAGCACCTGCAACGGCAGCCTGGCCCACCCTGCAGATCTCTACTCGGAGGGCTGTGAAGCCTTAGTTGTGAAGAAGCTCCAGGATATCATGATGTACGTTATTTGGGCCGCGTTGACATTCGCTGCTATTCAGCTTCTGGGCATGCTCTGTGCCTGCATCGTGTTGTGCCGGAGGAGT
>AcTSPAN3
TGCGGCATCACCTCCTCCAAGACCGTCCTCGTCTTCCTCAACCTCATCTTCTGGGCAGCAGCTGGTATTTTGTGCTACGTCGGCGCATACGTCTTCATCACATACGATGATTACGATCACTTCTTTGAAGACGTTTACACATTGATCCCTGCCGTGGTCATCATCGCTGTGGGCACGCTCCTCTTCATCATAGGCCTCATTGGCTGCTGTGCCACAATCCGGGAAAGTCGCTGCGGTCTTGCAACGTTTGTGATCATCCTCTTACTGGTTTTCATTACTGAAGTTGTGGTCGTCGTCCTGGGTTACATCTACAGAGCAAAGGTGGAGTTTGAAGTTGATCACAGCATTAAGAAAGTGTACGACACATACAATGGGACTGATGCTGCCAGTCGTGCCATTGATTATGTCCAGAGGCAGCTGCACTGCTGTGGGATCCACAACTACAGTGACTGGGAGACAACGAACTGGTTCAAAAAAAACCACAGTGTGCCCCTCAGCTGTTGCAAAGCCACCATCAGCAACTGCACGGGAAGCTTGAATCGCCCTTTGGATCTTTACGCTGAGGGATGTGAGGCTTTGGTTGTAAAGAAGCTGCAGGAGATTATGATGTACGTGATCTGGGCAGCGCTGGCATTTGCCGCCATCCAGCTGCTGGGTATGCTGTGTGCCTGCATTGTCCTCTGCCGGAGGAGT
>GgTSPAN3
TGCGGGATCACCTCCTCCAAAACCGTCTTGGTCTTCCTCAACCTCATCTTCTGGGCAGCAGCAGGCATACTGTGCTATGTGGGAGCCTATGTGTTCATCACATATGACGACTATGATCACTTCTTTGAAGATGTCTACACGCTCATTCCAGCAGTTATCATCATAGCTGTGGGAACACTTCTTTTTATTATTGGACTTATTGGATGCTGTGCCACGATTCGCGAAAGTCGCTGTGGACTCGCTACGTTTGTGATCATCCTGCTTCTGGTTTTCATTACTGAAGTGGTGGTGGTGGTTCTTGGATACATCTACAGAGCAAAGGTAGAAGATGAAGTTGATCATAGCATTCAAAAGGTATATAACGGATACAATGGGACAGATGCAGCCAGCCGTGCTATTGACTATGTACAGAGGCAGCTGCGCTGTTGTGGGATCCATAACTACACAGACTGGGAGAATACTGTCTGGTTCAAAAAGAACAACAGCGTGCCACTTAGCTGTTGCAAAGCAACTCTCAGCAATTGTACTGGCAGTTTGACCCGTCCAATGGACCTTTATTCTGAGGGCTGTGAGGCTCTGGTTGTAAAGAAGCTTCAAGAGATAATGATGTATGTCATCTGGGCAGCACTAGCATTTGCTGCTATTCAGCTTCTGGGCATGTTGTGTGCCTGTATAGTATTATGTAGAAGGAGT
>TgTSPAN3
TGCGGCATCACCTCCTCCAAGACCATCCTCGTCTTCCTCAACCTCATCTTCTGGGCAGCAGCAGGTATCCTGTGCTACGTGGGAGCCTATGTGTTCATCACATATGATGACTACGATCACTTCTTTGAAGATGTCTATACGCTCATTCCAGCTGTGATCATCATAGCCGTGGGAACGCTGCTGTTCATCATCGGCCTGATTGGGTGCTGCGCCACCATTCGGGAGAGTCGCTGTGGGCTGGCTACGTTTGTGATCATCTTGCTCTTGGTTTTTGTCACCGAAGTTGTAGTTGTGGTTCTTGGTTACATTTACAGAGCAAAGGTGGAGGATGAAGTTGACCACAGAATTCAGAAAGTGTACAATCGATACAACGGGACCGATGCAGCCAGCCGTGCTATTGACTATGTACAGAGGCAGCTGCGCTGCTGTGGGATCCATAACTATTCAGACTGGGAGAATACTATCTGGTTCAAAAAAAACAACAGTGTGCCCCTCAGCTGTTGCAAAGCAGCCCTCAGCAATTGCACTGGCAGTTTGACCCGCCCCATGGACCTTTATTCAGAGGGGTGTGAGGCTCTGGTTGTAAAGAAGCTTCAGGAGATCATGATGTATATCATCTGGGCAGCACTAGCATTTGCTGCTATTCAGCTTCTGGGCATGTTGTGTGCCTGTATAGTTCTATGTAGGAGGAGT
>DrTSPAN3B
TGCGGGATTACATCATCTAAGACCGTTTTGGTGTTCCTGAACCTGATATTTTGGGCTGCTGCTGGCATTCTGTGCTATGTCGGGGCATATGTGTTCATCACATATGATGACTATGACCATTTCTTTGAGGACGTGTACACCCTGATCCCAGCTGTCGTCATCATTGCAGTTGGAGCGCTGCTGTTTATTATTGGGCTCATCGGTTGCTGTGCTACTATTCGAGAGAGTCGCTGCGGACTTGCCACGTTTGTCATCATTCTTATGCTGGTATTTGTTACTGAGGTGGTGGTAGTGGTTCTTGGCTATATTTACAGAGCGAAGGTAGAAGATGAGGTCAATCATTCCATCCAGAAAGTGTATAATGAATATAACGGCACCGATGCTCCCAGCCGCGCTATTGACTATGTGCAAAGACAGCTCCATTGCTGCGGCATCACCAACTTCGCAGACTGGAGGAACACGCGCTGGTTTAAGAAGAACAACAGCGTGCCATTGAGCTGCTGCAAACCTAACGTGAGCAACTGCACTGGCTCCCTCTTGCACCCCGGAGACCTTTATCCTGAGGGATGTGAGGAGCTGGTGGTGAAAAAACTGAAAGAGATCATGATGTACGTCATCTGGGCCGCCCTGACATTTGCTGCAATTCAGATGCTTGGAATGCTGTGTGCTTGTGTGGTTCTGTGCCGCAGAAGC
>TnTSPAN3B
TGTGGAATTACGTCCTCCAAAACCGTCCTGGTTTTTCTCAATCTCATATTTTGGGCTGCAGCTGGAATTTTATGCTATATCGGAGCCTACGTGTTCATCACCTACGACGACTACGACCACTTCTTTGAAGACGTGTACACCCTGATCCCCGCTGTCATTATAATTGCCGTCGGGACGCTTCTCTTCATCATCGGTCTGATCGGGTGCTGTGCCACGATACGCGAAAGCTCCTGCGGTCTTGCAACATTTGCAGCCATTCTCCTGCTGGTCTTTGCAACAGAATGTGTGGTGGTGGTGCTTGGTTACATCTACAGGGCAAAGGTTGAAGACGAAGTCAATCACTCCATTCAGAAGGTTTACAACGAGTACAACGGCACCGACGCTCCTAGTCGTGCCATTGACTACGTGCAGAGGCAGCTTCACTGCTGCGGCATTCACAACTACTCTGACTGGAGAAACACGCGTTGGTTTAAGAGGAACAACAGTGTTCCAGTCAGCTGCTGTCAGCCCAGCATCAGCAACTGTACTGGTACTCTCGCGCGACCATCTGAGCTCTACCAAGAGGGCTGTGAAGCGCTCGTCGTGAAGAAGTTAAAGGAAATCATGATGTATGTCATATGGGCAGCCCTCACGTTTGCATCCATACAGATGCTGGGCATGCTCTGCGCCTGCGTGGTGCTGTGCAGGAGGACT
>TrTSPAN3B
TGTGGAATTACATCCTCCAAAACCGTTCTGGTTTTTCTCAATCTCATATTTTGGGCGGCAGCTGGAATCTTATGCTATATTGGAGCCTATGTGTTCATCACATATGACGACTACGATCACTTCTTTGAAGATGTGTACACTCTGATCCCTGCTGTCATTATAATAGCAGTTGGGACGCTTCTCTTCATCATCGGTCTGATTGGATGCTGCGCCACAATCCGTGAAAGCTCCTGTGGTCTGGCAACATTTGCAGCCATTCTCCTGCTGGTATTTTTAACAGAATGTGTGGTGGTGGTGCTCGGTTACACATATAGGGCAAAGGTTGAAGATGAAGTCAATCACTCCATTCAGAAGGTTTACAGTGAATACAACGGCACCGACGCTCCCAGCCGTGCCATTGACTATGTCCAGAGGCAGCTGCACTGCTGCGGCATTCACAACTACTCTGACTGGAGAAACACACGCTGGTTTGGGAAGAACAACAGTGTCCCAGTCAGCTGCTGTCAGCCCAGCATCGGTAACTGTACTGGTGTTCTCACGCGACCATCTGAGCTCTACCAAGAGGGTTGTGAAGCTCTAGTTGTGAAGAAGTTAAAGGAGATCATGATGTATGTCATATGGGCTGCCCTCACCTTTGCATCTGTACAGATGCTGGGCATGCTCTGCGCCTGCGTGGTGCTGTGCAGGAGGACT
>GacTSPAN3B
TGCGGGATTACGTCATCCAAAACCGTGTTGGTTTTTCTCAATCTCATATTTTGGGCCGCTGCGGGGATTTTATGCTACATCGGAGCCTACGTGTTCATCACATATGACGACTACGACCACTTCTTTGAGGACGTGTACACTTTGATTCCTGCTGTCATAATAATCGCTGTCGGGACTCTTCTCTTCATCATCGGCCTGATTGGCTGCTGTGCAACAATACGTGAAAGCTCCTGCGGCCTGGCAACGTTTGCTGCCATTCTCCTGCTGGTATTTGTCACGGAGTGCGTGGTGGTGGTGCTCGGCTACACATACAGGGCAAAGGTAGAAAATGAGGTGAATCACTCCATACAGAAGGTTTACAACCAGTACAACGGCACCGATGCCCCGAGCCGCGCTATTGACTATGTGCAGAGGCAGCTTCACTGCTGCGGCATTCACAACTACTCTGACTGGAGGAACACGCGCTGGTTTAAAAAGAATAACAGTGTCCCGGTCAGTTGCTGTCAGCCCAGCATCAGTAACTGCACCGGCACTCTCACTCGACCTGCGGATCTCTACCAAGAGGGTTGTGAGGCTCTTGTTGTGAAAAAGTTAAAGGAGATCATGATGTATGTCATATGGGCTGCACTCACTTTCGCGTCTATACAGATGCTGGGGATGCTCTGCGCCTGCGTGGTGCTGTGCAGGAGGAGC
>OlTSPAN3B
TGTGGAATTACGTCATCTAAAACCGTCCTGGTTTTCCTCAATCTCATATTTTGGGCTGCAGCTGGAATTTTATGCTACATCGGAGCCTATGTGTTCATCTCCTATGACGACTATGACCACTTCTTTGAAGATGTGTACACTTTGATTCCTGCTGTGGTGATCATCGCTGTCGGCACTCTTCTGTTCATCATAGGCTTGATCGGCTGCTGTGCAACAATACGTGAAAGCTCTTGTGGCTTGGCAACCTTTGCTGCCATTCTTCTGCTGGTCTTTGTGACTGAGTGTGTGGTGGTGGTGCTTGGCTACATATACAGGGCAAAGGTTGAAGATCAGGTTAATCACTCCATTCAGAAGGTTTACAATGAGTACAGTGGGATCGATGCTCCCAGTCGTGCTATTGACTACGTGCAGAAGCAGCTCCACTGCTGTGGGATTCACAACTACTCTGACTGGAGGAACACGCACTGGTTTATAAAGAATAACAGTGTCCCAGTGAGCTGCTGTCAGCCCAACATCAGCAACTGCACCGGCACCCTTACTCGACCTGGTGACCTGTACCAAGAGGGTTGTGAAGCCCTTGTTGTGAAGAAATTAAAGGAGATAATGATGTACGTGATATGGGCGGCATTAACCTTTGCGTCTATACAGATGCTGGGCATGCTCTGTGCCTGCGTGGTGCTGTGCAGGAGGGGC
>DrTSPAN3A
TGTGGCGTGATCTCTTCAAAGACGGTTCTCGTCTTCCTCAATCTGATTTTCTGGGCTGCGGCAGGTATACTGTGCTACATAGGAGCATATGTTTTTATAACATATGATGATTACGATCATTTTTTTGAGGATATCTACACTTTCATTCCTGCAATGGTGATCATTGCTGTCGGCACTCTTCTTTTTGTCATTGGTTTCATCGGCTGCTGTGCCACCATTCGAGAAAGCCGCTGTGGCCTGGTCACGTTTTCTGCAGTGCTGCTTCTGGTCTTTGCAACTGAAGTGGTTGTGGTGGTGCTAGGTTATATTTACAGAGCCAAGGTCGAGGCTGTGGTGAATCACTCTATTCAGAAAGTATATAATGAATACAAAGGCACAGACGCTCCCAGCAGGGCCATTGACTATGTGCAGAGACAGCTTCACTGCTGTGGCATTCATAATTACTCTGACTGGATGAACACTCATTGGTTTATCAAAAACAACAGTGTTCCAGTGAGCTGCTGCAAACCTACCATCAGCAACTGCACCGGGACATTAATGCGTCCTGGAGACCTTTACCCAGAGGGGTGTGAAGTTCTTGTAGTCAAGAAGCTTAAGGACATTATGCTGTATGTCATTTTGGCTGCACTGACATTCGCTGCCATACAGATGCTTGGGCTGCTGTGTGCATGTGTGGTCCTCTGCCGTAGAGGT
>TnTSPAN3A
TGCGGCCTTACGACGTCAAAGACGGTCCTCGTCTTTCTGAACATGATATTTTGGGCAGCTGCTGGTATCCTGTGTTACGTTGGAGCTTATGTCTTCATTACATACGACGACTACGATCACTTCTTTGAGGACGTGTACACCTTCATCCCAGCAGTGACCATTATTGGAGTTGGAGCTCTGCTTTTCATTATCGGTCTCATTGGATGTTGTGCTACAGTCAGAGAAAGCTGCTGTGGACTGACAACGTTTGTCGTCATCCTCCTCCTGGTTTTCATGACGGAGGTCGCGGTTGTGGTTCTCGGATATGTTTACAGAGCAAAGGTAGAAGACGAAGTGAACAGCTCCATCAAGAAAGTGTTTGACCAGTATAATGGCGTCAACGCCCAGAGTCGGGCCATTGACTATGTCCAGAGGCAGCTCCAGTGTTGTGGCATCCACAATTACTCTGACTGGCAGTACACGCATTGGTATGAAAAAAATAATAGCGTCCCCATCAGCTGTTGCAAATACAGCGTGGGAAGCTGCACCGGGTCCCTCACTCACCCTGGAGATCTCTATCAAGAAGGGTGTGAAGCTCTGGTTGTGAAGAAGTTGAGGGAGATCATGATGTATGTCATCTGGACCGCGCTGACGTTCGCTGCCATCCAGATTCTGGGGATGTTGTGCGCCTGCGTCGTGCTGTGTCGCAGAGTC
>TrTSPAN3A
TGCGGCATCACGATGTCAAAGACGGTCCTCGTCTTTCTGAACATGATATTTTGGGCAGCTGCTGGCATCCTGTGTTACATTGGGGCTTATGTCTTCATTACATACGACGACTACGATCACTTCTTTGAAGACGTTTACACCTTCATCCCAGCAGTGACCATCATTGGAGTTGGAGCTCTGCTCTTCATTATTGGTCTCATTGGATGTTGCGCCACCGTGAGAGAAAGCTGCTGTGGACTGACAACGTTTGTCGTCCTCCTCCTGCTGGTTTTCGTGACAGAGGTTGCAGTTGTGGTGCTCGGATATGTTTACAGAGCAAAGGTTGAAGACGAAGTGAACAGCTCCATCAAGAAAGTGTTTGATGAGTATAATGGCGTCAACGCTCAGAGTCGGGCTATTGACTATGTTCAGAGACAGCTTCAGTGTTGTGGCATCCACAATTACTCGGACTGGCAGTACACACATTGGTATGAAAAAAACAACAGCGTACCCATCAGCTGTTGCAAATACATTGTGGGAAGCTGCACTGGGTCGCTCACTCATCCTGAAGATCTCTTTCAAGAGGGGTGTGAAGCTCTGGTTGTGAAGAAGTTGCGGGAGATCATGATGTATGTCATCTGGACTGCGCTGATGTTTGCTGCCATCCAGATCCTGGGGATGTTGTGTGCCTGCGTCGTGCTGTATCGCAGAGTC
>GacTSPAN3A
TGTGGCATCACGTCGTCAAAGACGGTCCTGGTCTTTCTGAACCTAATATTTTGGGCTGCTGCTGGTATCCTGTGCTACGTTGGAGCGTACGTCTTCATTACATACGACGACTACGATCACTTCTTTGAAGATGTGTACACTCTTACCCCGGCGGTGACAATTATCGCGGTCGGAGCCCTCCTTTTCATTATTGGACTCATTGGCTGCTGCGCTACTGTGCGAGAGAGCCGCTGTGGTCTGGCAACGTTTGTTGTTATTCTCCTGCTGGTGTTCATGACGGAAGTGTCTGTGGTGGTTCTCGGGTACGTTTACAGAGCAAAGGTTGAAAAGGAAGTAAATGTTTCCATCAAGAAAGTGTACGATGAGTACGATGGCACCAATGCCCAGAGCCGTGCCATCGACTACATTCAAAGACAGCTCCAGTGTTGTGGGATCCACAATTACTCAGACTGGCAGAATACACGCTGGTATGAAAAAAACAACAGCACACCCATCAGCTGTTGCAACACTAACTTTGGAGGCTGCACGGGGTCTCTCACACATCCTGAAGATCTCTACCAAGAAGGTTGTGAAGCTATGGTCGTGAAGAAGTTGAAGGAGATTATGATGTATGTCATTTGGACTGCACTGACATTTGCTGCAATCCAGATGCTGGGGATGTTGTGTGCATGTGTCGTGCTGTGCCGCAGGCCC
>OlTSPAN3A
TGCGGCGTCACGTCCTCCAAAACAGTCCTGGTCTTTCTGAACCTGATGTTTTGGGCTGCTGCTGGTATCTTGTGCTATGCTGGAGCCTATGTCTTCATCACCTATGATGACTATGATCACTTCTTTGAAGATGCCTACACGCTTATCCCAGCAGTGGTCATCATCACAGTAGGAGCCCTCCTTTTTGTGATTGGACTCGTTGGATGCTATGCTACTGTGAGGGAGAGCTCCTGTGGCCTCACAACGTTCGTCATCATTCTTCTGCTGGTCTTTTTGTCCGAAGTGGCAGTTGTTGTTCTTGGATATGTTTACAGAGCAAAGATTGAAGATGAAGTGAACAGCTCTATCGTAGTAGTTTATGAAGAATACAACGGCACCAACTCCCAGAGCCGCGCTATCGATTACACCCAGAGGCAGCTCCAGTGCTGTGGGATCCATAACTACACAGACTGGCTGAAAACACGCTGGTATGAAAAAAACAACAGCGTGCCCATTAGCTGTTGCAAAACTACTGTTTCAGGCTGCACAGGGTCTCTTACCCACCCCGAAGATCTCTTCAAAGAAGGTTGTGAGGCTCTTGTTGTGAAGAAGCTTAAGGAGATCATGATGTACGTCATCTGGACTGCACTGACATTTGCTGCTCTTCAGATGATGGGGATGCTGTGTGCGAGTCTTGTGCTTTGCCACAGAAGC
>XlTSPAN3A
TGCGGGTTAATCTCCTCGAAGACCGTGCTGGTCTTTCTAAACCTCATTTTCTGGGCTGCTGCCGGAATCCTATGCTATGTGGGAGCCTATGTCTTTGTCACTTATGATGACTACGAGCACTTTTTTGAGGATGTATATACCTTGATTCCTGGTGTGATAATCATTGCTGCAGGAACTCTCCTTTTCATTATAGGCCTGATTGGTTGCTGTGCCACCATCAGAGAAAGCCGTTGTGGATTAGCAACATTTGTGGTCATCTTGCTCTTGGTGTTTGTGACTGAAGTTGTTGTGGTCGTTCTTGGATACATCTACAGAGCCAAGGTTGAAGATGAGGTGGATAATACAATTGCAAACGTTTTCAACCAATACAATGGGACAGACTCAGCGAGCCGAGCAATTGATTATGTTCAACGGCAGCTGCACTGTTGTGGCATTCACAACTACTCCGAATGGGAGAACACACCTTGGTTCTCTAAGAACAACAGTGTTCCCCTCAGCTGCTGCCGTAGCTATGTGTTCAACTGTACAGGAAGCATGAACAAACCTGAAGATCTCTACTCTGAGGGTTGTGAGGCCCTAGTTGTAGAGAAGCTCCAGGAAATAATGATGTATGTCATATGGGCTGCTCTGGCATTTGCTACTATACAGCTCCTGGGAATGCTGTGCGCCTGTATCGTTCTGTGCAGGAGAACC
>XlTSPAN3B
TGCGGGCTGATCTCCTCCAAGACCGTGCTGGTCTTTCTAAACCTCATTTTCTGGGCTGCGGCTGGCATTCTATGCTATGTGGGAGCCTATGTCTTCATCACCTATGATGACTACGATCACTTTTTTGAGGATGTGTATACCTTGATTCCTGGTGTAATAATCATTGCTGCAGGAACGCTTCTTTTCGTTATCGGCCTGATTGGTTGTTGTGCCACCATCAGAGAAAGCCATTGTGGATTAGCAACGTTTGTTGTCATCTTGCTCTTGGTGTTTGTGACTGAAGTTGTTGTGGTTGTTCTTGGATACATCTACAGAGCCAAGGTAGAAGATGAGGTGGATAATACTATTGCAAATGTATTCAATCAATACAATGGGATAGATTCAGCGAGCCGGGCAATTGATTATGTTCAACGGCAGCTTCACTGTTGTGGCATTCACAACTACTCAGATTGGGAAAACACTCCTTGGTTCTCTAAGAACAACAGTGTTCCCCTCAGCTGCTGCCGCAACTATGTGTTCAACTGTACAGGAAGTATGAACAAACCTGCAGATCTCTACTCTGAGGGTTGCAAAGCTCTAGTTGTGGAGAAGCTCCAGGAAATAATGATGTATGTCATCTGGGCTGCTCTGGCATTTGCTGCTATACAGCTCCTGGGAATGCTGTGCGCCTTTATTGTCCTGTGCAGGAGAACC
>XtTSPAN3A
tgcgggttgatctcctccaagaccgtgctggtctttctaaacctaattttcTGGGCTGCTGCTGGCATCCTATGCTACGTGGGAGCCTATGTCTTCATCACCTATGATGACTACGACCACTTTTTTGAGGATGTGTATACTTTGATTCCTGGTGTAATAATCATTGCTGCAGGAACGCTCCTTTTCATTATAGGCCTGATTGGTTGTTGTGCCACCATCAGAGAAAGCCGTTGTGGATTAGCAACATTTGTTGTCATCTTGCTCTTGGTGTTTGTGACAGAAGTTGTTGTGGTTGTTCTTGGATACATCTACAGAGCCAAGGTAGAAGATGAGGTGGATAACACAATTGCAAATGTTTTTAACCAATACAATGGAATAGATTCAGCAAGCCGTGCAATTGATTATGTTCAACGGCAGCTTCACTGTTGTGGCATCGACAACTACTTAGATTGGGAGAACACACCATGGTTCTCTAAGAACAACAGTGTTCCCCTCAGCTGCTGCCGTAACTATGTGTTCAACTGTACAGGAAGCATGAACAAACCTGGAGATCTTTACTCTGAGGGTTGCAAGGCCCTGGTTGTAGAGAAGCTCCAGGAAATAATGATGTATGTTATATGGGCTGCTCTGGCGTTTGCTGCTATACAGCTTCTGGGAATGCTGTGTGCCTGTATTGTTCTGTGCAGGAGAACC
>GacTSPAN3like
TGCGGGATTTTCACATCCAAGACCGTCCTCCTCTTCCTCAGCCTGGTGTTTTGGGTTGCAGGAGCTGCGTTGGCCTACGTGGGTGCCTACGTGATCAGGAGCTATGACTCTTTCGACAGTTTCATTCAGGACAAATACACCTTGGTGCCAGCAGCGATCATCATTGGCATCAGCGTGATGATGTTCATCTTTGGTCTGGTGGGATGCTGCGCCACACTGCGCGAGTCCAAAGTCGGCCTTAGTTTCTTCGTAATGATCATCATGGGGATGTTTGCAGCGGAAGTGGCTGCTCTGGTATTTAGCTTTATCTACCAAGGAAAGATAAAGGCAGACCTGGAGCGCTCAATGAATGACGTCTTCATGAAGTATGATGGACAGGGCGCAGATACCGAGGCTGTGGACTACCTGCAGGCTCAGTTGCAGTGCTGTGGCGTCATGAATTACACCAGCTGGTCCAACACCACCTGGTTTAGCCACAACAACACCGTACCTGCGTCCTGCTGTAAATCAAACAGCACGGTGTGCACACGCAGGCTGGACCAACCGGACCAGCTTAACACCCAGGGCTGTGAGGTGAAGCTGGAACGCCTCCTACAGGGTGTGATGGGTTACGCCATGCTGGTCATTCTGGGCTTCGCCATCATCAAGTTCTTTGGGATGCTGAGCGTTTGTGTGATCACCTGTAAAACCCAG
>TnTSPAN3like
TGCGGAATCGTCATCTCCAAGACCGTCCTCCTCTTCCTCAGCCTGGTGTTTTGGGCTGCAGGGGCGGCCTTGGCCTACGTCGGAGCCTACGTGATCAAGAGCTATGACAACTTCGACAGCTTCATCCAGGACAGATACACTCTGATCCCCGCGGCCATCATCATCTGCATCAGCGTCGTGATGTTCATTTTCGGCCTGGTGGGCTGCTGCGCCACCATCCGGGAGTCCAAAGTGGGCCTGGGCTTTTTCTTTCTGATCATCATGTTGATCTTTGCAGCTGAAGTTGCTGCTTTGGTGTTCGGCTTTATCTACAGAGGAAAGATCTCTAAAGACCTGGATCGTTCAATGACCGAGGTTTTCAACAAGTATGATGGAACGAGCGCAGAGAGCAGTGCTGCCGACTACCTGCAAACTCAGTTGATGTGCTGCGGCGTGTACAATTACACCAGCTGGATCGGCACCCCCTGGTACTCCCACAACAACACGGTGCCTCTGTCCTGCTGCAAGTCAAACGCCACCGGGTGCAGCGGCAGGCTTGATCAGCTCGACCTGCTCAACCTGCAGGGTTGTGAGACCGAGCTGGATCGCCTCTTCCAGGGTGTGCTGGGTTACGCCCTGTTGGTCATTTTAGGCTTCGCTATCATCAAGTTTTTTGGAATGCTCAGCGTGTGCGTGATCTCCTGTAAAACCCGT
>TrTSPAN3like
TGCGGAGTCGTCATCTCCAAGACCGTCCTCCTCTTCCTCAGCCTGGTGTTTTGGGCTGCAGGGGCGGCGCTGGCCTATGTCGGCGCCTACGTGATCAAGAGCTATGACAACTTTGACAGCTTCATCCAGGACAGGTACACTCTGATCCCCGCGGTGATCATCATCTGCATCAGCGTGGTGATGTTCATTTTCGGCCTGGTGGGGTGCTGCGCCACCATCCGGGAGTCCAAAGTCGGCCTGGGTTTTTTCTTTATGATCATCATGTTGATTTTTGCCGCTGAAGTTGCTGCTTTGGTGTTTGGCTTTATCTACAGAGGAAAGATAACCCAAGACTTGGAACGTTCAATGAATGACGTTTTCATGAAGTACGATGGCCAGAGCAGTGAGTCCAACGCTGCAGACTACCTGCAGACTCAGTTGAATTGCTGCGGTGTGCACAATTACACCAGCTGGATCAGCACTCCCTGGTACACCCACAACAACACGGTGCCTCTGTCCTGCTGCAAATCAAACTCCACCGGGTGCACTGGCAGGCTGGACCAGCTGGACCTGCTCAACCTGCAGGGTTGTGAGACCGAGCTGGATCAGCTCTTTCGGGGTGTACTGGGTTATGCCCTGTTGGTCATTTTGGGCTTTGCTATCATTAAGTTGTTCGGAATGCTGAGCGTATGCGTGATCTCCTGTAAAACGCAG
>OlTSPAN3like
TGCGGGGTCGCCACGTCCAAGACCATCCTCCTCTTCCTCAGCTTGGTGTTTTGCACCGCCGGCGGTGTGTTGGCTTGGGTTGGAGCCCGGGTCATTCAGAGCTATGACACCTTTGAAGGCCTCATTCAGGACAAGCAGATACTGATCCCAGCAGTCGCCATCATTTGCATAAGCGTGGTGATGTTGATCTTTGGTTTGGTGGGATGCTGTTCCACACTTCGTGAGTCCAAATTTGGCCTCACTTTGTTCTTCATTATTATCATGGTGATCTTTGCAGCAGAAGTGGCTGCTTTGGTACTTACCTTCATCTATCATGGCAAGATAAATCAAAACCTGGAGCATTCCATGAATGATACCTTCTCAAAGTACACTGGAGAGGATGCTGCGACCAAAGCTGTGGATTTACTGCAGAAACAGCTTCAGTGTTGTGGTGTCCTGAACTACACCAGCTGGACCAGCACCACCTGGTTTGCCCACAACAACAGTGTGCCCATATCCTGCTGCAGGTCAAATGTGTCACAGTGCACTGGCAGACTGGATCAACCAAATCTCATTTACACCGAGGGTTGTGAGGTCAAACTGGAGCGCTTCCTTCAGGATGCTTTGACTTATGCCATGCTGGTGGTTCTTGGTTTTGCTATTATAAAGTTCTTTGGGATGCTGAGTGTGTGTGTGATCACCTGTAAAAGCCGG
>MdTSPAN3like
TGTGGGGTAATCACCTCCAAGACTGTGCTTCTGCTGCTCAGTTTCATCTTTTTGGTTGCAGGGACTACCCTTGGATTTGTGGGAGGACGTTTCATCACGTCCTATGAAGACTTCGATGCCTTCTTCAGGGACCAGCAGATCTTATTGCCTGCCATCATTATCATGGTAGTTGCTGTTGTGATGCTTTTCCTTGGAGTGACTGGTTGTTTTGTCACGGTTAAAGAATCGCAAGTTGGCCTGCGGTTTTTCCTGTGCATTCTTTTGCTGATGTTTATCACAGAAGCGACTGCTTTTGCTTTGGGATTCGTTTATCGAGAGAAGGTAATGGCAGAGGTACAAGAGACTATGAATGAACTCTTTCAGGAGTATGGTAAGCAAAACCCAGAGACAGAGATGGTGGATTTTTGGCAATCTCAGTTTGAATGCTGTGGTATTAAGAACTACACTGATTGGATTAATATGGAATGGTTTAACGGAAATAATAGTGTCCCTTGGAGTTGCTGCAAACAAGAATTCAAGAACTGTAGTGGACTCCTCAGTGAACCTCAAGAACTGAATACAATGGGTTGTGCTGGGATAATGGAATTGCGAGTAAAGGAGCTTATCAATTACATCATGATTGTCATCCTAGGATTTGCAGTTGTAAAGTTTTTTGGAATGCTGAGCATTTTAGTGATTGCATGCAGGAAAGAA
>AcTSPAN3like
TTTGGGGTGATTGCTTCCAAAACTGTGTTGTTACTGATCAGCGTCATCTTTTGGGCTGCAGCAGTTGGACTCACTTATGTTGGAGGATATGTCCTCAATACCTACAAGGAGTATGACCCCTTCCTTCATGACAAATACGCCCTCCTACCCGCGGTCATCATCATTTGTGTGGCCGTGGTGATGTTCATCATTGGGCTGGTGGGCTGCTGTGCCACCATCCGAGAGTCCAAGGTTGGATTGGGAGTGTTCCTGGTCATTATCCTGGTGATCTTCATTGCAGAAGTGTCCGCCTTTGCACTTGGATTTATTTATAGAGGAAAGATAAAAACAGATTTGCATGAACCGATGCTGCAAGCCTTCAGGGCCTATGATGGGAAAACAGAAGAGTCCCATGTTATAGATTACCTACAGCAGGAGCTGCAGTGCTGTGGCATCCACAATTACACAGACTGGGTTGGCAGCAAGTGGTACAATGGCAGCAACACCGTGCCCTTGAGTTGCTACAAGCACGACGTTAAGAACTGCACTGGACGGCTGAGTGAGCCACGATTTCTCAATGCGCAGGGTTGTGAAGACAAATTGGAATCAGTCTTAAAGAGTGTTCTTAGCTACGCCATGGTCGTCATCCTCGGCTTTGCCATTGTGAAGTTCTTCGGGATGCTGAGCGTCTGCATGCTGACTGCAGAGAGAAAT
>DrTSPAN3like
TGCGGAATTATAACATCAAAAACCATTCTTTTGTTACTCAGTTTAATATTTTGGGCTGCTGGAGCGGCCCTCGCATATGTTGGCTCCTATGTGATCAAGAGCTACAACAACTTTGAGGACTTCATGTCTGACAGACACACCCTCATCCCAGCCGCCATCATCATTGGTGTAGCGGTGGTCATGTTCATCATTGGGTTCGTCGGCTGCTGTGCAACTCTGAGAGAGTCGAAAGTTGGTTTAGGCCTTTTTCTTATCATCATCATGCTAATCTTCGCAGCTGAAGTCACCGCTTTTGTGTTCGGCATCATCTACAGGGGCAGAATTAGGGGTGACCTAGAAAAGTCAATGAATGACGTCTTCCTGAAGTATGATGGTCTGAACAGTGAAACTCATGCAGTGGATTACTTGCAGTCTCAGCTGGAGTGCTGTGGTGTGAAAAACCAGACCGACTGGACTTTAACATCGTGGTTTGCCCATAACAACACTGTGCCTCAATCCTGCTGTAAAGCAAACATGACGCAGTGCACTGGTCAGCTCTCCCAGCCAGATCTGCTGAACACACAGGGGTGTGAAGCTAAACTGGAGCAGGTGCTTCAAGATGTGCTCAGCTATGCAATGCTGGTCATCCTGGGTTTTGCTATCATAAAGTTTTTTGGGATGCTCAGCGTCTGCGTGATCACCTGCAAGAGCAAG
>XtTSPAN3like
ATCGCACTATTTACCTCCAAAACCTTCCTGCTCCTGGTCTCCCTTATCTTCCTGGCGGCTTCTGTGGGTCTGGCCTATGTTGGAATAAGCACAATTGTCACATATAAACAATATGAAAACCTCCTTGGGAACATGTACGTCATGTTGCCGTCGGTGATCATCCTTGCCATAGCGGTCGTCATGTTCGTCATCGCGATTCTAGGCTGCTGTTCTACTACACAGGAATCCTGCTGCGGCTTGGGATGTTTTATGTTTCTGATCTCCATCATCTTTGCTGCGGGAGTGGCTGCCATGATCTTGGGGCTTGTGTTTGTTGATAAGATTAACCCTGAACTGGAAAAAAACATGGACAACCTGTTCAAGACGTATAATGGCGTAGATGTCTCTAGCTCAACTGTAGATTTTATCCAAGAGCGGCTGGAGTGCTGTGGAAGGAAAAATTATACTGACTGGGAAGAAACAGACTGGTATCAAACCAACAAGTCCCTGCCTATGAGTTGCTGTAAGAAGAATGCCCAGGATTGCCAGCGAGTGATTGGGCAGCAGAAGGACATTTACACAGAGGCCTGTGAGCCAAAACTGGAGAATCTGATACACCAAGTGCTGCGCTATTCCATGTTCGTCATCCTTGGTTTTGCCATTGTAGAGCTCTTTGCGATGATCAGTATATGTGTGATCTCCTGCCGACCCGCC
>XlTSPAN3likeA
ATTGCCCTATTCACTTCCAAAACCTTCCTCTTCTTGGTCAGCCTCATTTTTTTGGCGGCTTCCGTGGGTCTGGCCTATGTTGGAATAAGCACTATAGTTACATATAAACAATATGAAGACCTTCTTGGGAACATGTATGTGATGCTGCCGTCGGTGATCATCCTTGCCATAGCCGTCGTCATGTTCTTCATCGCGATTTTAGGCTGCTGTTCCACTACACAGGAATCCTGCTGCGGATTGGGATGTTTCATGTTTTTGATCTCCATCATCTTTGCCGCGGGAGTGGCTGCCATTATCTTGGGCCTTGTGTATGTCAATAAGATTAACCCTGAACTGGAAAAAAACATGGACAACCTGTACAAGAAGTACAGTGGGGCTGATGTCCAAAGCTCAACTGTAGATTTTATCCAAGAACAGCTGCAGTGCTGTGGAAGGAAAAATTACACTGACTGGGAAGAGACAGACTGGTATAAAAACAACAAGTCCCTGCCTCTGAGTTGCTGTAAGAAGAATGCCCAGGACTGCCAGCGAGTGATTGGGCAGATAAAGGACATTTACACAGAGGGCTGTGAGCCAAAACTGGAGACTCTGATACACCAAGTGCTGCGCTACTCCATGTTTGTCATCCTTGGATTCGCCATTGTAGAGCTCTTTGCGATGATAAGTATGTGTGTGATCTCCTGCAGACCCGCC
>XlTSPAN3likeB
ATTGCACTATTCACTTCCAAAACCTTCCTCTTCTTGGTCAGCCTCATCTTCCTGGCGGCCTCTGTGGGTCTGGCCTACGTTGGAATAAGCACTATTGTTACATATAAACAATATGAAAACCTTCTCGGGAACATGTACGTGATGCTGCCGTCGGTGATTATTCTCGCCATAGCGGTCATCATGTTCTTCATCGCGATTTTAGGCTGCTGTTCTACTACACAGGAATCCTGCTGCGGATTGGGATGTTTTATGTTCTTGATCTCCATCATCTTTGTCGCGGGAGTGACTGCCATCATCTTGGGGCTTGTGTTTGTCGATAAGATTAACCCCGAATTGGAAAAAAACATGGACACCCTGTTCAAGAACTATAACGGCGCTGATGTCCCGAGCTCAACAGTAGATTTTATCCAGGAGCAGCTGGAGTGTTGTGGAAGGAAAAATTACACTGACTGGGTGGAAACAGACTGGTATTTAAACAACAAGTCCCTGCCTCTGAGTTGCTGTAAGAAGAATGCCCAGGATTGCCAGCTAGTGATTGGGCAGATAAATGACATTTACACAGAGGCCTGTGAGCCAAAACTGGAGACTCTGATCCACCAAGTGCTGCGCTATTCCTTGTTTGTCATCCTTGGATTCGCCATTGTAGAGCTCCTTGCGATGATAAGTATATGCGTGGTCTCCTGCAGACCCTCC
>CiTSPAN3
ATTTGTATGGCCCCTTTCAAGTGTGTTCTTGTCATTTTGAACGTTTTGTTTTGGTTTGCAGGTGCTTTCATGCTCTATGTTGGAATCAAGTTTATACAAGATGACAACGGTTACAACCAAGTGGGGGGGAGA---------------CCTGCTGTCATCTTACTCTGCTCAGCATCTGTGCTAATAGTTGGCGGTATTATTGGGTGTGTGGGTGCAATGTGGGAGAAGAAGACTTGTCTTGGATTGTTTCTAGTTTTCCTGGCTTCTGTACTAATCGTCCAAGTAGCCGTAACAAGTCTTATGTTCACCAACAAAAAATCAATGAAGTCAAACTTTGACGACTTTTTATCCGATCAATTTGATCTCTATGGAGCATCTGACACAGTTGTTGTATTTATTGATAACATACAAACAGGGGTACAATGCTGTGGTCTTCACAACTATACAGACTGGGCTACCTTTCCTTGGGGAGAAAATAAAACAGTGGTTCCAGTTTCGTGTTGCAAACCAACCAACACAACATGCACTGGCGCAGCTAAAGATCTTCACCTGATCTATCAAACTGGTTGTGAAGCTGGAGTAAACAAAGCATTTTATTGGTTCTTTGATTTCCTAACATGGACTGCTCTTGGACTTGCCATTCTAACGTTCCTCGGATGTTGTATTGTGGTTGGTTTGTTGTGCTACCATCAG
>SpTSPAN3
TGCTCCATCGCCCTGTCGAAATTTATCATGTTCTGTCTCTCAGTCCTCTTTTGGATTGGTTCTGCTGGTCTCATGTACCTCGGTATTGAGATGTTCACATATGCCGGAAACATCCACCACCTCGCCAGCAACTATTTCCTGACCATCCCTGCCAGCGTGTGCATTGGTCTCAGTATTCTTTTCCTGACCGTCGGTATTATCGGACTCATCGCTCTTACCAGGGAAGATGCTAGGTTCCTCAGGATGTTTGTTGCGTTGCTAATGGTTATCGTCATTCTGGAGATCACAGGGGCTGCCTTTGCTATTGCCTTCAAGGAGGAGATCAATACAGGTATTGACAATGGACTTAATAACACCATGAAACATTACAATGAGAAAGAGAACTACCAGAGGTCAATGGACTATGTACAAGGACATCTTGATTGCTGTGGATCCCACCACGCTGAGGACTGGGCCACCACTCCATGGGGTCACAACCCTGACATGGTCCCTCTTAGTTGCTGTAAGGATGCTACAGCCAACTGCACGGGGCTCGTCAACGATCAGTTCAACATCAACCACGATGGTTGTCAAGAAAAGCTTTACGATGACATCAAGGCTTATCTTGTGTACATCATCATCATTGCGGTTCTTCTCTTCCTTTTGCAGTCTATGGCCCTCTGTTGTACCTGTTACTTGGTGTGTCACCGACGG
