# Supplementary material for: The evolution of vertebrate tetraspanins: gene loss, retention, and massive positive selection after whole genome duplications
Source: BMC Evol Biol. 2010 Oct 13;10:306. doi: 10.1186/1471-2148-10-306 (PMC2965184; doi:10.1186/1471-2148-10-306)
Supplement: Additional file 6 — All used alignments (alignment.zip). [file 1471-2148-10-306-S6.ZIP › alignments/TSPAN4_test.fas]

>HsTSPAN9
GGCTGCCTCTGCTGCTTGAAGTACATGATGTTCCTCTTCAATTTGATATTCTGGCTCTGTGGCTGTGGGCTGCTGGGAGTGGGCATCTGGCTCTCCGTGTCCCAAAACTTTGCCACCTTCTCCCCCAGCTTCCCTTCGTTGTCTGCAGCCAACCTGGTCATTGCCATAGGCACCATTGTCATGGTGACGGGCTTCCTCGGCTGCCTGGGGGCCATCAAGGAAAACAAGTGCCTCCTCCTCAGCTTTTTCATCGTCCTGTTGGTCATCCTCCTAGCAGAGCTGATCTTACTCATCCTCTTCTTTGTCTACATGGACAAGGTGAACGAGAACGCCAAGAAGGACCTGAAGGAAGGCCTGCTGCTGTACCACACCAACGTGGGGCTGAAGAACGCCTGGAACATCATCCAGGCTGAGATGCGATGCTGTGGTGTCACTGACTACACAGACTGGTACAACACGGTTCCCGACCGCTGCTGCAACGCCACCACGAGAACGGGCTGCTATGAAAAGGTGAAGATGTGGTTCGATGACAATAAGCACGTGCTGGGCACGGTGGGGATGTGCATCCTCATCATGCAGATCCTGGGCATGGCCTTCTCCATGACCCTCTTCCAGCACATC
>MmTSPAN9
GGCTGTCTCTGCTGCTTGAAGTACACGATGTTCCTCTTCAATTTGATATTCTGGCTCTGTGGCTGTGGGCTGCTTGGAGTGGGCATCTGGCTCTCTGTGTCCCAAAACTTCGCCACCTTCTCCCCCAGCTTCCCCTCACTGTCCGCAGCCAACCTCGTCATCGCCATCGGCACCATCGTCATGGTGACGGGCTTCCTGGGCTGCCTGGGGGCCATCAAGGAGAACAAGTGTCTGCTTCTCAGCTTCTTCATCGTGCTGTTGATCATCCTGCTGGCAGAGTTGATTCTGATCATCCTCTTCTTCGTCTACATGGACAAGGTGAACGAGAATGCCAAGCAGGACCTGAAAGAGGGGCTGCTGCTCTACAACACAAACGTGGGGCTCAAGAACGCCTGGAACATCATCCAGGCCGAGATGCGGTGTTGTGGGGTCACTGACTACACAGACTGGTATAACACAGTTCCTGACAGATGCTGCAACAGCACCACCAGAACGGGCTGCTACGAAAAAGTGAAGCTGTGGTTTGATGACAACAAGCACGTGCTAGGCACCGTGGGCATGTGCATCCTCATCATGCAGATCCTGGGAATGGCCTTTTCCATGACACTGTTCCAGCACATC
>RnTSPAN9
GGCTGTCTCTGCTGCTTGAAGTACATGATGTTCCTCTTCAATTTGATATTCTGGCTCTGTGGCTGTGGACTGCTTGGAGTGGGCATCTGGCTCTCTGTGTCCCAAAACTTTGCCACCTTCTCCCCCAGTTTCCCCTCGCTGTCTGCAGCCAACCTTGTCATCGCCATAGGCACCATCGTCATGGTGACGGGTTTCCTGGGCTGCCTGGGGGCCATCAAGGAAAACAAGTGTTTGCTCCTCAGCTTCTTCATCGTCCTGTTGATCATCCTGCTGGCAGAGCTAATTCTTCTCATCCTCTTCTTCGTCTACATGGACAAGGTGAACGAGAATGCCAAGCAGGACCTGAAAGAGGGGCTACTGCTGTACAACACTAACGTGGGGCTCAAGAATGCCTGGAATATCATCCAGGCCGAGATGCGGTGTTGTGGGGTCACTGACTATACAGACTGGTATAACACAGTTCCTGACCGCTGCTGCAACAGCACCACCAAAACGGGCTGCTACGAGAAGGTGAAGCTGTGGTTTGATGATAACAAGCACGTGCTGGGTACCGTGGGGATGTGCTTCCTTATCATGCAGATCCTGGGAATGGCCTTTTCCATGACTCTGTTCCAGCACATC
>EcTSPAN9
GGCTGCCTCTGCTGCTTGAAGTACATGATGTTCCTCTTCAATTTGATATTCTGGCTCTGTGGCTGTGGGCTGCTCGGAGTGGGCATTTGGCTCTCCGTGTCCCAAAACTTTGCCACCTTCTCCCCCAGCTTCCCCTCGCTGTCTGCAGCCAACCTAGTCATCGCCATAGGCACCATTATCATGGTGACAGGCTTCCTCGGCTGCCTGGGGGCCATCAAGGAGAACAAGTGCCTCCTCCTCAGTTTTTTCGTCGTCCTGTTGATCATCCTTCTAGCAGAGCTGATCTTACTGATCCTCTTCTTTGTCTACATGGACAAGGTGAGTGAGAATGCCAAGAAGGACCTGAAGGAGGGCCTGCTGCTGTACAACACGAACGTGGGGCTGAAGAACGCCTGGAACATCATCCAGGCCGAGATGCGTTGCTGTGGTGTCACCGACTACACAGACTGGTACAACACGGTGCCCGACCGCTGCTGCAACAGCACCACCAAGACGGGCTGCTATGACAAGGTGAAGATATGGTTCGATGACAACAAGCACGTGCTTGGCACGGTGGGGATGTGCATCCTTGTCATGCAGATCCTGGGCATGGCCTTCTCCATGACCCTCTGCCAGCACATC
>BtTSPAN9
GGCTGCCTGTGCTGCCTCAAGTACATGATGTTCCTCTTCAATTTGATATTCTGGCTCTGTGGCTGTGGGCTGCTTGGAGTGGGCATTTGGCTGTCCGTGTCGCAAAACTTTGCCACCTTCTCCCCCAGCTTCCCCTCGCTGTCAGCAGCCAACCTGGTCATCGCCATAGGCACCATCGTCATGGTGACGGGCTTCCTTGGCTGCCTGGGGGCCATCAAGGAGAACAGGTGCCTCCTCCTTAGTTTCTTCATCGTCCTGTTGATCATCCTCCTGGCGGAGCTGATCTTAATTATCCTCTTCTTTGTCTACATGGACAAGGTGAATGAGAATGCCAAGAAGGACTTGAAGGAGGGCCTGCTGCTGTACAACTCAAACGTGGGGCTGAAGAACGCCTGGAACATCATCCAGGCAGAGATGCACTGCTGCGGCGTCACCGACTACAAAGACTGGTTCAACACGGTTCCCGACCGCTGCTGCAACAACACCACCAAAACGGGCTGCTACGAGAAGGTCACACAGTGGTTTGCTGACAATAAGCACGTGCTCGGCACGGTGGGGATGTGCCTTCTAATCACGCAGATTCTGGGCATGGCCTTCTCCATGACCCTCTTCCAGCACATC
>MdTSPAN9
GGTTGCCTCTGCTGTTTGAAATACATGATGTTCCTGTTCAATTTGGTATTTTGGCTGTGTGGCTGCGGACTATTAGGAGTGGGCATCTGGCTCTCTGTCTCCCAGAACTTTGCCACCTTTTCTCCCAGTTTCCCCTCACTGTCAGCGGCCAACCTGGTCATTGCTATTGGCACTATTGTCATGGTGACTGGCTTCCTGGGCTGTCTGGGAGCCATCAAGGAAAACAAGTGTCTCCTTCTCAGTTTTTTCATAGTCCTGTTGGTCATCCTCCTGGCAGAGCTGATCTTACTCATCCTGTTTTTTGTCTACATGGACAAGGTGAATGATAATGCCAAGAAGGACCTGAAAGAAGGGCTTCTCCTGTATAATACAAACGTGGGACTGAAGAATGCCTGGAACATCATTCAAGCTGAGATGCGATGCTGTGGTGTCACTGACTTCACAGACTGGTTTAATACAGTTCCTGACCGCTGTTGCAACTCTACCACCAAAACAGGCTGTTACGAGAAGGTAAAGACATGGTTTGATGACAACAAGCATGTGTTGGGCACAGTAGGAATGTGCATTCTTATCATGCAGATTCTAGGCATGGCCTTCTCCATGACACTCTTCCAGCACATC
>TgTSPAN9
GGCTGCCTGTGTTGTTTGAAATACATGATGTTCCTTTTCAATTTAATATTTTGGTTATGTGGCTGTGGTCTGCTGGGCGTGGGCATCTGGCTGTCAGTGTCACAAAACTTCGCCACATTTTCTCCCAGCTTTCCATCGCTTTCAGCTGCCAACCTAGTCATTGCCATTGGCACAGTGATCATGGTGACCGGCTTCCTGGGCTGCCTCGGTGCTATCAAGGAAAACAAGTGCCTCCTGTTGAGCTTTTTCATCGTTTTGCTGATAATTCTCCTGGCAGAGCTGATATTAGTCATTTTATTCTTTGTTTATATGGATAAGGTCAGTGAGAGTGCAAAGAAGGATTTGAAGGAAGGTATGAAGCTATACAATTCAAATATTGGACTGAAAAATGCATGGAATATCATTCAAGCAGAGATGAAATGCTGTGGTGTAAATGACTATACGGATTGGTACAACATTGTTCCAGACCGATGTTGTAACTCTACTGAAAAAACGGGATGTTATGAGAAAGTTATGAGCTGGTTTGATGACAATAAGCATGTCCTCGGTTCGATTGGGATGTGTGTCCTCATAATGCAGATTCTTGGCATGGCCTTCTCCATGACACTATTCCAGCAGATT
>GgTSPAN9
GGCTGCCTGTGTTGTTTGAAATATATGATGTTCCTTTTCAATTTGCTATTTTGGTTATGTGGCTGTGGGCTCCTGGGCGTGGGCATCTGGCTGTCAGTATCACAAAACTTCGCCACATTTTCTCCTAGCTTTCCATCACTTTCAGCTGCCAACCTAGTCATTGCCTTTGGCACAGTCATCATGGTGACCGGCTTTCTGGGCTGCCTAGGTGCTATCAAGGAGAATAAGTGCCTACTTTTGAGTTTTTTCATCGTTTTGCTGATAATTCTCCTGGCAGAGCTGATTTTACTCATTTTGTTCTTTGTTTATATGGACAAGGTCAGTGAGAGCGCAAAGAAGGATTTGAAGGAAGGTATGAAGCTGTACAATTCAAATGTTGGACTGAAAAATGCATGGAATATCATTCAAGCAGAGATGAAATGCTGTGGTGTAAATGACTTTACGGATTGGTACAACATTGTCCCCGACCGATGTTGTAATTCCACTGAAAAAACGGGATGTTATGAGAAAGTTATGACTTGGTTTGATGAGAATAAGCATGTCCTTGGCTCAACTGGGATGTGTATCTTTATAATGCAGATTCTTGGCATGGCCTTCTCCATGACACTCTTCCAGCAGATT
>AcTSPAN9
GGCTGCTTGTGTTGTTTGAAATACATGATGTTCCTTTTCAATCTAATATTCTGGTTATGTGGCTGTGGGCTCCTGGGCGTTGGAATATGGTTGTCAGTGTCACAAAACTTTGCCACATTTTCCCCCAGCTTCCCATCTCTGTCCGCTGCCAACCTAGTCATTGCCATTGGGACCGTCATCATGGTGACCGGCTTCCTGGGGTGCTTGGGTGCTATCAAGGAAAATAAGTGCCTTCTCCTTAGTTTTTTCATTGTTTTGCTGATCATTCTCCTGGCTGAGCTGATATTACTAATTTTGTTCTTTGTTTATATGGACAAGGTTAATGAAAATGCAAAGCAAGATTTAAAGGAAGGTCTCAAGCTTTACAACACAAATGTTGGGCTGAAGAATGCTTGGAATATCATTCAAGCAGAGATGCACTGCTGTGGGGTTACGGATTACAGAGATTGGTACAACATTGTTCCTGACAGATGCTGCAATTCCACCAGTAAAACGGGTTGCTATGAAAAAGTGAAGATGTGGTTTGATGATAATAAGCATATTCTTGGGACAGCTGGGATGTGTATCCTCATAATGCAGATACTGGGCATGGCTTTTTCCATGACTCTCTTCCAACAAATT
>XtTSPAN9
GGCTGCCTCTGCTGCTTGAAATACATGATGTTCCTCTTCAACTTGATATTTTGGCTGTGTGGCTGTGGATTATTAGGAGTGGGAATATGGCTGTCTGTTTCGCAAAATTTTGCAACGTTTTCTCCCAGCTTCCCTTCACTCTCAGCTGCTAACCTGGTCATTGCCATCGGAACAATCGTAATGGTGACTGGCTTTCTTGGCTGTTTAGGTGCTATCAAGGAAAACAAGTGCCTCCTTTTAAGTTTTTTCATCATCCTGCTGATTATTCTTTTAGCAGAACTGATCCTGCTGATCCTGTTCTTTGTGTATATGGACAAGGTCAATGAGAATGCCAAGCAGGATTTGAAAGACGGCTTATTGCTCTACAATACAAATGTGGGGCTGAAGAACGCGTGGAACATAATTCAGGCAGAAATGCACTGCTGCGGAGTTACAGATTATACTGATTGGTATAACACAGTTCCCGATCGATGCTGTAATTCCACCAGTAAAACGGGTTGCTATGAGAAAGTGAAAATGTGGTTTGATGATAACAAGCATGTTCTTGGCACCATTGGGATGTGCATCCTCATAATCCAGATACTTGGCATGGCCTTCTCCATGACACTCTTCCAGCAAATA
>XlTSPAN9
GGCTGTCTCTGCTGCTTGAAATACATGATGTTCCTCTTCAACTTGATATTTTGGCTGTGCGGCTGTGGACTATTAGGAGTGGGAATATGGCTGTCCGTTTCTCAAAATTTCGCAACGTTTTCTCCCAGCTTCCCATCTCTGTCAGCTGCGAATCTGGTCATTGTGATCGGAACAGTCGTGATGGTGACTGGCTTTCTTGGCTGTTTAGGTGCTATCAAGGAAAACAAGTGCCTCCTTTTAAGTTTTTTCATCATCCTGTTGATCATTCTTCTAACAGAGCTGATCCTGCTGATCCTGTTCTTTGTGTATATGGACAAGGTCAATGAGAATGCCAAGCAGGATTTGAAAGACGGCTTATTGCTTTACAATTCCAACGTGGGCCTGAAGAACGCGTGGAACATAATCCAGGCAGAGATGCACTGCTGCGGAGTTACAGATTATACAGATTGGTATAACACGGTTCCCGATCGATGTTGTAATTCTACCAGTAAAACGGGTTGTTATGAGAAAGTGAAAATGTGGTTTGATGATAACAAGCATGTTCTGGGCACCATTGGGATGTGCATCCTCATAATCCAGATACTTGGCATGGCCTTCTCCATGACGCTTTTCCAGCAAATT
>TnTSPAN9A
GGTTGCATCTGCTGCATCAAGTACATGCTCTTCCTCTTCAACCTGTTCTTCTGGCTGGGTGGATGCGGGTTGCTGGGCGTCGGCCTCTGGCTCTCCGTGTCCCAGAGCTTCGCCACTCTTTCGCCCTCCTTCCCGTCGCTCTCTGCCGCCAACCTCATCATCACCCTCGGCAGTATCGTCATGGTAACCGGGTTTCTGGGTTGCCTGGGCGCCATCAAGGAGAACAAGTGCCTCCTCCTGAGCTTCTTCATCGTTCTGCTGATCATCCTGTTGGCTGAACTTATTCTCCTCATCCTCTTCTTTGTCTACACAGACAAGGTGGGTGAAAATGCACGTCGGGATCTGAAAGAAGGGCTGGCGCTCTACACCACCAACGCCGGGTTGAAGGACGCCTGGAACACCATCCAGGCCGAGTGGCGCTGCTGTGGGGTGACCGGCCACCGTGACTGGTACAACCTGGTTCCCGACAGCTGCTGCAACTCTTCCAACACCCGGGGGTGTTACGAGAAGGTGGAGGCGTGGCTGGATGAGAACAAACACCTCCTGGGAACCATCGCCATGTGCGTGTTGGTCATACAGCTCCTGGGGATGGCGTTCTCCATGACGCTCTACCAGCAGATC
>GacTSPAN9A
GGGTGCATCTGCTGCGTTAAATACATGCTCTTCCTCTTCAACCTGCTCTTCTGGCTGGGTGGGTGTGGCTTGTTGGGTGTGGGCGTGTGGTTGTCGGTGTCTCAGAGCTTCGCCACCCTGTCGCCCTCCTTCCCGTCGCTCTCCGCCGCCAACCTCATCATCACCTTGGGCACTGTCGTCATGGTGACTGGATTCCTGGGCTGCCTGGGCGCCATCAAGGAGAACAAGTGCCTGCTGCTGAGCTTTTTCATCGTTCTGTTGATCATCCTCTTGGCCGAACTCATCCTCCTCATCCTGTTCTTTGTCTACACCGACCAGGTGAGCGAAAACGCCCGACGGGACCTGAAAGAGGGGCTCGTGCTGTACAACACGAACGCCGGGCTGAGGGAGGCGTGGAACGCCATCCAGGGAGAGTGGAGGTGCTGCGGTGTGAGCAACCACAACGACTGGTACAACGTGGTGCCCGACCGCTGCTGCAACGCCTCCAATACGCGGGGATGCTACGAGAAGGTGGAGGAGTGGCTGGATGACCACAAACACCTTCTGGGGACCATCGCCATGTGTGTGTTGGTAATACAGCTCCTCGGGATGGCGTTCTCCATGACGCTTTACCAGCAGATC
>DrTSPAN9A
GGATGCCTGTGCTGTGTCAAATACATGATGTTCCTCTTCAATCTGCTGTTCTGGCTGTCGGGATGTGGGTTGTTGGGTGTGGGCATCTGGCTGTCCGTTTCGCAGAGCTTTGCCACTTTCTCCCCCTCCTTCCCCTCCCTCTCAGCCGCCAATCTGGTCATTACCTTGGGCTCCGTCGTCATGGTAACAGGCTTTCTGGGATGCCTCGGTGCCATCAAGGAGAACAAGTGCCTGTTGCTGAGTTTCTTCATTGTTCTGCTGATTATTCTGTTAGCGGAGCTGATTTTGCTCATTCTTTTCTTCGTATACACAGAGAAGGTGAGTGAAAATGCAAAGCAGGATCTTAAAGACGGCCTGCGGCTCTACAACACGAACGTGGGTCTCCGCAATGCCTGGAACATCATTCAGGCTGAGTGGCAGTGTTGCGGTGTAACTGGGCTCTCAGACTGGCATAAGTCAGTGCCGGATAGATGCTGCAACACCACTAATTCACAGGGCTGCTACGAGAAGGTGGAGGAATGGCTGAACGACAACAAACATTTGCTGGGAACCATCGCCATGTGTGTGCTGGTCTTGCAGCTGCTCGGGATGGCATTTTCCATGACCTTATACCAACAAATC
>DrTSPAN9B
GGCTGCCTGTGCTGTCTAAAATACATGATGTTCGTCTTCAACCTCATCTTTTGGTTGTGTGGCTGTGGGCTGCTGGGAGTTGGAATCTGGCTGTCTGTTTCTCAAAGCTTCGCCACCTTCTCCCCCTCCTTCCCCTCTCTCTCCGCTGCCAACATGGTCATCGCCATAGGCGCCATCGTCATGGTGACGGGCTTCCTCGGTTGCCTGGGCGCCATCAAGGAAAACAAGTGCCTGCTTCTGAGCTTCTTCATTGTCTTGCTGATTATTCTGCTGGCTGAGCTGATTTTGCTCATTCTTTTCTTCGTCTACTCTGATAAGGTCAGTGAGAATGCAAAGCAGGACCTGAAAGATGGCCTTGCCCTCTACAACACAAACATTGGGCTGAGAAATGCCTGGAATATCATCCAAGCCGAGTGGAAGTGTTGTGGTGTCACCGGGTACACAGATTGGCATAAGGTTGTGCCTGACCGCTGCTGTAACTCCACCAACACACGGGGCTGCTACGAGAAGGTTGAAGAGTGGCTTGAAGATAATAAGCACCTACTCGGAACCATCGGCATGTGCATCTTGGTAGTTCAGCTCCTGGGAATGGCCTTTTCCATGACACTGTTCCATCAGATC
>OlTSPAN9B
GGCTGCCTCTGCTGCCTGAAGTATTTGATGTTTGTCTTCAACTTTGCCTTGCAGTTATGTGGCTGTGGACTGCTTGGCGTGGGCATCTGGCTCTCTGTGTCGCAGAGCTTCGCCACCTTCTCACCCTCATTCCCCTCACTGTCAGCTGCCAACATGGTCATTGCCATAGGTGCAATCGTCATGGTAACTGGCTTTCTTGGCTGCCTGGGCGCCATCAAGGAGAATAAGTGCCTGCTTCTGAGTTTCTTCATTGTTCTGCTGGTAATTCTTCTGGCGGAGCTGATATTACTCATCCTGTTCTTTGTGTACTCGGATAAGGTGAGGATGAACGCCAAGCAGGACCTGAAGGACGGCCTGGCTCTCTACAACTCAAACTTGGGCCTCCGGAACGCGTGGAACATCATCCAGGCGGAGTGGAAGTGCTGCGGCGTGAACGCCTACAGCGACTGGTACAAGGTGGTTCCTGACCGCTGCTGCAACACCACCAGCGAGCGGGGCTGCTTCGAGAAGGTGGAGGAATGGCTGGACGACAACAAGCACGTGCTGGGAACCATCGGCACGGTCATCTTGGTGGTGCAGCTCCTGGGAATGGCGTTCTCCATGATACTTTTCCACCACATC
>TrTSPAN9B
GGCTGCCTTTGCTGCTTGAAGTACATGATGTTCACATTCAACTTTGTCTTGCAGTTATGCGGCTGCGGGCTGCTTGGTGTGGGCATCTGGCTCTCTGTCTCTCAGAGCTTCGCCACCTTCTCGCCCTCTTTACCCGCACTGTCGGCCGCCAACATGGTCATCGGCATCGGAGCCATCGTCATGGTGACAGGCTTTCTCGGTTGCCTGGGCGCCATCAAGGAGAACAAGTGCCTGCTTCTGAGTTTCTTTATTGTCCTGCTGATCATTCTCCTGGCAGAGGTGATATTACTCATCCTGGTCTTTGTGTATTCAGATAAGGTGAGAGATAATGCCAAGCAGGACCTGAAGGACGGCCTTGCTCTGTACAACTCAAACTTAGGCCTGCGGAACGCCTGGAACATCATCCAGGCAGAGTGGAAGTGCTGTGGGGTTATAGCGTCCACCGACTGGTACCAGGTAGTTCCAGATCGCTGTTGCAACATCACCAACAACAGGGGCTGCTTTGAGAAAGTGGAGGAATGGCTGGATGACAACAAGCTCCTGCTGGGAACCATCGGGATGGTCATCTTGGTAGTGCAGCTCCTGGGCATGGCCTTCTCCTTGACACTGTTCCACCACATC
>HsTSPAN4
GCCTGCCTCCAGGCCGTCAAGTACCTCATGTTCGCCTTCAACCTGCTCTTCTGGCTGGGAGGCTGTGGCGTGCTGGGTGTCGGCATCTGGCTGGCCGCCACACAGAGCTTCGCCACGCTGTCCTCTTCCTTCCCGTCCCTGTCGGCTGCCAACTTGCTCATCATCACCGGCGCCTTTGTCATGGCCATCGGCTTCGTGGGCTGCCTGGGTGCCATCAAGGAGAACAAGTGCCTCCTGCTCACTTTCTTCCTGCTGCTGCTGCTGGTGTTCCTGCTGGAGGCCACCATCGCCATCCTCTTCTTCGCCTACACGGACAAGATTGACAGGTATGCCCAGCAAGACCTGAAGAAAGGCTTGCACCTGTACGGCACGAACGTGGGCCTCACCAACGCCTGGAGCATCATCCAGACCGACTTCCGCTGCTGTGGCGTCTCCAACTACACTGACTGGTTCACGCGGGTACCTGACTCCTGCTGCCACGCCCCCGGCAAGGCGCCGTGCTACGAGACGGTGAAGGTGTGGCTTCAGGAGAACCTGCTGGCTGTGGGCATCTTTGGGCTGTGCACGGCGCTGGTGCAGATCCTGGGCCTGACCTTCGCCATGACCATGTACTGCCAAGTG
>MmTSPAN4
GGCTGCCTCCAGGGCGTCAAGTACCTCATGTTCGCCTTCAACCTGCTCTTCTGGCTGGGTGGCTGTGGTGTCCTGGGTGTTGGCATCTGGTTGGCTGCCACACAGAACTTTGCCACCTTATCATCCTCATTTCCATCCTTGTCGGCTGCCAACCTGCTCATCGTCACCGGGACCTTCGTCATGGCCATCGGCTTCGTGGGCTGCATTGGGGCCCTCAAGGAGAACAAGTGCCTACTGCTCACTTTCTTTGTGCTGCTGCTGCTAGTGTTCCTGCTGGAAGCCACCATTGCTGTGCTCTTCTTTGCCTACAGTGACAAGATTGACAGTTATGCCCAACAAGACCTGAAGAAGGGCCTGCATCTGTATGGCACAAACGTGGGCCTCACCAATGCCTGGAGCATCATCCAGACTGATTTCCGATGCTGTGGAGTTTCCAATTACACTGATTGGTTTACTCGTGTGCCTGACTCCTGCTGTCATGAACCTGGTAAGTCGCCCTGTTATGAGACAGTGAAGGCCTGGCTCCAGGAGAACCTGCTAGCTGTGGGCATCTTTGGACTGTGCACGGCACTGGTGCAGATTCTGGGCCTCACCTTCGCTATGACCATGTACTGCCAGGTG
>RnTSPAN4
GGCTGCCTCCAGGGTGTCAAGTACCTCATGTTCGCCTTCAACCTGCTCTTCTGGCTGGGTGGCTGTGGTGTCCTGGGTGTTGGCATCTGGTTGGCTGCCACACAGAACTTTGCCACCCTGTCATCCTCATTCCCATCCTTGTCTGCTGCCAATCTGCTCATCGTCACCGGTACCTTCGTCATGGCCATCGGCTTCGTGGGCTGCATTGGGGCCCTCAAGGAGAACAAGTGCCTACTGCTCACTTTCTTTGTGCTGCTGCTGCTAGTGTTCCTGCTGGAAGCCACCATTGCTGTGCTCTTCTTTGCCTACAGTGACAAGATTGACAGTTATGCCCAGCAAGATCTGAAGAAGGGCCTGCATCTGTATGGCACAAATGTGGGCCTCACCAATGCCTGGAGCATCATCCAGACTGATTTCCGATGCTGTGGAGTTTCCAATTACACTGATTGGTTTACTCGTGTGCCTGACTCCTGCTGTCATGAACCTGGTAAGTCGCCCTGTTATGAGACAGTGAAGGCCTGGCTCCAGGAGAACCTGCTAGCTGTGGGCATCTTTGGACTGTGCACAGCACTGGTGCAGATTCTGGGCCTCACCTTCGCTATGACCATGTACTGCCAGGTG
>BtTSPAN4
GGCTGCCTGCAGGGCGTCAAGTACCTCATGTTCGCCTTCAACCTGCTCTTCTGGCTGGGCGGCTGCGGCATCCTGGGCGTGGGCATCTGGCTGGCAGCCACGCAGAACTTCGCCACCCTGTCCTCCTCCTTCCCGTCGCTGTCGGCCGCCAACCTGCTCATCGTCACCGGCGCCTTCGTGATGGCCATCGGCTTCGTGGGCTGCATCGGGGCCATCAAGGAGAACAAATGCCTCCTGCTCACCTTCTTCGTGGCCCTGCTGCTGGTGTTCCTGCTCGAGGCCTGCATCACCATCCTCTTCTTCGCCTACACTGACAAGATCGACAGGTACGCCCAGCGGGACCTGAAGAAAGGCCTGCACCTGTACGGCACCAACGTGGGCCTCACCAACGCCTGGAGCATCATCCAGACCGACTTCCGCTGCTGCGGGGTCTCCAACTACACCGACTGGTTCACACGCGTTCCTGACTCCTGCTGCCACGCACCCGGCAAAGCGCCGTGTTATGAGACCGTGAAGATGTGGCTCCAGGAGAACCTGCTGGCCGTGGGCGTCTTTGGGCTGTGCACGGCCCTGGTGCAGATCTTGGGCCTGACCTTCGCCATGACCATGTACTGCCAGGTG
>EcTSPAN4
GCCTGCCTGCAGGACGTCAAGTATCTCATGTTGAATTTCAACCTGTTCTTCTGGCTGGGAGGCTGCGGCATCCTGGGCGTTGGCATCTGGCTGGCTGCCACGCAGAACTTTGCCACCCTGTCTGCCTCCTTCCCGTCCTTGTCGGCCGCCAACCTGCTCATCGTCACCGGCACCTTCGTCATGGCCATTGGCTTCATGGGTTGCATTGGGGCCATCAAAGAGAACAAGTGCCTCCTGCTCACCTTCTTTGTGATGCTGCTGCTGGTGTTCCTGCTGGAGGCCACCATTGCCATCCTCTTCTTCGCCTACACGGACAAGATCGACAGGTACGCCCAGCAAGACCTGAAGAAGGGCCTGCACCTGTACGACACCAACGTGGGCCTCACCAACGCCTGGAGCATCATCCAGACCGACTTCCGCTGCTGCGGGGTCTCCAACTACACGGACTGGTTTACGCGCGTGCCCGATTCCTGCTGCCATGCACCCGGCAAGGCGCCGTGTTACGAGACGGTGAAGATCTGGCTCCAGGAGAACCTGCTGGCTGTGGGCGTGTTCGGGCTGTGCACGGCACTGGTGCAGATCTTGGGCCTCACCTTCGCTATGACCATGTACTGCCAGGTG
>MdTSPAN4
ACCTGCCTCCAGGGCGTCAAGTACCTCATGTTCGCCTTCAACCTGCTCTTCTGGCTGGGAGGATGCGGCATTCTCGGAGTGGGCATCTGGCTGGCCGTGACGCAGAACTTTGCCACCCTGTCGCCGTCCTTCCCTTCGCTCTCCGCTGCCAACCTGCTCATCGTCATGGGCACCTTCGTCATGGCCATCGGCTTTGTGGGCTGCATCGGGGCCATCAAAGAGCACAAGTGCCTGCTGCTCAGCTTCTTCGTCATGCTGCTGACCGTGTTCCTGCTGGAGCTCGTCGTGGCCGTCCTCTTCTTCGTCTACACGGACCAGATTGACACGTACGCCCAGCGAGACCTAAAGAAGGGGCTGCACTTGTATGGCACGAATATCGGCCTCACCAACGCCTGGAGCATCATTCAGACGGACTTCCGGTGCTGCGGGGTCTCCAACTACACGGACTGGTTCACGCGAGTGCCCGACTCCTGTTGCCACTCGCCGGGTAAGGCGCCCTGCTACGAGACAGTGAAGATCTGGCTTCAGGAGAACCTCCTGGCCGTGGGCATCTTCGGGCTGTGCACGGCGCTGGTCCAGATCCTCGGCCTCACCTTCGCCATGACCATGTATTGCCAGGTG
>AcTSPAN4
AACTGCCTGCAGTGCATTAAGTACCTCATGTTTGTCTTCAACCTCCTGTTCTGGCTGGGAGGCTGTGGGATCCTTGGAGTTGGCATATGGCTAGCCGTCACTCAAAACTTTGCCACCCTGTCCTCTTCCTTCCCTTCACTGTCAGCTGCCAACTTGCTGATCATCACGGGAACTTTTGTAATGATCATTGGTTTTGTGGGGTGCATAGGAGCCATCAAAGAAAACAAGTGCCTCCTACTCAGTTTTTTTATCATGCTGTTAATTATATTTGTGCTGGAGCTCACCGTGGTGATTCTCTTCTTCGTCTACACCGACAAGATTGATAAGTATGCTCAGCGGGACCTGAAGAAAGGGCTTCATTTGTATGGAACTAACATTGGCCTCACTAATGCATGGAGCATCATACAAACAGATTTCAGATGCTGTGGAGTGTCAAACTACACTGACTGGTTTACACGTGTCCCGGATTCATGCTGTCATTCCCCAGGGAAAGCTCCTTGCTATGAAACAGTGAAAATATGGCTGCAGGAAAATCTGTTAGCAGTGGGAATTTTTGGATTGTGTACAGCTTTGGTTCAGATTCTTGGACTGACATTTGCAATGACCATGTACTGTCAGGTT
>GgTSPAN4
AACTGCCTGCAGTGTATCAAGTACCTAATGTTTGTCTTCAACCTTCTCTTCTGGCTGGGAGGCTGTGGTATCCTTGGAGTGGGCATCTGGCTGGCAGTTACTCAAAACTTTGCCACCCTCTCCTCATCTTTCCCATCACTGTCAGCTGCCAATCTGCTGATTGTCACAGGAACTTTTGTCATGATCATTGGCTTCGTGGGCTGCATAGGTGCCATCAAAGAAAACAAGTGCCTCCTGCTGAGTTTTTTTATCATGCTGTTAATTGTATTTCTGTTGGAGCTCACTGTTGTGATTCTGTTCTTCGTCTACACAGACAAGATTGACAAGTATGCTCAGCGGGATCTGAAGAAAGGGCTTCATTTGTATGGGACAAATATTGGCCTAACTAATGCATGGAGCATCATTCAAACAGATTTCAGATGCTGTGGAGTCTCCAACTACACCGACTGGTTTACCCGGGTGCCGGACTCCTGCTGCCATTCCCCAGGGAAAGATTCTTGCTACGAAGCAGTGAAAATATGGCTCCAGGAAAACTTACTAGCAGTGGGGATCTTTGGATTGTGCACAGTTCTGGTGCAGATTCTTGGACTCACCTTTGCGATGACCATGTATTGTCAGGTA
>TgTSPAN4
AACTGTCTGCAGTGTATCAAGTACCTAATGTTTGTTTTCAACCTTCTCTTCTGGTTGGGAGGCTGTGGAATCCTTGGTGTAGGCATCTGGCTGGCTGTTACCCAAAACTTTGCCACCCTCTCCTCTTCTTTCCCATCCCTGTCAGCTGCCAACCTGCTGATCGTCACAGGGACGTTTGTCATGATCATTGGCTTCGTGGGCTGTATAGGTGCCATCAAAGAAAACAAGTGCCTCCTGCTGAGTTTTTTTATCATGCTGTTAATTATATTTCTGTTGGAGCTCACTGTTGTGATTCTGTTCTTCGTCTACACCGACAAGATTGACAAGTATGCTCAGCGGGATCTGAAGAAAGGACTTCACTTGTATGGGACAAACATTGGCCTCACTAATGCATGGAGCATCATTCAAACAGATTTCAGATGCTGTGGAGTCTCCAACTACACGGACTGGTTCACCCGGGTGCCAGACTCCTGCTGCCATTCCCCAGGGAAAGCGCCTTGCTATGAAACTGTGAAAGTATGGCTCCAGGAAAACTTACTGGCAGTGGGAATCTTCGGATTGTGCACAGCTATGGTGCAGATTCTTGGACTCACCTTTGCAATGACCATGTATTGTCAGGTA
>ElTSPAN4
GGCTGTATGAGAGGCCTGCGCTATGGCATGGTCTTCTTCAATCTCCTCTTCTGGCTGGGGGGATGTGGAATACTGGGCGTTGGGGTATGGCTGTCGGTGACCCAGAACTTTGCCACACTCTCCTCATCCCTCCCATCTCTCTCAGCAGCCAATCTGCTCATCGCAGTAGGAACTATCATCATGGTGATTGGTTGCCTAGGCTGTGTCGGAGCTGTCAAAGAAAGTCGTCCGCTGTTGCTGAGCTTCTTCATCCTGCTTCTTCTGATCTTTTTCTTGGAGATTCTGTCCATCGTGCTCTTTTTTGTCTACCAAGACCAGATTGATCACTACGCCCAGAGGGATTTGAAGAGGGGACTCCAGCTCTTTGGCACTAACGTGGGCTTGACCAACGCTTGGATGATCGTTCAAACTGATTTCCGCTGCTGTGGAGTGACCAACCACACGGACTGGTTTAGCCGTGTGCCGGACTCCTGCTGCGAGAACCCGGGGACTGCGCCATGCTACGAGAGGGTGAAGGACTGGTTACAAGAGAACCTTGTGGCACTGTGGATCTTTGCCTTGTGCACTGCACTCACACAGATTCTGGGATTGGTCTTCTCTATGACAATGTTCTGCCAAGCA
>OmoTSPAN4
GGCTGCATGATGGGGCTGCGCTATGGAATGGTCTTCTTCAACCTCCTCTTCTGGTTGGGGGGTTGTGGAATACTCGGAGTGGGGGTGTGGCTGTCGGTGACCCAGAACTTTGCCACACTCTCATCATCCCTCCCCTCCCTGTCAGCAGCCAATCTCCTGATTGCAGTGGGGACGATTATTATGGTGATTGGGTGCCTTGGCTGCATCGGAGCTGTCAAAGAAAGCCGTCCTCTGTTGTTGAGTTTTTTCATCCTTCTTGTCCTCATCTTCTTCCTGGAGATACTATCCATCATGCTCTTCTTTATCTACCAAGATCAGATTGACCACTATGCCCAGAGGGATCTGAAGAGAGGGCTCCAGCTCTTTGGCACCAACGTGGGCTTGACGAATGCCTGGATGATTGTACAAACGGATTTCCGGTGTTGTGGTGTAACCAATCATACAGATTGGTTTACGCGTGTGCCAGACTCCTGCTGCAATAACCCAGGGACTGCACCATGTTATGAGCGAGTGAAGGATTGGCTAAATGAAAACCTGGTGGCACTTTGGATATTTGCTCTGTGTACTGCTCTCACTCAGATTCTTGGCTTGGTGTTCTCAATGACCATGTTCTGCCAGGCT
>DrTSPAN4
GGCTGTCTGCGGGCGCTGCGATACGGAATGGTCTTCTTCAATCTGCTCTTCTGGCTGTGCGGCTGTGGGATTCTGGGAGTTGGAGTGTGGCTCTCCATCACGCAGAACTTCGCCACACTCTCGTCCTCGCTGCCGTCGCTCTCCGCCGCTAACCTGCTGATCGCCGCGGGCACCGTCGTCATGGTGATCGGCTGTCTGGGCTGCGTGGGTGCGGTCAAGGAGAATCGGCCACTGCTGCTCAGTTTCTTCATCCTCCTGCTCCTGATCTTCCTGCTGGAGATCCTCTTCATCATCCTGTTCTTCTCCTATCAGGATCAGATTGATCTGTATGCTCAGAATGACCTGAAGAAAGGCCTGCAGCTCTTCGGGACTAACATCGGCCTGACCAACGCCTGGAGCATCGTGCAGACAGACTTTCGCTGCTGTGGAGTGACCAATCACACAGACTGGTTTTCTCGTGTGCCGGACTCCTGCTGTGAGAACCCCGGCACAGCTCCATGTTATGAGAGAGTTAAAGGTTGGCTGCAGGAGAATCTGGTGGCTCTGTGGATTTTCGCTCTGTGTACGGCACTTACACAGATCCTGGGTCTGGTGTTCTCCATGACCATCTTCTGTCACACA
>GacTSPAN4
GGCTGCGTGATGGCCCTGCGATACGGAATGGTCTTCTTCAACCTCCTCTTCTGGTTGGGGGGATGCGGCATCCTGGGAGTCGGGGTCTGGCTCTCGGTGACCCAGAACTTCGCCACCCTGTCGTCGTCCCTCCCCTCCCTGTCGGCGGCCAACCTGCTCATCGCCGTGGGGACCGTGACCATGGTGATCGGCTGCCTGGGCTGCGTGGGGGCCGTCAAGGAGAGCCGCCCCCTGCTGCTCGCGTTCTTCATCCTCCTCCTGCTCATCTTCTTCCTGGAGATTTTGGCCATCGTGCTTTTCTTCATCTACCAAGACGACATCGACCACTACGCCCAGAGGGATCTGAAGAAGGGCCTCCAGCTGTTCGGCTCGAACGTGGGCCTGACTAACGCCTGGATGATCGTACAAACCGATTTCCGATGCTGCGGAGTGACCAACCACACGGACTGGTTCTCCCGTGTGCCGGACTCCTGCTGCGACAACCCGGGGACAGCACCGTGCTACGAGCGCGTGAAGGACTGGCTGAACGAGAACCTGGTGGCCCTCTGGATCTTCGCTCTATGCACGGCGCTCACACAGGTCCTGGGCCTGGTCTTCTCCATGACGATGTTCTGCCAGGCG
>OlTSPAN4
GGTTGCATGATGGCCCTGCGATATGGAATGGTCTTCTTCAATCTCCTCTTCTGGTTGGGAGGATGTGGCATTCTAGGGGTCGGGATTTGGCTCTCAGTGACCCAGAACTTTGCCACTCTGTCATCATCCCTGCCTTCGCTGTCAGCAGCCAACCTGCTCATCACCGTGGGGACGATCATCATGGTGATTGGCTGTCTGGGCTGTGTGGGAGCTGTCAAAGAAAGCCGTCCTCTGCTGCTGACGTTTTTCATCCTCCTCTTGCTCATTTTCTTCCTGGAAATTCTGTGCATCATGCTTTTCTTCATCTACCAAGATGAGATTGATCAGCATGCACAGAGGGATCTGAAGAAAGGCCTGCAGCTTTTCGGCACCAACGTGGGTCTGACCAACGCCTGGATGATAGTGCAAACTGATTTTCGTTGCTGTGGAGTGACCAACCACACAGACTGGTTCTCACGCGTGCCAGACTCCTGCTGTGACAATCCGGGGACTGCGCCATGCTATGAGCGGGTTAAGGACTGGCTCAGTGAGAACCTGGTGGCACTTTGGATCTTCGCTCTATGCACAGCACTGACTCAGATCCTGGGTCTCGTCTTCTCTATGACAATGTTCTGCCAGGCG
>HsCD53
AGTAGCTTGAAACTGCTGAAGTATGTCCTGTTTTTCTTCAACTTGCTCTTTTGGATCTGTGGCTGCTGCATTTTGGGCTTTGGGATCTACCTGCTGATCCACAACAACTTCGGAGTGCTCTTCCATAACCTCCCCTCCCTCACGCTGGGCAATGTGTTTGTCATCGTGGGCTCTATTATCATGGTAGTTGCCTTCCTGGGCTGCATGGGCTCTATCAAGGAAAACAAGTGTCTGCTTATGTCGTTCTTCATCCTGCTGCTGATTATCCTCCTTGCTGAGGTGACCTTGGCCATCCTGCTCTTTGTATATGAACAGAAGCTGAATGAGTATGTGGCTAAGGGTCTGACCGACAGCATCCACCGTTACCACTCAGACAATAGCACCAAGGCAGCGTGGGACTCCATCCAGTCATTTCTGCAGTGTTGTGGTATAAATGGCACGAGTGATTGGACCAGTGGCCCACCAGCATCTTGCCCCTCAGATCGAAAAGTGGAGGGTTGCTATGCGAAAGCAAGACTGTGGTTTCATTCCAATTTCCTGTATATCGGAATCATCACCATCTGTGTATGTGTGATTGAGGTGTTGGGGATGTCCTTTGCACTGACCCTGAACTGCCAGATT
>EcCD53
AGTAGCTTGAAACTGCTGAAGTATGTCCTGTTTTTCTTCAACTTGCTCTTTTGGTTCTGTGGCTGCTGCATTCTGGGCTTTGGTATCTACCTCCTGATCCACAACAACTTCGGGGTGCTTTTCCATAATCTCCCCTCCCTCACACTGGGCAATGCGCTCGTCATCGTGGGCTCCATTATCATGGTGGTTGCATTCCTCGGCTGCATGGGCTCCATCAAGGAGAACAAGTGCCTGCTTATGTCGTTCTTTGTCCTGCTGCTGATTATCCTCCTTGCTGAGGTGACCTTGGCCATCCTGCTCTTCGTGTATGAACAAAAGCTGAGTAATTATGTGGCTGAAGGCCTGAATGACAGCATCCGGCGATACAACTCAGACAACAGCACCAAGGCAGCGTGGGACTCCATCCAGTCATTTCTGCAATGTTGTGGTGTAAATAATGCGAGTGATTGGGGCAAAGCCCACCCCTCATCTTGCCCTCCATATCCAGAAGTTCAGGGTTGCTATGCAAAAGCAGAACAGTGGTTTCACTCCAATTTCCTGTATATTGGAATCATCACTATCTGCGTGTGTGTGGTAGAGGTGTTGGGGATGTCCTTTGCGCTGACGCTGAACTGCCAGATT
>BtCD53
AGTAGCTTGAAATTGCTGAAGTTTGTCCTGTTTTTCTTCAATTTGATCTTTTGGTTCTGTGGCTGCTGCATTTTGGGCCTTGGGATCTACCTCCTGATCCACAGCAAGTTTGGAGTACTCTTCCATAACCTCCCTTCTCTCACGCTGGGCAATGTGCTTGTCATTGTGGGTTCCGTCATCATGGTGGTTGCCTTCCTGGGCTGCATGGGATCCATCAAGGAGAATAAGTGCCTGCTTATGTCGTTCTTTGTCCTGCTGCTGATTATCCTCCTTGCTGAGGTGACCTTGGCCATCCTGCTGTTTGTGTACGAACAGAAGTTGAAAGAATACGTGGCTGAGGGTTTGACCGAGAGCATCCAGCGATACAACTCAGACAACAGCACCAAGGCAGCGTGGGACTCCATCCAGTCATTTCTGCAATGTTGTGGTGTAAATGGCACGAGTGACTGGACATCTGGACCACCAGCATCTTGCCCCAAAGGCTCAGCTGTTAAGGGTTGCTATATACAAGCAAAACAGTGGTTTCACTCTAATTTCCTGTATATTGGAATCACCACTATCTGTGTATGTGTAATCCAGGTATTAGGGATGTCCTTTGCACTGACCTTGAACTGCCAGATT
>MmCD53
AGCAGCCTGAAATTGCTGAAATATGTTCTGTTTATCTTTAACTTGCTTTTTTGGGTCTGTGGCTGTTGCATTTTGGGCTTTGGCATCTATTTCCTGGTCCAAAATACCTATGGAGTACTCTTCCGTAACCTTCCCTTCCTGACACTTGGCAACATTCTGGTCATTGTGGGATCCATTATCATGGTAGTTGCCTTCTTGGGTTGCATGGGCTCAATCAAGGAAAATAAGTGCCTGCTTATGTCGTTCTTTGTTCTGCTGCTGATTATTCTCCTTGCTGAGGTGACCATAGCCATCCTGCTCTTTGTGTATGAACAAAAACTCAACACTTTAGTGGCTGAGGGTCTGAATGACAGCATCCAACATTATCACTCTGACAACAGCACTATGAAGGCATGGGACTTCATCCAGACACAACTGCAGTGTTGTGGTGTAAATGGCTCAAGTGATTGGACCAGTGGTCCACCATCTTCCTGCCCATCAGGTGCAGATGTTCAGGGTTGCTATAATAAGGCAAAATCGTGGTTTCACTCCAATTTCTTGTATATTGGAATCATTACCATCTGTGTATGTGTGATACAGGTGCTGGGAATGTCCTTTGCACTGACACTCAACTGCCAGATT
>RnCD53
AGCAGCCTGAAATTGCTGAAATATGTTCTGTTTTTCTTTAACTTTCTTTTTTGGGTCTGTGGCTGTTGCATTTTGGGCTTTGGGATCCACCTCCTGGTCCAGAATACCTATGGAATACTCTTCCGTAATCTCCCCTTCCTGACACTTGGCAATGTTCTGGTCATTGTGGGCTCCATTATCATGGTAGTTGCCTTCTTGGGCTGCATGGGATCAATCAAGGAGAATAAGTGCCTGCTTATGTCGTTCTTTGTTCTGCTGCTGCTTATTCTCCTTGCTGAGGTGACCTTAGCCATCCTGCTCTTTGTGTATGAAAAAAAGATCAACACGTTAGTGGCAGAGGGCCTGAATGACAGCATCCAACATTATCACTCTGACAACAGCACCAGGATGGCATGGGACTTCATCCAGTCACAACTGCAGTGTTGTGGTGTAAATGGCTCAAGTGATTGGATCAGTGGTCCACCATCTTCCTGCCCATCAGGTGCAGATGTTCAGGGTTGTTATAAAAAAGGGCAGGCGTGGTTTCACTCCAATTTCTTGTATATTGGAATTGTTACCATCTGCGTATGTGTGATACAGGTGCTGGGGATGTCCTTTGCTCTGACACTGAACTGCCAGATT
>MdCD53
AGTAGCTTGAAAGTGCTGAAATATGTGGTATTTTTCTTCAATTTGCTGTTTTGGGTCTGTGGCTGTACTATTTTGGGCTTTGGGATATACTTCCTGATCAAAAATAGTTTTGGATCCCTGTTCTACAGTCTTCCCTCTCTCACCTTGGGCAATGTCGTCATCATTGTGGGATCCATCATCATGGTGATTGCCTTCCTGGGATGCATGGGTTCGATTAAGGAAAACAAGTGCCTTCTCATGTCGTTCTTCATCTTGCTCCTGTTCATCCTTTTGATGGAAGTCATCATGGCCATCCTGCTCTTTGCTTATGAACAGAAGATAGATCATTATGTGGCTAATGACCTGAGCCAGAGTATTCAGCGCTACAAATCTGATAACAACACAAAGATGGCATGGGATGAAATCCAGCAGCATCTAGAGTGCTGTGGAGTAAACAGCACCAGTGATTGGAAAGGCCATCTCCCAGAATCTTGCCCCAAAGATCCAAAGACTCAGGGATGCTACGCTAAAGCAAAACTATGGTTTCAGTCAAATTTCCTGTATATTGGAATCCTTATCATCAGTGTATGTGTTATCCAGGTGCTGGGGATGTCCTTTGCATTGACCCTGAACTGCCAGATT
>XlCD53A
AATTTTGTAAGCGTGCTCAAATATTTAATGTTTGCCTTCAATTTTTTATTCTGGGTGACTGGATGCTCCATAATAGCCATCGGCATCTACTTTGTGGTCAACAACATCTATGGAGACTTACTTACAAATAATCCCTCGCTTACTGTTGGCAATTCCTTTATCGCTATTGGCATCATCATTATGGTGTTTGGGTTTCTTGGATGCATGGGAGCAATAAAAGAAAATAAATGCCTTCTTCTTACTTTTTTCATTTTGCTGTTATTAATCCTCTTGGTTGAAGTCACAATGGCAATCTTTCTGTTTGTTTATGAAAAGCAGCTAGATAAATACGTGAGGGAAAGGTTAACCAACAGTTTTGAACAGAATCTAAAACACAATTCAAGT---GAAACATGGCATATGATACAGAGAAATTTGCAATGCTGTGGAATCAATGGATCAGAAGACTGGATGAAAGAACTTCACAGTTCTTGTTGTAGTGATTCTTTCCCAGTGGGTTGTTCAGAGGCACTTAAAAAGTGGTTCGAAAACAATTTCTTGTATTTTGGAGTGGGAACCATATGCATTTCAGTTATTGAGGTGCTGGGTATGTCCTTTGCATTAACCCTTTACTGCCACATA
>XlCD53B
AATTTTGTGAGCATTCTCAAATATTCAATGTTTGCCTTCAATTTTTTATTCTGGGTGACCGGATGCTCCATAATAGCCATCGGCATATACTTTGTGGTAAACAACATCTACAGAGACCTACTTCCAAATAATCCCTCGCTTACTGTTGGCAATGTCTTAATCGCAATTGGCATCATCATTATGGTGTTTGGGTTTCTAGGATGCATGGGAGCAATTAAAGAAAATAAATGTCTTCTTCTTACTTTTTTCATTTTGCTACTGCTGATCCTCTTGGCTGAAGTCATAATGGCAATCTTTCTGTATGTTTATGAAAAGCAGCTAGATAATTATGTGAAGGAAACGTTAACAAACAGTTTTGAACAGAATGTAAAACGCAATTCAAGT---GAAGCATGGGATATGATACAGCAAAACTTGCAATGCTGTGGAATCAATGGAACACATGATTGGGGGAAGGACATTCCTAATTCTTGTTGCAGAAATGTTTTCACAGTGGGTTGTTCAGAAGCACTTAAAAAGTGGTTTGACAACAATTTCTTGTATGTTGGAGTGGGAACCATATGTATTTCAGTTATTGAGGTGCTGGCTATGTCCTTTGCGTTGACCCTTTACTGCCACATA
>XtCD53
AATTTCGTGAACACGCTCAAATATTTAATGTTTGCCTTCAATTTTTTATTCTGGGTGACTGGATGTTCGATAATAGCTATTGGCATATACTTTGTGGTAAACAACATCTACGGAGACTTACTTACAAATAACCCCTCGCTTACTGTTGGCAATGCTTTAATTGCAATTGGCATCATCATTATGGTGTTTGGGTTTCTAGGATGTATGGGGGCAATTAAAGAAAATAAATGCCTTCTTCTTACGTTTTTCATTTTGCTGCTGCTGATCCTCTTGGCTGAAGTCATAATGGCAATCTTACTGTTTGTTTATGAAAAGCAGCTTGATAATTATGTGAGGGACAGGTTAACAAGCAGTTTTGAACAGAATCTAAAACAGAATTCAAGT---GAAACATGGAATATAATACAGAGAAATTTGCAATGCTGTGGAATCAATGGAACAAAAGACTGGAAGGATAATATTCCCAATTCTTGTTGTGCCGATCTTTTCAAAATGGGTTGTTCAGAAGCACTTAAAAACTGGTTTGAGAAAAATTTCTTGTATGTTGGAGTGGGAACCATATGTATTTCAGTTATTGAGGTGCTGGGCATGTCTTTTGCATTGACCCTCTATTGTCATATA
>GacCD53
GGCTGCCTCAAGTGTTTAAAGTACACCATGTGCTTCGCCAACTTCCTGTGTTTCATCTGTGGCGTAGCGGTGCTGGGCTTGGGCATCTACATGACGGTGTTCTTCCGGATGGCGGCGCTCACCCCGACTCTGGCCAGCTTCAACGTGGCCAACATGCTGCTGGTCAGCGGCATCGTCATCACCTGTGTGTCCTTCCTGGGCTTCCTGGGGGCTCTGAAGGAGAACCGCTGTCTCCTGCTGACGTTTTTCCTGCTGCTGTTCCTCCTGATGCTGGTGGAGCTGACTGTAGCGTGCCTGCTACTCATGTATGAGAACGAGATTGGTGCAATGGTGGAAAATGACCTCAAAGAGGGTTTGAGAACGGCCAAAACATCAACAGATGTGAAGAAGGAGTGGGACCTGGTTCAGACTCAGTTTGATTGCTGTGGAGTGATGAACGTGACAGACTGGGGAGACGAAGTGCCCAAGTCCTGCTGCCTGAAGCCTCAGGAGAAGGGTTGTTTCGTAACGTTGAAGATCTTCTTTGAGGATAATTTTCTAACCACTGGGATTTCTGTCATTGTCTTCTGCATGTTCGAGGTCTTGGGGATGTGCTTCGCCATGACGCTCTTTTGCCACATC
>OlCD53
GGGTGCCTCAAGTTTCTGAAGTACACCATGTGTGTCGCCAACTTCCTGTGTTTTATGTGCGGTGTGGCGCTCATGGGCCTGGGGGGGTACTTGATGGCAACATTTAAAATGGAAGGCCTTGTCCCAAGCCTGGCCAGTCTGAACATCCCCAGCCTGCTGCTGATCTGCGGCATCGTCATCACCTGCTTGTCCTTCCTGGGCTTCCTGGGCGCGCTGAAGGAGAACCGCTGCCTGCTGTTCACGTTCTTCCTGGTTCTCTTCCTGCTGATGCTGGTGGAGCTGACTGCCGCCTGCTTGATGCTCTGGTATGAAAGGAAGATCCAAGAACTGCTGGAAAAAGACCTGAAGAAGGGCTTGAATGATGCCAAGCAGTCCACGGATCAGTCC---GACTGGAACTGGGTGCACTCGATGTTTAAGTGCTGTGGAGTCAACAATTACACAGACTGGGGGGATCCCACCCCCAAAACCTGCTGCCTCAACCCAACAAAAAAGGGATGTCTTGAGGCGCTCAACGAATGGTTTGAAGAGAATTATCTGTTCGCTGGGATTACTGTCATTTCAATCTGCATAGTTGAGGTTTTGGGAATGTGCTTCGCCGTCACGCTCTTCTGTCACATC
>TnCD53
GGCTGCCTGAAGTGTTTAAAGATCACCATGTGTGCAGCCAACTTCCTCTGTTTCATTTGCGGCGTGGCCGTGCTCGGCTTGGGCATCTACCTGCTGATAAGCTTCAAGATCGCGGCGCTCACGCCCAGCCTCGCCAAATTCAACATAGCCAGCATCCTCGTGGTCGTCGGCATCGTCATCACCTGCGTGTCCTTCCTCGGCTTCATGGGGGCTCTGAAGGAAAACCGCTGCCTGCTCCTGACGTTTTTCCTGCTCCTGTTCTTCATGCTGCTGCTGGAGCTAACCGCAGCGTGTTACCTCCTGCTGTACCAAAACCAGGTTGGGGAAATGCTGAAGAAGGAGCTGAGGGATGGTCTGGAGAAGGCCAAAGCTTCCCCAGACGTGTTCTACGAGTGGGATCTGCTTCAGAACAACCTCCGCTGCTGTGGGTTGAATAACCGTACAGACTGGGGCAGCATAGTTCCCCATTCCTGCTGTACAACGCCTGAGAAAGAGGGCTGCTTGACGGTGATGATGAATCTGTTTGAGGATAACTTTCTCACCACGGGGGTTTGCGTCATCGTGGTCTGCATCATTGAGGTTCTGGCCATGTGCTTCGCCATGACGCTCTTCTGTCACATC
>DrCD53
TCGTGCCTCAAGTGTCTGAAGTACATCATGTGTGTGGTGAACTTCATCTTTTTTATCTGTGGAGCTGCGATCTTCGGAATGGGGATCTATTTAATGACGTTCTCTAGGCTTTCTGCTTTACTGCCCAGTCTTCAGGCTATGAGCATCGCCAACACACTCTTCATCACTGGCATCATCATCACCTGCGTCTCCTTCCTCGGTTTTCTTGGAGCCCTTAAAGAAAATCGCTGCCTGCTAATATCTTTCTTCATCCTTCTGTTCATTCTTATGCTGGCTGAGTTGGCTGCTGCATGTTTGATGCTTATGTATGAGTCAAAGATTGAGAACTTTATTAAAGATGACCTTGTAGACGGGTTAAACCAATCCATAAAACAACACAACACAACTGACGACTGGGACAAGGTCCAAGAGACTTTTGGTTGCTGTGGCATTCAAAATGCTACAGACTGGCAAGGTTTTGTACCACAATCATGCAATTCTGGAACATCCCATAAGGGCTGTTTCAAATTGCTGGAGAACTCGTTTGAATCAAATCTCTTGAGCACGGGGATTGGCGTCATTGTTGTCTGCATTATTGAGGTCTTGGGTATGTGCTTCTCCATGACCCTGTTCTGCCACATA
>SsCD53
AATTGCCTCAAGTGTTTGAAATACACCATGTGTATGGTTAACTTCTTGTGCTTTATGTGTGGAACAGCAGTGTTTGGTTTTGGAGTGTTCCTGATGTTGAACACCAAGGTTTCTGCTCTCATCCCCACCCTGTCCTCCTTGAATCTGGCCAACACACTCTTCATCACCGGCATCATCATCACTTGCGTGTCCTTCCTGGGGTTCCTGGGGGCCCTTAAAGAGAACCGCTGCCTCCTCATCACTTTTTTCATCCTGCTGTTCATTCTGATGTTGGTGGAACTGACTGTAGCCTGTCTACTGCTGGTATTTGAGAGAGAGATTGACAGATTCCTAAAGAAGGATCTCACAGAAAGTCTGATGAAATCCAGGGAGTCCACAATGAACACGGACGACTGGGACATCATTCAGAGAACGTTCCAGTGCTGTGGGATCAATAACACAAGTGACTGGAAGGACAAAGTGCCTAAGTCCTGCTGCGGGCAGCCAGTAAAGGCCGGTTGTTACAGTAAGCTGACGGTGTGGTTTGAGGAGAACTTCCTAGTCACCGGTGTTGGTGTGATTGTGCTCTGCATTATCGAGGTCCTGGGCATGTGTTTCTCCATGACTTTGTTCTGTCACATA
>TrCD53like
TCATGTATTAGCTTCTTGAAAACTTTGCTGTTGAGTCTCAACCTGTTGTGCTGGTTGTGCAGTGCTTTTGTCATAGCTTTTGGGGAGTTCCAGATGATGCACTCTAAGTTTCCTGCCCTCTCCACTACCTTTTGGCCCATCTACCCTTCCAACACATTAGTGGTTACTGGTACCATTGCTGCATGTGTGTGTTACATCGGCGTCTTTGGAGGGATGAGGGAAAATCGTTGCATGCTCATCAGTTTTTTCATCTTGCTTTTTATCCTGATGCTGGTAGAACTTGCAATGGCCTGTGTCTTCCTGGTCTACAGCAGAAAGGTTGACACCTACATGGAGAATGACTTGAAACAAAGTTTAGAGATATATAGGTTATCAAGTGAGCTTAAAGCTCAACTTGATGCCGTTCAGAATCTGTTTAGATGTTGTGGCGTTCATGGGGTGGAAGACTGGAAAAATAATACCCCATTATCATGTTGCGTGGAAGACTGGCAAGAGGGTTGTTTCGGAAAACTGAAGAACTGGTTCGCAAGCAACTTTCAGAGCACAGGTGCAGGTGTTGTCACCTTGTTTATCATACAGTTTATTTGTATGTGTATCAACATCCCCCTTTTTTGCTACATG
>TnCD53like
TCGTGTATAAGCTGCTTGAAAACTTTACTGATGAGCCTCAACCTGTTGTGCTGGTTGTGCAGTGCTTTTGTCATAGCCTTCGGGGAGTTCCAGATGATGCACTCCAAGTTTTCCACCCTCATCGGTACCTTCTGGCCCATCTACCCTGCCAACACCTTAGTGGTTACTGGTACCATCGCTGCATGCGTGTGCTACATCGGTGTCTTTGGAGGGATGAGGGAAAACCGCTGCATGCTCATCAGTTTTTTCATCCTGCTCTTCATCCTGATGCTGGTTGAACTGGCAATGGCCTGCGTCTTCCTGGTCTACAGCAGAAAGGTTGACGCCTACATGGAGAATGACCTGAAACAAAGTTTAGAGATCTACAGGATGTCAAGCAGACTTAAAGATGAATTTGATGCTGTTCAGGGTCTGTTTCAATGTTGTGGCGTTCATGGGGTGGAAGACTGGAAGAATAACACCCCGATATCATGTTGCAAGCAAGACTGGCAGGAGGGCTGTTTAGGAAAACTGAAGAACTGGTTTGCGAGCAACTTCCTCAGCACAGGCGCAGGTGTCGTCACCATGTTTATCATACAGGTATGGAATGTCTGGAGTGTATCAACATCCCACTGTTTTGCT
>GacCD53like
TCCTGTGTGAAGCACCTGAAAACTCTGGTGATAAGTCTCAACTTCCTGTGCTGGCTGTGCGCCGCCTTCACGGTGGCCTTGGGCGAGTTCCAGATGATCAACTCCAAGTTCTCCTCCCTCATCACCACCTTCTGGCCCATCTTTCCCGCCAACACCGTGGTGGCCACCGGCACCATCATTTGCTGCGTGTGTTACCTGGGAGTGATGGGGGCCATGAAGGAGAACCGCTGCATGCTCGTCAACTTCTTCGTCCTGTTGTTCATCCTGATGCTGGTGGAGTTGGCCATGGCCTGTGTCTTCCTGGTCTACAGCAGAGAGATCCACACGTACTTTGAAGAAGACCTGACGCGGAGCCTGGAGATCTACAGAGAGTCGGGCTCACTCAAAGAAGACTTCGATGCCGTCCAGCACCTGTTCAGGTGCTGTGGAGTCCACGGTGTGGCAGACTGGAAAGGGGACGTGCCCATCTCCTGTTGTAGGAAGGACTGGGAAGAGGGTTGTCTGGTGAAACTGAGGGACTGGTTTTCAGGAAACTATCGCAGCACAGGCGCCGGCGTCGCCGCCATGTTCATCCTGCAGTTTATCTGTCTGTCCATCACCGTCCCCCTCTTTTGCCTCCTC
>BfTSPAN4
GGTTGTGGAAAATGTATCCAGTACCTGATGTTCACATTCAATCTGCTGTTCTGGCTGGCTGGCTGTGGCATCCTGGGAGTGGGGATCTGGCTGAGGGTGACCCAGGATTTCGCCACCTTGGTTCCCAGCATCCCGTTTGTGACGGCGCCGAACCTGTGCATCATTGCGGGCGTGATCGTCATGGTGGTGGGCTTCATCGGGTGCTGCGGGGCTCTCAAGGAGAACAAGTGTTTGTTGTTGACATTCTTCGTGATGCTGTTCATCATCTTCTGCCTGGAGATCACAGCCGGCGCCCTGGCCTACGTCTACAGGGATCATTTGGAGAAGTTTGCCCGTGAAGACCTGACGCGAGGGATGAACCAGTACGGCATGCAGTCCGGCCTGACTCGTGCCTGGGACCTGTTCCAGACGGAGAAGCACTGCTGTGGTGTCAACAACAGCACCGACTGGTTTAGCTGGGTGCCAGACTCCTGCTGCGGCCAGTCTGGAGAAGATGGCTGTGTCTCTGCTCTGAAGACTGACTTCATGTTCAACCTGGGCCTGATCGGCGGCATCGGGATCGGAATCGGCTTGATCCAGATCCTGGGCATGGTGTTCTCCCTCTGTCTGTTCTACAGGATC
>SpTSPAN4
GGCTGCGCCAAGATCGTTAAGATCCTTATGTTCATCTTTAACTTCATCTTCTTTGTCGCTGGTATTGTTGTGCTCGCGGTCGGCATCTACGTCAATGTCGTCGATGACTTTGCCCAGATCCTCCCCAGCTTCTCCTACCTGAGCGCAGGCAACCTCCTGATCGCATGCGGAGTCATCGTCCTCGTCGTCGGTTTCCTCGGATGCTGCGGTGCCATCAAGGAAAGCGCATGCATGCTCCTCATTTTCTTCTTCCTGCTCCTCCTGATCCTGATCCTCGAGATTGCTGCCGGTGCTCTCGCCTTCACCTACAGGAGCCAGGTCAAGGGATTCGTCATTAAGGAACTTACTGCTGGACTCTCCCAATACAACAAGTCCCAGTCTCTCACCAAGGCCTGGGATGTTCTGCAGTCCGAGCTCAAATGCTGCGGTGTGAACGGCTCTTCAGATTGGACGGCAAGGTTCCCTGACTCCTGTTGTGCAGCAACGGGAATGGACGGCTGCCAACCTAAGCTGACGATGAAACTCGAGGATAACATCTACATCGTTGGAGCCATCGGAATTGCATTCGGTCTAATTCAGATTTTTGGAATGGTCTTTTCGCTGCTCCTCTACATTCAGCTC
