# Supplementary material for: The evolution of vertebrate tetraspanins: gene loss, retention, and massive positive selection after whole genome duplications
Source: BMC Evol Biol. 2010 Oct 13;10:306. doi: 10.1186/1471-2148-10-306 (PMC2965184; doi:10.1186/1471-2148-10-306)
Supplement: Additional file 6 — All used alignments (alignment.zip). [file 1471-2148-10-306-S6.ZIP › alignments/TSPAN5_test.fas]

>CfTSPAN5
GGTCCTGAAGTCAGTTGTTGCATCAAATATTTCATATTTGGCTTCAATGTCATATTTTGGTTTTTGGGAATAGCATTTCTTGGAATCGGACTGTGGGCGTGGAATGAAAAAGGAGTTCTGTCCAACATCTCTTCCATCACTGATCTCGGCGGCTTTGACCCAGTTTGGCTCTTCCTGGTGGTGGGAGGAGTGATGTTCATTTTGGGATTCGCAGGGTGCATCGGAGCGCTACGGGAAAACACGTTCCTTCTCAAGTTTTTTTCTGTGTTCCTGGGAATTATTTTCTTCCTGGAGCTCACTGCTGGGGTTCTGGCATTTGTTTTCAAAGACTGGATCAAAGACCAGCTGTATTTCTTTATAAACAACAACATCAGAGCGTACAGAGATGACATTGATTTGCAGAACCTCATAGACTTCACACAGGAATATTGGCAGTGCTGTGGGGCTTTTGGAGCTGATGATTGGAACCTAAATATTTACTTCAATTGCACAGATTCCAACGCAAGTCGAGAGCGATGCGGCGTGCCATTCTCCTGCTGTACTAAAGACCCAGCAGAAGATGTCATCAACACTCAGTGTGGCTACGATGCCAGGCAAAAACCAGAAGTTGACCAGCAGATTGTAATCTACACAAAAGGCTGTGTGCCCCAGTTTGAGAAGTGGTTGCAGGACAATTTAACCATCGTGGCTGGTATTTTCATAGGCATTGCATTGCTACAGATTTTTGGGATCTGCCTGGCTCAGAACTTGGTTAGTGATATTGAAGCTGTCAGG
>MdTSPAN5
GGTCCTGAAGTCAGTTGTTGCATAAAATATTTTATCTTCGGCTTCAATGTGATTTTCTGGTTCTTGGGCATAGCGTTTCTTGGAATTGGACTCTGGGCATGGAATGAAAAAGGAGTCCTGTCGAATATCTCTTCAATCACAGATTTGGGAGGATTTGATCCTGTTTGGCTGTTCCTGGTTGTGGGGGGAGTTATGTTCATTTTAGGATTTGCAGGATGCATTGGAGCTCTCCGAGAAAACACTTTCCTTCTCAAGTTTTTTTCTGTGTTCCTGGGAATTATTTTCTTCCTGGAGCTCACGGCTGGGGTTCTGGCATTTGTTTTCAAAGACTGGATCAAAGACCAGCTGTATTTCTTCATAAACAACAACATCAGAGCTTACAGGGATGACATCGACTTACAAAACCTCATAGACTTTACCCAGGAATATTGGCAGTGCTGTGGGGCTTTTGGAGCGGATGACTGGAACCTAAATATTTACTTCAATTGCACAGATTCCAATGCAAGTCGAGAACGATGTGGTGTACCATTTTCATGTTGTACTAAGGATCCTGCAGAAGATGTCATCAACACTCAATGTGGATATGATGCCAGGCAAAAACCAGAGGTCGATCAACAGATTGTAATCTACACAAAAGGCTGTGTGCCCCAGTTCGAAAAGTGGTTGCAAGACAACTTAACCATAGTGGCTGGTATTTTCATAGGCATTGCATTGCTTCAGATTTTTGGGATATGCCTAGCCCAGAATTTGGTTAGTGACATTGAAGCTGTCAGG
>MmTSPAN5
GGTCCTGAAGTCAGTTGTTGCATCAAATACTTCATTTTTGGCTTCAATGTCATATTTTGGTTTTTGGGAATAACGTTTCTTGGAATCGGACTGTGGGCGTGGAATGAAAAAGGTGTCCTCTCCAACATCTCGTCCATCACCGACCTCGGTGGCTTTGACCCAGTGTGGCTTTTCCTTGTGGTGGGAGGAGTGATGTTCATTCTGGGGTTTGCAGGGTGCATCGGAGCACTTCGGGAAAACACCTTTCTTCTCAAGTTTTTTTCTGTGTTCCTGGGGATTATTTTCTTCCTGGAACTCACTGCTGGGGTGTTGGCATTTGTTTTCAAAGACTGGATCAAAGACCAGCTGTATTTCTTTATTAACAACAACATCAGAGCCTACAGAGATGACATTGATCTACAGAACCTCATAGACTTCACCCAGGAATATTGGCAGTGCTGTGGGGCTTTTGGAGCTGATGATTGGAACCTAAATATTTACTTCAATTGCACAGATTCCAATGCAAGCCGAGAGCGATGCGGTGTGCCATTTTCCTGCTGCACTAAAGACCCCGCGGAAGATGTCATCAACACTCAGTGTGGCTATGATGCCAGGCAGAAACCAGAAGTTGACCAACAGATTGTAATCTACACAAAAGGCTGTGTGCCCCAGTTTGAGAAGTGGCTACAGGACAATTTAACCATCGTGGCTGGTATTTTCATAGGCATTGCATTGCTACAGATTTTTGGGATATGCCTGGCACAGAATTTGGTGAGTGACATTGAAGCTGTCAGG
>EcTSPAN5
GGTCCTGAAGTCAGTTGTTGCATCAAATATTTCATATTTGGCTTCAATGTCATATTTTGGTTTTTGGGAATAGCATTTCTTGGAATTGGACTGTGGGCATGGAATGAAAAAGGGGTGCTGTCCAACATCTCTTCCATCACGGACCTCGGCGGCTTCGACCCCGTCTGGCTCTTCCTTGTGGTGGGAGGAGTCATGTTCATCCTGGGATTCGCAGGCTGCATCGGAGCTCTTCGGGAAAACACCTTCCTTCTCAAGTTCTTTTCTGTGTTCCTGGGAATTATTTTCTTCCTGGAGCTCACTGCCGGGGTTCTGGCATTTGTTTTCAAAGACTGGATCAAAGACCAGCTGTATTTCTTTATAAACAACAACATCAGAGCCTACAGGGATGACATTGATTTGCAAAACCTCATAGACTTCACCCAGGAATACTGGCAGTGCTGTGGGGCTTTTGGAGCTGATGATTGGAACCTAAATATTTACTTCAATTGCACAGATTCCAACGCAAGTCGAGAGCGGTGCGGCGTGCCCTTCTCCTGCTGCACTAAAGACCCCGCGGAAGATGTCATCAACACTCAGTGTGGCTATGATGCCAGGCAAAAACCAGAAGTTGATCAGCAGATTGTAATCTACACGAAAGGCTGTGTGCCCCAGTTTGAGAAGTGGTTGCAGGACAATTTAACCATCGTGGCTGGTATTTTCATAGGCATTGCATTGCTACAGATTTTCGGGATATGCCTGGCCCAGAACTTGGTTAGTGATATTGAAGCTGTCAGG
>BtTSPAN5
GGTCCTGAAGTCAGTTGTTGCATCAAGTATTTCATATTTGGCTTCAATGTCATATTTTGGTTTTTGGGAATAGCATTTCTTGGAATCGGACTCTGGGCGTGGAATGAAAAAGGAGTTCTGTCCAACATCTCTTCCATCACCGATCTCGGCGGCTTTGACCCCGTTTGGCTCTTCCTCGTGGTGGGAGGAGTGATGTTCATCCTGGGATTTGCTGGGTGCATTGGAGCTCTGCGGGAAAACACTTTCCTTCTCAAGTTTTTTTCTGTGTTCCTGGGAATTATTTTCTTCCTGGAGCTCACTGCTGGGGTTCTGGCATTTGTTTTCAAAGACTGGATCAAAGACCAGCTGTATTTCTTTATAAACAACAACATCAGAGCATACAGGGATGACATAGATTTGCAGAACCTCATAGACTTCACCCAGGAATATTGGCAGTGCTGTGGGGCTTTTGGAGCTGATGATTGGAACCTAAATATTTACTTCAATTGCACAGATTCCAATGCAAGTCGAGAGCGATGCGGCGTGCCCTTCTCCTGCTGTACTAAAGACCCCGCGGAAGATGTCATCAACACTCAGTGTGGCTATGATGCCAGGCAAAAACCAGAAGTTGATCAGCAGATTGTAATCTACACAAAAGGCTGTGTGCCCCAGTTTGAGAAGTGGTTGCAGGACAACTTAACCATTGTGGCTGGTATTTTCATAGGCATTGCCTTGCTACAGATCTTCGGGATCTGCCTGGCCCAGAACCTGGTGAGTGATATAGAGGCTGTCAGG
>RnTSPAN5
GGTCCTGAAGTCAGTTGTTGCATCAAATACTTCATTTTTGGCTTCAATGTCATATTTTGGTTTTTGGGAATAACGTTTCTTGGAATTGGACTGTGGGCGTGGAATGAAAAAGGTGTCCTGTCCAATATCTCGTCCATCACCGACCTCGGTGGCTTTGACCCAGTCTGGCTTTTCCTCGTGGTGGGAGGAGTGATGTTCATTCTGGGGTTTGCAGGGTGCATCGGAGCACTGCGGGAAAACACCTTCCTTCTCAAGTTTTTTTCTGTGTTCCTGGGAATTATTTTCTTCCTGGAACTCACTGCTGGGGTGTTGGCATTTGTTTTCAAAGACTGGATCAAAGACCAGCTGTATTTCTTTATTAACAACAACATCAGAGCCTACAGAGATGACATTGATCTGCAGAACCTCATAGACTTCACCCAGGAATACTGGCAGTGCTGCGGGGCTTTTGGAGCTGACGATTGGAACCTAAATATTTACTTCAACTGCACAGACTCCAATGCAAGCCGAGAGCGATGTGGTGTGCCATTCTCCTGCTGCACTAAAGACCCCGCGGAAGACGTCATCAACACTCAGTGTGGCTATGATGCCAGGCAAAAACCAGAAGTTGACCAACAGATTGTGATCTACACAAAAGGCTGTGTGCCCCAGTTTGAGAAGTGGCTACAGGACAATTTAACCATTGTGGCTGGTATTTTCATAGGAATTGCACTGCTTCAGATTTTTGGGATATGCCTGGCACAGAATTTGGTGAGTGACATTGAAGCTGTCAGG
>HsTSPAN5
GGTCCTGAAGTCAGTTGTTGCATCAAATACTTCATATTTGGCTTCAATGTCATATTTTGGTTTTTGGGAATAACATTTCTTGGAATTGGACTGTGGGCATGGAATGAAAAAGGAGTTCTGTCCAACATCTCTTCCATCACCGATCTCGGCGGCTTTGACCCAGTTTGGCTCTTCCTTGTGGTGGGAGGAGTGATGTTCATTTTGGGATTTGCAGGGTGCATTGGAGCGCTACGGGAAAACACTTTCCTTCTCAAGTTTTTTTCTGTGTTCCTGGGAATTATTTTCTTCCTGGAGCTCACTGCCGGAGTTCTAGCATTTGTTTTCAAAGACTGGATCAAAGACCAGCTGTATTTCTTTATAAACAACAACATCAGAGCATATCGGGATGACATTGATTTGCAAAACCTCATAGACTTCACCCAGGAATATTGGCAGTGCTGTGGGGCTTTTGGAGCTGATGATTGGAACCTAAATATTTACTTCAATTGCACAGATTCCAATGCAAGTCGAGAGCGATGTGGCGTTCCATTCTCCTGCTGCACTAAAGATCCCGCAGAAGATGTCATCAACACTCAGTGTGGCTATGATGCCAGGCAAAAACCAGAAGTTGACCAGCAGATTGTAATCTACACGAAAGGCTGTGTGCCCCAGTTTGAGAAGTGGTTGCAGGACAATTTAACCATCGTTGCTGGTATTTTCATAGGCATTGCATTGCTGCAGATATTTGGGATATGCCTGGCCCAGAATTTGGTTAGCGATATCGAAGCTGTCAGG
>TgTSPAN5
GGGCCTGAAGTCAGTTGTTGCATCAAATATTTCATCTTCGGCTTCAATGTCATTTTCTGGTTCCTTGGCATAGCATTTCTTGGGATTGGATTGTGGGCATGGAATGAAAAGGGAGTGCTGTCCAATATCTCCTCCATCACTGACCTGGGAGGCTTTGATCCTGTTTGGCTCTTCCTAGTGGTAGGAGGAGTTATGTTCATTTTGGGATTTGCAGGATGCATTGGAGCTTTACGAGAAAACACTTTTCTTCTCAAATTTTTCTCTGTATTTCTTGGAATTATTTTCTTCTTGGAGCTCACTGCTGGTGTTCTAGCATTTGTTTTCAAAGACTGGATAAAGGACCAGCTGTATTTCTTTATAAACAACAACATCAGAGCATACCGAGATGACATTGATTTACAAAACCTCATAGACTTCACACAGGAATATTGGCAATGCTGTGGGGCTTTTGGAGCCGATGACTGGAACCTTAATATTTACTTCAATTGTACAGATTCCAATGCGAGCCGAGAGCGCTGTGGTGTGCCATTCTCTTGCTGTACTAAAGACCCTGCTGAAGATGTTATTAATACTCAGTGTGGCTACGATGCAAGGCAAAAACCAGAAGTTGATCAGCAGATTGTTATCTACACTAAAGGCTGTGTCCCTCAGTTTGAGAAATGGTTGCAGGACAACCTTACCATAGTTGCTGGTATATTCATTGGGATAGCATTACTGCAGATATTTGGCATATGCTTAGCCCAGAATTTGGTTAGCGACATTGAGGCTGTCAGA
>GgTSPAN5
GGGCCCGAAGTCAGTTGTTGCATCAAATATTTCATCTTCGGCTTCAATGTCATCTTCTGGTTCCTTGGCATAGCATTTCTTGGGATTGGATTGTGGGCATGGAATGAAAAGGGAGTGCTGTCCAACATCTCTTCCATCACTGACCTGGGTGGCTTTGATCCAGTTTGGCTCTTCGTAGTGGTAGGAGGAGTTATGTTCATTTTGGGATTTGCAGGATGCATTGGAGCTTTGAGAGAAAATACCTTTCTTCTCAAATTTTTTTCTGTGTTTCTTGGAATTATTTTCTTCTTGGAACTCACTGCTGGTGTTCTAGCATTTGTTTTCAAAGACTGGATCAAGGATCAGCTGTATTTCTTTATAAACAACAACATCAGAGCATACCGAGATGACATTGATTTGCAAAACCTCATAGACTTTACGCAGGAATATTGGCAGTGCTGCGGGGCTTTTGGAGCTGATGACTGGAACCTTAATATTTACTTCAATTGCACAGATTCCAATGCAAGTCGAGAGCGCTGTGGTGTGCCATTCTCTTGCTGCACTAAAGACCCTGCCGAAGATGTTATTAATACTCAGTGTGGCTATGATGCAAGGCAAAAACCAGAAGTTGATCAGCAGATTGTTATCTACACTAAAGGTTGTGTCCCTCAATTTGAGAAATGGTTGCAGGACAATCTTACCATAGTTGCTGGTATATTCATTGGGATAGCATTACTGCAGATATTTGGGATTTGCTTAGCCCAGAATTTGGTTAGTGACATTGAGGCTGTCAGA
>AcTSPAN5
GGTCCTGAAGTCAGTTGTTGCATCAAGTATTTCATCTTCGGCTTCAATGTGATCTTCTGGTTCCTGGGAATAGCATTTCTTGGAATTGGACTGTGGGCCTGGAATGAAAAAGGAGTGTTGTCCAACATCTCCTCCATCACTGACTTGGGAGGATTTGATCCAGTTTGGCTTTTCCTTGTGGTCGGAGGAGTGATGTTCATTTTAGGCTTTGCAGGATGCATTGGAGCTCTGCGGGAGAACACCTTCCTTCTCAAGTTCTTCTCAGTATTCCTGGGAATTATCTTCTTCCTGGAACTCACAGCCGGTGTTCTGACATTTGTTTTCAAAGACTGGATCAAAGACCAGCTATATTTCTTTATCAACAACAACATCCGAGCATACAGAGATGACATTGATTTGCAAAACCTCATTGACTTCACTCAAGAATATTGGCAATGCTGTGGTGCCTTTGGAGCAGATGACTGGAACCTCAACATCTATTTCAACTGCACGGATTCCAACGCCAGTCGAGAGCGCTGTGGGGTCCCCTTTTCCTGCTGTACTAAAGATCCTGCTGAAGATGTCATTAATACTCAATGTGGCTACGATGCCAGGCAAAAACCCGAAGTTGACCAGCAGATGGTTATTTACACAAAAGGTTGTGTCCCTCAGTTTGAGAAATGGCTTCAAGACAACCTCACTATAGTGGCTGGCATATTCATTGGGATCGCATTGTTGCAGATATTTGGGATATGCTTGGCTCAGAACCTGGTTAGTGATATCGAAGCTGTCCGA
>XlTSPAN5A
GGACCCGAGGTCAGCTGCTGCATCAAGTACTTCATATTCGGCTTCAATGTCATCTTCTGGCTCTTGGGACTTACGTTTCTTGGAGTTGGTCTGTGGGCATGGAGTGAAAAGGGTGTGCTTTCCAACATTTCCTCTATCACAGATCTTGGGGGTTTTGATCCAGTGTGGCTGTTTCTGGTAGTCGGAGGGGTCATGTTTATCCTGGGCTTTGCAGGCTGTATTGGGGCACTCCGTGAGAACACCTTCCTGTTGAAATTTTTTTCTGTGTTTCTTGGAATTATTTTCTTTCTGGAGCTCACGGCGGGAGTTCTTGCCTTCGTGTTCAAAGACTGGATTAAAGACCAACTGCAGTTCTTTATTAACAACAACATCAGAGCCTACAGAGATGACATCGACTTACAGAACCTTATTGACTTCACACAGGAATATTGGCAGTGCTGCGGGGCGTTCGGAGCTGATGATTGGAATTTAAACATTTATTTCAACTGCACCGACTCTAACGCGAGCCGAGAGAGATGTGGGGTGCCATTTTCCTGCTGCACAAAAGACCCTGCTGAGGATGTAATAAACACACAGTGTGGCTATGATGTCAGACAAAAGCCTGAACTGGATCAACAGGAGACAATTCACACAAAAGGCTGTGTCCCACAGTTTGAGAAATGGCTGCAGGATAACCTTACCATTGTGGCAGGGGTGTTCATTGGTATTGCGCTTTTACAGATATTTGGAATCTGTTTAGCGCAGAATTTGGTGAGCGACATTGAAGCCGTCCGA
>XtTSPAN5
GGTCCTGAGGTCAGCTGCTGCATCAAGTACTTCATATTCGGCTTCAATGTCATCTTCTGGCTCTTGGGAATTACATTTCTTGGAGTTGGTCTGTGGGCATGGAGTGAAAAGGGTGTGCTGTCCAACATCTCTTCTATCACAGACCTTGGAGGCTTTGATCCTGTGTGGCTGTTTCTGGTAGTTGGAGGAGTCATGTTTATCCTGGGCTTTGCTGGGTGCATTGGGGCACTCCGGGAGAACACTTTCCTGCTGAAATTTTTTTCCGTGTTTTTGGGAATCATTTTCTTTCTGGAGCTGACGGCAGGAGTTCTTGCCTTTGTGTTTAAAGACTGGATTAAAGACCAGCTGCAGTTCTTTATTAACAATAACATCAGAGCCTACAGGGATGACATCGACTTACAGAACCTTATTGACTTCACACAGGAATATTGGCAGTGCTGTGGGGCGTTTGGAGCTGATGATTGGAACTTAAACATTTATTTTAACTGCACAGATGCTAACGCAAGCCGAGAGAGATGTGGTGTACCATTTTCCTGCTGCACAAAAGATCCCGCTGAGGATGTAATAAACACACAGTGTGGCTATGACGTCAGACAAAAGCCTGAATTGGATCAACAGGAGACAATTCACACAAAAGGCTGTGTCCCACAGTTTGAGAAATGGCTGCAGGACAATCTCACCATCGTGGCAGGCGTGTTCATAGGAATTGCGCTTTTACAGATATTTGGAATCTGTTTAGCACAGAATTTGGTGAGTGACATTGAAGCTGTCCGA
>XlTSPAN5B
GGTCCTGAGGTCAGCTGCTGCATCAAGTACTTCATATTCGGCTTCAATGTCATCTTCTGGCTCTTGGGAATTACATTTGTGGGAGTTGGTCTGTGGGCATGGAGTGAAAAGGGTGTACTGTCCAACATCTCCTCTATCACAGACCTTGGGGGCTTTGATCCTGTGTGGCTGTTTCTGGTAGTTGGAGGGGTCATGTTTATCCTGGGCTTTGCAGGGTGCATTGGGGCACTCCGGGAGAACACCTTTCTGCTGAAATTTTTTTCTGTGTTTCTGGGAATTATATTCTTTCTGGAGCTCACGGCGGGCGTTCTTGCCTTCGTGTTTAAAGACTGGATTAAAGACCAGCTGCAGTTCTTTATTAACAACAACATCAGAGCCTACAGAGATGACATTGATTTGCAGAACCTTATTGACTTCACACAGGAATATTGGCAGTGCTGTGGGGCATTCGGAGCTGATGATTGGAACTTAAACATTTATTTCAACTGCACCGACTCTAACACGAGCCGAGAGAGATGTGGGGTGCCATTTTCCTGCTGCACTAAAGATCCTGCTGAGGACGTAATAAACACACAGTGTGGCTATGACATCAGACAAAAGCCTGAATTGGATCAACAAGAGACAATTCACACAAAAGGCTGTGTCCCACAGTTTGAGAAATGGCTGCAGGATAACCTCACCATAGTGGCAGGGGTGTTCATAGGAATTGCGCTTTTACAGATATTTGGAATCTGTTTATCACAGAATTTGGTGAGCGACATTGAAGCCGTCCGA
>TnTSPAN5B
GCTCACGAGGTGAGCTGCTGCATCAAGTATTTCATCTTCGGGTTCAACATCATCTTCTGGTTCCTGGGAGTGGCCTTCCTCGCCATCGGCCTGTGGGCGTGGAGTGAGAAGGGCGTCCTCTCCAACATCTCCTCCATCACAGACCTTGGGGGTTTCGACCCAGTGTGGCTCTTCCTGGTGGTGGGCGGAGTGATGTTCATCCTCGGCTTTGCCGGTTGCATCGGCGCGCTTCGAGAAAACTCCTTCCTGCTCAAATTTTTCTCCGTGTTCCTGGGAATCATCTTCTTCCTGGAGCTGACGGCGGGAGTCCTGGCCTTTGTCTTCAAAGACTGGATCAAGGACCAGCTCAACTTTTTCATTAACAACAACATTCGGGCCTACAGAGACGACATCGATCTGCAGAACCTGATAGACTTCACCCAGGAATACTGGGAGTGCTGTGGAGCTTTTGGAGCTGACGACTGGAATCTGAACATCTACTTCAACTGCACCGACTCCAACCCCAGCCGTGAGAAATGCGGCGTTCCCTTTTCCTGCTGCACCAAAGACCCGGGGGAGGATGTCATCAACACTCAGTGCGGCTATGACATACGAGCGAAAGCGGACTCTGAGCAGCGGACACACATCTATATTAAAGGCTGCGTTCCCCAGTTTGAAAAGTGGCTCCAGGATAACCTGACTGTGGTCGCCGGCATCTTTATTGGGATCGCGCTGCTACAAATTTTTGGCATCTGTTTGGCACAGAACCTTGTCAGCGACATCGAAGCTGTGAGG
>TrTSPAN5B
GCTCACGAAGTGAGCTGCTGCATCAAGTATTTTATCTTCGGATTCAACGTCATATTCTGGTTCCTCGGAGTGGCGTTCCTCGCCATCGGGTTGTGGGCGTGGAGCGAAAAGGGCGTCCTCTCCAACATCTCCTCCATCACGGACCTCGGGGGTTTCGACCCGGTGTGGCTGTTCCTGGTGGTGGGCGGCGTGATGTTCATCCTCGGGTTCGCCGGTTGCATCGGCGCGCTGCGGGAGAACTCCTTCTTGCTCAAGTTTTTCTCCGTGTTCCTGGGTATCATCTTCTTCCTGGAGCTGACGGCGGGAGTCCTGGCCCTTTTCTTCAAAGACTGGATCAAGGACCAGCTCAACTTTTTCATCAACAATAACATCCGGGCCTACCGAGACGACATTGATCTGCAGAACCTGATAGACTTCACCCAGGAATATTGGGAGTGTTGCGGAGCTTTTGGAGCCGATGACTGGAATTTGAACATCTACTTCAACTGCACCGACTCCAACCCCAGTCGGGAGAAGTGCGGAGTGCCCTTTTCCTGCTGCACCAAGGACCCGGGGGAGGACGTCATCAACACTCAGTGTGGCTACGATATACGAGCGAAAACGGACTCTGAGCAGCGGACGCACATCTACATGAAAGGCTGCGTTCCCCAGTTTGAGAAGTGGCTTCAGGACAACCTGACGGTGGTCGCTGGCATATTTATCGGGATCGCGTTGCTCCAAATTTTTGGCATCTGTTTGGCGCAGAATCTCGTGAGCGACATCGAAGCGGTGAGA
>OlTSPAN5B
GCTCACGAGGTGAGCTGCTGCATCAAGTACTTCATCTTCGGATTCAACATTATATTCTGGTTCCTCGGTGTGGCGTTCCTTGGCATTGGATTGTGGGCATGGAGTGAAAAGGGTGTTCTCTCTAACATCTCTTCCATTACTGATCTGGGGGGCTTTGACCCCGTCTGGCTCTTCCTCGTGGTGGGTGGTGTCATGTTCATCCTCGGTTTTGCCGGTTGTATAGGAGCGTTACGGGAAAACTCATTTCTGCTCAAGTTTTTCTCCGTCTTCTTGGGTATCATCTTCTTTCTGGAGCTGACTGCTGGAGTCCTTGCTTTTGTTTTCAAAGACTGGATCAAGGATCAGCTGAACTTTTTCATCAACAACAACATCCGAGCTTACAGAGACGACATTGATTTGCAAAACCTTATTGACTTCACCCAGGAATACTGGGAGTGCTGTGGGGCTTTCGGAGCTGATGACTGGAATTTGAACATCTACTTTAACTGCACCGACTCAAATCCAAGCCGTGAGAAATGCGGAGTGCCGTTTTCCTGCTGCACCAAAGATCCAGCGGAGGATGTCATCAACACTCAGTGTGGATACGACATCCGCGCAAAAACAGACTCGGAGCAGAGGACCTTCATTTACATAAAAGGCTGTGTTCCCCAGTTTGAGAAATGGCTTCAGGACAACCTGACCGTGGTGGCAGGCATCTTTATTGGAATTGCATTACTACAGatattcggcatatgtttggcacagaatcttgtgagcgacattgaggctgtgaga
>GacTSPAN5B
GCTCACGAAGTGAGCTGCTGCATCAAGTATTTCATCTTCGGATTCAACATCATATTCTGGTTCCTCGGAGTGGCGTTCCTTGGCGTCGGGTTGTGGGCATGGAGCGAGAAGGGTGTTCTCTCCAACATCTCCTCCATCACGGACCTGGGCGGCTTCGACCCAGTCTGGCTCTTCCTGGTGGTGGGCGGCGTGATGTTCATCCTCGGATTCGCTGGCTGCATCGGAGCACTGCGAGAAAACTCTTTCTTGCTCAAATTTTTCTCCGTCTTCCTGGGAATCATCTTCTTCCTGGAGCTGACTGCAGGGATCCTGGCCTTTGTCTTCAAAGACTGGATCAAGGACCAGCTAAACTTCTTCATCAACAACAACATCCGGGCCTATAGAGACGACATTGATCTCCAGAACCTGATAGACTTCACCCAGGAATACTGGAAGTGTTGGGGAGCTTTGGGAGCCGACGACTGGAATTTGAACATTTACTTCAACTGCACCGATTCAAACCCGAGCGGGGAGAAATGCGGCGTGCCCTTTCCCTGCGGCCCCAAAGATCCCGCGGAGGACGTCATCAACACTCAGTGTGGCTACGACattcgagcaaagacggactctgagcagaggaccttcatctatatcaaaggatgcgttcctcagtttgagaagtggcttcaagacaacttgacagtggtggcgggcatctttattgggattgctctactacagatttttggcatctgtttagcgcagaatctcgtgagcgacattgacgccgtgaga
>DrTSPAN5B
GTGCACGAAGTGGGATGTTGCATCAAATACTTTATATTTGGATTTAATATTATATTTTGGCTGCTCGGGGTGGCGTTCCTGTCTGTGGCTCTGTGGGCCTGGAGTGAGAAGGGAGTTCTCTCCAACATATCCTCCATCACAGATCTGGGTGGCTTTGACCCGGTGTGGCTGTTTCTTGTGGTCGGTGGAGTGATGTTCGTCCTCGGCTTCGCAGGGTGCATTGGTGCTCTGAGAGAAAACTCCTTTCTCCTTAAGTTTTTTTCCGTTTTTCTGGGAATCATTTTTTTCCTGGAGTTGACGGCGGGAGTCTTGGCATTTGTCTTTAAGGACTGGATTAAAGACCAGCTCAAGTTCTTCATCAACAACAACATCAGAGCATACAGAGACGACATTGACCTACAGAATCTCATCGATTTCACACAAGATTATTGGGAGTGTTGCGGAGCTTTTGGACCTGAAGACTGGAATCTGAACATTTACTTTAATTGTACTGACACTAATTTGAGCAGAGAGAAGTGCGGGGTTCCCTTTTCCTGCTGCACCAAGGACCCCGCTGAGGATGTGATCAACACACAGTGTGGATATGACATACGAGGGAAGGGTGACATTGAACACAAGACGTTTATACACACGAAAGGATGTGTGCCGCAGTTCGAGAAATGGCTACAGGAGAATCTAACCGTAGTTGCCGGAATCTTCATAGGAATTGCACTTCTACAGATATTTGGGATCTGTCTGGCACAGAATCTACTGAGTGACATTGAGGCAGTCAGG
>DrTSPAN5A
GGTCAAGAAGTCAGCTGCTGCATCAAGTACTTCATATTTGGATTTAACATTATATTTTGGTTGCTTGGCGTGGCTTTCCTCGGAATCGGATTGTGGGCATGGAGTGAGAAGGGAGTTCTCTCTAATATCTCCTCCATCACGGATCTGGGTGGATTTGACCCAGTGTGGTTGTTTTTGGTGGTTGGAGGGGTGATGTTCATCCTGGGTTTTGCTGGCTGTATCGGAGCCTTAAGGGAAAACACCTTCCTGCTCAAATTTTTTTCTGTGTTTCTGGGGATAATCTTCTTCCTGGAGCTCACCGCCGGCATCCTGGCCTTCGTCTTTAAAGACTGGATTAAAGACCAGCTCAACTTTTTCATCAACAACAACATCCGAGCCTACAGAGACGACATCGATTTGCAGAACCTCATCGACTTCACTCAGGAATATTGGGAATGTTGTGGGGCGTTTGGAGCAGACGACTGGAACCTCAACATCTACTTCAACTGCACTGACAGCAACCCTAGCAGAGAAAAATGTGGCGTCCCCTTCTCCTGCTGCACCAAAGACCCCGCGGAGGATGTCATCAACACACAGTGTGGATATGATGTGCGCGCAAAACCGGATGCAGAACAGAAGACTTACATCCATGTGAAAGGTTGTGTGCCGCAGTTTGAGAAGTGGCTGCAGGACAACCTGACGGTGGTGGCCGGGATCTTCATAGGAATCGCTCTGCTGCAGATCTTTGGAATATGCCTTGCACAGAATTTAGTTAGTGATATTGAGGCCGTGAGA
>TrTSPAN5A
GGCCACGAAGTCAGCTGCTGCATCAAATACTTCATCTTCGGATTCAACATCCTGTTCTGGCTCCTGGGCATGGCCCTCGTTGGAATCGGTCTGTGGGCCTGGAGTGAGAAGGGAGTCCTGTCCAACATCTCGTCCATCACGGACCTGGGCGGTTTGGACCCAGTCTGGCTCTTTATGGTGGTCGGAGGGGTCATGTTCATCCTGGGCTTCGCAGGATGCATCGGGGCGCTGCGTGAAAACACGTTCCTGCTCAAGTTTTTTTCTGTGTTCCTGGGGATCATCTTCTTCCTGGAGCTGACCACAGGCGTGCTGGCCTTTGTCTTTAAGGACTGGATCAAGGACCAGCTCAACCTGTTCATCAACAACAACATCCGCGCGTACCGGGACGACATTGATCTGCAGAACCTCATCGACTTCACTCAAGAATACTGGGAATGTTGTGGAGCGTTTGGAGCAGACGACTGGAACCTGAACATCTATTTTAACTGCACCGATGGGAATCCCAGCCGGGAGAAATGTGGCGTTCCATTCTCCTGCTGCACCAAGGACCCAGCTGAGGATGTGATCAACACACAGTGTGGATATGATGTTCGTGCTAAACCAGACTCCGAGCAGAAGGACTCCATCAACGTGAAGGGCTGCGTGCCGCAGTTTGAGAAGTGGCTGCAGGACAACCTGACCCTGGTGGCTGGCATCTTCATCGGAGTGGCGCTGCTGCAGATTTTTGGGATTTGTTTGGCGCAGAACTTAGTGAGCGACATCGAGGCCGTGCAG
>OlTSPAN5A
GGACACGAAGTCAGCTGCTGCATCAAATACTTCATCTTCGGCTTCAACATCCTCTTCTGGCTGCTGGGCATGGCTTTGGTTGGAATCGGAATCTGGGCCTGGAGTGAGAAGGGGGTTCTGTCCAACATCTCCTCCATCACGGACCTGGGGGGTCTGGACCCCGTCTGGCTCTTCGTGGTGGTTGGGGGGGTCATGTTCATCCTGGGCTTTGCCGGCTGCATCGGAGCTCTGCGGGAAAACACCTTCCTGCTGAAGTTTTTCTCCGTGTTTCTAGGAATCATCTTCTTCCTGGAGCTGACGGCTGGAATTCTGGCGTTTGTCTTCAAGGACTGGATCAAGGACCAGCTCAACCTGTTCATCAACAACAACATCCGGGCCTACAGAGACGACATCGATCTGCAGAACCTCATCGATTTCACTCAGGAGTATTGGGAGTGCTGTGGGGCTTTTGGAGTCGACGACTGGAACCTGAACATCTACTTCAACTGCACCGACGGGAATCCCAGCCGGGAAAAGTGTGGCGTCCCGTTTTCCTGCTGCACCAAGGACCCAGCGGAGGACGTGATCAACACTCAGTGTGGGTACGACATCCGAGCCAAACCGGACTCGGAGCAGAAGGACTACATCAACGTTAAAGGCTGTGTGCCGCAGTTTGAGAAGTGGCTCCAGGACAACCTGACCCTGGTGGCTGGGATCTTCATCGGAGTGGCGCTCCTGCAGATCTTTGGGATCTGTCTGGCTCAGAATTTAGTGAGTGACATCGAAGCGCTCATC
>BtTSPAN17
GAACCCGAGGTCGGCTGCTGCGGGAAATACTTCCTGTTTGGCTTCAACATCGTCTTCTGGGTGCTGGGGGCCCTGTTCCTGGCCATCGGTCTCTGGGCCTGGAGTGAGAAGGGCGTTCTCTCCAACATCTCGGCACTGACAGATCTGGGAGGCCTTGACCCTGTGTGGCTGTTTGTGGTGGTTGGAGGCGTCATGTCCGTGCTGGGCTTTGCCGGCTGCATTGGGGCCCTCCGGGAGAACACCTTCCTGCTCAAATTTTTCTCTGTGTTCCTTGGCCTCATCTTCTTCCTGGAGCTGGCAACAGGGATCCTGGCCTTCGTCTTCAAGGACTGGATTCGAGACCAGCTCAACCTCTTCATCAACAACAATGTCAAGGCCTATCGGGATGACATTGACCTCCAGAACCTCATTGACTTTGCTCAGGAATACTGGTCTTGCTGCGGAGCCCGAGGGCCCAACGACTGGAACCTCAATATCTACTTCAACTGCACTGACTTGAACCCCAGCCGGGAGCGCTGCGGGGTGCCCTTCTCCTGCTGTGTCAGGGACCCAGCGGAGGATGTCCTCAACACTCAGTGTGGCTACGACGTCCGGCTCAAACTGGAGCTGGAGCAGCAGGGCTTCATCCACACCAAAGGCTGCGTGGGCCAGTTTGAAAAGTGGCTGCAGGACAACCTGATTGTTGTGGCAGGGGTCTTCGTGGGCATCGCCCTTCTCCAGATCTTTGGCATCTGCCTGGCCCAGAACCTCGTCAGCGACATCAAGGCAGTGAAG
>MdTSPAN17
GAGCCCGAGGTTGGCTGCTGCGGAAAATACTTTCTGTTCGGTTTCAACATTGTCTTCTGGCTGTTGGGGGCTTTGCTACTGGTCATTGGCCTGTGGGCCTGGGGAGAGAAGGGTGTCCTGTCCAACATCTCCTCACTCACCCACCTGAGTGGCCTGGATCCCGTGTGGTTCTTTGTGGTGGTTGGAGGTGTCATGTCTGTGCTAGGCTTTGCTGGCTGCATCGGGGCCCTTCGGGAGAACACCTTCTTACTCAAGTTTTTTTCAGTGTTCCTCGGCCTCATCTTCTTTCTGGAGCTGGCCACAGGAATCCTGGCCTTTGTCTTCAAGGACTGGATTAGAGACCAGCTCAATTTATTCATCAACAACAACGTCAAGGCCTATCGTGACGATATTGACCTGCAAAACCTCATCGACTTTGCTCAGGAATATTGGTCGTGCTGTGGAGCCCGAGGGCCCAGCGACTGGAACCTCAACATCTATTTTAACTGCACTGACTGGAACCCCAGCCGTGAGCGTTGCGGGGTGCCCTTTTCCTGCTGTGTCAAGGATCCTGCGGAGGACGTGCTCAATACCCAGTGTGGCTATGATGTCCGGCTCAAACTGGAACTGGAGCAGCAGAGCTTCATCCACACGAAAGGCTGCGTGGGTCAGTTTGAAAAATGGCTTCAAGACAACCTGGTTGTGGTGGCCGGGGTCTTCGTGGGCATCGCCATGCTTCAGATCTTCGGCATTTGCCTGGCCCAGAATCTTGTGAGTGACATCAATGCGGTGAAA
>EcTSPAN17
GAACCCGAGGTCGGCTGCTGCGGGAAATACTTCCTGTTTGGCTTCAACATCGTCTTCTGGGTGCTGGGAGCCCTGTTTCTGGCCATCGGCCTCTGGGCCTGGGGTGAGAAGGGCGTTCTCTCCAACCTCTCGGCGCTGACAGATCTGGGAGGCCTTGACCCCGTGTGGCTGTTTGTAGTAGTGGGAGGCATCATGTCTGTGCTGGGCTTTGCTGGCTGCATAGGGGCTCTCCGGGAGAACACCTTCCTGCTCAAGTTTTTCTCCGTGTTCCTTGGCCTCATCTTCTTCCTGGAGCTGGCGACAGGGATCCTGGCCTTTGTCTTCAAGGACTGGATTCGAGACCAGCTCAACCTCTTCATCAACAACAACGTCAAGGCCTATCGGGACGACATTGACCTCCAGAACCTCATTGACTTTGCTCAGGAATACTGGTCTTGCTGCGGAGCCCGAGGGCCCAACGACTGGAACCTCAATATCTACTTCAACTGCACTGACTTGAACCCGAGCCGGGAGCGCTGCGGGGTGCCCTTCTCTTGCTGCGTCAGGGACCCTGCGGAAGATGTCCTCAACACCCAGTGCGGCTACGATGTCCGGCTCAAACTGGAGCTGGAGCAGCAGGGCTCTATCCACACCAAAGGCTGTGTGGGCCAGTTCGAGAAGTGGCTGCAGGACAACCTGATCGTCGTGGCTGGGGTCTTTGTGGGCATCGCCCTCCTCCAGATCTTCGGTATCTGCCTGGCCCAGAACCTCGTGAGCGACATCAAGGCAGTGAAG
>HsTSPAN17
GAACCTGAGGTCGGCTGCTGCGGGAAATACTTCCTGTTTGGCTTCAACATTGTCTTCTGGGTGCTGGGAGCCCTGTTCCTGGCTATCGGCCTCTGGGCCTGGGGTGAGAAGGGCGTTCTCTCGAACATCTCAGCGCTGACAGATCTGGGAGGCCTTGACCCCGTGTGGCTGTTTGTGGTAGTTGGAGGCGTCATGTCGGTGCTGGGCTTTGCTGGCTGCATTGGGGCCCTCCGGGAGAACACCTTCCTGCTCAAGTTTTTCTCCGTGTTCCTCGGTCTCATCTTCTTCCTGGAGCTGGCAACAGGGATCCTGGCCTTTGTCTTCAAGGACTGGATTCGAGACCAGCTCAACCTCTTCATCAACAACAACGTCAAGGCCTACCGGGACGACATTGACCTCCAGAACCTCATTGACTTTGCTCAGGAATACTGGTCTTGCTGCGGAGCCCGAGGCCCCAATGACTGGAACCTCAATATCTACTTCAACTGCACTGACTTGAACCCCAGCCGGGAGCGCTGCGGGGTGCCCTTCTCCTGCTGCGTCAGGGACCCTGCGGAGGATGTCCTCAACACCCAGTGTGGCTACGACGTCCGGCTCAAACTGGAGCTGGAGCAGCAGGGCTTCATCCACACCAAAGGCTGCGTGGGCCAGTTTGAGAAGTGGCTGCAGGACAACCTGATTGTGGTGGCGGGAGTCTTCATGGGCATCGCCCTCCTCCAGATCTTTGGCATCTGCCTGGCCCAGAACCTCGTGAGTGACATCAAGGCAGTGAAA
>RnTSPAN17
GACCCTGAGGTTGGCTGCTGCGGGAAATACTTTCTGTTTGGCTTCAACATTGTCTTCTGGGTGCTGGGAGCCCTGTTCCTGGCCATCGGCCTCTGGGCCTGGGGTGAGAAGGGCGTTCTTTCCAACATCTCAGGGCTGACAGATCTAGGCGGTCTTGACCCCGTGTGGCTGTTTGTGGTGATTGGGGGAATCATGTCAGTGCTGGGCTTTGCCGGCTGCATTGGGGCCCTCCGGGAAAACACCTTCCTGCTCAAATTTTTCTCTGTGTTCCTCGGCCTCATCTTCTTCCTGGAGCTGGCGGCCGGGATCCTGGCCTTCGTGTTCAAGGATTGGATCCGAGACCAACTTAACCTCTTCATCAACAACAATGTCAAAGCCTACCGGGACGATATTGACCTTCAGAACCTTATCGACTTTGCTCAGGAATACTGGTCTTGCTGTGGAGCCCGAGGGCCCAATGACTGGAACCTCAACATCTACTTCAACTGCACTGACTTGAACCCAAGCCGCGAGCGCTGTGGGGTGCCCTTCTCCTGCTGTGTTAGGGACCCTGCGGAAGACGTCCTCAATACCCAGTGTGGCTATGACATCCGACTCAAACTGGAGCTGGAGCAGCAAGGCTCCATCTACACCAAAGGCTGCGTGGGCCAGTTTGAGAAGTGGCTCCAAGATAACCTGATTGTGGTGGCCGGGGTCTTGGTGGCCATTGCCCTCCTCCAGATATGTGGCATCTGCTTGGCCCAGAACCTCGTGAGTGACATCGAGGCAGTAAAG
>MmTSPAN17
GACCCTGAGGTCGGCTGCTGCGGGAAATACTTCCTGTTTGGCTTCAACATTGTCTTCTGGGTGCTGGGAGCCCTGTTCCTGGCCATTGGCCTCTGGGCCTGGGGTGAGAAGGGCGTTCTCTCCAACATCTCGGCGCTGACAGATCTGGGCGGTCTTGACCCCGTGTGGCTGTTTGTGGTGGTGGGGGGAGTCATGTCAGTGTTGGGCTTCGCCGGCTGCATTGGGGCCCTCCGGGAAAACACCTTCCTGCTCAAGTTCTTCTCTGTGTTCCTCGGCCTCATCTTCTTCCTGGAGCTGGCCGCGGGGATCCTGGCCTTCGTCTTCAAGGATTGGATCCGAGACCAACTTAATCTCTTCATCAACAACAATGTCAAAGCCTACCGGGATGATCTCGACCTTCAGAACCTTATCGACTTTGCTCAGGAATACTGGTCTTGCTGTGGTGCCCGAGGGCCCAATGACTGGAACCTCAATATCTACTTCAACTGCACTGACTTGAACCCAAGCCGTGAGCGCTGTGGGGTGCCCTTTTCCTGCTGTGTTAGGGACCCAGCGGAAGATGTCCTCAATACCCAGTGTGGCTATGACATCCGACTCAAACTGGAGCTCGAGCAGCAGGGCTCCATCTACACCAAAGGCTGTGTGGGCCAGTTTGAGAAGTGGCTACAAGACAACCTGATCGTGGTGGCCGGGGTCTTGGTGGGGATCGCCCTCCTCCAGATATTTGGCCTCTGCTTGGCCCAGAACCTCGTGAGTGACATCAAGGCGGTGAAG
>AcTSPAN17
GGGCCCCAGGTCAGCTGCTGCTCCAAGTACCTGCTCTTCGCCTCCAACGTGCTCTTCTGGTTGTTGGGAGCTGCGTTCTTGGCCATTGGTCTTTGGGCCTGGGCAGAAAAGGGGGTGCTCTCCAATCTGTCCTCCATCACAGACCTGGGAGGCTTTGATCCTGTCTGGCTCTTCCTCGTGGTTGGAGTGGTAATGTTTGTGCTGGGATTTGCTGGCTGCATTGGAGCCTTGAGAGAGAATACATTCCTGCTCAAATTTTTCTCTGTGTTCCTGGGGCTCATCTTTTTCCTGGAGCTGACGGCAGGTATCCTGGCCTTCATCTTCAAAGACTGGATCAAGGACCAGCTCAATTTCTTCATCAATAATAATGTCAAGGCCTACCGTGATGACATCGACCTCCAGAACCTCATAGACTTTGCTCAGGAATATTGGTCTTGCTGTGGAGCGCATGGGCCTAATGACTGGAATCTCAACATTTACTTCAACTGCACTGACTCCAACCCCAGCAGAGAACGCTGTGGGGTGCCCTTTTCCTGCTGTGTCAAGGATCCTGCGGAAGATGTTCTCAACACACAGTGTGGCTACGATGTCCGCCTTAAACTGGAGCTGGAGCAGCAGAGCTTCATCCACACCAAAGGATGTGCTGGCCAATTTGAGAAATGGGTTCAGGACAATCTCATTGTGGTGGCCGGGACCTTTGTGGGTGTAGCGTTGCTCCAGATCTTTGGCATCTGCCTGGCGCAAAATCTAGTGAGCGACATTAATGCTGTGAAA
>XtTSPAN17
GGTCCCGAAGTAAGCTGCTGTGTGAAGTATTTCTTGTTTGGATTCAACATAGTGTTTTGGTTGCTTGGAGCTGCTTTTCTAGCTATTGGCTTATGGGCATGGGCAGAAAAGGGCGTCTTGTCCAACATTTCGTCCATCACAGACCTTGGTGGGTTTGACCCTGTCTGGCTCTTCATAGTCACTGGAGCTGTCATGTTTGTGCTGGGCTTTGCTGGCTGCATTGGAGCCTTGAGAGAAAACACGACACTTCTAAAATTTTTCTCAGTCTTCCTGGGGTTGATCTTCTTCCTGGAGCTGACTGCAGGGATCTTGGCCTTTGTTTTCAAAGACTGGATCAAAGATCAGCTTAATTTTTTTATCAACAACAACGTGAAGGCGTATCGTGATGATATTGACCTCCAGAACCTCATTGATTTTGCTCAGGAATATTGGTCCTGCTGTGGTGCACATGGACCAAATGACTGGAACCTCAACATCTACTTTAACTGTACAGACTCCAACCCAAGCAGGGAGCGCTGCGGAGTGCCGTTCTCCTGCTGTGTGAAGGACCCTGCGGAAGATGTTCCTAACACACAGTGTGGATATGATGTGCGGCTGAAACTGGAACTGGAGCAGCAGAGCTACATCTATACCAAGGGATGTGTGGGCCAGTTTGAGAAGTGGCTGCAAGATAACCTAATCGTAGTGGCCGGAGTATTTGTCGCAATTGCTTTATTACAGATTTTTGGCATTTGTTTGGCTCAGAATTTAGTTAGCGACATCAAAGCTGTGAAA
>XlTSPAN17
GGTCCCGAAGTGAGCTGCTGTGTGAAGTATTTCTTGTTTGGATTCAACATAGTGTTTTGGTTGCTTGGAGCTAGTTTTCTAGCTATTGGCTTTTGGGCATGGGCAGAAAAGGGTGTCCTGTCCAACATCTACTCCATCACAGACCTTGGTGGCTTTGACCCCGTTTGGCTCTTCATAGTCACTGGAGCTGTCATGTTTGTGTTGGGGTTTGCCGGCTGCATTGGAGCCTTGAGAGAAAACACGACACTCCTAAAATTTTTCTCAGTCTTCCTGGGGTTGATCTTCTTCTTGGAGCTGACTGCAGGGATCTTGGCCTTTGTTTTCAAAGACTGGATCAAAGATCAGCTTAATTTTTTTATCAACAACAACGTGAAGGCGTATCGTGATGATATTGACCTCCAGAACCTCATTGATTTTGCTCAGGAATATTGGTCCTGCTGTGGTGCACATGGACCTAACGACTGGAACCTCAACATCTACTTTAACTGTACAGACTCTAACCCAAGCAGGGAACGCTGCGGTGTGCCATTCTCCTGCTGTGTGAAGGACCCTGCGGAAGATGTTCCCAACACACAGTGTGGATATGATGTGCGGCTGAAGCTGGAACTGGAGCAGCAGAGCTACATCTATACCAAGGGATGTGTGGGCCAGTTTGAGAAGTGGCTGCAAGATAACCTAATTGTAGTGGCCGGAGTATTTGTCGCAGTTGCTTTATTACAGATCTTTGGCATTTGTTTGGCTCAGAATTTAATTAGTGACATCAAAGCTGTGAAA
>GacTSPAN17
GGAGCCGAAGTCAGCTGCTGCGTGAAATACTTCTTGTTTGGATTCAACATTTTATTCTGGTTGCTAGGAGCCGCATTCTTGGCCGTAGGTCTGTGGGCATGGGCGGAGAAGggcgttctctccaatctgtcaaccatcacagacatgggaggccttgaccccgtgtggctcttcatcgtcgtaggaggggtcatgttcatcctgggctttgccggctgtatcggagctctccgagagaacaccgtactgcttaaatttTTTTCTGTGTTCCTGGGTTTGATCTTCTTCTTGGAGCTGACAGCGGGGGTCCTTGCCTTTGTCTTTAAAGACTGGCTCAAAGATCAGCTCAACTTTTTCATCAACAACAATGTCAAGGCATACCGTGATGACATCGACTTGCAGAATCTCATTGACTTCGCCCAGGAATATTGGTCATGCTGTGGAGCCCACGGGCCCGACGACTGGGACCTGAACATCTACTTCAACTGCACCGAGCCAAACCCCAGCAGAGAGCGCTGCGGAGTGCCCTTCTCCTGCTGTGTCAAAGACCCCGCAGAGGATGTCATCAACACGCAGTGTGGTTATGACGTCCGGCTTCAAAAGGAGCTGGACTGGCAGAAATATATCCACACCAAGGGCTGTGTGGGACAGTTTGAGAAGTGGCTTCAGGACAACCTCATTATTGTAGCTGGAATCTTTGTTGGTGTTGCACTATTACAGATTTTCGGCATCTGCCTCGCTCAAAACCTGGTAAGTGACGTCAAAGCTGTCAAA
>TnTSPAN17
GGAGCGGAAGTAAGCTGCTGCGTAAAATACTTCTTGTTTGGATTCAACATTTTATTCTGGTTACTGGGAGCAGCATTCTTGGCAATAGGCCTGTGGGCATGGAAGGAGAAGGGCGTGCTGTCCAACCTCTCATCTATAACAGACCTCGGGGGCTTCGACCCTGTGTGGCTCTTCATTGTCGTCGGAGGTGTAATGTTCATCCTGGGTTTCGCCGGCTGCATCGGAGCGCTCAGAGAGAACACCTTCCTACTTAAATTTTTTTCCGTGTTCCTGGGTTTGATCTTCTTCCTGGAGCTGACTGCTGGCATCCTTGCCTTCGTCTTCAAGGACTGGATCAAAGACCAGCTCAACTTTTTCATCAACAATAATGTCAAAGCCTACCGCGACGACATCGACTTGCAGAATCTCATCGATTTCGCCCAGGATTATTGGTCCTGCTGTGGAGCTCACGGACCCGATGACTGGAACCTGAACATCTACTTCAACTGCACCGACCTCAACCCCAGCCGGGAGCGCTGCGGAGTCCCTTTCTCCTGCTGTGTCAAAGACCCGGCGGAGGATGTCATCAACACGCAATGTGGCTACGACGTTCGTCACAAAGTGGAACTGGAGCGTCAGAAACATATCTACACCAAGGGCTGCGTGGGACAGTTTGAGAAGTGGCTTCAGGACAACTTGATATTTGTAGCTGGGATATTTGTGGGTATTGCACTTTTGCAGATCTTTGGAATCTGTCTCGCTCAAAACCTGGTGAGTGATGTCAAAGCTGTCAAA
>TrTSPAN17
GGAGCAGAAGTAAGCTGCTGCGTGAAATACTTCTTGTTTGGATTCAACATTTTATTCTGGTTACTGGGAGCAGCGTTCTTGGGAATAGGCCTGTGGGCCTGGGCGGAGAAGGGCGTGCTGTCCAATCTGTCATCCATAACGGACCTCGGGGGCTTCGACCCTGTTTGGCTCTTCATTGTCGTCGGAGGTGTTATGTTCATCCTGGGCTTTGCCGGTTGCATCGGAGCCCTGAGGGAGAACACCTTCCTGCTTAAATTTTTTTCCGTGTTCCTGGGTTTGATCTTCTTCTTGGAGCTGACTGCCGGCATTCTTGCCTTCGTCTTCAAGGACTGGATCAAAGACCAGCTCAACTTCTTCATCAACAATAACATCAAAGCCTACCGCGACGACATCGACTTGCAGAATCTCATCGATTTTGCACAAGAATATTGGTCCTGCTGCGGAGCCCACGGGCCTGACGACTGGAACCTGAACATCTACTTCAACTGCACGGACCTCAACCCCAGCCGGGAGAGCTGTGGAGTCCCTTTCTCATGCTGTGTCAAAGACCCGGCAGAGGATGTCATCAACACACAGTGTGGCTACGACGTTCGACGCAAAAGGGAACTGGATCGTCAGCAAGACATCTACACCAAGGGCTGCGTGGGACAGTTTGAGAAGTGGCTTCAGGACAATTTGAAATTTGTAGCTGGGATATTTGTGGGTATTGCACTTTTACAGATCTTTGGGATCTGTCTTGCTCAAAACCTGCTGAGCGATGTCAAAGCTGTCAAA
>OlTSPAN17
GGAACCGAAGTCAGCTGCTGCGTAAAATACATTTTATTCGGATTCAACATTATATTCTGGTTACTAGGAGCAGCATTCTTGAGCATTGGCCTGTGGGCATGGGCGGAGAAGGGCGTGCTGTCCAATATTTCATCAATCACAGATCTGGGGGGTTTGGACCCAGTGTGGCTTTTCATCGTGGTGGGAGGAGTCATGTTCATCCTTGGCTTCGCTGGCTGTATTGGAGCTCTCAGAGAGAACACAGTGCTGCTTAAATTTTTTTCCGTGTTCCTGGGTTTGATCTTCTTCTTGGAGCTGACTACAGGGATCCTGGCCTATGTCTTTAAGGACTGGATCAAGGATCAGCTAAACCTTTTCATCAACAATAATGTTAAGGCCTATCGCGATGACATCGACTTGCAGAACCTCATCGACTTTGCCCAGGAATATTGGTCATGCTGTGGAGCTCATGGACCTGATGACTGGAACCTCAACATGTACTTCAACTGCACTAACAGCAATCCCAGCAGGGAGCGCTGTGGAGTCCCCTTCTCCTGTTGCGTCAAAGATCCAGCCGAGGATGTGATCAACACACAGTGCGGTTATGATGTCCGCACGAAAAAGGATCTGGAGCGGCAGCCTTTTATCCACACCAAAGGCTGCGTGGGGCAGTTTGAGAAGTGGCTCCAGGACAACCTAATTTTAGTAGCCGGGATATTTGTGGGAATTGCACTTTTACAGATATTTGGTATTTGCCTTGCTCAAAACTTGGTGAGTGACATCAAAaccgtcaaa
>MdTSPAN14
AATGCGGAAGTCAGCTGTTGGTATAAGTATCTACTTTTCAGCTACAACATTGTCTTCTGGTTAGCTGGAGTGGTTTTTCTTGCTGTTGGACTCTGGGCATGGAGTGAGAAGGGTGTGCTCTCAGACCTGACCAAAGTGACCCGTCTCCATGGCGTGGATCCTGTCGTGTTGGTCCTGATTGTGGGAGTGGTGATGTTCACACTGGGCTTTGCTGGTTGTGTGGGAGCCCTGAGGGAAAACATCTGTCTCCTGAAGTTCTTCTGTGGGGCTATTGTGCTGATATTTTTCCTGGAGCTGGCAGTAGCGATGTTGGCCTTCCTGTTCCAAGACTGGGTGAGAGACAGGTTCAGGGAGTTCTTCGAGATCAATATCAAGTCTTACCGAGATGACATCGATCTGCAGAACCTCATTGACTCCTTGCAGAAAGCTAACCAGTGCTGTGGGGCTTACGGCCCTGAAGACTGGGACCTCAATGTTTACTTTAACTGCAGTGGAGAAAGTTATAGCCGAGAGAAATGTGGTGTCCCTTTTTCTTGCTGTGTACCAGATCCTGCACAAAAAGTTGTGAACACACAGTGTGGATATGATGTCAGGACTATGACAAAGAACAAATGGGACGAATCAATCTTTACCAAAGGCTGTATCCCTGCTCTGGAGGGCTGGCTGCCTCGGAACATTTACATAGTGGCAGGGATCTTCATCGCCATCTCCTTACTCCAGATATTTGGCATCTTCCTGGCCAGGACCCTGATTTCGGATATCGAGGCTGTGAAG
>HsTSPAN14
AACGCCAAGGTCAGCTGCTGGTACAAGTACCTCCTTTTCAGCTACAACATCATCTTCTGGTTGGCTGGAGTTGTCTTCCTTGGAGTCGGGCTGTGGGCATGGAGCGAAAAGGGTGTGCTGTCCGACCTCACCAAAGTGACCCGGATGCATGGAATCGACCCTGTGGTGCTGGTCCTGATGGTGGGCGTGGTGATGTTCACCCTGGGGTTCGCCGGCTGCGTGGGGGCTCTGCGGGAGAATATCTGCTTGCTCAACTTTTTCTGTGGCACCATCGTGCTCATCTTCTTCCTGGAGCTGGCTGTGGCCGTGCTGGCCTTCCTGTTCCAGGACTGGGTGAGGGACCGGTTCCGGGAGTTCTTCGAGAGCAACATCAAGTCCTACCGGGACGATATCGATCTGCAAAACCTCATCGACTCCCTTCAGAAAGCTAACCAGTGCTGTGGCGCATATGGCCCTGAAGACTGGGACCTCAACGTCTACTTCAATTGCAGCGGTGCCAGCTACAGCCGAGAGAAGTGCGGGGTCCCCTTCTCCTGCTGCGTGCCAGATCCTGCGCAAAAAGTTGTGAACACACAGTGTGGATATGATGTCAGGATTCAGCTGAAGAGCAAGTGGGATGAGTCCATCTTCACGAAAGGCTGCATCCAGGCGCTGGAAAGCTGGCTCCCGCGGAACATTTACATTGTGGCTGGCGTCTTCATCGCCATCTCGCTGTTGCAGATATTTGGCATCTTCCTGGCAAGGACGCTGATCTCAGACATCGAGGCAGTGAAG
>RnTSPAN14
AACGCCGAGGTCAGCTGCTGGTACAAGTACCTGCTCTTCAGCTACAATATCGTCTTTTGGTTGGCTGGAGTTGTTTTCCTTGGAGTCGGGCTGTGGGCATGGAGCGAAAAGGGCGTGCTGTCCGACCTCACGAAGGTGACCCGGTTGCATGGAATCGACCCTGTCGTGCTGGTCTTGATGGTGGGCGTGGTGATGTTCACACTGGGATTCGCGGGCTGTGTCGGGGCCCTGCGGGAGAACATCTGCCTGCTCAAGTTTTTCTGTGGGGCCATTGTGCTCATCTTCTTCCTGGAACTGGCTGTGGCTGTGTTGGCCTTTTTATTCCAAGACTGGGTGAGGGATCGTTTCCGGGAATTCTTCGAGAGCAACATCAGGTCCTATCGGGATGACATTGACCTGCAGAACCTCATTGACTCTCTTCAGAAAGCCAATCAGTGCTGTGGGGCTTACGGCCCTGAAGACTGGGACCTCAATGTCTACTTCAACTGCAGTGGTGCCAGCTACAGCCGAGAGAAATGTGGGGTGCCCTTCTCCTGCTGTGTGCCGGACCCTGCACAAAAAGTCGTGAACACACAGTGTGGCTATGATGTCAGGATTCAGCTGAAGAGCAAGTGGGATGAGTTCATCTTCACGAAGGGGTGCATCCAGGCTCTGGAGGGCTGGCTTCCCAGGAACATCTACATTGTGGCTGGTGTCTTCATTGCCATCTCCCTGCTGCAGATCTTCGGCATCTTCCTGGCAAGGACCCTGATCTCAGACATTGAGGCAGTGAAG
>MmTSPAN14
AACGCCGAGGTCAGCTGCTGGTACAAGTACCTGCTCTTCAGCTACAATATCGTCTTTTGGCTGGCTGGAGTTGTCTTCCTTGGAGTCGGGCTGTGGGCATGGAGCGAAAAGGGTGTGCTGTCCGACCTCACCAAGGTGACCCGGTTGCATGGAATCGACCCCGTCGTGCTGGTCTTGATGGTGGGCGTGGTGATGTTCACACTGGGATTCGCAGGCTGTGTCGGGGCCCTCCGAGAGAACATCTGCCTGCTCAAGTTTTTCTGTGGGGCCATTGTGCTCATCTTCTTCCTGGAACTGGCCGTGGCCGTGTTGGCCTTTTTATTCCAAGACTGGGTGAGAGACCGGTTCCGGGAATTCTTCGAGAGCAACATCAAGTCCTATCGGGATGACATCGACCTGCAGAACCTCATTGACTCCCTTCAGAAAGCTAATCAGTGCTGCGGGGCTTACGGCCCTGAAGACTGGGACCTCAATGTCTACTTCAACTGCAGTGGTGCCAGCTACAGCCGAGAGAAATGTGGGGTACCCTTCTCCTGCTGTGTGCCAGATCCTGCACAAAAAGTCGTGAACACACAGTGTGGCTATGATGTCCGGATTCAGCTGAAGAGCAAGTGGGATGAGTTCATCTTTACAAAAGGATGCATCCAGGCTCTGGAAGGCTGGCTGCCCAGGAACATCTACATTGTGGCTGGTGTCTTCATTGCCATCTCACTGCTGCAGATTTTTGGCATCTTCCTGGCGAGGACCCTGATCTCAGACATCGAGGCAGTGAAG
>BtTSPAN14
AACGCCGAGGTCAGCTGCTGGTACAAGTACCTCCTCTTCAGCTACAACATCGTCTTCTGGCTGGCTGGAGTTGTCTTCCTCGGAGTTGGATTATGGGCGTGGAGCGAGAAGGGGGTGCTATCCGACCTCACCAAAGTGACCCGGATGCATGGAATTGACCCGGTGGTGCTGGTGCTGATGGTGGGCGTGGTGATGTTCACCCTGGGCTTTGCTGGCTGCGTGGGGGCCCTGCGGGAGAACATCTGTCTGCTCAACTTTTTCTGCAGCACCATCGTGCTCATCTTTTTCCTGGAGTTGGCCGTGGCCGTGCTGGCCTTCCTGTTCCAGGACTGGGTGAGGGACCGGTTCCGGGAGTTCTTTGAGAGCAACATCAGATCCTACCGGGATGACATTGACCTGCAGAACCTCATTGACTCCCTTCAGAAAGCCAACCAGTGCTGTGGGGCGTATGGCCCTGAAGACTGGGACCTCAATGTCTACTTCAACTGCAGTGGCGCCAGCTACAGCCGTGAGAAATGTGGGGTGCCCTTCTCCTGCTGCGTGCCTGACCCCGCGCAAAAAGTTGTGAACACACAGTGTGGCTATGACGTCAGGACTCAGCTGAAGAGCAAATGGGACGAGTCCATCTTCACGAAAGGCTGCATCCAGGCGCTGGAGAGCTGGCTCCCGCGGAACATCTACATCGTGGCTGGCGTCTTCATCGCCATCTCCCTGCTGCAGATATTTGGCATCTTCCTGGCGAGGACCCTGATCTCAGACATTGAGGCGGTGAAG
>CfTSPAN14
AATGCCGAGGTCAGCTGCTGGTACAAGTACCTCCTTTTCAGCTACAACATTGTCTTCTGGTTGGCTGGAGTTGTCTTCCTTGGAGTTGGACTGTGGGCATGGAGTGAAAAGGGGGTGCTTTCTGACCTCACCAAAGTGACCCGGCTGCATGGGATCGACCCTGTGGTGCTGGTCCTGATGGTGGGCGTGGTGATGTTCACGCTGGGGTTCGCTGGCTGCGTGGGGGCCCTGCGAGAGAACATTTGCCTGCTCAAGTTTTTCTGCGGCACCATCGTGCTCATCTTCTTCTTGGAGCTGGCCGTGGCCGTGCTGGCCTTCCTATTCCAGGACTGGGTGAGGGACCGGTTCCGGGAGTTCTTCGAGAGCAACATCAGATCCTACCGGGACGACATTGACCTGCAGAACCTCATTGACTCCCTTCAGAAAGCGAACCAGTGCTGTGGGGCCTATGGCCCTGAAGACTGGGACCTCAACGTCTACTTCAACTGCAGTGGTGCTAGCTACAGCCGCGAGAAGTGTGGGGTGCCCTTCTCCTGCTGTGTGCCGGACCCTGCGCAAAAAGTTGTGAACACACAGTGTGGCTATGATGTCAGGACCCAGCTGAAGAGCAAGTGGGACGAGTCCATCTTCACAAAAGGCTGCATCCAGGCGTTGGAGGGCTGGCTGCCGCGCAATATCTACATCGTGGCAGGCGTCTTCATCGCCATCTCCCTGCTACAGATATTTGGCATCTTCCTGGCGAAGACCTTGATCTCGGACATTGAGGCGGTGAAG
>TgTSPAN14
AATGCAGAAGTCAGCTGTTGGTACAAATACTTGCTCTTCAGCTACAACATTGTCTTTTGGCTAGCTGGAGTGGCCTTCCTTGCAGCTGGTCTGTGGGCATGGAGTGAAAAGGGTGTATTGTCTGATCTGACAAAGGTGACTGGTCTTCACGGTCTGGACCCAGTGGTGCTTGTCTTAGTGGTGGGAATAGTGATGTTTACTTTGGGATTTGCTGGTTGTGTGGGAGCACTGAGAGAAAACATCTGCCTGCTGAAGTTTTTCTGTGGAACAATTGTTTTTATATTCCTGTTGGAGCTGGCAGTAGCAGTTATGGCTTTCCTGTTCCAGGATTGGGTGAGGGACAGGGTAAAAGAATTCTTTGAGAATAACATTAAATCCTACCGAGATGACATTGACCTCCAGAACATCATTGATTCACTGCAGAGAATTAACCATTGCTGTGGTGCCCAAGGTCCAGAAGACTGGGACTTCAACATATACTTTGACTGCAAGAGTGAAAGCAAAAGTCGCGAGAAGTGCGGAGTTCCTTTTTCCTGTTGTATACCTGATCCTGCTCAAAAAGTTGTGAATACTCAGTGTGGCTATGATATCAGAAAGAAGAGCAAAAGTCAATGGGATGATCAGATTTTTGTCAAAGGATGTATTCATGCGCTTGAAGCTTGGTTACCCCGAAATATCTACATTGTTGCAGGTGTCTTCATAGCTATCTCACTGCTCCAGATTTTTGGGATTTTCCTAGCCAGAACACTGATTTCTGATATTGAAGCTGTAAAG
>GgTSPAN14
AATGCAGAAGTCAGCTGTTGGTACAAATATCTGCTCTTCAGCTACAACATTGTCTTCTGGCTAGCTGGCATGGCATTCCTTGCAGCTGGACTGTGGGCATGGAGTGAAAAGGGCGTGTTATCTGACCTGACAAAGGTGACTGGTCTTCATGGTCTTGATCCAGTCGTGCTTGTCTTAGTCGTGGGCATCGTGATGTTTACTTTGGGATTTGCTGGTTGTGTGGGAGCTCTGAGAGAAAACATCTGCCTTCTGAAGTTTTTCTGTGGAACAATTGTGCTCATATTTCTGTTGGAGGTGGCAGTGGCAGTTCTGGCTGTCTTGTTCCAGGACTGGGTGAGGGACAAAGTCAAGGAGTTCTTTGAGAATAACATTAAGTCCTACCGAGATGATATTGACCTCCAGAACCTCATTGATTCACTACAGAAAATTAACCATTGCTGTGGTGCACAAGGTCCCGATGACTGGGATTTCAACATATACTTTAACTGCAGCAGTGAAAGCAAAAGTCGTGAGAAATGTGGTGTTCCATTCTCCTGTTGTGTACCCGATCCTGCTCAAAAAGTTGTGAATACACAGTGTGGCTATGATGTCAAAAAAAAGAGCAAGAGTCACTGGGATGATCAGATTTTCATCAAAGGTTGTATTGTTGCTCTGGAAGCTTGGTTGCCCCGAAATATCTACGTTGTTGCAGGTGTCTTCATAGCTATCTCACTGCTACAGATTTTTGGAATTTTCCTAGCCAGGACATTGATTTCTGATATTGAAGCTGTAAAG
>AcTSPAN14
TCTGCTGAAATCAGCTGTTGGTACAAGTACCTGCTCTTTAGTTACAACATAGTATTCTGGTTAGCTGGAGTTGCCTTCCTAGGAGCTGGTCTTTGGGCCTGGAGTGAAAAGGGTGTGTTGTCAGATTTATCCAAAATGACACGACTCCATGGTTTTGATCCGGTGGTCCTTATCTTGTTTGTTGGCGGGATAATGTTCATTCTAGGATTTGCTGGCTGTGTAGGAGCCCTACGGGAGAACATCTGCCTTCTGAAATTTTTCTGTGGCACAATTGTACTAATTTTCCTCATGGAGTTGGCGGTGGCTGTTCTGGCATTCCTGTTCCAAGACTGGGTGAGGGACCGAGTGGAGACATTTTTCAAGAACAATATTAGGTCTTACCGAGACGACATTGACCTGCAGAACCTCATAGATTCCTTGCAGAAAATAAATCAGTGTTGTGGTGCCCAGGATCCAAATGATTGGAACCTTAATATTTACTTCAACTGCAGCAGTTCAAGCAAAAGTCGAGAGAGATGTGGAGTCCCCTTTTCCTGTTGCATCCAAGATCCTGCACAAAATGTTTTGAACACACAATGTGGCTATGATGTCAGAAATATGTCGGTATCTTTATGGGATGAAAGAATCTACACCAAAGGTTGCATCCCTGCACTGGAAGCTTGGTTGCCCCGGAATATTTACATTGTGGCAGGAGTCTTTGTGGCAATTTCTTTATTGCAGATATTCGGGATTTTCCTGGCGAGGACGCTGATTTCTGATATTGAAGCTGTGAAG
>XlTSPAN14
ACTGCAGAAGTCAGCTGTTGTTATAAGTACCTCCTATTCAGCTACAATATCATATTCTGGTTATCTGGAATGGTTCTTTTAGGAGTTGGTTTGTGGGCTTGGAGTGAAAAAGGAATACTGTCCGATATTACAAAAGTGACACGTCTCCATGGGTTTGACCCAGTTTGGTTGGTCCTGGTGGTTGGTGTAATCATGTTTACTCTAGGCTTTGCTGGCTGCGTTGGTGCTCTACGAGAAAATATCTGCCTTCTGAAATTTTTTTGTGGTGCCATAGTGTTGATTTTCTTCATGGAGCTCGCTGTTGCAGTTCTGGCCTTCCTCTTCCAGGACTGGGTGAAAGACAGAGCTAAGGATTTTTTTGAGAACAACATAAAATCATACAGAGATGACATTGACTTGCAGAACCTCATAGATTCCCTTCAAAAAGCGAACCAGTGCTGTGGTGCTGTGTCCCCAGATGACTGGGACCTGAATGAATACTTCAACTGCAGTATTGAAAATCCAAGCCGTGAGAGGTGTGGTGTACCTTTTTCCTGCTGTGTTCCTGATCCAGCTCAAACAGTTGTGAACACACAGTGTGGCTATGATGCCCGCAAAAAGAAGCCCAATGAGAGACCCAATACAACATTTTCGAAAGGCTGCATATCTGCAATGGAGGCATGGTTACCGAGAAACATCTATATTGTGGCTGGAGTTTTTCTAGTGATCTCTGTTTTACAGATATTTGGTATTTACCTTGCTCGGACACTTATGTCAGATATCGACGCGGTAAAG
>XtTSPAN14
ACTGCAGAAGTCAGCTGTTGTTATAAGTACCTCCTGTTTAGCTACAATATCATATTCTGGCTATCGGGAATGGTTCTTTTAGGAGTTGGTTTGTGGGCATGGAGTGAAAAAGGCATATTGTCAGATATTACAAAAGTAACACGTCTCCATGGATTTGACCCAGTGTGGCTAGTCCTGGTGGTTGGTGTCATCATGTTTACTCTTGGCTTTGCTGGCTGTGTTGGTGCTTTACGAGAAAATATCTGCCTTCTGAAATTTTTTTGTGGTGCTATAGTCTTGATTTTCTTCATGGAGCTCGCTGTTGCAGTTCTTGCCTTCCTATTCCAGGACTGGGTGAAAGACCGAGCCAAGGATTTTTTTGAGAACAATATAAAATCATACAGAGATGATATTGACTTGCAGAACCTCATAGATTCCCTTCAAAAAGCGAACCAGTGTTGTGGTGCTGTGTCCCCAGATGACTGGGACCTAAATGAATATTTCAACTGCAGTGTTGAAAATCCAAGTCGTGAGAGGTGTGGTGTTCCTTTTTCTTGTTGTGTTCCTGATCCAGCTCAAACAGTTGTGAACACACAGTGTGGTTATGATGCTCGCAGAAAGAAGCCCAACGAGAGACCAAATACAACATTCTCAAAAGGCTGTATATCTGCACTGGAGGCATGGTTACCGAGAAACATATATATTGTGGCTGGAGTTTTTCTAGTGATCTCAATTTTACAGATTTTTGGTATTTACCTTGCTCGGACACTGATGTCAGATATTGAAGCAGTGAAG
>TrTSPAN14
ACTACCGAAGTCAGCTGCTGCTACAAGTACCTGATGTTCAGCTACAACATCATATTTTGGCTGGCAGGGGCAGCCTTCATTGCTATTGGGTTTTGGGCATGGAGTGAAAAGGGCATTCTGAGGGATCTGACTCAAGTGACACAACTCCATGGTTTTGATCCAGTCTGGTTGGTGCTGTTGGTCGGCGGAGTCACGTTTACGCTGGGCTTTGCTGGCTGTGTGGGAGCTCTCAGGGAAAACATCTGCCTGCTGAAGTTTTTTTCTGGCTTGATTGGACTCATCTTTGTCCTGGAGATGACTGTGGCAGTTCTGGCGATAGTTTTCCAGAGTCAGGTCAGAGAGTGGATCAATGAGTTCTTCATTGTCAACATTAGAGCCTACCGAGATGACATTGACCTGCAGAACCTCATCGACTCCCTGCAGAAGATGAACCACTGCTGTGGTGCTCAGGAACCAGATGACTGGAACCAGAATGTGTACTTCAGGTGTAATGAAACCCATCTTAGCAGAGAAAAATGTGGGGTTCCATTTTCCTGTTGCATCCCTGATCCTGCTGACACTGTGGTGAACACCCAGTGTGGCTATGACATCAGAAAAAAACTGAAGCCGGACTGGGAAAAACACATCTACATGAAAGGTTGCATTGCAGCATTGGAGGACTGGCTACCGAGAAATCTCTACATGCTTGCCGTCGTTTTTATTATCATCTCACTGCTGCAGATGGTGGGAATTTACCTTGCGAGGACTCTGATCTCTGACATCGAGAAGGTCAAG
>TnTSPAN14
AATGCCGAAGTCAGCTGCTGCTACAAATACCTGATGTTCACCTACAACATCATATTCTGGCTGGCAGGAGCAGCGTTTATTGCTATCGGGTTTTGGGCATGGAGTGAGAAGGGTATCCTGATGGATCTGACTAAAGTGACCCAACTACATGGTTTTGATCCAGTCTGGTTGGTGCTGCTGGTGGGCGGCATCACATTCACACTGGGCTTTGCCGGCTGTGTGGGAGCTCTGAGGGAAAACATCTGCCTGCTAAAGTTTTTTACCGGTTTGATCGGACTCATCTTCATTCTGGAGCTGACTGTGGCAGTCCTGGCGGTGGTGTTCCAGAGTCAGGTCAAGGAGTGGTTCAGTGAGTTCTTCCTCGACAACATTCGAGGCTACCGGGATGACAGCGACCTGCAGAACCTCATCGACTCCCTGCAGAAGATGAACCACTGCTGCGGTGCTCGGGAACCGGACGACTGGGACCATAATGTGTACTTCGGGTGTAACGAAACTAATCTCAGCAGAAAAAAATGTGGGGTTCCCTTTTCCTGTTGCATCTTTGATCCAGCTGACACTGTTGTGAACAGTCAGTGTGGCTATGACGTCAGAAAAAAACCCAAGGCGGAATGGGCTAATCACATTTACACAAAAGGCTGCATCGCGGCATTAGAGGACTGGTTGCCCAGGAACCTCTACACGGTCGCCATCGTCTTCGTTGTCATCTCTCTGCTGCAGATGGTGGGAATTTACCTTGCAAAGACTCTGATTTCGGACATCGAGAAGGTCAAG
>GacTSPAN14
AGTGCTGAGGTGAGCTGCTGCTACAAATACCTCATGTTCAGCTACAACATCATCTTTTGGCTGGCTGGTGTTGCCTTCATCGCAGTTGGTTTCTGGGCGTGGAGTGAAAAGGGGGTCCTGTTGGATCTGACGCAGGTAACCCAGCTGCATGGTTTTGATCCGGTCTGGTTGGTCCTGGTCGTTGGTGGCGTCACATTCATCCTGGGCTTTGCCGGATGTGTGGGAGCTCTGAGAGAAAACATCTGTCTTCTAAAGTTTTTCTCTGGTGTGATCGGCTTCATCTTCTTGTTGGAGCTGACGGCTGCGGTTCTGGCCGTGGTGTTTCAGAGTCAGGTCCGAGAATGGATCAACGACTTCTTCTTAGCCAATGTTAAAGGTTACAGAGACGACATCGACCTGCAGAACCTCATCGACTCTCTGCAGAGGATGAATCACTGCTGTGGAGCTCAGGGACCAAACGACTGGAATCAAAATGTTTATTTTAGCTGTAACGGAACCCATCGCAGCAGAGAGAAGTGTGGAGTTCCTTTCTCCTGCTGCATCACAGATCCTGCTGACTCTGTGCTGAACAGTCAGTGTGGATACGACGTGAGAAATCGGCCAACGAGTGAGTGGACTGAGCATATCTACACCAAAGGCTGCATTGCTGCACTGGAGGATTGGTTACCTGGCAACCTCTACACGGTAGCCATAGTCTTCATCGTCATCTCTCTTCTGCAGATGGTGGGGATCTACCTGGCCAGGACTCTGATCTCGGACATCGAGaaggtcAAA
>OlTSPAN14
AATTCTGAGGTCAGCTGCTGTTATAAGTACCTGATGTTCAGCTACAACATCATCTTTTGGCTGGCTGGAGCTGCCTTCATCGCGGCCGGGTTCTGGGCCTGGAGTGAAAAGGGGGTCTTGTTGGACTTGACCCAGGTGACCCGGCTGCATGGCTTCGACCCAGTCTGGCTGGTCCTGGTGGTCGGCGGGATCACATTTATCCTAGGCTTTGCTGGCTGCGTGGGAGCCCTGAGAGAGAACATCTGTCTGCTGAAATTTTTTTCAGGTGTCATCGGCTTGATCTTCTTCCTGGAGCTGACGGCGGCCGTGTTGGCGGTGGTTTTCCAGAGTCAGGTCCGGGAGTGGATCAACGATTTCTTCCTGCAGAACATCAGATCGTACAGAGATGACATCGACCTGCAGAACCTCATTGACTCTCTGCAGAAAATGAACCAATGCTGCGGTGCTAAGGATCCGAACGACTGGGACGAGAACCTGTACTTCAACTGTAACATGACAAATCGTAGCAGAGAGAGCTGCGGTGTCCCGTTCTCTTGCTGCATCTCCGACCCTACTGACTTAGTGATAAATACTCAATGTGGCTATGATGTGAGGAAGAAACCAAAGGATGACTGGGCCAATTATATCCACACCAAAGGCTGTATTACAGCGCTGGAGGACTGGTTACCAAGAAACCTGTACACTGTGGCCATCGTGTTTGTAGTCATCTCCCTGTTGCAGATGGTGGGAATCTACTTAGCCAAGACGCTGATCTCAGACATCcataaggtcaaa
>DrTSPAN14
AATGCAGAGGTCAGCTGTTGCTACAAATACCTCATGTTCAGCTACAACATTATATTTTGGCTAGCTGGATCAGCCTTCATTGCAATTGGCTTTTGGGCTTGGAGTGAAAAGGGTGTTTTATCAGATCTGACTCAAGTCACACGTCTGCATGGTTTCGACCCAGTTTGGGGGGTGCTTGTTGTGGGCACAGTCACTTTTATTTTGGGATTTGCTGGGTGTGTTGGAGCACTCAGGGAAAACATCTGCCTCCTTAAGTTTTTCTCTGGAGTCATTGGATTCATATTCTTCCTGGAACTGACTGCTGCAGTTTTGGCGTTCGTGTTCCAGGGCCAAGTTAGGGAGTGGATCAGCGAATTCTTCTTGGCCAATGTGAAGGCCTACAGGGATGACATTGATCTGCAGAATCTGATCGACTCTCTCCAGAAGCTGAATCATTGCTGTGGAGCTAAACACCCAAACGACTGGAATATGAATGTGTATTTTAACTGCAATAAGAATAACCTCAGCAGAGAGAAATGTGGAGTGCCCTTTTCCTGCTGCATCAGCGACCCTGCTGTTACGGTGCTCAACACGCAGTGCGGGTATGATGTTAGAGAAAAAGGCTTGAATGATTGGAGCAGTTCCATTTATATCAAAGGATGCATCGATGCTTTAGAGGACTGGCTTCCCCGTAATCTCTACATTGTGGCTGGAGTCTTCATAGTCATATCATTGCTACAGATGGTGGGGATCTTCTTGGCAAGGACGCTGATTGGTGACATTGAAAAAGTCAAG
>CsTSPAN5
CCACATGAAATTGGTTGCTGTACAAAATATTTCTTGTTTAGTTTCAACATATTGTTTTGGATAATTGGACTCTGCCTGTTAGGTGCTGGTATATGGGCATGGAGTGAAAAGGGTTTCTTCGACAATATCTCTGTGATCAGTAGCCTTCCA---ATTGACCCAGTATTGGTGTTGATAATCATTGCACTTGTAATGTTTCTTCTCAGTTTTTCTGGTTGCCTTGGTTCACTGCGGGAAAATATATTCCTGCTTAAATGTTTCTCAATATGCTTGGGAGTTATTTTCTTTGCCGAGCTAATAGCTGGGATCCTGGGTTTCGTGTATAAGGACTGGTTTCACCAACAATTTGCCATCTTTGTCAACAAAACCATCAAGGGATACAGGGATGATCCTGATTTACAGAATATCATCGATTTTTCTCAAGAATACTTAAAATGCTGCGGTGACACCGGAGTTTCCGATTGGGACAACAACGTCTACTTCAGTTGCACGGTCTTCCTCAAGCCCGCTGAATCGTGTGGTGTCCCGTTTTCATGTTGCATCAAAGAAAATGCAGCAGACGTGGTCAATACCCAGTGTGGATATGGTTTAAGAGAAGATACAGTCGCGGAACAGGTGACAAGAATCCACACTTCAGGTTGCATTACCCAGTTTGGTGATTGGTTGAAAACAAACCTATACACAGTGGCAGGGGCATTCATTGGGGTGGCCTTGATACAAATCATTCCCATATGCTTTGCACAGAATCTAATAAGTGACATTCAAGCAGTCAAA
>CiTSPAN5
CCACAAGAAGTTGGATGTTGCACTAAGTATTTTTTGTTCAGTTTTAACATCTTGTTCTGGATAATTGGACTATGTCTACTTGGAGCAGGAATCTGGGCATGGAGTGAAAAGGGTTTCTTCGACAACTTAACAGCCATCAGCAGCTTACCT---ATCGACCCTGTGTTGGTTGTGATCATCATCGCACTGGTTATGTTCTTGCTTAGTTTCTCTGGTTGTCTAGGTTCCTTAAGAGAGAATATTTTTCTGCTTAAATGTTTCTCCATTTGTCTCGGTGTAATTTTCTTTGCTGAGCTGATTGCTGGAATCCTCGGCTTCGTATATAAGGATTGGTTCCATCAACAGTTTGCCATCTTCGTCAATAAAACCATTAAAGGTTACAGGGATGACCCCGACCTACAAAACATCATCGATTTTTCTCAAGAATATTTAAAATGCTGCGGTGACACTGGCGTTGCTGACTGGGACAACAACATTTACTTTGATTGTGCCGTGTTTCTCAAACCTGCTGAATCTTGTGGTGTACCATTCTCATGTTGTATCAAACTAGGCACAAGTAATGTAGTGAATACACAGTGTGGATACGGCCTGAGAGACCCTACGGCATCGGAGCAAGTCACCAAAATTTACACTTCGGGATGCATTACACAGTTTGGTGATTGGTTGAAAACAAATCTATACACCGTTGCTGGAGTATTTATTGGTGTTGCATTAATACAAATAGTTCCAATCTGTTTTGCTCAGAATCTCATTAGCGACATTCAAGCAGTGAAA
>BfTSPAN5
GATACAGAAGTGAGCTGCTTGGTCAAGTACCTGGTTTTTGGCTTCAACGTGATATTTTGGTTGGCAGGAGGCTTCATTCTGGGCATAGGACTCTGGGCATGGTTTGAAAAGGGCACGTTTGACAACATTGCGAAGGTGGCCAATGTCCCC---GTGGACCCTGTGCTGATCTTCGTGGTGGTTGGTGCCATCATGTTCATCCTGGGCTTCTCCGGCTGCGTCGGGGCGCTCAGGGAAAACATCATCCTGCTCAGATTTTTTTCTGTGGTTCTCGGCATCATCTTTTTTGTGGAGTTGGCTGTGGGCGTGTTGGGCTTTGTGTACAAGGACTGGTTCAGGCAGCAGCTGGACAACTTCATCCAGGCAAACATCATCCACTACAGGGATGACCCTGACCTGCAGAACATCATTGACTTTGTCCAGTCCTATTTCCAGTGCTGTGGTGGGGAGGACTACAATGACTGGGAGAACAACATCTATTTCAACTGCACAGAGTCCCGCGGGTCCAGAGAAGCCTGCGGCGTTCCTTTCTCATGCTGCAAGGACCAAGGGAACAACAACGTCCTCAACACCCAGTGTGGATATGACGTCAGGGAAGAAAACCCGAGTGCACGAGCCTTAGCCATCTACACAAAAGGTTGTGTGCCTCAGTTTGAGGCCTGGCTGCAAGAGAATTTGTTTGTGGTGGCAGGAGTGGCCATTGGAATAGCACTGTTACAGATCCTGGGAATCTGTTTTGCAAACAGCCTCATCAGCGACATCCAGGCACAGAAG
