# Supplementary material for: The evolution of vertebrate tetraspanins: gene loss, retention, and massive positive selection after whole genome duplications
Source: BMC Evol Biol. 2010 Oct 13;10:306. doi: 10.1186/1471-2148-10-306 (PMC2965184; doi:10.1186/1471-2148-10-306)
Supplement: Additional file 6 — All used alignments (alignment.zip). [file 1471-2148-10-306-S6.ZIP › alignments/TSPAN6_test.fas]

>HsTSPAN7
AGAATGGAGACCAAACCTGTGATAACCTGTCTCAAAACCCTCCTCATCATCTACTCCTTCGTCTTCTGGATCACTGGGGTGATCCTGCTGGCTGTTGGAGTCTGGGGCAAACTTACTCTGGGCACCTATATCTCCCTTATTGCCGAGAACTCCACAAATGCTCCCTATGTGCTCATCGGAACTGGCACCACTATTGTTGTCTTTGGCCTGTTTGGATGCTTTGCTACATGTCGTGGTAGCCCATGGATGCTGAAACTGTATGCCATGTTTCTGTCCCTGGTGTTCCTGGCTGAGCTCGTAGCTGGCATTTCAGGGTTTGTGTTTCGTCATGAGATCAAGGACACCTTCCTGAGGACTTACACGGACGCTATGCAGACTTACAATGGCAATGATGAGAGGAGCCGGGCAGTGGACCATGTGCAGCGCAGCCTGAGCTGCTGTGGTGTGCAGAACTACACCAACTGGAGCACCAGCCCCTACTTCCTGGAGCATGGCATCCCCCCCAGCTGCTGCATGAACACTGATTGTAATCCCCAGCACAATCTGACTGTGGTTAACCAGAAGGGTTGTTATGATCTGGTAACTAGTTTCATGGAGACTAACATGGGAATCATCGCTGGAGTGGCGTTTGGAATCGCATTCTCCCAGTTAATTGGCATGCTGCTGGCCTGCTGTCTGTCCCGGTTCATCACGGCCAATCAGTATGAGATGGTG
>CfTSPAN7
AGAATGGAGACCAAACCTGTGATAACCTGTCTCAAAACCCTCCTCATCATCTACTCCTTCGTCTTCTGGATCACTGGGGTGATCCTGCTGGCCGTTGGAGTCTGGGGCAAACTTACTCTGGGCACCTACATCTCCCTGATTGCTGAGAACTCCACAAATGCTCCCTATGTGCTCATTGGAACTGGCACCACCATTGTGGTCTTTGGCCTATTTGGATGCTTCGCAACCTGCCGTGGTAGCCCGTGGATGCTGAAACTGTATGCCATGTTTCTGTCCCTGGTGTTCCTGGCTGAGCTGGTCGCTGGCATTTCAGGCTTTGTGTTTCGTCATGAGATCAAGGACACCTTCCTGAGGACTTACACGGACGCCATGCAGAATTACAACGGCAATGACGAGAGGAGCCGGGCTGTGGATCATGTGCAGCGCAGCCTGAGCTGCTGTGGTGTGCAGAACTACACGAACTGGAGCACCAGCCCCTACTTCCTGGAGCATGGCATCCCCCCGAGTTGCTGCATGAATACCGACTGCAATCCCCAGCACAATCTGACTGTGGTGAACCAGAAGGGTTGTTACGATCTGGTGACCAGTTTCATGGAGACCAACATGGGGATCATCGCTGGAGTCGCTTTTGGAATCGCATTCTCCCAGCTGATCGGCATGCTGCTGGCCTGCTGTCTGTCCCGATTCATCACGGCCAACCAGTATGAGATGGTG
>BtTSPAN7
AGAATGGAGACCAAACCTGTGATAACCTGTCTCAAAACCCTCCTCATCATCTACTCCTTCGTCTTCTGGATCACTGGGGTGATCCTGCTGGCCGTTGGAGTCTGGGGCAAACTTACTCTGGGCACCTACATCTCCCTTATCGCCGAGAACTCCACAAATGCTCCCTATGTGCTCATCGGCACTGGCACCACCATCGTCGTGTTTGGCCTGTTTGGATGCTTTGCCACATGCCGTGGTAGCCCATGGATGCTGAAACTGTACGCCATGTTTCTGTCCTTGGTGTTTCTGGCTGAGCTCGTGGCTGGCATTTCAGGGTTCGTGTTTCGTCATGAGATCAAGGACACCTTCCTGAGGACTTACACAGACGCCATGCAGAATTACAATGGCAACGACGAGAGGAGCCGGGCAGTGGACCACGTGCAGCTCAGCCTGAGCTGCTGTGGCGTGCAGAACTATACCAACTGGAGCACCAGCCCCTACTTCCTGGAGCACGGCGTCCCCTCGAGCTGCTGCATGAATACCTATTGCAACCCCCAGCACAACCTGACTGTTGTGAACCAGAAGGGTTGTTATGATCTGGTGACCAGTTTCATGGAGACCAACATGGGAATCATCGCTGGAGTGGCTTTTGGGATTGCATTCTCCCAGCTGATTGGCATGCTGCTGGCCTGCTGTTTGTCCCGGTTCATCACGGCCAACCAGTATGAGATGGTG
>MmTSPAN7
AGAATGGAGACCAAACCTGTGATAACCTGTCTCAAAACCCTCCTCATCATCTACTCCTTCGTCTTCTGGATCACTGGGGTGATCCTGTTGGCCGTTGGAGTCTGGGGAAAGCTGACTTTGGGAACCTATATCTCCCTGATTGCTGAGAACTCCACAAATGCTCCCTATGTGCTCATTGGAACCGGCACCACCATCGTGGTTTTTGGCCTCTTTGGATGCTTTGCTACATGCCGTGGTAGTCCATGGATGCTGAAACTGTATGCCATGTTCCTGTCCCTGGTGTTCCTGGCTGAGCTTGTTGCTGGCATTTCTGGATTTGTGTTTCGTCATGAGATCAAGGACACCTTCCTGAGGACTTACACGGATGCCATGCAGAACTACAATGGCAATGATGAGAGGAGCCGGGCTGTGGACCATGTGCAGCGCAGCCTGAGCTGCTGTGGCGTGCAGAACTACACCAACTGGAGCAGCAGCCCCTACTTCCTGGACCATGGCATCCCCCCCAGTTGCTGCATGAACACTGACTGCAATCCCCTGCACAATCTGACTGTGGTTAATCAGAAGGGCTGTTATGATCTGGTGACCAGTTTTATGGAGACTAACATGGGGATCATTGCTGGAGTGGCATTTGGAATTGCGTTCTCCCAGTTGATTGGCATGCTGCTGGCTTGCTGTCTGTCCCGGTTCATCACTGCCAATCAGTATGAGATGGTG
>RnTSPAN7
AGAATGGAGACCAAACCTGTGATAACCTGTCTCAAAACCCTCCTCATCATCTACTCCTTCGTCTTCTGGATCACAGGGGCGATCCTGTTGGCTGTTGGAGTCTGGGGAAAGCTGACTTTGGGAACCTACATCTCCCTTATTGCGGAGAACTCCACAAATGCTCCCTACGTGCTCATTGGAACCGGCACCACCATTGTGGTCTTTGGCCTCTTTGGATGCTTTGCTACGTGCCGTGGTAGCCCATGGATGCTGAAACTGTATGCCATGTTCCTGTCCCTGGTGTTCCTGGCTGAGCTGGTTGCTGGCATTTCTGGATTTGTGTTTCGTCATGAGATCAAGGACACCTTCCTGAGGACTTACACGGATGCCATGCAGAACTACAACGGCAAAGATGAAAGGAGCCGGGCAGTGGACCATGTGCAGCGCAGCCTGAGCTGCTGTGGCGTGCAGAACTACACCAACTGGAGCAGCAGCCCCTACTTCCTGGAACATGGTATCCCCCCCAGTTGCTGCATGAACACTGATTGTAATCCGCTGCACAATCTGACTGTGGTTAACCAAAAGGGCTGTTATGATCTGGTGACCAGTTTTATGGAGACTAACATGGGGATCATTGCTGGAGTGGCATTTGGAATCGCATTCTCCCAGTTGATTGGCATGCTGCTGGCCTGCTGTCTGTCCCGGTTCATCACTGCCAATCAGTACGAGATGGTG
>MdTSPAN7
AGAATGGAGACCAAACCCGTGATAACCTGTCTCAAAACCCTCCTCATCATCTACTCCTTCGTTTTCTGGATTACTGGTGTTATTCTTCTGGCAGTTGGAGTCTGGGGCAAGCTTACTTTGGGCACATACATTTCTCTTATTGCAGAGAACTCCACCAATGCCCCCTATGTACTCATTGGGACTGGCACCACCATTGTGGTCTTTGGCCTATTTGGATGCTTTGCCACATGTCGTGGAAGCCCATGGATGTTAAAACTATATGCCATGTTCTTGTCCCTGGTGTTCTTGGCTGAGCTGGTGGCTGGAATCTCAGGTTTTGTGTTTCGTCATGAGATCAAGGATACCTTCCTCAGGACATACACTGAAGCCATGCATAATTACAACGGGAATGATGAGAGAAGCCGTGCGGTGGATGATGTTCAGGAGAGTCTGAGCTGCTGTGGTGTTCAGAATTATACTAACTGGAGTATCAGCCCATACTTCGCGGAACATGGGATCCCTCCCAGCTGCTGCATGAATAGTGATTGCAACCCCCAGCGCAACATGACTGTGGTCAATCAAAAGGGTTGTTATGATCTGGTGACCAGTTTTATGGAGACGAACATGGGAATCATAGCTGGAGTGGCTTTTGGAATTGCATTCTCCCAGCTGATTGGTATGCTGTTGGCCTGCTGTCTGTCCCGGTTTATCACTGCCAATCAATATGAGATGGTG
>TgTSPAN7
AGAATGGAGACCAAACCCGTGATAACGTGTCTGAAAACCCTCCTCATCATCTACTCCTTCGTGTTCTGGATCACCGGCGTTATCCTCCTGGCTGTCGGCGTCTGGGGCAAGCTCACCCTCGGCACCTACATCTCCCTCATTGCTGAGAACTCCACCAATGCCCCCTACGTGCTCATCGGCACGGGCACCACCATCATCGTCTTCGGCCTCTTCGGCTGCTTCGCCACCTGCCGTGGCAGCCCATGGATGCTGAAGCTGTATGCCATGTTCTTGTCCCTGGTGTTCCTGGCTGAGCTAGTGGCTGGCATTTCAGGGTTTGTCTTTCGCCACGAGATCAAGGATACTTTCCTTAGGACATACACTGAAGCAATCCAGAATTACAACAAGAACGATGAGCGGAGCCATGCAGTGGATAACGTACAGGAAAGTCTGAGCTGCTGTGGCATTCAGAGCTACACCAACTGGAGCACCAGCCCTTACTTCTTCAAGCACGGCATCCCTACGAGCTGTTGCATGAACAGTGACTGCAACACTCAGCGCAACATGACCGTGGTAAACCAGAAGGGCTGTTATGACTTGGTGACCAGTTTTATGGAGACAAATATGGGAATCATAGCTGGAGTGGCTTTTGGGATTGCATTCTCACAGTTGATCGGGATGCTGCTGGCATGCTGTCTGTCCCGGTTTATTACTGCTAACCAGTATGAGATGGTG
>GgTSPAN7
agaatggagaccaaacccGTGATAACGTGTCTGAAAACCCTCCTCATCATCTACTCCTTCGTCTTCTGGATCACAGGTGTTATCCTTCTTGCAGTCGGCGTCTGGGGCAAGCTCACTCTAGGCACGTACATCTCTCTCATTGCGGAGAACTCCACCAATGCCCCCTATGTGCTCATCGGGACAGGTACCACAATCATCGTCTTCGGGCTTTTTGGCTGCTTTGCCACTTGTCGTGGCAGCCCATGGATGCTGAAACTGTATGCCATGTTCTTGTCCCTGGTGTTCCTGGCTGAGCTAGTGGCTGGCATTTCAGGGTTTGTGTTTCGCCACGAGATCAAGGATACCTTCCTTAGGACATACACTGAAGCAATCCAGAATTACAACAAGAATGATGAGCGGAGCCATGCAGTGGATAACGTACAGGAAAGTCTGAGCTGCTGTGGCATTCAGAGCTATACCAACTGGAGCACCAGCCCTTACTTCTTCAAACATGGCATCCCTACAAGCTGTTGCATGAACAGTGACTGCAATACTCAGCGCAATATGACCGTTGTAAACCAGAAGGGCTGTTACGATTTGGTGACCAGTTTTATGGAGACAAATATGGGAATTATAGCTGGAGTTGCTTTTGGAATTGCATTCTCACAGTTGATCGGGATGCTGCTGGCGTGCTGCCTGTCCCGGTTTATTACTGCTAACCAGTACGAGATGGTG
>AcTSPAN7
AGAATGGAGACCAAACCCGTGATAACGTGTCTGAAAACCCTCCTCATCATCTACTCCTTCGTTTTTTGGATAACTGGTGTTATCCTTCTGGCTGTTGGTGTCTGGGGGAAGCTGACTTTAGGCACATACATCTCTCTTATTGCTGAAAACTCCACTAATGCCCCTTATGTTCTCATTGGGACGGGCACTACGATTATTGTCTTCGGATTATTTGGATGTTTTGCCACATGTCGCGGGAGCCCATGGATGCTGAAACTGTATGCCATGTTCTTGTCTCTGGTCTTCCTGGCTGAGTTAGTGGCTGGCATCTCAGGATTTGTGTTTCGCCATGAGATCAAGGACACTTTCCTTAGGACATACACTGAAGCCATCCAGAATTACAATGGAAATGATGAGAAGAGCCGTGCAGTGGATGATGTACAACAGAGTCTGAGTTGCTGTGGAGTCCAGAATTACACTAACTGGAACACTAGCCCATATTTCAATGAACATGGCATCCCACCAAGCTGCTGCATGAACAGTGACTGTAATCCCGGGCGTAACATGACCATTATAAATCAGAAGGGGTGTTATGACCTAGTGACCAGTTTTATGGAGACAAATATGGGAATCATTGCTGGAGTGGCTTTTGGAATTGCATTCTCACAGTTAATCGGAATGCTGTTGGCATGCTGTTTGTCACGATTTATTACCGCCAATCAGTATGAGATGGTG
>XtTSPAN7
AGAATGGAGACCAAGCCAGTTATAACGTGTCTGAAGACGCTGCTTATTATCTACTCTTTCGTCTTCTGGATCACAGGAGTTATCCTTCTAGCAGTAGGTGTTTGGGGAAAGCTCACTTTAGGCACCTACATCTCTCTCATTGCTGAAAACTCTACAAATGCCCCCTATGTCCTTATTGGAACTGGAACAACAATCATTGTCTTTGGCCTTTTCGGGTGCTTTGCTACCTGTCGTGGGAGCCCATGGATGCTAAAACTGTATGCTATGTTTTTATCCCTGGTGTTCTTGGCTGAATTGATTGCTGGCATATCTGGATTTGTGTTTCGCCATGAGATCAAGGACACTTTCCTGCGGACATATACTGAAGCCATACAGAACTACAATGGCAATGATGAAAGGAGTCAAGCTGTTGATGATGTGCAGCGCAGTTTGAGGTGCTGCGGGGTGCAGTATTATACAAACTGGACCACCAGCCTGTACTGGCATGACCATGGTTTCCCATCCAGCTGCTGTGCCAATAGTGATTGCAATCCACAACGCAACATGACTATCGTGAACCAGAGGGGATGCTATGAATTAGTGACAAGCTTTATGGAGACTAACATGGGCATTATAGCTGGTGTGGCTTTTGGAATAGCATTCTCACAGCTGATTGGAATGTTGTTGGCTTGCTGTCTTTCTCGGTTTATAACTGCAAATCAGTATGAGATGGTG
>XlTSPAN7
AGAATGGAGACCAAGCCAGTTATAACGTGTCTGAAAACGCTGCTCATTATCTACTCTTTCGTCTTCTGGATCACAGGAGTTATCCTTCTATCAGTCGGTGTTTGGGGAAAGCTCACCTTAGGCACCTATATATCCCTCATTGCTGAAAACACTACAAATGCTCCTTATGTCCTTATTGGAACTGGAACAACAATCATCGTCTTTGGCCTTTTTGGGTGCTTTGCTACCTGTCGTGGGAGCCCATGGATGCTAAAACTGTATGCAATGTTTTTATCCCTGGTGTTCTTGGCTGAGTTGATTGCTGGCATCTCTGGTTTTGTGTTTCGCCATGAGATCAAGGACACTTTCCTGCGGACATACACTGAAGCCATACAGAACTACAATGGCAATGATGAAAGGAGTAATGCTGTTGATGATGTGCAGCGCAATTTGAGGTGCTGTGGGGTTCAGTATTATACAAACTGGACCTCCAGTCTGTACTGGCATGATCATGGTTTCCCACCCAGCTGCTGTGCTAATAGTGATTGCAACCCAGAACGCAACATGACTATTGTAAACCAGAGGGGCTGCTATGAATTAGTGACAAGCTTTATGGAGACTAACATGGGAATTATAGCTGGTGTGGCTTTTGGAATAGCATTCTCACAGCTGATTGGAATGTTGTTGGCTTGCTGTCTTTCTCGATTTATCACTGCAAATCAGTATGAGATGGTG
>TrTSPAN7
ACAATGGAAACCAAACCGGTCATCACCTGCCTTAAAACCCTGCTCATCGTCTATTCCTTCGTGTTTTGGATAACAGGAGCCATCCTGCTTGCAGTGGGAGTATGGGGGAAGTTGATGCTGGGCCCATACATCTCCCTGATAGCGGACAACTCCACCAACGCCCCGTATGTCCTCATTGGCACAGGAACCGTCATCATTGTTTTTGGCCTGTTTGGGTGCTTTGCCACCTGCCGAGGAAGCCCATGGATGCTGAAGCTGTATGCGATGTTTCTCTCGCTCGTCTTCCTCGCTGAGTTAGTGGCTGGTATCTCCGGATTTGTATTTCGTCATGAGATTAAGGGAACCTTTTACAGGACATACAATGACGCTGTCCTCAACTACAACGCTGAGGACGAGGTGAGCCACGCGGTTGATAACCTGCAGCACAGGATCCGTTGCTGTGGAGTGTACAACTACACCAGTTGGTTGGGCAGTGTGTATTACCCATCCAACGGAATTCCCGCCAGCTGCTGCCTGAACTCTGACTGCAACCAAGAACGCAATGCAACTGTGGTCTACCACCAGGGCTGCTATGAGCTGGTCACTTCCTTCATGGAGACTAACATGGCCATTATTGCAGGAGTCACGTTCGGTATCGCTTTCTCACAGCTGATTGGCATGTTGCTGGCCTGCTGTCTGTCCAGGATCATCACAGCCAATCAGTATGAGATGGTC
>OlTSPAN7
ACAATGGAGACAAAGCCGGTCATCACCTGCCTTAAAACCCTCCTCATCGTCTACTCCTTCGTGTTTTGGATAACAGGAGCCATCCTGCTGGCAGTAGGAGTATGGGGGAAGCTGATGCTCGGGCCGTACATCTCTCTGATCGCTGACAACTCCACCAACGCCCCGTACGTCCTCATCGGCACCGGGACTGTCATCATCGTTTTTGGCCTGTTTGGATGCTTCGCCACCTGCAGAGGAAGCCCATGGATGCTGAAACTGTATGCCATGTTTTTGTCCCTCGTCTTCCTTGCCGAGCTGGTGGCAGGAATCTCTGGATTTGTCTTTCGCCATGAGATAAAGGGAACTTTTCGCAGAACGTACACCGATGCGGTCCTGAACTACAATACCCAGGATGAGGCGAGCCGAGCTGTGGACTATTTGCAGAACAAGCTGCGCTGTTGTGGAGTCTACAACTACACCAGCTGGTTTGCTAGTGTGTATTACCCCGCCAAAGGCATTCCTCCAAGCTGCTGCTTTAACTCTGACTGCAGCTCTGATCGCAATGCAACTGTGGTCTACCACCAGGGCTGCTTTGACTTGGTCACTTCCTTCATGGAAACCAACATGGCCATCATCGCAGGGGTGACGTTTGGAATTGCCTTCTCGCAGCTGATCGGCATGTTGCTCGCCTGCTGTCTGTCCAGGATCATCACAGCCAACCAGTATGAGATGGTC
>DrTSPAN7
AGAATGGAGACCAAACCAGTCATAACCTGCCTCAAAACGCTCCTCATCGTCTATTCCTTCGTGTTCTGGATCACGGGGGCAATCCTGCTGGCGGTGGGATTATGGGGGAAGTTCATCTTGGGTCCGTACATCTCTCTGATTGCTGAAAACTCCACCAATGCTCCCTATGTGCTCATCGGGACCGGGACGACCATCATCGTGTTCGGGCTGTTCGGCTGCTTCGCAACATGTCGCGGGAGTCCATGGATGCTCAAACTGTACGCCATGTTCCTGTCTCTGGTTTTCCTGGCAGAGCTGGTCGCTGGCATCTCGGGCTTTGTTTTCCGTCATGAGATCAAAGGCACCTTTCTGAGGACGTACAACGAGGCCGTTCAGAACTACAATGCGCAGGATGAGAGAAGCATCGCAGTGGATAACGTCCAGAGGAGTTTGCGTTGTTGTGGTGTCCTGAACTACACCAGCTGGTTCTCCAGTGTTTATTTCCCTGTGAATGGAATCCCTCCGAGCTGCTGCGCGAACTCCGACTGCAACGCTTCACGAAACGCTACCATAGTCTATCAGCAGGGCTGCTATGAGCTGGTGACAACCTTTATTGAGACTAACATGGGCATTATTGCTGGAGTAACATTTGGAATTGCATTCTCACAGCTGATCGGGATGCTGTTGGCCTGCTGTCTGTCACGATTCATCACTGCCAATCAGTACGAGATGGTG
>TnTSPAN7like
AGGATGGAAACCAAACCGGTGATCTTTTGCCTACAGACGGTTCTGCTGCTCTACTCGTTCGTCTTTTGGGTGACAGGTGCGGTCCTGTTGTCGGTGGGTTTATGGTGGAAGTTCATGCTGGGCCCCTACATGCTGCTGATCTCCAACAGCCCCTCCAACGGCCCGCTGGTCCTCGCCGGGACCGGCGGGGCCATCGTGCTCTTCGGGCTCTTCGGGTGCTTCGCCACCTGCAGAGGTCGACCCTGGATGCTGAAACTGTACGCCGTCTTTCTGGCTCTGGTCTTCATGACGGAACTCATCGCCGGAATCTCCGGATTCATTTTTCGCCACGAGATTAAAGGGACCTTCTTCACGACGTACAACGAGGCGGTGATGAGATACGACGGACTTGACGACAGAAGTCTGGCAGTGGACGGCGTTCAGCGCAGCTTACGCTGCTGTGGGGTTCACAACTACACCAGCTGGTTCAACAGTGTGTATTTTCCAGTCAGCGGGTTTCCTGCTAGCTGCTGTGTTAGCTCCGACTGCAGCTACGCTAAGAACTCAACTCTGGTCCACAAACAGGGCTGTTACCAGCTGGTGACGTCCTTTATTGAGAGAAACATGGGAATTATCGCCGGAGTTACCTTCGGTATTGCCTTCTCCCAGGTAATGGGGATGTCTCTGGCCTGCTGTCTGTCGCGCTTCATCCACACCAACCAGTATGAAATGGTG
>TrTSPAN7like
AGGATGGAATCCAAACCAGTGATCCTTTGCCTGAAGACAGTGCTGCTGCTCTACTCTTTTGTCTTTTGGGTGACAGGTGTGGTCTTGTTGTCGGTGGGTTTATGGTGGAAGTTTATGTTGGGCCCCTACATGCTGTTGATTTCCAACAGCCCCTCCAACGGCCCATATGTCCTCATCGGTACCGGCGTGGCCATCGTGCTGTTTGGACTCTTTGGGTGTTTCGCCACCTGCAAAGGTCGACCCTGGATGTTGAAACTGTACGCCGTGTTTCTGGCTCTGGTCTTCATGATGGAACTCATCGCCGGAATCTCTGGGTTCATTTTTCGTCACGAGGTGAAAGGGACCTTCCTCATGACGTACAATGAGGCAGTGATGAGCTACGACGGACTTGATGACAGGAGTCTGGCTGTGGACGGCATCCAGCGCAGATTACGCTGCTGTGGGGTTCAGAACTACACCAGCTGGTTCAACAGTGTGCATTTTCCAGCCAGTGGGATTCCTGCTAGCTGCTGCATTAGCTCCGACTGCAGCTTCGCTAAGAACTCAACTCTGGTCCACAAACAGGGCTGCTATGAGCTGGTGACGTCCTTCATCGAGAGGAACATGGGAATTGTTGCCGGAATTACTTTTGGTATCGCTTTCTCTCAGCTGATAGGACTGTCACTGGCCTGCTGTTTGTCTCGCTTGATCCACGCCAACCAGTATGAGATGGTT
>GacTSPAN7like
AGGATGGAAACCAAGCCGGTGATCTTCTGTCTAAAGACGCTGCTGCTGCTCTACTGCCTCGTCTTCTGGGTGACAGGTGTGGTGCTGCTGTCTGTGGGTCTGTGGTGGAGGTTCATGTTGGGCCCCTACACCTCTCTGATCTCCAGCGGGTCCTCCAATGCGCCCTATGTCCTCACGGCCACCGGGGGCGCCATCGTGCTGTTTGGGCTCTTTGGCTGCTTCGCCACTTGCAGGGGGGGGGCCTGCATGCTCCGACTGTATGCAGTGTTTCTGTCTCTGGTCTTCACGACTGAACTCATCGCCGGAATATCAGGATTTGTCTTTCGTCACGAGATCAAAGGGACGTTCCTGACGACCTTCAGCGACGCTGTGAGGAGATACGATGGACGAGACGACCGGAGTTTGGCTGTGGACGGAGTCCAACGAAGGTTGCTCTGCTGTGGCGTCAACAACTACACCAGCTGGCTGGGATCGCTGTATTTCCCCGCGGGGGGGGTTCCTGCCAGCTGCTGCGTCAGCGCCGACTGCGGCGCCACCAAGGACGCCGCGCTGGTGCACAAGCAGGGTTGTTATGAGTTAGTGACGTCCTTCCTCGAGGGAAACATGGGAATAATTGCTGGAGTGACGTTTGGCGTTGCCTTCTCTCAGCTGATAGGAATGTCTCTGGCCTGCTGCCTGTCTCGCCTCATCCACGCCAACCAGTACGAGATGGTG
>HsTSPAN6
AGACTGCAGACTAAACCAGTCATTACTTGTTTCAAGAGCGTTCTGCTAATCTACACTTTTATTTTCTGGATCACTGGCGTTATCCTTCTTGCAGTTGGCATTTGGGGCAAGGTGAGCCTGGAGAATTACTTTTCTCTTTTAAATGAGAAGGCCACCAATGTCCCCTTCGTGCTCATTGCTACTGGTACCGTCATTATTCTTTTGGGCACCTTTGGTTGTTTTGCTACCTGCCGAGCTTCTGCATGGATGCTAAAACTGTATGCAATGTTTCTGACTCTCGTTTTTTTGGTCGAACTGGTCGCTGCCATCGTAGGATTTGTTTTCAGACATGAGATTAAGAACAGCTTTAAGAATAATTATGAGAAGGCTTTGAAGCAGTATAACTCTACAGATTATAGAAGCCATGCAGTAGACAAGATCCAAAATACGTTGCATTGTTGTGGTGTCACCGATTATAGAGATTGGACAGATACTAATTATTACTCAGAAAAAGGATTTCCTAAGAGTTGCTGTAAACTTGAAGATTGTACTCCACAGAGAGATGCAGACAAAGTAAACAATGAAGGTTGTTTTATAAAGGTGATGACCATTATAGAGTCAGAAATGGGAGTCGTTGCAGGAATTTCCTTTGGAGTTGCTTGCTTCCAACTGATTGGAATCTTTCTCGCCTACTGCCTCTCTCGTGCCATAACAAATAACCAGTATGAGATAGTG
>EcTSPAN6
AGGCTGCAGACTAAACCAGTCATCACTTGTTTCAAGAGCGTCCTTTTGATCTACACTTTCATCTTCTGGATCACTGGTGTTATCCTTCTTGCCGTTGGCATTTGGGGCAAGGTGAGCCTGGAGAATTATTTTTCCCTTTTAAATGAGAAGGCCACCAATGTCCCCTTCGTGCTCGTTGGCACTGGCACTGTCATTATTCTTTTGGGCACCTTTGGCTGTTTTGCTACCTGCCGAGCTTCTGCATGGATGCTAAAACTGTATGCAATGTTTCTGACTCTCATTTTTTTGGTTGAACTGGTCGCTGCCATCGTAGGATTTGTTTTCAGACATGAGATAAAGAACAGCTTTAAGAATAATTATGAGAAAGCTTTAAAACAATATAATGCTACGGATTATAGAAGCGATGCAGTAGACAAGATTCAAAATACGTTGCACTGTTGTGGTGTCACCAACTTTAGAGATTGGGAGGATACTAGTTATTACTCAGAAAAAGGATTTCCCAAGAGCTGCTGTAAACTCGAAGATTGCTCTCCTCAGAGAGATGCAGATAAAGTCAACAATGAAGGTTGTTTTATAAAGGTGATGACCATTATAGAGTCAGAAATGGGAGTCGTTGCAGGAATTTCCTTTGGAGTTGCTTGCTTCCAGCTTATTGGAATCTTTCTAGCCTACTGCCTCTCTCGTGCCATAACAAATAACCAGTATGAGATAGTG
>CfTSPAN6
AGACTGCAGACGAAACCAGTCATTACTTGTTTCAAGAGCGTCCTCCTGATCTACACTTTCATCTTCTGGATCACTGGCCTAATCCTTCTTGCCGTTGGCATTTGGGGCAAGGTGAGCCTGGAGAATTATTTTTCCCTTTTAAATGAGAAGGCCACCAATGTCCCCTTCGTGCTCATTGGCACTGGCACTGTCATCATTCTTTTGGGCACCTTTGGCTGTTTTGCTACCTGCCGAGCTTCTGCATGGATGCTAAAACTGTATGCAATGTTTCTGACTCTCATTTTTTTGGTTGAATTGGTCGCTGCCATCGTAGGATTTGTTTTCAGACATGAGATTAGGAACAGCTTTAAGAGTAATTATGAGAGAACTTTAAAGCAGTATAACTCTACGGATTATAGAAGCGATGCAGTAGACAAGATTCAAAATACGTTACATTGTTGTGGTGTCACCGACTATAGAGATTGGAGGGATACTAATTATTACTCAGAAAAAGGATTTCCCAAGAGTTGCTGTAAACTTGAAAATTGTTCTCCACAGAGAGATGCAGATAAAGTAAACAATGAAGGTTGTTTTATAAAGGTGATGACCATTATAGAGTCAGAAATGGGAGTGGTTGCGGGAATTTCTTTTGGAGTTGCTTGCTTTCAGCTGGTTGGAATCTTTCTTTCCTACTGCCTCTCTCGCGCCATAACAAATAACCAGTATGAGATAGTG
>RnTSPAN6
AGACTGCAGACCAAGCCAGTCATTACTTGTTTCAAAAGCGTTCTCTTGATCTACACTTTCATCTTTTGGATCACTGGTGTTATCCTTCTTGCCGTTGGCATTTGGGGCAAGGTGAGCCTGGAAAATTATTTTTCCCTCTTAAATGAGAAGGCCACCAATGTGCCTTTTGTGCTCATTGGCACAGGCACTGTCATTATTCTCTTGGGCACCTTTGGTTGTTTTGCTACCTGCCGAGCCTCAGCATGGATGCTGAAACTGTATGCGATGTTTCTGACTCTCATTTTTTTGGTCGAGCTAGTTGCAGCCATTGTAGGATTTGTTTTCAGACATGAGATTAAGAACAGCTTCAAAAGTAACTACGAAAATGCTCTGAAGGAGTACAACTCCACAGACTATAGAAGTGAAGCTGTAGACAAGATCCAAAGTACGTTGCATTGCTGTGGGGTCACCAATTACAGGGATTGGAAAGGTACAAACTATTACTCAGAAACAGGATTTCCCAAGAGCTGCTGTAAACTGGAAGGCTGTTATCCACAGAGAGATGCAGATAAAGTCAACGAAGAGGGTTGTTTCATAAAGGTAATGACAACTATAGAGTCAGAAATGGGAGTCGTTGCTGGAATTTCTTTTGGAGTTGCTTGCTTTCAGCTAATTGGAATCTTTCTCGCCTACTGCCTCTCTCGTGCCATAACGAATAATCAGTATGAGATAGTA
>MmTSPAN6
AGGCTGCAGACTAAGCCGGTCATTACTTGTTTGAAAAGCGTTCTCTTGATCTACACTTTCATCTTTTGGATCACTGGTGTTATCCTTCTTGCCGTTGGCATTTGGGGCAAGGTGAGCCTGGAAAATTATTTTTCCCTCTTAAATGAGAAGGCCACCAATGTGCCTTTTGTGCTCATTGGCACAGGCACTGTCATTATTCTCTTGGGCACCTTTGGTTGTTTCGCTACCTGTCGAGCCTCCGCCTGGATGCTGAAACTGTACGCGATGTTTCTGACACTCATTTTTTTGGTCGAACTAGTTGCCGCCATTGTTGGATTTGTTTTCAGACATGAGATTAAGAACAGCTTTAAAAGTAACTATGAAAACGCTCTGAAGGAGTACAACTCCACAGACTATAGAAGTGAAGCTGTAGACAAGATCCAAAGTACGTTGCATTGTTGCGGTGTCACCAATTACGGAGATTGGAAAGGTACGAACTATTACTCAGAAACAGGATTTCCCAAGAGCTGCTGTAAACTGGAGGGCTGTTATCCACAGAGAGATGCAGATAAAGTCAACGAAGAGGGTTGTTTCATAAAGGTAATGACAACTATAGAGTCAGAAATGGGAGTCGTTGCTGGAATTTCTTTTGGAGTTGCTTGCTTTCAGCTAATTGGAATCTTTCTTGCCTACTGCCTGTCTCGTGCCATAACGAATAACCAGTATGAGATAGTA
>XtTSPAN6
AGGTTGCAGACCAAGCCTGTAATAACGTGCCTAAAGAGCGTGTTGCTTATCTACACCTTTATCTTTTGGATCACAGGTGTCATCCTTCTAACAGTTGGTGTCTGGGGAAAAGTCAGCCTTGATATATATTTCTCTCTCCTGAATGAGAATGCCACCAATGTTCCATATGTTCTTATCGGCACTGGAGCGGTCATCATCCTCCTGGGCACATTTGGCTGTTTTGCCACATGTCGAGCAAGTACTTGGATGTTGAAATTGTATGCAATGTTCCTGTCCATCATTTTCCTGGTCGAACTGATAGCAGCCATTGTTGGTTTAGTTTTCAGGCATGAGATTAAGAACAGTTTTGAACAGGGTTACTTGCAAGCTCTCAAGCAGTACAATGCTACAGATCCCAGGAGCCAGGCTGTGGATACAATACAGAGAACTTTGCAGTGCTGCGGAGTTAATTCATACAATGAATGGGGTCAAACCCAGTACTATAAAACACATGGAATTCCCCAAAGCTGTTGCAGAGTCGGCAACTGCTCCGAGGCAAAAGATTTGGGGAAGGTATTTAAACAGGGTTGTATTTCTTTGGTTACTACTGTTATGGAGTCACGGATGGGTGTTGTAGCTGGCATATCCTTTGGAATAGCTTGCTTCCAGCTTGTGGGAATGTTCCTGGCTTGCTGTCTATCCCGTTATATTACAAACAACCAATATGAAATGGTG
>XlTSPAN6
AGGTTACAGACCAAGCCTGTAATAACGTGTTTAAAGAGCGTGCTGCTCATCTACACCTTTATCTTCTGGATCACAGGTGTCATCCTTCTAACAGTTGGTGTTTGGGGAAAAGTCGGCCTTGATGTGTATTTTTCCCTCCTGAACGAGAATGCCACCAACGTTCCATACGTTCTCATTGGCACTGGGGCCGTCATCATCCTCCTGGGCACGTTTGGCTGTTTTGCCACATGCCGAGCAAGTACTTGGATGCTGAAACTGTATGCAATGTTCCTGTCTGTCATTTTCCTGATTGAACTGATAGCAGCCATTGTGGGTTTGGTTTTCAGGCACGAGATTAAGAACAGTTTTGAACAAGGTTACTTTGAAGCTCTCCAGCAGTACAATTCTACAGATCCCAGGAGCCAAGCTGTGGATACTATACAGAGAACATTGCAGTGCTGTGGTGTTAAATCATACACTGACTGGGCTCAAACCCAGTACTTTAAAACACATGGAATTCCCCAGAGCTGTTGCAGAGTTGGTAACTGCACGGAGGCAATAGATATAGTGAAGGTATTTAAACAGGGTTGTATTTCTTTGGTTACTACCGTCATGGAGTCACGAATGGGTGTTGTTGCTGGCATATCCTTCGGAATAGCTTGCTTCCAGCTTGTGGGAATGTTCCTGGCTTGCTGTCTATCCCGTTATATTACAAACAACCAATATGAGATGGTG
>GgTSPAN6
CGGCTGCAGACGAAGCCGGTGATCACATGCCTGAAGAGCGTGCTCCTCACCTACACCTTCGTCTTCTGGGTATCGGGCATCGTGCTGCTGGCCGTGGGCGTGTGGGGCAGGGTGAGCCTGGCCGTCTACTTCTCGCTGCTGGACGAGAAAGCCACCAACGTGCCCTTCGTCCTGGTGGGCGCCGGCGTCGTCGTGGTGCTGCTGGGCACCTTCGGCTGCTTCGCCACCTGCCGCGGCAGCACGTGGATGCTGAAGCTGTACGCCATGCTGCTGTCCCTCATCTTCCTCATCGTGCTGGTGGCTGCCGTCGTCGGGTTTGTTTTCAGGCACGAGATAAAAACAAACTTTGAGAGCAACCTCAATCTGGCCTTGAAGAACTACAATGGGACGGATCATCACAGCGAGGCGGTCGACACCATCCAGAGAACTCTGCACTGCTGCGGGGTACAGAACTACTCAGACTGGGAGAAGACTGAATACTTCACCCAGAAAGGTATCCCTCAGAGCTGCTGCAAGAGCGATGACTGCTCGGTGGAGAGAGACCCAAGCAAAGTGTTCGTGGATGGTTGTTTTTTCCTGGTAACATCAGCAATGGAGTCAAAAATGAGTGTTGTGGCTGGCATCTCCTTTGGCATCGCATGCTTCCAGTTGGTTGGCATCATCCTCGCCTGCTGTCTGTCCCAGTACATCACAAACAACCAGTACGAGATGGTG
>AcTSPAN6
AGGCTGCAAACCAAGCCGGTCATCACCTGCCTCAAAAGCGTCCTCCTCATCTACAGCTTCGTCTTCTGGTTCTCGGGCATTATCCTTCTGGCCGTTGGCATCTGGGGGAAAGTGAGCCTGGAAGTGTACTTCTCCCTACTCAATGAGAAGGCCACCAACGTCCCCTATGTCCTCATTGCCACGGGCACGGTTGTCATCCTCCTGGGGACGTTCGGCTGCTTTGCCACGTGCCGCGGCAGCACATGGATGCTCAAACTGTATGCCATGTTCTTGACTCTCGTCTTCCTGATTGTCCTGGTGGCTGCCATTGTGGGCTTTGTCTTCAGGCATGAGATTAAAGACAGCTTCAGGAAAAACTATGAGGTTGCTGTGGAGAAGTACAATGGGACCGATGAACGCAGTAATGCCGTTGATACTATCCAGAGCATGTTGCATTGTTGTGGAGTCTCAAATTTCACGGACTGGAACACCACGGACTTCTTCAAGCAGAACGGGATTCCTTTGAGTTGTTGCAAGTCCGATGACTGTACAGTTGAAAAGGACCTAGAAAAAGTGTTCGTGGATGGTTGTTTCAATCTGGTGATACAAACAATGGAGTCCAAAATGAGCATCGTCGCCGGGATCTCGTTTGGCATGGCCTGCTACCAGTTGTTTGGCATCTTCCTTGCTTGTTGCCTGTCCCGATCAATCACGAATAATCAATACGAGATGGTG
>TrTSPAN6
CGGCTCCAGACGAAGCCGGTGATCACCTGTCTGAAGACTTTTCTCATCTCCTACAGCTTGATCTTCTGGTTCACAGGCGTGATCCTGCTGGCTGTCGGCGTGTGGGGGAAGGTGAGTCTGGAGTCCTATTTCTCTCTGGCATCGGAGGAGAGCACCAACGCGCCATATGTTCTCATCGGGACGGGGGCCGCCATCATCATCTTTGGCCTGTTCGGCTGCTTCGCCACGTGCCGCGGCAGCCCGTGGATGCTCAAACTGTATGCCATGTTTTTGACCTTGATGTTCCTGGCCGAGCTGGTCGCCGGCATCTCGGGTTTCATCTTCCGGCACGAGATCAAGGCTAAGTTAAAGGTTGCCTTCAAGAACGATCTGATGTCCTACAACAGCTCCGACAGCAGCCGCTCTGTGGTGGACACCATCCAGCAATCTCTGTATTGCTGCGGGGTGAAAAACTTCACGGACTGGAGCGAGACTCCTTACTTTCAAGACAAAGGCATCCCCACCAGCTGCTGCAGAGACACCAAGTGTTCCCCAGAGAAAGACCTCGACAAGGTTTACACGACGGGCTGCTTTACACTGGTGACTAATGTCATGGAAGCCAACCTGGGAATCATCGCTGGGATCTCATTTGGAATTGCGTTCTTCCAGCTGATCGGCATTTTCCTGTCGTGCTGCTTGTCTCGGTACATAACCAACAACCAATATGAGATGGTC
>GacTSPAN6
CGGCTTCAGACGAAGCCGGTGATCACCTGCCTGAAGACTTTCCTCATCTCCTACAGCCTCATTTTCTGGTTCACGGGAGTGATCCTGCTGGCCGTCGGCGTGTGGGGGAAGGTGAGCCTGGAGGCCTACTTCTCTCTGGCCTCCGAGGAGAGCACCAACGCGCCGTACGTCCTCATCGGCACCGGAGCCATCATCGTTATTTTCGGACTGTTCGGGTGTTTCGCCACGTGCCGCGGCAGCCCCTGGATGTTCAAACTGTATGCCATGTTTCTGACCCTGGTGTTCCTGGCGGAGCTCGTGGCCGGTGTCTCAGGCTTTATCTTCAGACATGAGATCAAGGCCAAGTTAGGCTTCGCCTACGAGAACGCTGTGTCCAACTACAACGGCACCGAGGCCAGCAGCGCCGCAGTGGACAGCATCCAGAGAACCTTGCTGTGCTGCGGGGTGAACAATTACACTGACTGGAGCGGCACAAAATACTTCATAGACAACGGCATCCCTGTCAGCTGCTGTAAATCCTCCAACTGCTCACCGGAGAAAGACGTCGAAAAGGTGTACACAGTGGGCTGCTTCGCTCGGGTGACACGCGTGATGGAGTCCAACCTGGGAATCATCGCGGGCATCTCTTTTGGCATTGCGTTCTTCCAGCTCATTGGGATATTCCTGTCCTGCTGTCTGTCTCGATACATAACCAACAACCAGTATGAGATGGTC
>OlTSPAN6
CGACTGCAGACGAAGCCGGTGATAACCTGCCTGAAGACTTTTCTCATCTGCTACAGCCTCATTTTCTGGTTCACAGGTGTGGTGCTGCTGGCCGTTGGCGTGTGGGGTAAGGTCAGCCTTGAGGCATATCTGTCCCTGGCTTCTGAGGGGGGCACCAACGCGCCGTATGTCCTCATTGGGACCGGAGCCATCATTGTTATTTTCGGCCTGTTCGGCTGCTTCGCCACGTGCCGCGGTAGCCCGTGGATGCTCAAACTGTACGCCATGTTTTTGACCCTGGTGTTCCTGTCTGAGCTTGTGGCTGGAATTTCAGGCTTCATCTTCAGGCATGAGATTAAGGCAGTAATGGGAACCGCTTATGAAAATGCAGTGAGGTCCTACAATGGCACAAACAGCTTAAGTGTTGCACTTGATACCATCCAGAGAACACTGCGTTGCTGCGGAGTGAAAAATTACACTGACTGGAAGGAGGCGCCTTACTTTATTTCCAAGGGAATCCCTCTAAGCTGCTGTAAAGACGGCAATTGCACTGTGGAGAAAGACCTTGATAAGGTGTTCACAACAGGTTGCTTCGCACTGGTGACAACTGTGATGGAATCTAACCTGGGAGTCATCGCTGGCATTTCATTTGGGATTGCATTCTTTCAGGTGTTTGGGATATTCCTGGCCTGCTGTTTGTCTCGATACATAACCAACAACCAGTATGAGATGGTC
>DrTSPAN6
CGGCTGCAAACCAAACCCGTGATAACGTGTCTGAAGACGTTTCTCATCTCGTACAGTTTGATTTTCTGGTTCACAGGGGTGATCCTGTTGGCTGTGGGAGTCTGGGGAAAGGTTAATTTGGAGTTTGACCTCCTCGTGAATTCAGAACATGGCACCAATGCTCCATATGTCCTCATCGGGACTGGAGCTGTCATCATCATCTTCGGGCTGTTCGGATGCTTCGCCACCTGCCGTGGAAGTCCATGGATGCTGAAACTGTATGCCATGTTCCTGGTGCTTGTGTTCTTAGCTGAACTGGTGGCAGGTATATCCGGATTCATTTTCAGACATGAGATTAAAGCAGTGCTTAAGGGTGCCTACCAAAAAGCTGAATCAAACTACATGGGTAAAGATGACGAAGAT------CTGGACCGGATCCAGAGAACACTGCAATGTTGTGGAGAGGAGAACTACACAAGCTGGGCGAATACAACATACTTTGAAAAAGAGGGCATCCCCAAAAGCTGCTGTAACGTGGCTAACTGCACTTCTGCAAAGGATCTCAAAAAAGTTTATCATCAGGGCTGTTTCTCTCTGATGTCCACAACCATGGAGGCCAATCTTGGAATTATTGCTGGAATTTCTTTTGGAATTGCATTCTTCCAGGTCATTGGGATATTCTTGGCGTGCTGCCTGTCTCGCTATATCACCAACAACCAATATGAAATGGTG
>BfTSPAN6
CGGATGCAGACCAAGCCCATGGTGGCATGTCTGAAGACCATCCTGATGATTTTTAACTTCATTTTCTGGGCCACTGGAATCCTGATGTTGGTAGTAGGAATCTGGGGGAAGCTGGGAATGGAGAAGTACCTCCAGCTGTCCACCACCAACTTCACTAGCGCCCCCTACGTGCTGATCGGTGTCGGCGGCTTCATCGTCCTGCTGGGCTTCCTGGGATGTTACGCCACGGCTAAGGGCAACACTGTCCTGCTGTATATTTATTCCTTCTTTCTGTTCATCATCTTCGTTGCTGAGCTGGCTGCCGGCATCTCTGGGTTCATCTTCAGAGGAAAGCTTCAGGATGGGTTCAGTGATGGACTGGACAAGGCCCTGGCTGCCTACAACCCTGCTCAGGACAAGGCTAAACTGGTGGACGATCTGCAGAGCCAGCTGAAGTGCTGTGGGAAGGAGCAGTACTCGGACTGGTACAAACAGCCGTGGGCCGGTAACAACAATGTGCCTCTCAGCTGCTGCAAGGATAACAAGTGTGTGCACCAAACTAACTCCACTACTATCTACACTGTGGGCTGCTACAAGCTGGTGGTGAGTGCCATCAACTCTAACCTGGGCATCATCGGGGGCAGTGCTGTGGGCATCGCCTTCTTCCAGGTGATTGGAATGCTGTTTGCCTGCTGCCTTGCCCGGAACATCAACCAGCACAAGTATGAAATGGTT
>CsTSPAN6
ACGATGAAAACCACACCTGCAGTCACCTGCATGAAAACTTTGCTTGTGATATTCACCCTAATTTTTTTGGTCATTGGAATTGCATTAGTGGTGGCTGGAACTTATAGCAAGATCAGTCTCACAAGTTACAACCTTCTTTCAACTACCAACTTCTCCAGTGTTCCATATGTTATGATTGGTGTCGGCGCATTTATTTTTGTAGTAGGTGTAGCTGGATGCTGCGCTGCCACGAAGGGAAACACATGTTTGTTAAGAACTTATGCTGTGTGTCTTGGGGTGATCTTCCTGGCTGAGCTTATTGGTGCATTGGCTGTTATTATATCAAGGAACAAAATCAACACAGGATTCGAGCAAGGTATGAAGAATGCAATGACAAAATATAAGACTGATAACGCCTACAAAAGTGCTGTTGACAATGCTCAAAACACATTGATGTGCTGTGGATCAACCAACTACACCGACTACTGGACTGTTGCCAAGTGGAATATCAACACGATTCCTTTAAGTTGTTGCATCAACACTTGGGGCAAGCAGAATGAAACATCCCAAAATGTATACAAACTGGGTTGTCCTCAACTGGTTTTTGGTGTAGTTGACAAAAACTTTGGCATTGTGATTGGAAGTATGTTTGGAATTGCATTTTTCCAGTTAATCGGCATCATTCTATCCTGTTGCTTGGCTACCAGCATTAATGCGAATAAATATGAGTTGGTT
>CiTSPAN6
TCAATGAAAACAACTCCTGCAGTTACTTGCATGAAAACGCTACTTGCAATTTTTACATTGATATTCCTGGTTATTGGTATAGCATTGTTGGTGGCTGGAACATACAGCAAGATCAGCCTCACAAGTTATAACCTTCTCTCGACAACTGATTTTACCAGTGTTCCCTATGTTATGATAGGTGTTGGCGCTTTCATAGTAGTTGTTGGGTTGGCTGGATGCTGTGCTACTATGAAAGGAAACACTTGTTTACTGAGAACATATGCTGTATGCCTCGGTGTAGTGTTCCTGGCCGAGGTTGTTGGAGCCCTTGCTGTAATAATTTCTCGAAACAAGATCAACAACGGCTTTGAGGCAGGCATGCAAAATGCGATGAAGAAGTACAAGACAGATGGGGCATATAAAACTGCTGTGGATAATGCTCAAAAAACACTGCACTGCTGTGGTTCAAACAACTATACTGACTACTATACCCTGCCGGGTTGGAATCCAAATACTGTTCCAATGAGTTGTTGCTCCAACACCTACTGTAAGGAGCATGATAATACACAAGATGTCTACAATCAGGGATGTCCTCAGTTGGTCTTTGGAGTTGTGAACAAAAACCTTGGAATAGTCATCGGCTCAATGTTTGGTGTTGCTTTCTTTCAGCTGGTCGGCCTAATTTTGTCCTGCTGTCTTGCATCAAGCATCAACGCAAATAAATACGAGTTAGTT
