# Supplementary material for: The evolution of vertebrate tetraspanins: gene loss, retention, and massive positive selection after whole genome duplications
Source: BMC Evol Biol. 2010 Oct 13;10:306. doi: 10.1186/1471-2148-10-306 (PMC2965184; doi:10.1186/1471-2148-10-306)
Supplement: Additional file 6 — All used alignments (alignment.zip). [file 1471-2148-10-306-S6.ZIP › alignments/TSPAN8_test.fas]

>CfTSPAN8
ATGGCAGGTGTGAGTGGCTGTATAAAATATTCCATGTTTATCTTCAACTTCTTGTTCTGGCTCTGTGGCATCTTGATCCTGGCGGTAGCGATTTGGGTACGATTAAGCAAAGATGGGCAAGAGATTCTTAGCCCTGGTTATATTGCTGTGAATATCTTGATTGCTGTGGGTTCTATCATCATGATTCTGGGTTTCCTGGGGTGCTGTGGTGCCGTGAGAGAAAGCCGCTGCATGCTTCTTTTGTTTTTCATAGGCTTGCTTCTGATCCTGCTCCTGCAGGTGGCGGCAGGTATCTTAGGAGCTACTTTCAAATCTGAGTCTGAGCGCATTCTGAATGAGACTCTCCATGAAAACATAAAGCTTTTGAGCGCAGCAGATGAGAATTTCCAGAAAGCCCTGACTGAATTTCAAAACGAGTTTAAATGCTGTGGTTTGGTCAATGGAGCTGCTGACTGGCAAGAGAATTACAAGTCATGTGAATGTTCAAGTTTGTCTTGTGTGATGAAAAATGTTTACAAACAGCCATGTATTTCTTTGATAAAAGAAGTAGTTGCAAAGCATATTCTGATAGTAATTGGAATAGCATTTGGACTGGCGGTTATTGAGATACTTGGTCTGGTATTTTCTATGGTCCTGTACTGCCAGATCGGGAACAAG
>EcTSPAN8
ATGGCAGGTGTGAGTGGCTGCATAAAATATTCTATGTTTATCTTCAACTTCTTGTTCTGGCTGTGTGGTATCTTGATCCTGGCAGTAGCAATCTGGATACGAGTCAGCAAAGATGGTCAAGAGGTCCTCACCTCTGGGTACGTGGCTGTGAACATCTTGATCGCGGTGGGCGCCGTCATCATGGTTCTGGGCTTCCTGGGCTGCTGTGGCGCCATGAAGGAGAGCCGCTGCATGCTCCTCCTGTTCTTCATAGGCCTGCTTCTGATCCTGCTTCTCCAGGTGGCAGCCGGCATCCTGGGGGCCGCTTTCAAGTCTCAGACTCAGCGCATTCTGAATGAGACCCTCTATGATAACGTGAAGCTTCTGAGCACAGCAGATGAAAGTTTCCAGGAAGCTCTGAGTGAATTTCAGGAAGAGTTTAAATGCTGTGGATTGGTCAATGGCGCTGCTGACTGGCAACAACATTACAAGTCCTGTGAATGTACAGACACATCTTGTACAACTaaaagcgtttacaaacagCCATGCATTTCTTTGATAAAAGACTTAGTTGCAAAACATATTCTCGTGGTTATTGGAATAGCGTTTGGACTGGCAGTTATTGAGATACTTGGTCTGGTATTTTCCATGGTCTTGTACTGCCAGATCGGGAACAAG
>HsTSPAN8
ATGGCAGGTGTGAGTGCCTGTATAAAATATTCTATGTTTACCTTCAACTTCTTGTTCTGGCTATGTGGTATCTTGATCCTAGCATTAGCAATATGGGTACGAGTAAGCAATGACTCTCAAGCAATTTTTGGTTCTGAATACGTTGCTGTGGACATATTGATTGCTGTAGGTGCCATCATCATGATTCTGGGCTTCCTGGGATGCTGCGGTGCTATAAAAGAAAGTCGCTGCATGCTTCTGTTGTTTTTCATAGGCTTGCTTCTGATCCTGCTCCTGCAGGTGGCGACAGGTATCCTAGGAGCTGTTTTCAAATCTAAGTCTGATCGCATTGTGAATGAAACTCTCTATGAAAACACAAAGCTTTTGAGCGCCACAGGGGAAAGTTTCCAGGAAGCCATAATTGTGTTTCAAGAAGAGTTTAAATGCTGCGGTTTGGTCAATGGAGCTGCTGATTGGCAACACTATCCTGAATTATGTGCCTGTCTAGATAAGCCATGCCAAAGCAAACAAGTTTACAAAGAGACCTGTATTTCTTTCATAAAAGACTTCTTGGCAAAAAATTTGATTATAGTTATTGGAATATCATTTGGACTGGCAGTTATTGAGATACTGGGTTTGGTGTTTTCTATGGTCCTGTATTGCCAGATCGGGAACAAA
>RnTSPAN8
ATGGCAGGTGTCAGTGGCTGTTTAAAGTATTCGATGTTTTTCTTCAACTTCTTGTTCTGGGTATGTGGTACACTGATCCTGGGTCTAGCCATATGGTTGAGAGTAAGCAAAGACGGCAAAGAGATTATCACATCCGGTTTCATTGCTGTGAATATCTTGATTGCAGTTGGGTCCATCATCATGGTTCTGGGTTTCCTGGGATGCTGCGGAGCTGTGAAAGAAAGTCGCTGCATGCTTCTCTTGTTTTTTATCGGCTTGCTCCTGATTCTGCTTCTGCAAGTAGCCGCAGGTATCCTAGGAGCTACTTTCAAATCTGAATCTAGCCGCATTCTGAATGAAACGCTCTATGAAAATGCCAAGCTTTTGTCAGAAACAAGCAATGAGGTACAGAAGGCCATGATTGCATTTCAGTCAGAGTTTAAGTGCTGTGGCTTGAGATTTGGAGCTGCTGACTGGCCAGATGCGAAAGAGTCATGCCAATGTACAGGATCTGATTGTGAAAGTGAGAATGTCTATCGAACGACCTGTCTTTCTCTGATAAAAGAGCTGGTTGAAAAAAACATTATTATTGTCATTGGAATTGCCTTTGGACTGGCAGTTATCGAGATTCTTGGTTTGGTGTTTTCTATGGTGCTCTACTGCCAAATTGGAAGCAAA
>MmTSPAN8
ATGGCAGGTGTGAGCAGCTGTTTAAAGTATTCTATGTTTTTCTTCAACTTCTTGTTCTGGGTATGTGGTACACTGATCTTGGGACTGGCCATATGGGTGAGAGTAAGCAAAGATGGAAAAGAGATCATCACGTCAGGATTCATTGCTGTGAATATCTTGATTGCAGTTGGGTCTATCATCATGGTTCTAGGTTTCCTGGGATGCTGTGGAGCTGTGAAAGAAAGCCGGTGCATGCTTCTCTTGTTTTTTATCGGCTTGCTGCTGATTCTGATTCTGCAAGTGGCAGCAGGCATCCTAGGAGCCGCTTTCAAACCTGAGTATAACCGAATTCTGAATGAAACGCTATATGAAAATGCTAAGCTTCTGTCGGACAACACTGATGAGTTCCAGAAGGCCATGATTGTGTTTCAGTCGGAGTTCAAGTGCTGTGGCTTGGAGAATGGAGCTGCCGACTGGGTGGAGGCAAAAGAGTCATGTCAATGTACAGGAACTGACTGTGCAACTAGTTCCGTTTACCCAAAGACCTGTCTTTCTTTGATCAAAGATCTGTTTGAAAAGAACATTATTATTGTCATTGGAATTGCTTTTGGACTGGCCGTTATTGAGATTCTCGGTTTGGTGTTTTCTATGGTGCTATACTGCCAGATTGGAAGCAAG
>MdTSPAN8
ATGGGAGTTGTCAGTGGATTTATAAAATATTCTATGTTTGTCTTCAACTTCATATTCTGGGTATGTGGCAGCATAATCCTGGGAATAGCAATATATGCACGGACCAGCAAAATCGGTCAAGAGATCATTCGTGGAGAACATACAGCTGCAAATCTCTTGATAGCTGTGGGTACCATTATCATGGTCCTTGGTTTCCTGGGATGCTGTGGTGCTTTGAAGGAAAATCGTTGCATGCTGCTCTTGTTTTTCGTTGGATTACTTGTGATTGTGATTATTCAGATTGTAGCAGGTGTGGTAGGACTGTCCTTCAAAACTAAGATTGAAAAAGCTTTTAAAAAGAGTTTTGAGCATGAAGTGATGACTTTGAGCAAAGATGATCCTCAGTTTCAAAAGAACTTGGAGAAAATGCAAAAGAAGTTTAAGTGCTGTGGCTTGATCAGAGGAGCAGCTGACTGGGACAAGTATGGTGGATCATGTGAATGTACAAGCTCTGATTGTGTAGACAAACATGTTTACAGAGAGTCATGTGGTCAGCATATTATTAATTACCTGAAGAAAAATATGGTGATTGTTGCTGGGGTTGCATTTGGAGTGGCAGTGGTTGAGATACTTGGCCTGATCTTTTCTTATGTTTTATGGCGCCAGATTGGTGCAAAC
>BtTSPAN8
ATGGCAGGTGTAAACGTCTGTATAAAATGTTCTATGTTTATCTTCAACTTTGTGTTCTGGCTATGTGGTGCCATTATCCTTTCTGTAGCTATTTCAATACGAGCAGGGAAAATTGGTCAAGAGATTCTCGCTCCTGGGTTTATTGCTGTGAATATATTAATTTTTGTGGGTGCTGTCATCATGATTCTGGGTTTCCTGGGATGCTGTGGTGCCATGAAAGAAAACCAGTTCATGATGATTTTGTTTTTCGTAGGACTGCTTATGATCCTACTCCTGCAGGTGGCGGCAGGTATCGTAGCAACTACTAGGAAATCTAAGACTGAACAAGCTCTGAATAAGACTCTCTTGATTAATGCACGTCTTTTGAGTTCAACAGATGAAAATTTCCAGAAAGCCTTTTCTGAACTTCAAGAAGAGTTAAAATGTTGTGGTTTGGTCAATGGAGCTTCTGATTGGCAACACTATTATAGGACATGTGAATGTCCAAGTGAATCTTGTACAAAGAAAACTATTTACAAACAGTCATGCTTTGCCTCGATTAGCCAAATGTTTTCAAAACGTCTTTTCATAGTTATTGCACTAGCATTTGGACTGGCGGCTATTGAGGTACTTGGTCTGATATTTTCAATTGTCCTGTACTGCCAGATGAGGAAGAAA
>GgTSPAN8
ATGGCGGGTGTAAGCAGATGCTTGAAGTACTCCATGTTCATCTTCAACTTCTTATTTTGGGTGTGTGGTTGCATTATTCTGGGAGTCTCTATATGGATACGTGTTAACAAAGATGCTCAAGAG------GCTTTGAACTTTGTCGGGGCTGATGTGCTGATAGCTGTGGGCTCCATCATTATGATCCTAGGATTTCTGGGGTGCTGTGGTGCCATAAAGGAAAGCCGATGCATGCTGCTCTTGTTTTTTATTGGACTGCTGCTGATCCTGATCCTTCAAGTCACAGGGGGTATTTTAGGAGCAGTGTACAAACCTCAGCTTGAAGAGGGCTTTAACCTGGTAATTACGGAGGCTGCTAATTTACTGAAAGAAAATACAGAAAATGTTCAAGAGTCATTGCAGAAGTTTCAGCTACAGGGTCATTGCTGTGGTATAGTCGATGGGATTACAGACTGGAATCTTGTTATTGATGTCTGTGAATGTGAACAAAACCTCTGCACCTATAGATATGTTTTTAAAGAGCCTTGTAAAACAGTGATTCTCAATTTCCTTCAGACAAATATGGACATAATTATGGGGATCGCATTTGGAATGGCAGTTATTGAGGTTCTTGGTTTGGTGTTTTCTATGTGCCTCTACTGCCAGATACAGAGAAAA
>TgTSPAN8
ATGGCGGGTGTAAGCAGATGCATGAAGTACTCCATGTTCATCTTCAACTTTTTATTTTGGGTGTGTGGTTGCATTATTTTAGGAATCTCTATATGGATACGTGTTAGCGGTGCT---CAGCAGGTAAATGCATGCAGTCTTGCAGGAGTTAATCTACTAATTGCCGTGGGCGCCATCATCATGATCCTTGGGTTCCTTGGGTGTTGCGGTGCTGTAAAGGAGAGCCGGTGCATGCTGATGTTGTTTTTTGTTGCACTGCTTCTGATACTGATTCTTCAGGTCACAGGAGGTGTTTTAGGAGCAGTGTACAAACCCCAGGTTGAAGCAATCTTTAACTATACCCTAAGTGAAAGTGTGCATGCACTGCAAAGTACTACAGGAGAATATCAGGAAGAGTTCCAGAAGCTGGAGAAAAAGTACCATTGTTGTGGGTTGCAGAATGGACCTGAAGACTGGAACAAAAAAAAAGACATCTGTCAGTGTGAACTAGAGGTCTGCATGAACAGATACATCTACAGAAAATCTTGTGGAGAGCTGATTATGCAACAAATTAAAGACCATCTGGTCATAATTATGGGGATCGCCTTTGGACTGGCTGTTGTTGAGATTCTTGGTTTGGTGTTTTCTATGACCCTCTACTGCCAGATTGGGAGAAAA
>XtTSPAN8
ATGGCCGGGGTTAGCAAGTGTCTCAAATATTCCATGTTCGCTTTCAACTTTTTATTTTGGCTTTGTGGCTGTGTAATATTAGGTGTCTCCATATGGGTCAGAGTCAGTAAAAGTGTACAACAAGAACTGAACATAGATCTTTCAGCAGTTGATCTCATGATTGCAGTGGGTGCAATTATCATGGTCCTCGGGTTTTTTGGATGCTGTGGGGCCATAAGAGAAAGTCGGTGCTTGCTGCTTCTGTTTTTTATTGGATTATTTCTTATTCTGGCTCTTCAAATCACTGCTGGAGTTTTAGGAGCTGTTTATAAACCAAAGATTGAGGCTCAATTAAATCAAACTTTCTAC---AAACTTCTCCCATTATCTGGTCAAGATGAGAGTTTTAAGACCAGTTTTGAAAATATACAGAAAGAGAGTCAATGCTGTGGTCTAGTAAATGGCTATACTGACTGGGCCAATATTCCTGCCTCTTGCATCTGTCCTACAACAAATTGCATCTATAAGAATTACTATAAAGAGACATGTTTAGGTGTCATCTCCGACTTCTTCAAGAATCACCTTGTAATAATCATTGGAATAGCCTTTGGGCTGGCAGCAGTGGAGATTTTTGGTCTTGTTTTCTCTATGATATTGTACTGCCAAATAGGGAAGAAA
>XlTSPAN8
ATGGCTGGGGTTAGCAAGTGCATCAAATATTCCATGTTCGCATTCAACTTTTTATTTTGGCTTTGTGGCTGTGTAATTTTGGGTGTCTCAATTTGGGTCCGAGTCAGCAAAAATGTGCAAAAAGAACTGAACATTGAACTTGCAGCAGTTGATCTCATGATTGCAGTGGGTGCAATTATCATGGTCCTTGGATTCTTTGGATGCTGCGGGGCCATTAGAGAAAGTCGGTGCTTGCTGCTTCTGTTCTTTATTGGATTATTTCTTATTCTTGCTCTTCAAATCACTGCTGGAATTTTAGGAGTTGTTTATAAACCAAAGATTGATGCACAGTTAACTGAAAGTTTCCAG---AAACTTCTCCCATTATCTGGTCAAGATGAGAGTTTTAAGAACAGCTTTGAAACTATCCAGAAAGAGAATGAATGCTGTGGTCTAGTACATGGCTATACTGACTGGGCCAATGTTCCCGCCTCTTGCAACTGTCCCTCAACTAATTGCGTCAGTAACAAATACTATAAAGAGACATGTTTAAACATAATCGCTGACTTCTTCAAGAAGCACCTTGCAATAATCATTGGAATAGCTTTTGGACTGGCAGCGGTGGAGCTTTTTGGTCTTGGTTTCTCGATGACATTGTACTGCCAAATAGGGAAGAAA
>TnTSPAN8
ACGATGGCCGTCAACAACTGCGTCAAGTATCTGCTCTTCTTCTTCAACCTGCTCTTCTGGATCAGTGGTTGCATCATTCTGGGCGTGTCCATCTACGTGAAGGTCACCAAGGACACCCTTGGGATCCCCATGGACTCCCTCCCAGGCGTCGACCTGATGATCGCCATCGGCGTCATCATCATGGTGCTCGGCTTCCTGGGCTGCTGCGGCGCCATCAGGGAGAGCCGCTGCCTGCTGCTGCTGTTCTTCATCGGCCTCCTCCTCATCTTCATCCTCCTGCTGGCTGCGGGCATCGTGGGAGCTGTTGGCGAGAGCAAGGTGCAGGAATGGGTGAAGGACCGTCTGGAGGAGAAGTTCAGCCCTCTGTCCTCAAAGCCCGAGAGCGTGCAGCAGGACTTTGAGAAGCTGCAGCGGGAGCTGAAGTGTTGTGGTCTCCTCAAAGGTCCGTCCGACTGGACCAAGATCCCCGACTCGTGTCGCTGTAACACCACCGACTGCCCCAGCTCCAAGATTTACCAATCGAACTGCATCGACAAGACGGCAGAATGGATGAAGAGCAACCTGGAGGTGGTGCTGGGAGTCGCCTTCGGCATCGCCATCCTGCTGATCTTCGGGATGGTCATGGCCATGATGCTCTACTGCCAGATTGGCCGGAAA
>TrTSPAN8
ACGATGGCGGTCAACAACTGCGTCAAGTATCTTCTCTTCTTCTTCAACCTGCTCTTCTGGATCAGTGGTTGCATCATTCTGGGCGTCGCCATCTACCTGAAGGTCAACAAAGATGGATTGGAGATTGCAACTGAAGCTCTGCCGGGCGTCGACCTGATGATCGCCATCGGCGTCATCATCTTGGTACTCGGCTTCCTGGGCTGCTGCGGCGCCATCAGAGAGAACCGCTGCATGCTGCTGCTGTTCTTCATCAGCCTTCTCATCATCTTCATCCTCCTGGTGGCGGCGGGCATCGTGGGAGCCGTTGGCGAGAGCAAGGTGCAGGACTTCTTGAAGAAACATCTGGAGGAGAAGTTCGTCCCTCTGTCAGACAAGTCCGAAAGCGTGAAGCAGGACCTGGAGAACCTGCAGCGTGAGCTCAAGTGCTGCGGTCTCTTCAAGGGTCCAGCCGACTGGACCAAAATCCCCGACTCCTGCCGCTGCAACGCCACGGACTGCTCCAGCTCCAAGCTTTATTCCACGAACTGCTACGAGAAGAGCGTGGAATGGATGAGGAATAATCTGGAGGTGGTGCTGGGCATCGCCTTCGCCatcgccatcctgctgattttcgggatggtcatggccatgatgctctactgtcagattggccggaag
>GacTSPAN8
GCCATGGCTGTGAATAAATGCGTCAAGTTCTTTCTCTTCTTCTTCAACCTGCTCTTCTGGCTGAGTGGTTGCGTCATCCTCGGCGTCTCCATCTACCTGAAGGTGCACAAGGATGGAAACGTGATCACCAACGAAGCGATCCCGGGCCTCGACCTGATGATCGCCATCGGAGTGATCATCATGCTGCTCGGGTTCCTGGGCTGCTGGGGGGCCATCAGGGAGAACCGCTGCATGCTGCTCATGTTCTTCATCAGCCTCCTCGTCATCTTCGTCCTCCTGCTGGCGTTGGGCATCCTGGGGGCCGTGGAGGGGAAGAAGGTGAAGGACTGGGTGAAGGAACGTCTGGAC---AAACTCACACCGCTTTCATCGCAGCCGGCCAACGTGAGGGAGGACCTGGAGAAGCTGCAGGCCGAGCTGAAGTGCTGCGGCCTCGTCACTGGGTCGTCGGAATGGACGCCAATTCCTGACTCGTGTCGCTGCAACGGCACCGAATGCTCCACCTCCGGCGTGTACACCACGCCGTGCTCCACCCGAATCATCAGTCTGATGGAGACCAACATGGAGGTGGTGCTGGGGATCGCCTTCGCCATCGCCATTCTGCTGATCTTCGGGATGGTCTTCTCCATGATTCTCTACTGCCAGATCGGCAGGAAG
>OlTSPAN8
ATCATGGCTGTGAACAAGTGCATCAAAACGCTGCTCATCCTCTTCAACGTCCTCTTCTGGCTTTGCGGCTGCGTCATCCTGGGAGTCGGCATCTACCTGAAGGTGACCAAAGATGGAAATCAGTTGACCAACTCCGCCCTTCCTGGCGTGGACCTGATGATTGCCATCGGCGTCATCGTCTTTGTTCTGGCCTTCCTGGGCTGCTTGGGTGCCTACAAAGAGAGTCGGTGCATGCTGATGATGTTCTTCATCTTCCTTCTTGTCATCTTCACCCTCCTCCTGGCGGCAGGAATTCTGGGAGCTGTAGGCGAGAAGACGGTCAACGACTGGGTGAGGAAGGAACTGCAG---AAGTTGACTCCTCTGTCCAACCAGCCGGACTCGGTGAAGAAAGACCTGGAGGCGCTGCAGGCTGAGCTGAAGTGCTGTGGGATCATCCAAGGACCCGCTGACTGGACCAAGCCTCCAGCTTCCTGCTTCTGCAACGGCACTACCACCACCTGCAAAGGCATCTACCAGACGCCCTGCGCCGATCAAATCATCAATCTGATGAAACAAAACATGAAGGTGGTGCTGGGGATCTCCTTCGCCATCGCCATCATCATGATCCTCGGCATGATTTTCTCCATGATGATCTACTGCCAAATCGGCAGGAAG
