# Supplementary material for: The evolution of vertebrate tetraspanins: gene loss, retention, and massive positive selection after whole genome duplications
Source: BMC Evol Biol. 2010 Oct 13;10:306. doi: 10.1186/1471-2148-10-306 (PMC2965184; doi:10.1186/1471-2148-10-306)
Supplement: Additional file 6 — All used alignments (alignment.zip). [file 1471-2148-10-306-S6.ZIP › alignments/UPK1_test.fas]

>EcUPK1B
ACTGTTCGTTGCTTCCAGGGCCTGCTGATTTTTGGAAATGTGGTTATTGGTATGTGCGGCATCGCCCTGACCGCAGAGTGCATCTTCTTTGTATCCGACCAACACAGCCTCTACCCGCTGCTTGAAGCCACCAACAATGACGACATCTATGGGGCAGCCTGGATCGGCATGTTTGTCGGCATCTGCCTCTTCTGCCTGTCCGTTCTAGGCATCGTGGGCATCATGAAGTCCAACAGGAAAATTCTTCTGGCGTATTTCATTCTGATGTTTATCGTATATGGCTTTGAAGTGGCATCTTGTATCACGGCAGCAACACAACGAGACTTTTTCACACCCAACCTCTTCCTGAAGCAGATGCTGGAGAGGTACCAAAACAGCAGCCCTCCAAACAATGGCGTCACCAGAACCTGGGACAGACTCATGCTGCAGGACAATTGCTGTGGTGTAAACGGTCCATCAGACTGGCAGAAATACACGTCTGCCTTCCGGACTGAGAACAGTGATGCCGACTATCCCTGGCCTCGTCAGTGCTGTGTTATGAACAATCTCAAAGAACCTCTCAACCTGGAGGCCTGCAAACTCGGAGTGCCCGGTTATTATCACAATCAGGGCTGCTATGAACTCATCTCT
>CfUPK1B
ACTGTTCGTTGCTTCCAGGGCCTGCTGATTTTTGGAAATGTGATTGTTGGTATGTGCGGCATCGCCCTGATGGCAGAGTGCATCTTCTTTGTATCCGACCAGCACAGCCTGTACCCGCTGCTTGAAGCCACCGACAACGATGACATCTACGGGGCGGCCTGGATCGGCATGTTTGTGGGCATCTGCCTCTTTTGCCTGTCTGTTCTAGGCATTGTAGGCATCATGAAGTCCAGCAGGAAAATCCTTTTGGCGTATTTCATTCTGATGTTTATAGTATATGGCTTTGAAGTGGCGTCTTGTATCACAGCAGCCACACAACGAGACTTTTTCACACCCAACCTCTTCCTGAAGCAGATGCTGGAGAGGTACCAAAACAGTAGCCCTCCAAACAATGGAGTCACCAAGACTTGGGACAGACTCATGCTCCAGGACCACTGCTGTGGGGTAAACGGTCCATCAGACTGGCAGAAATATACGTCTGCCTTCCGGACTGAGAACAACGATGCCGACTACCCATGGCCTCGTCAGTGCTGTGTGATGAATAATCTTCAAGAACCTCTCAACCTGGAAGCCTGCAAGCTAGGAGTGCCTGGTTACTATCACAAGCAGGGCTGCTATGAACTGATCTCT
>HsUPK1B
ACTGTTCGTTGCTTCCAGGGCCTGCTGATTTTTGGAAATGTGATTATTGGTTGTTGCGGCATTGCCCTGACTGCGGAGTGCATCTTCTTTGTATCTGACCAACACAGCCTCTACCCACTGCTTGAAGCCACCGACAACGATGACATCTATGGGGCTGCCTGGATCGGCATATTTGTGGGCATCTGCCTCTTCTGCCTGTCTGTTCTAGGCATTGTAGGCATCATGAAGTCCAGCAGGAAAATTCTTCTGGCGTATTTCATTCTGATGTTTATAGTATATGCCTTTGAAGTGGCATCTTGTATCACAGCAGCAACACAACAAGACTTTTTCACACCCAACCTCTTCCTGAAGCAGATGCTAGAGAGGTACCAAAACAACAGCCCTCCAAACAATGGAGTCACCAAAACCTGGGACAGGCTCATGCTCCAGGACAATTGCTGTGGCGTAAATGGTCCATCAGACTGGCAAAAATACACATCTGCCTTCCGGACTGAGAATAATGATGCTGACTATCCCTGGCCTCGTCAATGCTGTGTTATGAACAATCTTAAAGAACCTCTCAACCTGGAGGCTTGTAAACTAGGCGTGCCTGGTTTTTATCACAATCAGGGCTGCTATGAACTGATCTCT
>MdUPK1B
ACTGTGCGCTGCTTCCAAGGTCTTCTGATTTTTGGAAATGTGATTATTGGAATGTGTGGCATCGCCCTGACAGCAGAATGCATCTTCTTTGTATCGGACCAACACAGCCTGTACCCTTTACTCGAAGCCACTGATAATGATGACATCTATGGAGCAGCCTGGATTGGCCTCTTTGTGGGCATCTGCCTTTTCTGCTTGTCTGTTCTTGGCATTGTGGGCATCATGAAGTCAAGCAGAAAAATACTTCTGGCGTATTTTATTCTGATGTTTATAGTATATGCCTTTGAAGTGGCATCCAGTATCACAGCGGCTGTGCAGCGAGATTTTTTCACGACCAATCTCTTCCTGAGGCAGATGCTGGAAAGGTACCAGAACAAAAGTCAGTCCAGTATGGCCGTGACCGAAACTTGGGACCGCCTCATGCTCCAGGAAAAGTGCTGTGGTGTGAATGGTCCATCAGACTGGCAAAAGTACAAGTCAGCCTTCCGGGATGAGAATAATGATGCTGACTACCCCTGGCCTCATCAGTGCTGCGTTATGGACAATCTCTATAAGCCACTCAATCTCGACGCCTGTAAACTCGGTGTGTCTGGTTACTATCACAGCAAGGGCTGCTACAAGCTGATCTCA
>MmUPK1B
ACTGTTCGTTGCTTCCAGGGCCTGTTGATTTTTGGACACGTAATTGTTGGTATGTGTGGCATCGCCCTGACAGCAGAGTGTATCTTCTTTGTATCTGACCAACACAGTCTTTACCCACTTCTCGAAGCCACCAACAATGATGATATCTTCGGGGCAGCTTGGATAGGCATGTTCGTGGGCATCTGCCTCTTCTGCTTGTCCGTTCTAGCCATAGTAGGAATTATGAAGTCCAACAGGAAAATCCTCTTGGCGTACTTCATCATGATGTTTATAGTGTACGGTTTTGAAGTGGCATCTTGCATCACAGCAGCAACACAACGCGACTTTTTCACAACCAACCTCTTCCTGAAGCAGATGCTGATGAGGTATCAAAACAACAGTCCCCCAACCAACGGGGTCACCAAGACCTGGGATAGGCTCATGCTGCAGGACCACTGCTGTGGTGTAAACGGTCCGTCAGACTGGCAGAAATACACCTCTGCCTTCCGGGTGGAGAATAACGATGCTGACTACCCCTGGCCTCGGCAGTGCTGCGTCATGGACAAGCTTAAAGAGCCTCTCAACCTGGACGCTTGCAAACTTGGAGTGCCTGGTTATTACCACAGTCAGGGCTGCTATGAACTGATCTCT
>RnUPK1B
ACCGTTCGTTGCTTCCAGGGCCTGTTGATTTTTGGACACGTGATTGTTGGTATGTGTGGGATCGCCCTGACAGCAGAGTGTATCTTCTTTGTATCTGACCAACACAGCCTTTATCCACTTCTTGAAGCCACCAACAACGATGATATCTTTGGGGCAGCTTGGATAGGCATGTTTGTGGGCATCTGCCTCTTCTGCTTGTCTGTTCTAGCCATAGTAGGAATTATGAAGTCCAACAGGAAAATCCTCTTGGCGTACTTCATCATGATGTTTATAGTGTATGGTTTTGAAGTGGCGTCTTGCATCACAGCAGCCACACAACGAGACTTTTTCACGACCAACCTCTTCCTGAAGCAGATGCTGATGAGGTATCAAAACAACAGCCCCCCAACCAGCTATGTCACCAAGACCTGGGATAGGCTCATGCTGCAGGACCACTGCTGTGGGGTAAACGGTCCGTCAGACTGGCAGAAATACACCTCTGCCTTCCGAGTGGAGAATAGCGATGCTGACTACCCCTGGCCTCGGCAGTGCTGTGTCATGGACAAGCTTCAAGAGCCCCTCAACCTGGACGCTTGCAAACTCGGAGTGCCTGGTTATTACCACAGTCAGGGCTGTTATGAGCTAATCTCT
>BtUPK1B
ACTGTTCGTTGCTTCCAGGGCCTGCTGATTTTTGGAAATGTGATTATCGGTATGTGCGGCATCGCCCTGATGGCAGAGTGCATCTTCTTTGTATCAGACCAAAACAGCCTCTACCCACTGCTTGAAGCCACCAACAATGACGACATCTATGCAGCAGCCTGGATTGGCATGTTTGTTGGCATCTGCCTCTTCTGCCTCTCTGTCCTGGGCATCGTAGGCATCATGAAGTCCAACAGGAAAATTCTTCTGGTGTATTTCATCCTGATGTTTATTGTATATGCTTTTGAAGTGGCATCTTGTATCACAGCAGCAACACAACGAGACTTTTTCACACCCAACCTCTTCCTGAAGCAGATGCTGGAGAGATACCAAAACAACAGTCCTCCAAACAATGGAGTCACCAAGACCTGGGACAGACTTATGCTCCAGGACAATTGCTGTGGTGTAAATGGCCCGTCAGACTGGCAGAAATACACCTCTGCCTTCCGGACTGAGAACAGCGATGCTGACTACCCCTGGCCTCGTCAATGCTGTGTTATGAACAGCCTTAAAGAACCTCTCAACCTGGACGCCTGCAAATTAGGAGTGCCTGGATACTACCATAGTCAGGGCTGCTATGAGCTGATCTCT
>TgUPK1B
TGCGTACACATCTTGCAGGGTCTGTTAGTCTTTGGGAATGTGGTCATTGGGATGTGCGGCATTGCCCTGACAGCAGAGTGTATCTACGTTGTGGCTAACTCCCATGGGCTCGACCCTCTGCTGAAAGTCACGGAAAACAGTGACATCTACTCTGCTGCCTGGATTGGCATCTTTGTCGGCCTTGCTCTCTTTGTCCTGTCTATCCTTGGTATCATTGCAGTCATTAAGGCCAGCAGGACCTTGTTGCTCGTGTACATCATTCTGATGCTGATCACTTTTGCGTTTGAAATGGCTTCTTGCATCACAGCAGCAACTCAGCAAGAATCACTTGCTCCAGAGTTCCTCCTGAAGCAAATGCTGAATGGATATGAGTCGTCAGATGCAGCCAATAATGAGTTCACAAAGACATGGGATGACCTCATGCGTCAGAACCACTGCTGTGGGGTGAAGGGCCCCTCCGACTGGCAGGAGTACACATCTGCCTTCCGCGACACGCACAGCGACGCCGACTACCCCTGGCCACGGACGTGCTGCGTGATGAATGAAGAACAGCATCCTCTCAACCTTGATGGCTGCAAACTTGGAGTGCCTGGCTACTATAAAAGCAATGGTTGTTATGATGCTATTTCT
>GgUPK1B
GGCATACGCATCTGTCAGGGTCTATTAATCCTGGGGAATGTGGTCATTGGGATGTGCGGTATTGCCCTGACAGCAGAATGCATCTTCTTCGTGTCGGATCCCCACGGTCTCTACCCATTGCTGGAAGCCACAGAAAACAATGACATCTATGCTGCGGCCTGGATAGGTATCTTTGTTGGCTTTGCACTCCTTGCTCTGTCTATCCTCGGCATCGTTGGAGTCATGAAGTCCAGCAAGACTTTGCTACTGGTGTATATTATTCTGATGCTGATCACTTATGCATTTGAAATGGCTTCTTGCATCACAGCAGCAACTCACCGAGACTTTCTTACTCCAAACCTCTTCCTGAAGCAAATGCTGGAGAGGTATATGAAGTCAGATACAGACAATGAAGGGGTCACAAAGACATGGGATAATCTCATGCTCCAGAACCAGTGCTGCGGGGTGCATGGGCCCTTGGACTGGCAGGAGTACACATCTGCTTTTCGGATGACACACAACGACGCTGACTATCCTTGGCCACACAACTGCTGTGTCATGAACACCCGAAGTGAACCCATCAATCTTGATGGCTGCAAGCTTGGAGTCCCTGGCTTCTATAACAGCAATGGTTGTTACGATGCTATTTCT
>AcUPK1B
GGGGTGAGATGTTTCCAAGGCCTGCTGATCATGGGGAATGTGGTTTTGGGGTGTTGTGGCCTTGCACTGATGGCAGAGTGCATATACTTCGTCTCAGATCAACACTCATTGTATCCATTACTGGAAGCTACTGACAATGATGACATCTTTGGAGCTGCCTGGATTGGGATCTTCACTGGTTTCTGCTTCTTCTGTCTTTCTGTCCTGGGCATTGTTGGTGTCGTGAAGTCAAACAGAACAATGTTACTGGTGTATATCCTCCTGATGATGGTTGTCTTTGCCTTTGAAGTTGCCTCTAGCATCACAGCTGTAGTGCATCGAGACTTCCTCACACCCAATCTCTTCTTGAAGCAAATGTTGGAGAAATATCAGAATCCAAATCCAATCAACGATGGTATCACTAGGACATGGAACCGTCTCATGGTGCTGGATGATTGCTGTGGTGTGACTGGACCAAGAGACTGGCAGAACTATACCTCTGTTTTCAGGACAGTGAGCAACGATGCAGATTTTCCCTGGCCACGGCAGTGCTGCGTTATAGATGTCCTAGGAAAGCCAACCAACTTGGATGGCTGCAAATTGGGAGTGTCCGGGTATTACCATGAAATGGGCTGCTATGATACCATTTCT
>XlUPK1BB
GGCATTCGGTGTTTCCAGTCCCTCCTTATCTTCGGCAATGTGGTCATTGGGCTCTGTGGTCTGGCCCTGACAGCCGAGTGCATCTTCTTTGTGTCGGACCAGAGTGGTATCTACCCGCTGCTGGAGGCCACCGACAACGATGACATATTTGGCGCAGCCTGGATTGGCATCTTTGCTGGATTCTGTCTTTTCGTCTTGTCTATCCTCGGCATCATTGGCATCATGAAGTCGAACAGGAGACTGCTAATGGTGTATCTCATCCTGATGTTCATTGTGTATGCCTTCGAAGTGGCCTCCGCCATCACTGCTGCAACTCAACAAAACTTTTTCATTCCAGAACTCTTCCTGAAACAGATGCTAGAATTTTACCAAAACCCAAACCCAATCAACAATGGAGTCACTCGCACCTGGAACCGCTTTATGCTTCTGAACGGCTGCTGTGGAGTCAACGGACCACAAGACTGGCAGACCTACAACTCCGTGTTCAGGCAGTTTAACAGTGACTCTGCCTACCCTTGGCCTCAGCAGTGCTGCGTCATGAACAGCCTCGGGCAACCCGTAAACCTGGATGCCTGTAAGCTTGGTGTTGCTGGATATGTGAATCTGAATGGTTGCTACGACCTGATGGCT
>XtUPK1B
GGCGTTCGGTGTTACCAGTCCATCATCATCTTCGGCAATGTGGTCCTTGGGCTCTGTGGCGTGGCCCTGACAGCCGAGTGCATCTTCTTTGTGTCGGACCAGAGTGGCATCTACCCCCTGCTGGAGGCGACCAACAACGCCGACATATTTGCCGCAGCCTGGATTGGCATCTTTACAGGGTTCTGCTTCTTCATCTTGTCCATCGTCGGAATCATTGGCATCATGAAGTCGAACAGGCGAATGCTGATGGTGTATCTCATCCTGATGTTCGTAGTTTATGCCTTCGAAGTGGCCTCGGCCATCACGGCTGCAACTCAGGAAAACTTTTTCATTCCAAACCTCTTCCTGAAACAGATGTTGGACTTCTACCAAAATCCAAACCCAACCAACAATGGAGTCACCAACACCTGGAACCGCTTTATGCTTCTGAACGGCTGCTGTGGAGTCAACGGACCCCAAGACTGGCAGACCTACACATCGGTGTTCCGGCAGTCTAACAGCGATTCTGCCTACCCTTGGCCACAGCAGTGCTGCGCCATGAACAGCCTCGGGCAACCCGTAAATCTGGATGCCTGTAAACTTGGGGTTTCTCCATATGTCAATCTGAATGGTTGCTACGACCAGATGGCT
>XlUPK1BA
GGAGTTCGGTGTTACCAGTCCATCATTATCTTCGGCAATGTGGTCATGGGGCTCTGTGGTTTGGCCCTGACGGCCGAGTGCATCTTCTTTGTGTCAGACCAGAGTGGCATCTACCCGCTGCTGGAGGCTACTGACAACGATGACATATTTGGCGCCGCATGGATTGGCATCTTTGCCGGATTCTGTCTCTTCGTCTTGTCTATCGTCGGGATCATTGGCATCATGAAGTCGAACAGGAGAATGCTGATGGTGTATCTCATCCTGATGTTCATTGTGTATGCCTTCGAAGTGGCCTCTGCCATCACTGCTGCAACTCAACAAAATTTTTTCATTCCAGAGCTCTTCCTGAAACAGATGCTAGAACTTTACCAAAATCCCAACCCAATCAACGCTGGAGTCACTAGCACCTGGAACCGCTTTATGCTTCTGAACCGCTGTTGTGGCGTCAATGGACCACAAGACTGGCAGACCTACACATCGGTGTTCAGGCAGTATAACAGTGACTCTGCCTACCCTTGGCCTCAGCAGTGCTGCATCATGAACAGCCTCGGTCAACCCATAAACCTGGAAGCGTGTAAGCTTGGAGTATCTGGATATGTGAATCTGGATGGTTGCTATGACCAGATTGCT
>SsUPK1B
AAGGACCGCTGCTTTAGAGCCTTGATTATCTGGGGCAATTTGGTTATTGCATGCTGCGGGATTGCCTTGATGGCCATGTGTATCTTCTTCATATCGGATCGGGGCGGATTGTATGTTTTAGTGTATGCCACAGGAAATGACAGCATCTGGAGGGGAGCCTGGATAGGCCTTTTCACTGGGTTTGCCCTTTTCTGCACGTCGATCTTGGGAATGCACGCCATAGTTGTGTCCAAAAGAAACATCCTACTAGCTTACATCCTCCTGATGGTGATCATATATGCATTTGAGGTGGCATCAGCTATTACTGCTGCAACACATAAAGACTGGTTTGTCCCCGACCTCTTCCTGAAGCAAATGCTACAGAACTACAACAAACCACTACCCAGCACCAACAGGGTAACAGAAACATGGAACCGGTTCATGACTGAGTCTAAGTGCTGTGGAGTGTACGGGCCAGAGGATTGGGTGAAGTATGAGTCCCACTTCAGGCAGCAGAACACAGATGCTGATTATCCTTGGCCCAGACAATGCTGTCAGCAGGACGCTATGGGAGCCATCAGCCATTTAGATGCCTGCAAAATCGGGGTTAGCCCTTTCCTGCATGCACAGGGTTGTTATGATTACATTGCG
>SaUPK1B
GGCGTGAGGGTTTTCCAAGGACTGCTCATTTTTGGAAATGTAGTCATCATGCTGTGTGGCATTGCATTGACAGCTGAATGCATCTTCCATGTTTCGGATCAGCATGGCCTCTGGCCTTTACTTTCAGCCACGAACAATGATGATGTTTTTGCTGCAGCTTGGATTGGACTCTTTGTTGGCTTCTGCCTGTTTGTGCTGAGCACAGTTGGTATATTTGGTGTCATGAAATCAGCCAAGAAAGCTATTTTAGCATACATTATTTTGATGCTAATTGTCTACATCTTTGAAGTTGCCTCCTGCATCATAGCTGCAACACACAGGGACTTTTTGATTCCAAACTTCTTCCTCAAGCAAATGCTCCAGTTGTATAGTAACCGAAACTGGCAAAATGTAGGCGTCACTGATACTTGGAATCGTATCATGCCCGATAATAAATGCTGTGGTGTAAATGGACCTCGGGACTGGATTCAGCACAACTCTGCATTCCGAGCAACCCATTCAGATTCTGACTTCCCCTGGCCTCGCGAGTGTTGTGCAACCAACTCCGTTAGCCAGATCCTAAATTTAGACGCTTGCAAACTTGGTGTTCGTGGCTATGTTTATGATCAGGGATGCTTTGAATTTATTTCT
>LeUPK1B
GGAGTGAGGGTTGTCCAAGGACTACTCATTTTTGGAAATGTAGTAATCATGTTAAGTGGCCTTGCATTGACAGCTGAATGCATCTTCCATGTTTCGGATCAGCATAACCTCTGGCCCTTCCTTGCAGCTGCTGATAATAGTGACATTTTTGCTGCTGCATGGATCGGGCTTTTTGCTGGCTTTTGTCTGTTTTGTCTGAGCATTGTTGGTATATTTGGAATCATGAAATCGGCCAAGAAAGTTATTTTGACATACCTAATATTGATGCTAATTGTCTACATATTTGAAGTTGCCTCTTGTATCACAGCTGCAACACAAAGAGACTTTTTTGTTCCGAATTTCTTCCTCAAACAAATGTTGCAGTTGTATGGTAATCCAAACCCACTGACTTTCGGCGTTACAAATGCTTGGAATCGCGTCATGCCTGATAACGACTGTTGTGGTGTAAATGGACCTCGGGACTGGGTTCAACATAACTCTGCATTCAGAGTAGTCAATTCTGATTCTCGGTTCCCCTGGCCTCGACAGTGTTGTACCACGGACCAATTTGGCCGAATGCTAAATGTAACTGGCTGCAAACTTGGTATTCCTGGCTATGTTTATGAACAGGGATGCTTTGAATTTATTTCT
>MmUPK1A
GGGTCTCCTGTGGTGGTGGGGCTGCTGGTCGTGGGCAACATCATTATTTTGCTGTCAGGCCTGGCCCTGTTTGCGGAGACAGTGTGGGTAACAGCTGACCAGTACCGCGTGTACCCACTGATGGGCGTCTCAGGCAAGGATGATGTCTTCGCTGGCGCCTGGATTGCCATCTTCTGCGGCTTCTCCTTCTTCGTCGTGGCCAGCTTTGGTGTAGGAGCTGCGCTCTGTCGTCGTCGGTACATGATCCTCACGTACCTGCTGCTGATGCTCATCGTCTACATCTTCGAGTGTGCCTCCTGCATCACATCCTACACCCACCGCGACTATATGGTGCCATCCCTGATAACCAAGCAAATGTTGACCTACTACAGTGCAGACACTGACCAGGGCCAGGAGCTAACCCGACTCTGGGACCGGATCATGATTGAGCAAGAGTGTTGTGGCACATCTGGCCCCATGGACTGGGTGAATTACACATCAGCCTTCCGGGCAGCCACCCCGGAAGTGGTGTTCCCGTGGCCCCCACTGTGCTGTCGTCGGACAGGCAACTTCATCCCCATCAATGAAGATGGCTGCCGAGTAGGCCACATGGACTACCTGTTTACCAAGGGTTGCTTCGAGCACATCGGC
>HsUPK1A
GGATCTCCAGTTGTGGTGGGCCTGCTAGTTGTGGGCAATATCATTATTCTGCTGTCAGGCCTGTCCCTGTTTGCTGAGACCATATGGGTGACAGCCGACCAGTACCGTGTATACCCACTGATGGGAGTCTCAGGCAAGGATGACGTCTTCGCTGGTGCCTGGATTGCCATCTTCTGCGGCTTCTCCTTCTTCATGGTAGCCAGTTTTGGTGTGGGTGCCGCACTCTGCCGCCGCCGGTCCATGGTCCTCACGTACCTGGTGCTCATGCTCATCGTCTACATCTTCGAGTGCGCCTCCTGCATCACGTCCTACACCCACCGTGACTACATGGTGCCATCCCTGATCACCAAGCAGATGCTGACCTTCTACAGCGCGGACACCGACCAGGGCCAGGAGCTGACCCGCCTCTGGGACCGCGTCATGATTGAGCAAGAATGCTGTGGCACATCTGGTCCCATGGACTGGGTGAACTTCACGTCAGCCTTCCGGGCGGCCACTCCGGAGGTGGTGTTCCCCTGGCCCCCACTGTGCTGTCGCCGGACGGGAAACTTCATCCCCCTCAACGAGGAGGGCTGCCGCCTGGGGCACATGGACTACCTGTTCACCAAGGGCTGCTTCGAACACATCGGC
>CfUPK1A
GGGTCTCCGGTCGTGGTGGGACTGCTGGTGGTGGGCAACATCATAATTCTGCTGTCAGGCCTGGCCCTGTTCGCCGAGACCGTGTGGGTGACCGCTGACCAGTACCGCGTGTACCCACTGATGGGCGTCTCGGGCAAGGATGACGTCTTCGCTGGCGCCTGGATCGCCATCTTCTGCGGCTTCTCCTTCTTCGTGGTGGCCAGCCTTGGGGTGGGCGCAGCGCTGTGCCGCCGCCGGTCCATGATCGTCACGTACCTGGTGCTCATGCTCATCGTCTACATCTTCGAGTGCGCCTCCTGCATCACGTCCTACACTCATCGCGACTATATGGTGCCATCCCTGATTACCAAGCAGATGCTGACCTTCTACAGTGCAGACACGGACCAGGGCCAGGAACTGACTCGCCTCTGGGACCGCATCATGATTGAGCAAGAGTGCTGTGGCACGTCTGGTCCCATGGACTGGGTGAACTTCACGTCAGCCTTCCGGACAGCCACCCCGGAGGTGGTGTTCCCCTGGCCTCCGCTGTGTTGTCGGCGGAATGGCAACTTCATCCCCCTCAATGAAGAGGGCTGCCGCCTGGGTCACACGGACTACCTGTTCACCGAGGGCTGCTTCGAGCACATCGGC
>EcUPK1A
GGGTCTCCAGTTGTGGTGGGACTGCTGGTTGTGGGCAACATCGTTATTCTGCTGTCAGGCCTGGCCCTGTTTGCCGAGACAGTATGGGTGACAGCTGACCAGTACCGCGTGTATCCACTGATGGGCGTCTCAGGCAAGGATGATGTCTTCGCTGGTGCCTGGATCGCCATCTTCTGCGGCTTCTCCTTCTTCGTGGTGGCCAGCTTTGGTGTGGGTGCTGTGCTCTGCCACCGCCGGTCTATGATGCTCACGTACCTGGTGCTCATGCTCATCGTCTACATCTTTGAGTGTGCCTCCTGCATCACGGCCTACACCCACCGAGACTACATGGTGCCATCTCTGATCACCAAGCAGATGCTGACCTTCTACAGTGCAGACACGGCCCAGGGCCGGGAACTGACCCGCCTCTGGGACCGCATCATGACTGAGCAAGAGTGCTGTGGCACATCTGGTCCCATGGACTGGGTGAACTTCACATCAGCCTTCCGGGCGGCCACCCCGGAGGTGACGTTCCCCTGGCCCCCACTGTGCTGTCGCCGGACTGGCAACTTCATCCCCCTCAGTGAAGAAGGCTGCCGTCTGGGCCACATGGACTACCTGTTCACCAAGGGCTGCTTCGAGCACATCAGC
>BtUPK1A
GGGTCTCCAGTTGTGGTGGGTCTGCTGGTCGTGGGCAACATCATTATTCTGCTGTCAGGCCTGGCCCTGTTTGCTGAAACGGTATGGGTGACCGCTGACCAGTACCGCATGTACCCGCTGATGGGCGTCTCGGGCAAGGATGACGTCTTCGCCGGCGCCTGGATCGCCATCTTCTGCGGCTTCTCCTTCTTCGTGGTGGCCAGCTTTGGTGTGGGCGCAGCACTCTGCCGCCGCCGCTCCATGATCCTCACGTACCTGATACTCATGCTCATCATCTACATCTTTGAGTGCGCCTCCTGCATCACGTCCTACACCCACCGAGACTATATGGTGCCGTCCCTGATCACCAAGCAGATGCTGACCTTCTATAGTGCAGACTCGAACCAGGGCCGGGAACTGACCCGCCTCTGGGATCGCATCATGATTGAGCAAGAGTGCTGTGGCACGTCAGGCCCCATGGACTGGGTGAACTTCACGTCTGCCTTCCGGGCCACCACCCCAGAGGTGGTGTTCCCCTGGCCCCCGCTATGCTGTCGACGGACCGGCAACTTCATCCCAGTCAATGAAGAAGGCTGCCGCCTGGGCCACCTGGACTACCTGTTCACCAAGGGCTGCTTTGAACATATTGGC
>MdUPK1A
GGATCCCCAACTGTGGTGGGCTTACTGGTCCTTGGAAACATCATCATCCTGATGTCAGGCTTGGCCCTGTTTGCGGAGACTGTTTGGGTGACAGCAGATCAGTACCGGGTCTACCCTCTGCTCGGAGTTTCTGGCAAGGATGACGTCTTTGCAGGAGCCTGGATTGCCATTTTCACCGGCTTCTCCTTTTTTGTGGTTGCCAGCTTTGGTATCGGAGCAGTACTGTGCCACAGCCGAGGAATGCTTCTCACGTACCTGCTATTAATGCTGATTGTCTATGTGTTTGAGTGTGCCTCCAGTATCACATCCTATACCCACAGAGACTACGTGGTGCCAGCACTTATTACCAAGCAGATGCTGACATACTACAATGCCCCAACTAGCCAGGGCCAGGAACTAACTCGTTTCTGGGACCGAGTCATGATTGAGCAACAATGCTGTGGTACCTCAGGGCCCCTAGACTGGGTGAACTTCACATCAGCCTTCCGAGAGGCCACCCCTGAGGTTGTGTTTCCTTGGCCCCCACTGTGTTGCCGTAGAGATGCCAACTTCAATCCTCTCAATGAGGATGGATGTCGGCTTGGCCACCAAGACTACCTCTTCACCAAGGGCTGCTTTGAGCATATTGGT
>RnUPK1A
GGGTCTCCTGTGGTTGTGGGGCTGCTGGTCGTGGGCAACATCATTATTCTGCTGTCAGGCCTGGCCCTGTTTGCGGAGACAGTGTGGGTGACGGCTGACCAGTACCGTGTGTACCCACTGATGGGCGTCTCAGGCAAGGACGACGTCTTCGCCGGTGCCTGGATCGCCATCTTCTGCGGCTTCTCCTTCTTCGTGGTGGCCAGCTTTGGTGTAGGAGCTGCGCTCTGTCGTCGTCGGTACATGATCCTCACGTATCTGCTGCTGATGCTTATAGTCTACATCTTCGAGTGTGCCTCCTGCATCACATCCTACACCCACCGCGACTACATGGTGCCATCCCTGATAACCAAGCAAATGTTGACCTTCTACAGTGCGGACACCGACCAGGGCCAAGAGCTAACCCGCCTCTGGGACCGGATCATGATTGAGCAAGAGTGCTGCGGCACATCTGGCCCCATGGACTGGGTGAATTACACATCAGCCTTCAGGGCAGCCACCCCGGAAGTGGTGTTCCCGTGGCCCCCACTGTGCTGTCGCCGGACTGGGAACTTTATTCCCATCAATGAAGATGGCTGCCGAGTAGGCCACATGGACTACCTGTTTACCAAGGGTTGCTTCGAACACATCAGC
>AcUPK1A
GGCTCGACTTTGGTTGTGACGTTACTGGTGATGGGCAATGTTATTATCATGCTCGCAGGACTGGCCCTTTATGCCGAGTCTATCTGGGTAACAGCCGATCCGTACAAAGTGTACCCCATCATGGGAGTGTCAGGCAAGGATGATGTCTATGCAGGTGCCTGGATTTCCATTTTCACTGGGTTTTCGTTCTTCTGCGTCTGCGTCTTTGGCATCATCAGCCTCGTGAATGGCAACCGCCTGATGGTGTTGTTGTATCTGGTGCTAATCCTGGTTGTCTACCTGTTTGAGTGTGCTTCTTGCATCACCTCCTACACGCATCGTGATTTCGTCGTTTCCAGGTTGATAACCAAACAGATGTTGTCCTACTACTCTGAGGATTCATACCAAGGACGGGAACTCACCCGTATGTGGAATCGCTTCATGATGGAGCAACAGTGCTGTGGCACCAATGACCCCATGGATTGGGTGAACTACACCTCGGTCTTCCGAAGAAGATATCCTGAAATTGTGGCTCCCTGGCCGTTCTTCTGTTGCAAGCGGGATCGGAACTTCATTATCATCAATGAGGAAGGATGCCGACTGGGGCATGTGGATTACATCAACACACAGGGCTGCTTTGAGCACATTAAA
>XlUPK1AA
GGGTCTTCGGGCATGGTGGCCTTCATTGTGTTTGGGAATGTCATTATATCGCTCTCTGGCCTTGCGTTGTTTGCGGAGACGATCTGGGCGACCACCGACCCCTACAAGGTTTATCCAATTCTGGGGGTGACTGGGAAAGATGATGTTTTTGCCGGCGGCTGGATTGCCATATTCTGTGGTTTTTCATTCTTTATACTGGGAATCTATGGCATCCTCGCAGTGCAGAGAGGGAGTCGCACTATGGTTCTGACGTACTTGGTGCTGATGATGATCGTGTATATATTTGAATGCGCCTCCTGTATCACTTCCTTCACACACAGAGACTATATGATATCCAATGTGATTAAGGGTCAGATGTTGACTTACTACTCGAGCAGCACCCCGCAGGGTCGGGACATCACCGGCGTGTGGCTCAGGATGATGCTGGAGAAAAACTGCTGCGGTGTGGACGGGCCGCTGGATTGGGTGGATTATTACTCCACTTTCCGCAAGTCGTACAATGAAACGACGGCCCCCTGGCCCTTGTGGTGCTGCCAGAGAGACAGTAACTTCCAGATCATCAATCAGCAGGGATGTGTAGTTGGACTCAAGTCTTATGTTTATCAGCAGGGCTGCTTTGATCACATATCC
>XlUPK1AB
GGGTCTTCGGGGATGGTGACCTTCATTGTGTTTGGGAATATTGTTATATTGCTCTCTGGCCTTGCGCTGTTTGCAGAGACGATCTGGGCAACCACCGACCCCTACAAGGTCTATCCTATTCTGGGGGTGACTGGGAAAGATGACGTTTTTGCCGGCGGCTGGATTGCCATATTCTGTGGATTCTCATTCTTTATACTTGGAGTCTTTGGCATCCTCGCAGTGCAGAGAGGGAGTCGCACTATGGTTCTGACGTACTTGGTGCTGATGATGATCGTCTATATATTTGAATGCGCCTCCTGTATCACTTCCTTCACACACAGAGATTACATGATCTCCAATGTGATTAAGGGTCAGATGTTGACGTACTACTCAAGCAGCACCCCCCAGGGAAGGGACGTCACCGGCGTGTGGCTCAGGATGATGCTGGAGAAAAACTGCTGCGGTGTGGACGGGCCCCTGGATTGGGTGGATTATTCCTCCACTTTCCGCAAGACGTACAATGAAACCACCGCCCCTTGGCCCTTGTGGTGCTGCCAGAGAGACAGTAACTTCCAGATCATCAATCAGCAGGGATGTGTAGTTGGACTCAAGTCTTATGTTTACCAGCAGGGCTGCTTTGATCACATATCC
>XtUPK1A
GGATCTTCGGGCATGGTGGCCTGCATAGTGTTTGGGAATATCGTTATACTGCTGTCTGGCCTCGCGCTGTTTGCAGAGACCATATGGGCCACCACCGACCCCTACAAGGTTTATCCCATTCTGGGGGTGACTGGGAAAGATGACGTTTTTGCCGGCGGTTGGATTGCCATATTCTGCGGATTTTCATTCTTCATTCTCGGAGTCTTCGGCATCCTTGCCGTGCAGCGGGGCAGCCGCACTATGGTTCTGACGTACCTGGTTCTGATGATGATCGTGTATATATTTGAATGTGCCTCCTGTATCACTTCCTTCACTCACCGAGACTACATGATATCCAATGTCATTAAGGGGCAGATGCTGACTTACTACTCGAGCTCCACCCCCCAGGGCAGGCAGATCACCAGCGTTTGGCTCAGGATGATGCTGGAGAAAAACTGCTGCGGCGTGGATGGGCCGCTCGATTGGGTCGACTATTACTCCTATTTCCGCCAGTCGTACAACGAAACCACCGCCCCGTGGCCCTTGTGGTGCTGCCAGAGAGACGGAAACTTCCAGATCCTCAACCAGCAAGGGTGCATCGTTGGCCTCAGCTCCTATGTGTACCAGCAGGGCTGCTTCGCGCACATATCC
>DrUPK1A
GGAGCCGTGACATGTTTGATGGTTACAGTTGTTGGCAATGCAATTGCTGCTGCAGCAGGACTGGCGTTATCTGCGGTGGCCATTTGGGTCGCAGTGGATGGATATAAACTCTACCCGATTTCTGGTGTATCAGGGAAAGACGACATCTTTGCTGGAGCCTGGATTGCCATATTTACAGGCTTTGCGTTCTTCCTCACATGCATCTTCGGCATCTTCGCTGCCCTGAAAAGGAGCCGTGCACTCATGCTGGTGTACCTTATCATAATGTTCATCATCTTTTTGTTTGAGTCCGCGTCTGCCATCACATCAGCAACCAACCGGGATTATCTGGTTAGCAACCTTGTAAAGAAACAGATGCTCCAGTATTATGCAGACAGCAGCACACAAGGACAGCAGATTACAATGACATGGAACAACGTGATGACTCAGGTCCAGTGCTGTGGAGCTGACGGCCCGACGGACTGGATACAGTATAACTCCACCTACAGGCAGTTGTTTGGCGCTGCATCTCTA---TGGCCCCTCGGCTGCTGCAAGAGACAGAGTAGTTTTGAGGTGGTAGATCCTATAGGCTGTAAAGCTGGCGTGACGAGCAGCATGTTCACACAGGGTTGCTTCCAGTACATTGAA
>CcUPK1A
GGAGCGTTGACATGTTTGATGTTTGTAGTTGTTGCTAATGCAATCGCTGCTGCAGCAGGACTGGCATTATTCGCAGTGGCTATTTGGGTAGCAGTGGACGGGTATAAACTCTACCCCATATCTGGTGTGTCAGGAAAAGATGACATCTTTGCTGCAGCCTGGATTGCCATTTTTACCGGCTTTGCCTTCTTCCTCACATGCATCTTTGGCATCTTTGCTGCTCTGAAAAGGAGCCGTGCACTCATGATGGTGTACCTTATCATAATGTTCATCATCTTTCTGTTTGAATGTGCATCTGCCATCACAGCAGCAACCAACCGGGATTATCTGGTTAGTAACTTGGTAAAGAAACAAATGGTGCAATATTATGGGCAAGACAGCATACAAGGAAAGCAGATTACACAGACATGGAACAAGGTGATGGAACAGGTCGAGTGCTGTGGAGCAGACAGTCCAGAAGACTGGATACTGTATAACTCCACCTTCAAACAGATATATCGGACATACAAC------TGGCCCCTCAGCTGCTGCAAGAGACTGAGTTCCTTTGAGTTGGAAGATCCGGCAGGGTGTAAGGTTGGCCTGACCAGCCCCGTATTCACAAAGGGTTGGTTCAACTATATTGAA
